# Supplementary material for: Diet-omics in the Study of Urban and Rural Crohn disease Evolution (SOURCE) cohort
Source: Nat Commun. 2024 May 4;15:3764. doi: 10.1038/s41467-024-48106-6 (PMC11069498; doi:10.1038/s41467-024-48106-6)
Supplement: Supplementary file 4 — Supplementary Dataset 1 [file 41467_2024_48106_MOESM4_ESM.xlsx]

## Sheet: Samples_Datasets
SOURCE patients metadata and raw data availability map.
pn_ID	Patient_group	Age	Gender	CRP_mg_L	Calprotectin_ug_g	RNA-Seq_TI	metabolomics_stool	16S_TI_inflamed	16S_TI_non_inflamed	16S_R_inflamed	16S_R_non_inflamed	16S_Stool	Metagenomics_Stool	Environment questionnaire	ffq
A001	Israel CD	50-59	female	2.38	329	na	na	available in BioProject PRJNA978342	na	na	available in BioProject PRJNA978342	available in BioProject PRJNA978342	na	available upon reasonable request	available upon reasonable request
A002	Israel control	20-29	female	24.27	99	available in GEO: GSE199906	available as dataset S7	na	available in BioProject PRJNA978342	na	available in BioProject PRJNA978342	available in BioProject PRJNA978342	available upon reasonable request	available upon reasonable request	available upon reasonable request
A004	Israel control	60-69	female	2.04	502	available in GEO: GSE199906	available as dataset S7	na	available in BioProject PRJNA978342	na	na	available in BioProject PRJNA978342	available upon reasonable request	available upon reasonable request	available upon reasonable request
A005	Israel CD	30-39	male	87.33	1000	na	na	available in BioProject PRJNA978342	available in BioProject PRJNA978342	na	available in BioProject PRJNA978342	available in BioProject PRJNA978342	na	available upon reasonable request	available upon reasonable request
A006	Israel control	50-59	male	3.43	106	available in GEO: GSE199906	available as dataset S7	na	available in BioProject PRJNA978342	na	available in BioProject PRJNA978342	available in BioProject PRJNA978342	available upon reasonable request	available upon reasonable request	available upon reasonable request
A007	Israel CD	30-39	female	14.9	251	available in GEO: GSE199906	available as dataset S7	available in BioProject PRJNA978342	available in BioProject PRJNA978342	na	available in BioProject PRJNA978342	available in BioProject PRJNA978342	available upon reasonable request	available upon reasonable request	available upon reasonable request
A008	Israel CD	20-29	male	na	na	available in GEO: GSE199906	na	na	na	available in BioProject PRJNA978342	available in BioProject PRJNA978342	na	available upon reasonable request	na	na
A009	Israel control	20-29	male	5.99	na	na	na	na	available in BioProject PRJNA978342	na	available in BioProject PRJNA978342	na	na	na	na
A010	Israel control	20-29	female	30.9	56	na		available in BioProject PRJNA978342	available in BioProject PRJNA978342	na	available in BioProject PRJNA978342	available in BioProject PRJNA978342	na	available upon reasonable request	available upon reasonable request
A011	Israel CD	50-59	female	6.44	960	available in GEO: GSE199906	available as dataset S7	available in BioProject PRJNA978342	available in BioProject PRJNA978342	na	available in BioProject PRJNA978342	available in BioProject PRJNA978342	available upon reasonable request	available upon reasonable request	available upon reasonable request
A012	Israel control	20-29	male	0.72	371	available in GEO: GSE199906	available as dataset S7	na	available in BioProject PRJNA978342	na	available in BioProject PRJNA978342	available in BioProject PRJNA978342	available upon reasonable request	available upon reasonable request	available upon reasonable request
A013	Israel control	20-29	female	14.53	59	na	na	na	available in BioProject PRJNA978342	na	available in BioProject PRJNA978342	available in BioProject PRJNA978342	na	available upon reasonable request	available upon reasonable request
A014	Israel control	20-29	female	1.84	221	available in GEO: GSE199906	available as dataset S7	na	available in BioProject PRJNA978342	na	available in BioProject PRJNA978342	available in BioProject PRJNA978342	available upon reasonable request	available upon reasonable request	na
A015	Israel control	20-29	male	1.97	52	available in GEO: GSE199906	available as dataset S7	na	available in BioProject PRJNA978342	na	available in BioProject PRJNA978342	available in BioProject PRJNA978342	available upon reasonable request	available upon reasonable request	available upon reasonable request
A016	Israel CD	20-29	female	7.83	1000	available in GEO: GSE199906	available as dataset S7	available in BioProject PRJNA978342	available in BioProject PRJNA978342	na	available in BioProject PRJNA978342	available in BioProject PRJNA978342	available upon reasonable request	na	na
A017	Israel CD	40-49	female	20.09	na	available in GEO: GSE199906	na	na	available in BioProject PRJNA978342	available in BioProject PRJNA978342	available in BioProject PRJNA978342	na	na	available upon reasonable request	available upon reasonable request
A018	Israel control	20-29	female	1.02	30	available in GEO: GSE199906	available as dataset S7	na	available in BioProject PRJNA978342	na	available in BioProject PRJNA978342	available in BioProject PRJNA978342	available upon reasonable request	available upon reasonable request	available upon reasonable request
A019	Israel control	20-29	male	0.44	na	available in GEO: GSE199906	na	na	available in BioProject PRJNA978342	na	available in BioProject PRJNA978342	na	na	na	na
A020	Israel CD	30-39	male	4.72	975	available in GEO: GSE199906	available as dataset S7	available in BioProject PRJNA978342	na	available in BioProject PRJNA978342	na	available in BioProject PRJNA978342	available upon reasonable request	na	na
A021	Israel control	40-49	female	1.08	82	na	na	na	available in BioProject PRJNA978342	na	available in BioProject PRJNA978342	available in BioProject PRJNA978342	na	available upon reasonable request	available upon reasonable request
A022	Israel control	20-29	female	5.24	30	available in GEO: GSE199906	available as dataset S7	na	available in BioProject PRJNA978342	na	available in BioProject PRJNA978342	available in BioProject PRJNA978342	available upon reasonable request	available upon reasonable request	available upon reasonable request
A023	Israel control	15-19	female	6.37	250	na	na	na	available in BioProject PRJNA978342	na	available in BioProject PRJNA978342	available in BioProject PRJNA978342	na	available upon reasonable request	available upon reasonable request
A024	Israel CD	20-29	male	7.9	1000	available in GEO: GSE199906	available as dataset S7	available in BioProject PRJNA978342	na	na	available in BioProject PRJNA978342	available in BioProject PRJNA978342	available upon reasonable request	available upon reasonable request	available upon reasonable request
A025	Israel CD	30-39	male	2.81	754	available in GEO: GSE199906	available as dataset S7	available in BioProject PRJNA978342	available in BioProject PRJNA978342	available in BioProject PRJNA978342	na	available in BioProject PRJNA978342	available upon reasonable request	available upon reasonable request	available upon reasonable request
A026	Israel control	20-29	male	2.73	32	available in GEO: GSE199906	available as dataset S7	na	available in BioProject PRJNA978342	na	na	available in BioProject PRJNA978342	available upon reasonable request	available upon reasonable request	available upon reasonable request
A027	Israel CD	20-29	male	4.38	na	available in GEO: GSE199906	na	na	available in BioProject PRJNA978342	na	available in BioProject PRJNA978342	na	na	available upon reasonable request	available upon reasonable request
A028	Israel control	60-69	female	1.25	30	available in GEO: GSE199906	available as dataset S7	na	available in BioProject PRJNA978342	na	available in BioProject PRJNA978342	available in BioProject PRJNA978342	available upon reasonable request	available upon reasonable request	available upon reasonable request
A030	Israel control	20-29	female	1.1	180	available in GEO: GSE199906	available as dataset S7	na	available in BioProject PRJNA978342	na	available in BioProject PRJNA978342	available in BioProject PRJNA978342	available upon reasonable request	available upon reasonable request	available upon reasonable request
A031	Israel control	30-39	male	14.57	34	available in GEO: GSE199906	available as dataset S7	na	available in BioProject PRJNA978342	na	available in BioProject PRJNA978342	available in BioProject PRJNA978342	available upon reasonable request	na	na
A032	Israel control	50-59	female	3.01	30	available in GEO: GSE199906	available as dataset S7	na	available in BioProject PRJNA978342	na	available in BioProject PRJNA978342	available in BioProject PRJNA978342	available upon reasonable request	available upon reasonable request	available upon reasonable request
A033	Israel CD	40-49	male	2.61	50	available in GEO: GSE199906	available as dataset S7	available in BioProject PRJNA978342	available in BioProject PRJNA978342	na	available in BioProject PRJNA978342	available in BioProject PRJNA978342	available upon reasonable request	available upon reasonable request	available upon reasonable request
A035	Israel CD	20-29	male	33.18	1000	available in GEO: GSE199906	available as dataset S7	available in BioProject PRJNA978342	available in BioProject PRJNA978342	na	available in BioProject PRJNA978342	available in BioProject PRJNA978342	available upon reasonable request	available upon reasonable request	available upon reasonable request
A036	Israel CD	20-29	male	6.8	1000	available in GEO: GSE199906	available as dataset S7	available in BioProject PRJNA978342	na	na	available in BioProject PRJNA978342	available in BioProject PRJNA978342	available upon reasonable request	available upon reasonable request	available upon reasonable request
A038	Israel control	40-49	male	1.05	30	na	na	na	available in BioProject PRJNA978342	na	available in BioProject PRJNA978342	available in BioProject PRJNA978342	na	available upon reasonable request	available upon reasonable request
A039	Israel control	30-39	male	2.82	560	na	na	na	available in BioProject PRJNA978342	na	available in BioProject PRJNA978342	available in BioProject PRJNA978342	na	available upon reasonable request	available upon reasonable request
A040	Israel CD	50-59	male	1.92	1000	available in GEO: GSE199906	available as dataset S7	available in BioProject PRJNA978342	available in BioProject PRJNA978342	na	available in BioProject PRJNA978342	available in BioProject PRJNA978342	available upon reasonable request	available upon reasonable request	available upon reasonable request
A041	Israel control	20-29	male	0.59	229	available in GEO: GSE199906	available as dataset S7	na	available in BioProject PRJNA978342	na	available in BioProject PRJNA978342	available in BioProject PRJNA978342	available upon reasonable request	available upon reasonable request	available upon reasonable request
A042	Israel CD	20-29	female	38.97	1000	available in GEO: GSE199906	available as dataset S7	available in BioProject PRJNA978342	na	available in BioProject PRJNA978342	na	available in BioProject PRJNA978342	available upon reasonable request	available upon reasonable request	available upon reasonable request
A044	Israel control	30-39	male	1.77	36	available in GEO: GSE199906	available as dataset S7	na	available in BioProject PRJNA978342	na	available in BioProject PRJNA978342	available in BioProject PRJNA978342	available upon reasonable request	available upon reasonable request	available upon reasonable request
A045	Israel CD	40-49	female	35.7	1000	available in GEO: GSE199906	available as dataset S7	available in BioProject PRJNA978342	na	na	available in BioProject PRJNA978342	available in BioProject PRJNA978342	available upon reasonable request	available upon reasonable request	available upon reasonable request
A046	Israel CD	40-49	female	64.07	1000	na	na	na	available in BioProject PRJNA978342	available in BioProject PRJNA978342	available in BioProject PRJNA978342	available in BioProject PRJNA978342	na	available upon reasonable request	na
A047	Israel control	20-29	female	13.68	42	available in GEO: GSE199906	available as dataset S7	na	available in BioProject PRJNA978342	na	available in BioProject PRJNA978342	available in BioProject PRJNA978342	available upon reasonable request	available upon reasonable request	available upon reasonable request
A050	Israel control	20-29	female	0.28	795	available in GEO: GSE199906	available as dataset S7	na	available in BioProject PRJNA978342	na	available in BioProject PRJNA978342	available in BioProject PRJNA978342	available upon reasonable request	available upon reasonable request	available upon reasonable request
A051	Israel control	50-59	male	2.07	37	available in GEO: GSE199906	available as dataset S7	na	available in BioProject PRJNA978342	na	available in BioProject PRJNA978342	available in BioProject PRJNA978342	available upon reasonable request	available upon reasonable request	available upon reasonable request
A052	Israel CD	20-29	male	11.22	663	available in GEO: GSE199906	available as dataset S7	na	na	na	na	available in BioProject PRJNA978342	available upon reasonable request	available upon reasonable request	available upon reasonable request
A053	Israel CD	15-19	male	na	na	na	na	na	na	na	na	available in BioProject PRJNA978342	na	na	na
A054	Israel CD	40-49	male	37.49	1000	na	na	na	na	na	na	available in BioProject PRJNA978342	na	available upon reasonable request	available upon reasonable request
A055	Israel control	50-59	female	1.93	55	na	na	na	available in BioProject PRJNA978342	na	available in BioProject PRJNA978342	available in BioProject PRJNA978342	na	available upon reasonable request	available upon reasonable request
A056	Israel CD	30-39	male	20.6	1000	available in GEO: GSE199906	available as dataset S7	na	na	available in BioProject PRJNA978342	available in BioProject PRJNA978342	available in BioProject PRJNA978342	available upon reasonable request	available upon reasonable request	available upon reasonable request
A057	Israel control	20-29	male	0.65	47	available in GEO: GSE199906	available as dataset S7	na	available in BioProject PRJNA978342	na	available in BioProject PRJNA978342	available in BioProject PRJNA978342	available upon reasonable request	available upon reasonable request	available upon reasonable request
A058	Israel control	40-49	female	1.41	na	available in GEO: GSE199906	na	na	available in BioProject PRJNA978342	na	available in BioProject PRJNA978342	na	na	na	na
A059	Israel control	20-29	female	6.3	252	na	na	na	na	na	na	na	na	available upon reasonable request	available upon reasonable request
A060	Israel CD	20-29	male	94.22	1000	na	available as dataset S7	na	na	na	na	available in BioProject PRJNA978342	available upon reasonable request	available upon reasonable request	available upon reasonable request
A061	Israel control	70-79	female	2.65	226	available in GEO: GSE199906	available as dataset S7	na	available in BioProject PRJNA978342	na	na	available in BioProject PRJNA978342	available upon reasonable request	available upon reasonable request	available upon reasonable request
A062	Israel control	20-29	male	0.52	na	available in GEO: GSE199906	available as dataset S7	na	available in BioProject PRJNA978342	na	available in BioProject PRJNA978342	available in BioProject PRJNA978342	available upon reasonable request	available upon reasonable request	available upon reasonable request
A063	Israel CD	20-29	female	4.97	915	available in GEO: GSE199906	available as dataset S7	na	available in BioProject PRJNA978342	na	available in BioProject PRJNA978342	available in BioProject PRJNA978342	available upon reasonable request	available upon reasonable request	available upon reasonable request
A064	Israel CD	20-29	male	13.64	na	na	na	na	na	na	available in BioProject PRJNA978342	na	na	available upon reasonable request	available upon reasonable request
B202	China urban	30-39	male	0.2	na	na	available as dataset S7	na	na	na	na	available in BioProject PRJNA978342	available upon reasonable request	available upon reasonable request	available upon reasonable request
B204	China urban	40-49	male	0.37	na	na	available as dataset S7	na	na	na	na	available in BioProject PRJNA978342	available upon reasonable request	available upon reasonable request	available upon reasonable request
B206	China urban	30-39	male	0.48	na	available in GEO: GSE233900	available as dataset S7	na	na	na	na	available in BioProject PRJNA978342	available upon reasonable request	available upon reasonable request	available upon reasonable request
B207	China urban	50-59	male	0.2	na	available in GEO: GSE233900	available as dataset S7	na	na	na	na	available in BioProject PRJNA978342	available upon reasonable request	available upon reasonable request	available upon reasonable request
B209	China urban	40-49	female	1.15	na	available in GEO: GSE233900	available as dataset S7	na	na	na	na	available in BioProject PRJNA978342	available upon reasonable request	available upon reasonable request	available upon reasonable request
B211	China urban	40-49	male	0.2	na	available in GEO: GSE233900	available as dataset S7	na	na	na	na	available in BioProject PRJNA978342	available upon reasonable request	available upon reasonable request	available upon reasonable request
B212	China urban	30-39	female	0.2	na	available in GEO: GSE233900	available as dataset S7	na	na	na	na	available in BioProject PRJNA978342	available upon reasonable request	available upon reasonable request	available upon reasonable request
B215	China urban	50-59	male	0.12	na	na	na	na	na	na	na	available in BioProject PRJNA978342	na	available upon reasonable request	available upon reasonable request
B218	China urban	40-49	male	0.2	na	na	na	na	na	na	na	available in BioProject PRJNA978342	na	available upon reasonable request	available upon reasonable request
B220	China urban	30-39	male	0.2	na	na	na	na	na	na	na	available in BioProject PRJNA978342	na	available upon reasonable request	available upon reasonable request
B222	China urban	20-29	female	1.22	na	na	na	na	na	na	na	available in BioProject PRJNA978342	na	available upon reasonable request	available upon reasonable request
B223	China urban	30-39	female	0.81	na	available in GEO: GSE233900	available as dataset S7	na	na	na	na	available in BioProject PRJNA978342	available upon reasonable request	available upon reasonable request	available upon reasonable request
B224	China urban	30-39	female	1.53	na	na	available as dataset S7	na	na	na	na	available in BioProject PRJNA978342	available upon reasonable request	available upon reasonable request	available upon reasonable request
B226	China urban	30-39	female	0.2	na	available in GEO: GSE233900	available as dataset S7	na	na	na	na	available in BioProject PRJNA978342	available upon reasonable request	available upon reasonable request	available upon reasonable request
B228	China urban	40-49	female	0.37	na	available in GEO: GSE233900	available as dataset S7	na	na	na	na	available in BioProject PRJNA978342	available upon reasonable request	available upon reasonable request	available upon reasonable request
B230	China urban	30-39	female	0.2	na	available in GEO: GSE233900	available as dataset S7	na	na	na	na	available in BioProject PRJNA978342	available upon reasonable request	available upon reasonable request	available upon reasonable request
B231	China urban	20-29	female	0.36	na	available in GEO: GSE233900	available as dataset S7	na	na	na	na	available in BioProject PRJNA978342	available upon reasonable request	available upon reasonable request	available upon reasonable request
B232	China urban	30-39	female	0.48	na	available in GEO: GSE233900	available as dataset S7	na	na	na	na	available in BioProject PRJNA978342	available upon reasonable request	available upon reasonable request	available upon reasonable request
B233	China urban	50-59	female	0.39	na	na	na	na	na	na	na	available in BioProject PRJNA978342	na	available upon reasonable request	available upon reasonable request
B235	China urban	40-49	male	1	na	available in GEO: GSE233900	available as dataset S7	na	na	na	na	available in BioProject PRJNA978342	available upon reasonable request	available upon reasonable request	available upon reasonable request
B236	China urban	30-39	female	0.26	na	available in GEO: GSE233900	available as dataset S7	na	na	na	na	available in BioProject PRJNA978342	available upon reasonable request	available upon reasonable request	available upon reasonable request
B237	China urban	50-59	male	10.46	na	na	available as dataset S7	na	na	na	na	available in BioProject PRJNA978342	available upon reasonable request	available upon reasonable request	available upon reasonable request
B238	China urban	40-49	male	0.29	na	available in GEO: GSE233900	available as dataset S7	na	na	na	na	available in BioProject PRJNA978342	available upon reasonable request	available upon reasonable request	available upon reasonable request
B240	China urban	30-39	female	1.66	na	na	na	na	na	na	na	available in BioProject PRJNA978342	na	available upon reasonable request	available upon reasonable request
B241	China urban	20-29	female	4.54	na	na	na	na	na	na	na	available in BioProject PRJNA978342	na	available upon reasonable request	available upon reasonable request
B242	China urban	20-29	female	0.2	na	na	na	na	na	na	na	available in BioProject PRJNA978342	na	available upon reasonable request	available upon reasonable request
B243	China urban	20-29	female	3.3	na	na	na	na	na	na	na	available in BioProject PRJNA978342	na	available upon reasonable request	available upon reasonable request
B244	China urban	30-39	female	0.4	na	na	na	na	na	na	na	available in BioProject PRJNA978342	na	available upon reasonable request	available upon reasonable request
B245	China urban	30-39	female	0.2	na	na	na	na	na	na	na	available in BioProject PRJNA978342	na	available upon reasonable request	available upon reasonable request
B246	China urban	20-29	female	0.3	na	na	na	na	na	na	na	available in BioProject PRJNA978342	na	available upon reasonable request	available upon reasonable request
B247	China urban	20-29	female	0.2	na	na	na	na	na	na	na	available in BioProject PRJNA978342	na	available upon reasonable request	available upon reasonable request
B248	China urban	20-29	female	0.57	na	na	na	na	na	na	na	available in BioProject PRJNA978342	na	available upon reasonable request	available upon reasonable request
B249	China urban	20-29	female	0.21	na	na	na	na	na	na	na	available in BioProject PRJNA978342	na	available upon reasonable request	available upon reasonable request
B250	China urban	20-29	female	0.2	na	na	na	na	na	na	na	available in BioProject PRJNA978342	na	available upon reasonable request	available upon reasonable request
B251	China urban	20-29	female	1.43	na	na	na	na	na	na	na	available in BioProject PRJNA978342	na	available upon reasonable request	available upon reasonable request
B252	China urban	20-29	female	0.2	na	na	na	na	na	na	na	available in BioProject PRJNA978342	na	available upon reasonable request	available upon reasonable request
B253	China urban	20-29	female	0.28	na	na	na	na	na	na	na	available in BioProject PRJNA978342	na	available upon reasonable request	available upon reasonable request
B254	China urban	20-29	female	0.53	na	na	na	na	na	na	na	available in BioProject PRJNA978342	na	available upon reasonable request	available upon reasonable request
B255	China urban	20-29	female	2.56	na	na	na	na	na	na	na	available in BioProject PRJNA978342	na	available upon reasonable request	available upon reasonable request
B256	China urban	20-29	female	0.3	na	na	na	na	na	na	na	available in BioProject PRJNA978342	na	available upon reasonable request	available upon reasonable request
B257	China urban	20-29	female	0.25	na	na	na	na	na	na	na	available in BioProject PRJNA978342	na	available upon reasonable request	available upon reasonable request
B258	China urban	30-39	female	0.28	na	na	na	na	na	na	na	available in BioProject PRJNA978342	na	available upon reasonable request	available upon reasonable request
B259	China urban	20-29	male	1.47	na	na	na	na	na	na	na	available in BioProject PRJNA978342	na	available upon reasonable request	available upon reasonable request
B260	China urban	30-39	female	0.38	na	na	na	na	na	na	na	available in BioProject PRJNA978342	na	available upon reasonable request	available upon reasonable request
B261	China urban	30-39	female	0.46	na	na	na	na	na	na	na	available in BioProject PRJNA978342	na	available upon reasonable request	available upon reasonable request
B262	China urban	40-49	female	0.2	na	na	na	na	na	na	na	available in BioProject PRJNA978342	na	available upon reasonable request	available upon reasonable request
B263	China urban	20-29	female	0.2	na	na	na	na	na	na	na	available in BioProject PRJNA978342	na	available upon reasonable request	available upon reasonable request
B264	China urban	20-29	female	0.71	na	na	na	na	na	na	na	available in BioProject PRJNA978342	na	available upon reasonable request	available upon reasonable request
B265	China urban	30-39	female	0.3	na	na	na	na	na	na	na	available in BioProject PRJNA978342	na	available upon reasonable request	available upon reasonable request
B266	China urban	20-29	female	0.2	na	na	na	na	na	na	na	available in BioProject PRJNA978342	na	available upon reasonable request	available upon reasonable request
B267	China urban	20-29	female	2.41	na	na	na	na	na	na	na	available in BioProject PRJNA978342	na	available upon reasonable request	available upon reasonable request
B268	China urban	20-29	male	3.94	na	na	na	na	na	na	na	available in BioProject PRJNA978342	na	available upon reasonable request	available upon reasonable request
B269	China urban	20-29	female	0.2	na	na	na	na	na	na	na	available in BioProject PRJNA978342	na	available upon reasonable request	available upon reasonable request
B270	China urban	20-29	female	0.2	na	na	na	na	na	na	na	available in BioProject PRJNA978342	na	available upon reasonable request	available upon reasonable request
B271	China urban	20-29	female	0.22	na	na	na	na	na	na	na	available in BioProject PRJNA978342	na	available upon reasonable request	available upon reasonable request
B272	China urban	20-29	female	1.6	na	na	na	na	na	na	na	available in BioProject PRJNA978342	na	available upon reasonable request	available upon reasonable request
B273	China urban	20-29	female	2.97	na	na	na	na	na	na	na	available in BioProject PRJNA978342	na	available upon reasonable request	available upon reasonable request
B274	China urban	30-39	female	0.33	na	na	na	na	na	na	na	available in BioProject PRJNA978342	na	available upon reasonable request	available upon reasonable request
B275	China urban	20-29	female	0.26	na	na	na	na	na	na	na	available in BioProject PRJNA978342	na	available upon reasonable request	available upon reasonable request
B276	China urban	20-29	male	1.08	na	na	na	na	na	na	na	available in BioProject PRJNA978342	na	available upon reasonable request	available upon reasonable request
B277	China urban	20-29	male	0.45	na	na	na	na	na	na	na	available in BioProject PRJNA978342	na	available upon reasonable request	available upon reasonable request
B278	China urban	20-29	male	1.62	na	na	na	na	na	na	na	available in BioProject PRJNA978342	na	available upon reasonable request	available upon reasonable request
B279	China urban	20-29	male	0.2	na	na	na	na	na	na	na	available in BioProject PRJNA978342	na	available upon reasonable request	available upon reasonable request
B280	China urban	20-29	female	0.65	na	na	na	na	na	na	na	available in BioProject PRJNA978342	na	available upon reasonable request	available upon reasonable request
B281	China urban	20-29	male	0.55	na	na	na	na	na	na	na	available in BioProject PRJNA978342	na	available upon reasonable request	available upon reasonable request
B282	China urban	20-29	male	0.2	na	na	na	na	na	na	na	available in BioProject PRJNA978342	na	available upon reasonable request	available upon reasonable request
B283	China urban	20-29	female	2.7	na	na	na	na	na	na	na	available in BioProject PRJNA978342	na	available upon reasonable request	available upon reasonable request
B284	China urban	20-29	female	0.2	na	na	na	na	na	na	na	available in BioProject PRJNA978342	na	available upon reasonable request	available upon reasonable request
B285	China urban	20-29	female	0.29	na	na	na	na	na	na	na	available in BioProject PRJNA978342	na	available upon reasonable request	available upon reasonable request
B286	China urban	20-29	female	0.2	na	na	na	na	na	na	na	available in BioProject PRJNA978342	na	available upon reasonable request	available upon reasonable request
B287	China urban	20-29	male	0.2	na	na	na	na	na	na	na	available in BioProject PRJNA978342	na	available upon reasonable request	available upon reasonable request
B288	China urban	20-29	male	0.2	na	na	na	na	na	na	na	available in BioProject PRJNA978342	na	available upon reasonable request	available upon reasonable request
B289	China urban	20-29	female	0.2	na	na	na	na	na	na	na	available in BioProject PRJNA978342	na	available upon reasonable request	available upon reasonable request
B290	China urban	30-39	male	1.62	na	na	na	na	na	na	na	available in BioProject PRJNA978342	na	available upon reasonable request	available upon reasonable request
B291	China urban	20-29	female	0.2	na	na	na	na	na	na	na	available in BioProject PRJNA978342	na	available upon reasonable request	available upon reasonable request
B292	China urban	20-29	male	4.74	na	na	na	na	na	na	na	available in BioProject PRJNA978342	na	available upon reasonable request	available upon reasonable request
B293	China urban	20-29	male	0.36	na	na	na	na	na	na	na	available in BioProject PRJNA978342	na	available upon reasonable request	available upon reasonable request
B294	China urban	20-29	male	0.2	na	na	na	na	na	na	na	available in BioProject PRJNA978342	na	available upon reasonable request	available upon reasonable request
B295	China urban	20-29	male	0.2	na	na	na	na	na	na	na	available in BioProject PRJNA978342	na	available upon reasonable request	available upon reasonable request
B296	China urban	20-29	male	0.74	na	na	na	na	na	na	na	available in BioProject PRJNA978342	na	available upon reasonable request	available upon reasonable request
B297	China urban	20-29	male	0.2	na	na	na	na	na	na	na	available in BioProject PRJNA978342	na	available upon reasonable request	available upon reasonable request
B298	China urban	20-29	male	0.91	na	na	na	na	na	na	na	available in BioProject PRJNA978342	na	available upon reasonable request	available upon reasonable request
B299	China urban	20-29	female	0.2	na	na	na	na	na	na	na	available in BioProject PRJNA978342	na	available upon reasonable request	available upon reasonable request
B300	China urban	30-39	male	0.36	na	na	na	na	na	na	na	available in BioProject PRJNA978342	na	available upon reasonable request	na
B302	China urban	20-29	female	0.23	na	na	na	na	na	na	na	available in BioProject PRJNA978342	na	available upon reasonable request	available upon reasonable request
B303	China urban	20-29	female	0.26	na	na	na	na	na	na	na	available in BioProject PRJNA978342	na	available upon reasonable request	available upon reasonable request
B304	China urban	20-29	female	0.68	na	na	na	na	na	na	na	available in BioProject PRJNA978342	na	available upon reasonable request	available upon reasonable request
B305	China urban	20-29	male	22.79	na	na	na	na	na	na	na	available in BioProject PRJNA978342	na	available upon reasonable request	available upon reasonable request
B306	China urban	20-29	male	3.88	na	na	na	na	na	na	na	available in BioProject PRJNA978342	na	available upon reasonable request	available upon reasonable request
B307	China urban	20-29	male	2.21	na	na	na	na	na	na	na	available in BioProject PRJNA978342	na	available upon reasonable request	available upon reasonable request
B308	China urban	20-29	female	0.82	na	na	na	na	na	na	na	available in BioProject PRJNA978342	na	na	available upon reasonable request
B309	China urban	20-29	male	0.57	na	na	na	na	na	na	na	available in BioProject PRJNA978342	na	available upon reasonable request	available upon reasonable request
B310	China urban	30-39	female	0.2	na	na	na	na	na	na	na	available in BioProject PRJNA978342	na	available upon reasonable request	available upon reasonable request
B311	China urban	20-29	male	0.64	na	na	na	na	na	na	na	available in BioProject PRJNA978342	na	available upon reasonable request	available upon reasonable request
B312	China urban	20-29	female	0.36	na	na	na	na	na	na	na	available in BioProject PRJNA978342	na	available upon reasonable request	available upon reasonable request
B313	China urban	20-29	female	0.2	na	na	na	na	na	na	na	available in BioProject PRJNA978342	na	available upon reasonable request	available upon reasonable request
B314	China urban	20-29	male	0.79	na	na	na	na	na	na	na	available in BioProject PRJNA978342	na	available upon reasonable request	available upon reasonable request
B315	China urban	30-39	male	0.47	na	na	na	na	na	na	na	available in BioProject PRJNA978342	na	available upon reasonable request	available upon reasonable request
B316	China urban	30-39	female	0.41	na	na	na	na	na	na	na	available in BioProject PRJNA978342	na	available upon reasonable request	available upon reasonable request
B317	China urban	20-29	female	0.45	na	na	na	na	na	na	na	available in BioProject PRJNA978342	na	available upon reasonable request	available upon reasonable request
B318	China urban	40-49	male	0.2	na	na	na	na	na	na	na	available in BioProject PRJNA978342	na	available upon reasonable request	available upon reasonable request
B319	China urban	20-29	male	0.2	na	available in GEO: GSE233900	available as dataset S7	na	na	na	na	available in BioProject PRJNA978342	available upon reasonable request	available upon reasonable request	available upon reasonable request
B320	China urban	20-29	female	0.2	na	available in GEO: GSE233900	available as dataset S7	na	na	na	na	available in BioProject PRJNA978342	available upon reasonable request	available upon reasonable request	available upon reasonable request
B321	China urban	20-29	male	0.2	na	available in GEO: GSE233900	available as dataset S7	na	na	na	na	available in BioProject PRJNA978342	available upon reasonable request	available upon reasonable request	available upon reasonable request
B322	China urban	20-29	male	0.2	na	available in GEO: GSE233900	available as dataset S7	na	na	na	na	available in BioProject PRJNA978342	available upon reasonable request	available upon reasonable request	available upon reasonable request
B323	China urban	30-39	male	0.2	na	available in GEO: GSE233900	available as dataset S7	na	na	na	na	available in BioProject PRJNA978342	available upon reasonable request	available upon reasonable request	available upon reasonable request
B324	China urban	20-29	male	0.2	na	na	na	na	na	na	na	available in BioProject PRJNA978342	na	available upon reasonable request	available upon reasonable request
B325	China urban	20-29	male	0.2	na	na	na	na	na	na	na	available in BioProject PRJNA978342	na	available upon reasonable request	available upon reasonable request
B326	China urban	20-29	female	0.2	na	na	na	na	na	na	na	available in BioProject PRJNA978342	na	available upon reasonable request	available upon reasonable request
B327	China urban	20-29	female	0.2	na	na	na	na	na	na	na	available in BioProject PRJNA978342	na	available upon reasonable request	available upon reasonable request
B328	China urban	20-29	female	0.2	na	na	na	na	na	na	na	available in BioProject PRJNA978342	na	available upon reasonable request	available upon reasonable request
B329	China urban	20-29	female	0.2	na	na	na	na	na	na	na	available in BioProject PRJNA978342	na	available upon reasonable request	available upon reasonable request
B330	China urban	20-29	female	0.2	na	na	na	na	na	na	na	available in BioProject PRJNA978342	na	available upon reasonable request	available upon reasonable request
B331	China urban	20-29	female	0.2	na	na	na	na	na	na	na	available in BioProject PRJNA978342	na	available upon reasonable request	available upon reasonable request
B332	China urban	20-29	female	0.2	na	na	na	na	na	na	na	available in BioProject PRJNA978342	na	available upon reasonable request	available upon reasonable request
B333	China urban	30-39	male	0.2	na	na	na	na	na	na	na	available in BioProject PRJNA978342	na	available upon reasonable request	available upon reasonable request
B334	China urban	20-29	female	0.2	na	na	na	na	na	na	na	available in BioProject PRJNA978342	na	available upon reasonable request	available upon reasonable request
B335	China urban	20-29	male	0.2	na	na	na	na	na	na	na	available in BioProject PRJNA978342	na	available upon reasonable request	available upon reasonable request
B336	China urban	20-29	female	0.2	na	na	na	na	na	na	na	available in BioProject PRJNA978342	na	available upon reasonable request	available upon reasonable request
B337	China urban	20-29	male	0.97	na	na	na	na	na	na	na	available in BioProject PRJNA978342	na	available upon reasonable request	available upon reasonable request
B338	China urban	20-29	male	0.2	na	na	na	na	na	na	na	available in BioProject PRJNA978342	na	available upon reasonable request	available upon reasonable request
C401	China rural	70-79	female	2.32	na	na	na	na	na	na	na	available in BioProject PRJNA978342	na	available upon reasonable request	available upon reasonable request
C402	China rural	70-79	male	7	na	na	na	na	na	na	na	available in BioProject PRJNA978342	na	available upon reasonable request	available upon reasonable request
C403	China rural	50-59	female	0.71	na	na	na	na	na	na	na	available in BioProject PRJNA978342	na	available upon reasonable request	available upon reasonable request
C404	China rural	50-59	male	0.65	na	na	na	na	na	na	na	available in BioProject PRJNA978342	na	available upon reasonable request	available upon reasonable request
C405	China rural	50-59	male	0.32	na	na	na	na	na	na	na	available in BioProject PRJNA978342	na	available upon reasonable request	available upon reasonable request
C406	China rural	50-59	female	0.53	na	na	na	na	na	na	na	available in BioProject PRJNA978342	na	available upon reasonable request	available upon reasonable request
C407	China rural	60-69	male	0.94	na	na	na	na	na	na	na	available in BioProject PRJNA978342	na	available upon reasonable request	available upon reasonable request
C408	China rural	60-69	female	0.92	na	na	na	na	na	na	na	available in BioProject PRJNA978342	na	available upon reasonable request	available upon reasonable request
C409	China rural	30-39	male	2.14	na	na	na	na	na	na	na	available in BioProject PRJNA978342	na	available upon reasonable request	available upon reasonable request
C410	China rural	60-69	male	0.78	na	na	na	na	na	na	na	available in BioProject PRJNA978342	na	available upon reasonable request	available upon reasonable request
C411	China rural	40-49	female	0.2	na	na	na	na	na	na	na	available in BioProject PRJNA978342	na	available upon reasonable request	available upon reasonable request
C412	China rural	40-49	male	0.55	na	na	na	na	na	na	na	available in BioProject PRJNA978342	na	available upon reasonable request	available upon reasonable request
C413	China rural	70-79	female	3.02	na	na	na	na	na	na	na	available in BioProject PRJNA978342	na	available upon reasonable request	available upon reasonable request
C414	China rural	60-69	female	3.08	na	na	na	na	na	na	na	available in BioProject PRJNA978342	na	available upon reasonable request	available upon reasonable request
C415	China rural	60-69	male	13.61	na	na	na	na	na	na	na	available in BioProject PRJNA978342	na	available upon reasonable request	available upon reasonable request
C416	China rural	50-59	male	1.56	na	na	na	na	na	na	na	available in BioProject PRJNA978342	na	available upon reasonable request	available upon reasonable request
C417	China rural	50-59	male	0.56	na	na	na	na	na	na	na	available in BioProject PRJNA978342	na	available upon reasonable request	available upon reasonable request
C418	China rural	40-49	female	0.6	na	na	na	na	na	na	na	available in BioProject PRJNA978342	na	available upon reasonable request	available upon reasonable request
C419	China rural	60-69	female	0.75	na	na	na	na	na	na	na	available in BioProject PRJNA978342	na	available upon reasonable request	available upon reasonable request
C420	China rural	60-69	male	1.48	na	na	na	na	na	na	na	available in BioProject PRJNA978342	na	available upon reasonable request	available upon reasonable request
C421	China rural	60-69	male	0.29	na	na	na	na	na	na	na	available in BioProject PRJNA978342	na	available upon reasonable request	available upon reasonable request
C422	China rural	60-69	female	0.53	na	na	na	na	na	na	na	available in BioProject PRJNA978342	na	available upon reasonable request	available upon reasonable request
C423	China rural	30-39	male	0.57	na	na	na	na	na	na	na	available in BioProject PRJNA978342	na	available upon reasonable request	available upon reasonable request
C424	China rural	30-39	female	1.33	na	na	na	na	na	na	na	available in BioProject PRJNA978342	na	available upon reasonable request	available upon reasonable request
C425	China rural	60-69	female	1.87	na	na	na	na	na	na	na	available in BioProject PRJNA978342	na	available upon reasonable request	available upon reasonable request
C426	China rural	60-69	male	1.72	na	na	na	na	na	na	na	available in BioProject PRJNA978342	na	available upon reasonable request	available upon reasonable request
C427	China rural	60-69	male	1.67	na	na	na	na	na	na	na	available in BioProject PRJNA978342	na	available upon reasonable request	available upon reasonable request
C428	China rural	50-59	female	0.54	na	na	na	na	na	na	na	available in BioProject PRJNA978342	na	available upon reasonable request	available upon reasonable request
C429	China rural	50-59	male	1.62	na	na	na	na	na	na	na	available in BioProject PRJNA978342	na	available upon reasonable request	available upon reasonable request
C430	China rural	50-59	female	0.47	na	na	na	na	na	na	na	available in BioProject PRJNA978342	na	available upon reasonable request	available upon reasonable request
C431	China rural-urban	20-29	male	1.95	na	na	na	na	na	na	na	available in BioProject PRJNA978342	na	available upon reasonable request	available upon reasonable request
C432	China rural	60-69	male	5.32	na	na	na	na	na	na	na	available in BioProject PRJNA978342	na	available upon reasonable request	available upon reasonable request
C433	China rural	60-69	female	0.56	na	na	na	na	na	na	na	available in BioProject PRJNA978342	na	available upon reasonable request	available upon reasonable request
C434	China rural	60-69	male	1.76	na	na	na	na	na	na	na	available in BioProject PRJNA978342	na	available upon reasonable request	available upon reasonable request
C435	China rural	50-59	male	0.2	na	na	na	na	na	na	na	available in BioProject PRJNA978342	na	available upon reasonable request	available upon reasonable request
C436	China rural	40-49	female	3.62	na	na	na	na	na	na	na	available in BioProject PRJNA978342	na	available upon reasonable request	available upon reasonable request
C437	China rural	40-49	male	2.51	na	na	na	na	na	na	na	available in BioProject PRJNA978342	na	available upon reasonable request	available upon reasonable request
C438	China rural	60-69	female	3.35	na	na	na	na	na	na	na	available in BioProject PRJNA978342	na	available upon reasonable request	available upon reasonable request
C439	China rural	70-79	male	0.5	na	na	na	na	na	na	na	available in BioProject PRJNA978342	na	available upon reasonable request	available upon reasonable request
C440	China rural	60-69	female	0.33	na	na	na	na	na	na	na	available in BioProject PRJNA978342	na	available upon reasonable request	available upon reasonable request
C441	China rural	30-39	male	0.43	na	na	na	na	na	na	na	available in BioProject PRJNA978342	na	available upon reasonable request	available upon reasonable request
C442	China rural	50-59	male	0.2	na	na	na	na	na	na	na	available in BioProject PRJNA978342	na	available upon reasonable request	available upon reasonable request
C443	China rural	50-59	female	0.8	na	na	na	na	na	na	na	available in BioProject PRJNA978342	na	available upon reasonable request	available upon reasonable request
C444	China rural	50-59	female	0.4	na	na	na	na	na	na	na	available in BioProject PRJNA978342	na	available upon reasonable request	available upon reasonable request
C445	China rural	40-49	male	0.48	na	na	na	na	na	na	na	available in BioProject PRJNA978342	na	available upon reasonable request	available upon reasonable request
C446	China rural	30-39	female	2.28	na	na	na	na	na	na	na	available in BioProject PRJNA978342	na	available upon reasonable request	available upon reasonable request
C447	China rural	60-69	male	0.2	na	na	na	na	na	na	na	available in BioProject PRJNA978342	na	available upon reasonable request	available upon reasonable request
C448	China rural	40-49	female	1.31	na	na	na	na	na	na	na	available in BioProject PRJNA978342	na	available upon reasonable request	available upon reasonable request
C449	China rural	20-29	female	0.2	na	na	na	na	na	na	na	available in BioProject PRJNA978342	na	available upon reasonable request	available upon reasonable request
C450	China rural	20-29	male	1.22	na	na	na	na	na	na	na	available in BioProject PRJNA978342	na	available upon reasonable request	available upon reasonable request
C451	China rural	60-69	female	5.49	na	na	na	na	na	na	na	available in BioProject PRJNA978342	na	available upon reasonable request	available upon reasonable request
C452	China rural	60-69	male	0.34	na	na	na	na	na	na	na	available in BioProject PRJNA978342	na	available upon reasonable request	available upon reasonable request
C453	China rural	40-49	female	2.45	na	na	na	na	na	na	na	available in BioProject PRJNA978342	na	available upon reasonable request	available upon reasonable request
C454	China rural	40-49	male	0.4	na	na	na	na	na	na	na	available in BioProject PRJNA978342	na	available upon reasonable request	available upon reasonable request
C455	China rural	60-69	male	2	na	na	na	na	na	na	na	available in BioProject PRJNA978342	na	available upon reasonable request	available upon reasonable request
C456	China rural	50-59	male	1.03	na	na	na	na	na	na	na	available in BioProject PRJNA978342	na	available upon reasonable request	available upon reasonable request
C457	China rural	70-79	male	0.45	na	na	na	na	na	na	na	available in BioProject PRJNA978342	na	available upon reasonable request	available upon reasonable request
C458	China rural	60-69	female	1.47	na	na	na	na	na	na	na	available in BioProject PRJNA978342	na	available upon reasonable request	available upon reasonable request
C459	China rural	50-59	female	0.2	na	na	na	na	na	na	na	available in BioProject PRJNA978342	na	available upon reasonable request	available upon reasonable request
C460	China rural	50-59	male	0.59	na	na	na	na	na	na	na	available in BioProject PRJNA978342	na	available upon reasonable request	available upon reasonable request
C461	China rural	70-79	female	1.44	na	na	na	na	na	na	na	available in BioProject PRJNA978342	na	available upon reasonable request	available upon reasonable request
C462	China rural	40-49	male	1.99	na	na	na	na	na	na	na	available in BioProject PRJNA978342	na	available upon reasonable request	available upon reasonable request
C463	China rural	40-49	female	0.38	na	na	na	na	na	na	na	available in BioProject PRJNA978342	na	available upon reasonable request	available upon reasonable request
C464	China rural	60-69	male	1.36	na	na	na	na	na	na	na	available in BioProject PRJNA978342	na	available upon reasonable request	available upon reasonable request
C465	China rural	60-69	female	0.44	na	na	na	na	na	na	na	available in BioProject PRJNA978342	na	available upon reasonable request	available upon reasonable request
C466	China rural	40-49	female	1.31	na	na	na	na	na	na	na	available in BioProject PRJNA978342	na	available upon reasonable request	available upon reasonable request
C467	China rural	50-59	male	7.8	na	na	na	na	na	na	na	available in BioProject PRJNA978342	na	available upon reasonable request	available upon reasonable request
C468	China rural	40-49	female	0.2	na	na	na	na	na	na	na	available in BioProject PRJNA978342	na	available upon reasonable request	available upon reasonable request
C469	China rural	50-59	male	0.2	na	na	na	na	na	na	na	available in BioProject PRJNA978342	na	available upon reasonable request	available upon reasonable request
C470	China rural	70-79	female	4.71	na	na	na	na	na	na	na	available in BioProject PRJNA978342	na	available upon reasonable request	available upon reasonable request
C471	China rural	60-69	female	1.76	na	na	na	na	na	na	na	available in BioProject PRJNA978342	na	available upon reasonable request	available upon reasonable request
C472	China rural	50-59	female	0.59	na	na	na	na	na	na	na	available in BioProject PRJNA978342	na	available upon reasonable request	available upon reasonable request
C473	China rural	50-59	female	0.96	na	na	na	na	na	na	na	available in BioProject PRJNA978342	na	available upon reasonable request	available upon reasonable request
C474	China rural	50-59	male	1.33	na	na	na	na	na	na	na	available in BioProject PRJNA978342	na	available upon reasonable request	available upon reasonable request
C475	China rural	40-49	female	0.56	na	na	na	na	na	na	na	available in BioProject PRJNA978342	na	available upon reasonable request	available upon reasonable request
C476	China rural	40-49	male	0.59	na	na	na	na	na	na	na	available in BioProject PRJNA978342	na	available upon reasonable request	available upon reasonable request
C477	China rural	60-69	female	1.65	na	na	na	na	na	na	na	available in BioProject PRJNA978342	na	available upon reasonable request	available upon reasonable request
C478	China rural	40-49	male	2.58	na	na	na	na	na	na	na	available in BioProject PRJNA978342	na	available upon reasonable request	available upon reasonable request
C479	China rural	40-49	male	0.2	na	na	na	na	na	na	na	available in BioProject PRJNA978342	na	available upon reasonable request	available upon reasonable request
C480	China rural	40-49	female	0.2	na	na	na	na	na	na	na	available in BioProject PRJNA978342	na	available upon reasonable request	available upon reasonable request
C481	China rural	50-59	male	0.83	na	na	na	na	na	na	na	available in BioProject PRJNA978342	na	available upon reasonable request	available upon reasonable request
C482	China rural	30-39	male	0.81	na	na	na	na	na	na	na	available in BioProject PRJNA978342	na	available upon reasonable request	available upon reasonable request
C483	China rural	50-59	male	0.45	na	na	na	na	na	na	na	available in BioProject PRJNA978342	na	available upon reasonable request	available upon reasonable request
C484	China rural-urban	30-39	male	0.2	na	na	na	na	na	na	na	available in BioProject PRJNA978342	na	available upon reasonable request	available upon reasonable request
C485	China rural-urban	60-69	female	5.95	na	na	na	na	na	na	na	available in BioProject PRJNA978342	na	available upon reasonable request	available upon reasonable request
C487	China rural	40-49	female	2.67	na	available in GEO: GSE233900	available as dataset S7	na	na	na	na	available in BioProject PRJNA978342	available upon reasonable request	available upon reasonable request	available upon reasonable request
C488	China rural	50-59	male	0.2	na	na	available as dataset S7	na	na	na	na	available in BioProject PRJNA978342	available upon reasonable request	available upon reasonable request	available upon reasonable request
C491	China rural	60-69	female	0.96	na	na	available as dataset S7	na	na	na	na	available in BioProject PRJNA978342	available upon reasonable request	available upon reasonable request	available upon reasonable request
C492	China rural	50-59	male	22.12	na	na	available as dataset S7	na	na	na	na	available in BioProject PRJNA978342	available upon reasonable request	available upon reasonable request	available upon reasonable request
C493	China rural-urban	60-69	male	0.45	na	na	na	na	na	na	na	available in BioProject PRJNA978342	na	available upon reasonable request	available upon reasonable request
C494	China rural-urban	60-69	male	1.48	na	na	na	na	na	na	na	available in BioProject PRJNA978342	na	available upon reasonable request	available upon reasonable request
C495	China rural-urban	60-69	female	0.93	na	na	na	na	na	na	na	available in BioProject PRJNA978342	na	available upon reasonable request	available upon reasonable request
C496	China rural-urban	50-59	female	0.65	na	na	na	na	na	na	na	available in BioProject PRJNA978342	na	available upon reasonable request	available upon reasonable request
C497	China rural-urban	40-49	male	0.57	na	na	na	na	na	na	na	available in BioProject PRJNA978342	na	available upon reasonable request	available upon reasonable request
C498	China rural-urban	20-29	female	1.88	na	na	na	na	na	na	na	available in BioProject PRJNA978342	na	available upon reasonable request	available upon reasonable request
C500	China rural-urban	40-49	female	1.26	na	na	na	na	na	na	na	available in BioProject PRJNA978342	na	available upon reasonable request	available upon reasonable request
C501	China rural-urban	40-49	male	1.62	na	na	na	na	na	na	na	available in BioProject PRJNA978342	na	available upon reasonable request	available upon reasonable request
C502	China rural-urban	30-39	male	0.65	na	na	na	na	na	na	na	available in BioProject PRJNA978342	na	available upon reasonable request	available upon reasonable request
C504	China rural-urban	20-29	male	1.54	na	na	na	na	na	na	na	available in BioProject PRJNA978342	na	available upon reasonable request	available upon reasonable request
C505	China rural-urban	40-49	female	1.34	na	na	na	na	na	na	na	available in BioProject PRJNA978342	na	available upon reasonable request	available upon reasonable request
C506	China rural-urban	40-49	female	0.89	na	na	na	na	na	na	na	available in BioProject PRJNA978342	na	available upon reasonable request	available upon reasonable request
C507	China rural-urban	50-59	female	0.24	na	na	na	na	na	na	na	available in BioProject PRJNA978342	na	available upon reasonable request	available upon reasonable request
C508	China rural-urban	60-69	female	1.47	na	na	na	na	na	na	na	available in BioProject PRJNA978342	na	available upon reasonable request	available upon reasonable request
C509	China rural-urban	50-59	male	1.92	na	na	na	na	na	na	na	available in BioProject PRJNA978342	na	available upon reasonable request	available upon reasonable request
C510	China rural-urban	50-59	female	0.2	na	na	na	na	na	na	na	available in BioProject PRJNA978342	na	available upon reasonable request	available upon reasonable request
C511	China rural-urban	50-59	male	1.1	na	na	na	na	na	na	na	available in BioProject PRJNA978342	na	available upon reasonable request	available upon reasonable request
C512	China rural-urban	50-59	female	1.35	na	na	na	na	na	na	na	available in BioProject PRJNA978342	na	available upon reasonable request	available upon reasonable request
C513	China rural-urban	20-29	female	0.2	na	na	na	na	na	na	na	available in BioProject PRJNA978342	na	available upon reasonable request	available upon reasonable request
C514	China rural-urban	40-49	male	1.08	na	na	na	na	na	na	na	available in BioProject PRJNA978342	na	available upon reasonable request	available upon reasonable request
C515	China rural-urban	40-49	female	4.88	na	na	na	na	na	na	na	available in BioProject PRJNA978342	na	available upon reasonable request	available upon reasonable request
C516	China rural-urban	40-49	male	1.87	na	na	na	na	na	na	na	available in BioProject PRJNA978342	na	available upon reasonable request	available upon reasonable request
C517	China rural-urban	50-59	male	0.2	na	na	na	na	na	na	na	available in BioProject PRJNA978342	na	available upon reasonable request	available upon reasonable request
C518	China rural-urban	30-39	male	0.2	na	na	na	na	na	na	na	available in BioProject PRJNA978342	na	available upon reasonable request	available upon reasonable request
C519	China rural	50-59	male	0.2	na	na	na	na	na	na	na	available in BioProject PRJNA978342	na	available upon reasonable request	available upon reasonable request
C520	China rural-urban	30-39	male	2.12	na	na	na	na	na	na	na	available in BioProject PRJNA978342	na	available upon reasonable request	available upon reasonable request
C521	China rural-urban	30-39	female	0.2	na	na	na	na	na	na	na	available in BioProject PRJNA978342	na	available upon reasonable request	available upon reasonable request
C522	China rural-urban	30-39	female	2.25	na	na	na	na	na	na	na	available in BioProject PRJNA978342	na	available upon reasonable request	available upon reasonable request
C523	China rural-urban	50-59	female	0.2	na	na	na	na	na	na	na	available in BioProject PRJNA978342	na	available upon reasonable request	available upon reasonable request
C524	China rural-urban	50-59	female	0.2	na	na	na	na	na	na	na	available in BioProject PRJNA978342	na	available upon reasonable request	available upon reasonable request
C525	China rural-urban	30-39	male	1.7	na	na	na	na	na	na	na	available in BioProject PRJNA978342	na	available upon reasonable request	available upon reasonable request
C526	China rural-urban	30-39	male	0.64	na	na	na	na	na	na	na	available in BioProject PRJNA978342	na	available upon reasonable request	available upon reasonable request
C527	China rural-urban	40-49	male	20.94	na	na	na	na	na	na	na	available in BioProject PRJNA978342	na	available upon reasonable request	available upon reasonable request
C528	China rural-urban	40-49	female	0.2	na	na	na	na	na	na	na	available in BioProject PRJNA978342	na	available upon reasonable request	available upon reasonable request
C529	China rural-urban	50-59	male	2.08	na	na	na	na	na	na	na	available in BioProject PRJNA978342	na	available upon reasonable request	available upon reasonable request
C530	China rural-urban	70-79	male	0.2	na	na	na	na	na	na	na	available in BioProject PRJNA978342	na	available upon reasonable request	available upon reasonable request
C531	China rural-urban	40-49	male	0.2	na	na	na	na	na	na	na	available in BioProject PRJNA978342	na	available upon reasonable request	available upon reasonable request
C532	China rural-urban	40-49	male	0.2	na	na	na	na	na	na	na	available in BioProject PRJNA978342	na	available upon reasonable request	available upon reasonable request
C533	China rural-urban	30-39	male	0.43	na	na	na	na	na	na	na	available in BioProject PRJNA978342	na	available upon reasonable request	available upon reasonable request
C534	China rural-urban	40-49	male	0.2	na	na	na	na	na	na	na	available in BioProject PRJNA978342	na	available upon reasonable request	available upon reasonable request
C535	China rural-urban	30-39	male	3.25	na	na	na	na	na	na	na	available in BioProject PRJNA978342	na	available upon reasonable request	available upon reasonable request
C536	China rural-urban	50-59	male	15.89	na	na	na	na	na	na	na	available in BioProject PRJNA978342	na	available upon reasonable request	available upon reasonable request
C537	China rural-urban	50-59	female	0.7	na	na	na	na	na	na	na	available in BioProject PRJNA978342	na	available upon reasonable request	available upon reasonable request
C538	China rural-urban	40-49	female	0.2	na	na	na	na	na	na	na	available in BioProject PRJNA978342	na	available upon reasonable request	available upon reasonable request
C539	China rural-urban	40-49	male	0.2	na	na	na	na	na	na	na	available in BioProject PRJNA978342	na	available upon reasonable request	available upon reasonable request
C540	China rural-urban	50-59	male	0.38	na	na	na	na	na	na	na	available in BioProject PRJNA978342	na	available upon reasonable request	available upon reasonable request
C541	China rural-urban	40-49	male	0.2	na	na	na	na	na	na	na	available in BioProject PRJNA978342	na	available upon reasonable request	available upon reasonable request
C542	China rural-urban	40-49	female	0.2	na	na	na	na	na	na	na	available in BioProject PRJNA978342	na	available upon reasonable request	available upon reasonable request
C543	China rural-urban	40-49	male	0.91	na	na	na	na	na	na	na	available in BioProject PRJNA978342	na	available upon reasonable request	available upon reasonable request
C544	China rural-urban	50-59	female	1.51	na	na	na	na	na	na	na	available in BioProject PRJNA978342	na	available upon reasonable request	available upon reasonable request
C545	China rural-urban	40-49	female	0.69	na	na	na	na	na	na	na	available in BioProject PRJNA978342	na	available upon reasonable request	available upon reasonable request
C546	China rural-urban	40-49	male	6.9	na	na	na	na	na	na	na	available in BioProject PRJNA978342	na	available upon reasonable request	available upon reasonable request
C547	China rural-urban	20-29	female	0.2	na	na	na	na	na	na	na	available in BioProject PRJNA978342	na	available upon reasonable request	available upon reasonable request
C548	China rural	40-49	male	4.89	na	na	na	na	na	na	na	available in BioProject PRJNA978342	na	available upon reasonable request	available upon reasonable request
C549	China rural-urban	40-49	female	0.83	na	na	na	na	na	na	na	available in BioProject PRJNA978342	na	available upon reasonable request	available upon reasonable request
C550	China rural-urban	30-39	male	4.73	na	na	na	na	na	na	na	available in BioProject PRJNA978342	na	available upon reasonable request	available upon reasonable request
C551	China rural-urban	40-49	male	3.97	na	na	na	na	na	na	na	available in BioProject PRJNA978342	na	available upon reasonable request	available upon reasonable request
C552	China rural-urban	50-59	female	0.79	na	na	na	na	na	na	na	available in BioProject PRJNA978342	na	available upon reasonable request	available upon reasonable request
C553	China rural-urban	40-49	male	3.83	na	na	na	na	na	na	na	available in BioProject PRJNA978342	na	available upon reasonable request	available upon reasonable request
C554	China rural-urban	50-59	male	0.49	na	na	na	na	na	na	na	available in BioProject PRJNA978342	na	available upon reasonable request	available upon reasonable request
C555	China rural-urban	50-59	female	3.21	na	na	na	na	na	na	na	available in BioProject PRJNA978342	na	available upon reasonable request	available upon reasonable request
C556	China rural-urban	30-39	female	0.2	na	na	na	na	na	na	na	available in BioProject PRJNA978342	na	available upon reasonable request	available upon reasonable request
C557	China rural-urban	50-59	male	0.2	na	na	na	na	na	na	na	available in BioProject PRJNA978342	na	available upon reasonable request	available upon reasonable request
C558	China rural-urban	50-59	male	3.82	na	na	na	na	na	na	na	available in BioProject PRJNA978342	na	available upon reasonable request	available upon reasonable request
C559	China rural-urban	40-49	male	0.67	na	na	na	na	na	na	na	available in BioProject PRJNA978342	na	available upon reasonable request	available upon reasonable request
C560	China rural-urban	50-59	male	6.22	na	na	na	na	na	na	na	available in BioProject PRJNA978342	na	available upon reasonable request	available upon reasonable request
C561	China rural-urban	40-49	female	5.62	na	na	na	na	na	na	na	available in BioProject PRJNA978342	na	available upon reasonable request	available upon reasonable request
C562	China rural-urban	50-59	male	1.25	na	na	na	na	na	na	na	available in BioProject PRJNA978342	na	available upon reasonable request	available upon reasonable request
C563	China rural-urban	30-39	female	0.2	na	na	na	na	na	na	na	available in BioProject PRJNA978342	na	available upon reasonable request	available upon reasonable request
C564	China rural-urban	30-39	male	0.38	na	na	na	na	na	na	na	available in BioProject PRJNA978342	na	available upon reasonable request	available upon reasonable request
C565	China rural-urban	30-39	male	0.23	na	na	na	na	na	na	na	available in BioProject PRJNA978342	na	available upon reasonable request	available upon reasonable request
C566	China rural-urban	30-39	male	0.2	na	na	na	na	na	na	na	available in BioProject PRJNA978342	na	available upon reasonable request	available upon reasonable request
C567	China rural-urban	30-39	male	1.92	na	na	na	na	na	na	na	available in BioProject PRJNA978342	na	available upon reasonable request	available upon reasonable request
D603	China CD	15-19	female	41.3	na	na	na	na	na	na	na	available in BioProject PRJNA978342	na	available upon reasonable request	available upon reasonable request
D605	China CD	20-29	male	4.65	na	available in GEO: GSE233900	available as dataset S7	na	na	na	na	available in BioProject PRJNA978342	available upon reasonable request	available upon reasonable request	available upon reasonable request
D606	China CD	50-59	female	2.88	na	available in GEO: GSE233900	available as dataset S7	na	na	na	na	available in BioProject PRJNA978342	available upon reasonable request	available upon reasonable request	available upon reasonable request
D607	China CD	20-29	female	1.88	na	available in GEO: GSE233900	available as dataset S7	na	na	na	na	available in BioProject PRJNA978342	available upon reasonable request	available upon reasonable request	available upon reasonable request
D608	China CD	30-39	male	17.8	na	na	na	na	na	na	na	available in BioProject PRJNA978342	na	available upon reasonable request	available upon reasonable request
D609	China CD	20-29	male	49.2	na	na	na	na	na	na	na	available in BioProject PRJNA978342	na	available upon reasonable request	available upon reasonable request
D610	China CD	20-29	male	68.1	na	na	na	na	na	na	na	available in BioProject PRJNA978342	na	available upon reasonable request	available upon reasonable request
D611	China CD	20-29	male	3.74	na	available in GEO: GSE233900	available as dataset S7	na	na	na	na	available in BioProject PRJNA978342	available upon reasonable request	available upon reasonable request	available upon reasonable request
D612	China CD	40-49	male	30.4	na	available in GEO: GSE233900	available as dataset S7	na	na	na	na	available in BioProject PRJNA978342	available upon reasonable request	available upon reasonable request	available upon reasonable request
D614	China CD	20-29	female	15.8	na	available in GEO: GSE233900	available as dataset S7	na	na	na	na	available in BioProject PRJNA978342	available upon reasonable request	available upon reasonable request	available upon reasonable request
D615	China CD	20-29	female	121	na	na	na	na	na	na	na	available in BioProject PRJNA978342	na	available upon reasonable request	available upon reasonable request
D616	China CD	20-29	male	14.8	na	na	available as dataset S7	na	na	na	na	available in BioProject PRJNA978342	available upon reasonable request	available upon reasonable request	available upon reasonable request
D618	China CD	20-29	female	5.54	na	available in GEO: GSE233900	available as dataset S7	na	na	na	na	available in BioProject PRJNA978342	available upon reasonable request	available upon reasonable request	available upon reasonable request
D619	China CD	15-19	male	47.7	na	na	available as dataset S7	na	na	na	na	available in BioProject PRJNA978342	available upon reasonable request	available upon reasonable request	available upon reasonable request
D620	China CD	30-39	male	11.8	na	na	na	na	na	na	na	available in BioProject PRJNA978342	na	available upon reasonable request	available upon reasonable request
D621	China CD	30-39	male	46.3	na	available in GEO: GSE233900	available as dataset S7	na	na	na	na	available in BioProject PRJNA978342	available upon reasonable request	available upon reasonable request	available upon reasonable request
D624	China CD	15-19	male	48.7	na	na	available as dataset S7	na	na	na	na	available in BioProject PRJNA978342	available upon reasonable request	available upon reasonable request	available upon reasonable request
D627	China CD	30-39	female	0.78	na	available in GEO: GSE233900	available as dataset S7	na	na	na	na	available in BioProject PRJNA978342	available upon reasonable request	available upon reasonable request	available upon reasonable request
D629	China CD	30-39	male	33.1	na	available in GEO: GSE233900	available as dataset S7	na	na	na	na	available in BioProject PRJNA978342	available upon reasonable request	available upon reasonable request	available upon reasonable request
D631	China CD	20-29	male	15.8	na	na	available as dataset S7	na	na	na	na	available in BioProject PRJNA978342	available upon reasonable request	available upon reasonable request	available upon reasonable request
D632	China CD	20-29	male	29.4	na	available in GEO: GSE233900	available as dataset S7	na	na	na	na	available in BioProject PRJNA978342	available upon reasonable request	available upon reasonable request	available upon reasonable request
D633	China CD	30-39	female	4.21	na	available in GEO: GSE233900	available as dataset S7	na	na	na	na	available in BioProject PRJNA978342	available upon reasonable request	available upon reasonable request	available upon reasonable request
D635	China CD	20-29	male	95.6	na	na	na	na	na	na	na	available in BioProject PRJNA978342	na	available upon reasonable request	available upon reasonable request
D636	China CD	15-19	male	9.04	na	na	available as dataset S7	na	na	na	na	available in BioProject PRJNA978342	available upon reasonable request	available upon reasonable request	available upon reasonable request
D640	China CD	15-19	female	42.8	na	na	available as dataset S7	na	na	na	na	available in BioProject PRJNA978342	available upon reasonable request	available upon reasonable request	available upon reasonable request
D641	China CD	20-29	male	80.1	na	na	available as dataset S7	na	na	na	na	available in BioProject PRJNA978342	available upon reasonable request	available upon reasonable request	available upon reasonable request
D643	China CD	20-29	female	15.7	na	na	na	na	na	na	na	available in BioProject PRJNA978342	na	available upon reasonable request	available upon reasonable request
D645	China CD	20-29	male	17.3	na	na	available as dataset S7	na	na	na	na	available in BioProject PRJNA978342	available upon reasonable request	available upon reasonable request	available upon reasonable request
D646	China CD	15-19	male	1.54	na	na	available as dataset S7	na	na	na	na	available in BioProject PRJNA978342	available upon reasonable request	available upon reasonable request	available upon reasonable request
D648	China CD	30-39	female	0.78	na	available in GEO: GSE233900	available as dataset S7	na	na	na	na	available in BioProject PRJNA978342	available upon reasonable request	available upon reasonable request	available upon reasonable request
D678	China CD	20-29	male	0.78	na	available in GEO: GSE233900	available as dataset S7	na	na	na	na	available in BioProject PRJNA978342	available upon reasonable request	available upon reasonable request	available upon reasonable request
D679	China CD	20-29	male	2.9	na	na	available as dataset S7	na	na	na	na	available in BioProject PRJNA978342	available upon reasonable request	available upon reasonable request	available upon reasonable request
D680	China CD	30-39	male	8.36	na	available in GEO: GSE233900	available as dataset S7	na	na	na	na	available in BioProject PRJNA978342	available upon reasonable request	available upon reasonable request	available upon reasonable request
D681	China CD	40-49	female	9.01	na	available in GEO: GSE233900	available as dataset S7	na	na	na	na	available in BioProject PRJNA978342	available upon reasonable request	available upon reasonable request	available upon reasonable request
D682	China CD	15-19	male	87	na	na	na	na	na	na	na	available in BioProject PRJNA978342	na	na	available upon reasonable request
D683	China CD	20-29	female	3.94	na	available in GEO: GSE233900	available as dataset S7	na	na	na	na	available in BioProject PRJNA978342	available upon reasonable request	available upon reasonable request	available upon reasonable request
D684	China CD	20-29	male	92.6	na	na	available as dataset S7	na	na	na	na	available in BioProject PRJNA978342	available upon reasonable request	available upon reasonable request	available upon reasonable request
D685	China CD	30-39	female	39	na	available in GEO: GSE233900	available as dataset S7	na	na	na	na	available in BioProject PRJNA978342	available upon reasonable request	available upon reasonable request	available upon reasonable request
D686	China CD	20-29	male	35.9	na	available in GEO: GSE233900	available as dataset S7	na	na	na	na	available in BioProject PRJNA978342	available upon reasonable request	available upon reasonable request	available upon reasonable request
D687	China CD	30-39	male	0.78	na	available in GEO: GSE233900	available as dataset S7	na	na	na	na	available in BioProject PRJNA978342	available upon reasonable request	na	available upon reasonable request

## Sheet: IOIBD_exposure_Fig.1
	HealthyRural_TimeInCity				HealthyUrban_ChineseCrohn's					Israeli_Cohort
	Ruralhealth_<50%_in_city	Ruralhealth_>50%_in_city			Chinese_crohns	Urban_health				Israeli_Crohns	Israeli_healthy
	(N=88)	(N=74)	P-value		(N=40)	(N=121)	P-value			(N=25)	(N=32)	P-value
Age_years									Age_years
Median [Q1,Q3]	56.5 [49.0,63.0]	46.5 [35.3,52.8]	9.13833e-08		26.5 [20.0,30.0]	27.0 [25.0,31.0]	0.0639345		Median [Q1,Q3]	30.0 [24.0,41.0]	27.5 [23.0,44.5]	0.661179
BMI									BMI
Median [Q1,Q3]	21.5 [19.8,22.9]	23.4 [21.1,25.2]	0.000232711		17.3 [16.2,20.0]	20.1 [19.1,21.4]	0.000101407		Median [Q1,Q3]	22.0 [20.4,26.7]	23.9 [22.1,27.4]	0.709561
Missing	0	0			0	0			Missing	2	2
Calprotectin_numeric									Calprotectin_numeric
Median [Q1,Q3]	NA	NA			NA	NA			Median [Q1,Q3]	1000 [875,1000]	57.5 [35.5,227]	2.75377e-10
Missing	88	74			40	121			Missing	5	4
CRP_numeric									CRP_numeric
Median [Q1,Q3]	0.820 [0.450,1.79]	0.810 [0.200,1.91]	0.851569		15.8 [4.14,43.7]	0.280 [0.200,0.680]	1.4553e-06		Median [Q1,Q3]	11.2 [4.85,34.4]	2.01 [1.07,5.43]	0.00449391
Missing	0	0			0	0			Missing	2	0
Energy_Kcal_day									Energy_Kcal_day
Median [Q1,Q3]	1890 [1570,2240]	1960 [1610,2430]	0.223147		1980 [1670,2420]	1800 [1450,2310]	0.436956		Median [Q1,Q3]	2250 [1600,2760]	1800 [1380,2230]	0.198117
Missing	0	0			0	1			Missing	5	5
Height_cm									Height_cm
Median [Q1,Q3]	160 [156,167]	162 [158,170]	0.200682		169 [161,175]	164 [160,172]	0.110508		Median [Q1,Q3]	170 [165,175]	170 [165,176]	0.312768
Missing	0	0			0	0			Missing	1	2
Gender									Gender
female	41 (46.6%)	30 (40.5%)	0.539097		14 (35.0%)	73 (60.3%)	0.00921929		female	9 (36.0%)	18 (56.3%)	0.210542
male	47 (53.4%)	44 (59.5%)			26 (65.0%)	48 (39.7%)			male	16 (64%)	14 (43.7%)
X1._Do_you_have_Siblings									X1._Do_you_have_Siblings
No	5 (5.68%)	6 (8.11%)	0.765708		10 (25.0%)	40 (33.1%)	0.448623		No	0 (0%)	0 (0%)
Yes	83 (94.3%)	68 (91.9%)			30 (75.0%)	81 (66.9%)			Yes	22 (100%)	28 (100%)
Missing	0	0			0	0			Missing	3	4
X2._Do_you_have_children									X2._Do_you_have_children
No	4 (4.55%)	6 (8.11%)	0.541279		27 (67.5%)	87 (71.9%)	0.74129		No	11 (50.0%)	16 (59.3%)	0.719275
Yes	84 (95.5%)	68 (91.9%)			13 (32.5%)	34 (28.1%)			Yes	11 (50.0%)	11 (40.7%)
Missing	0	0			0	0			Missing	3	5
X3.ethnicity_manual									X3.ethnicity_manual
The_Han_nationality	88 (100%)	74 (100%)			40 (100%)	121 (100%)			The_Han_nationality	0 (0%)	0 (0%)
Caucasian	0 (0%)	0 (0%)			0 (0%)	0 (0%)			Caucasian	25 (100%)	32 (100%)
X4._Do_you_have_or_have_had_long_lasting_repetitive_problems_with_your_stomach									X4._Do_you_have_or_have_had_long_lasting_repetitive_problems_with_your_stomach
No	68 (77.3%)	68 (91.9%)	0.0208733		8 (20.0%)	95 (78.5%)	8.42962e-11		No	2 (10.0%)	1 (3.57%)	0.762369
Yes	20 (22.7%)	6 (8.11%)			32 (80.0%)	26 (21.5%)			Yes	18 (90.0%)	27 (96.4%)
Missing	0	0			0	0			Missing	5	4
X4a._Diarrhea									X4a._Diarrhea
No	88 (100%)	72 (97.3%)	0.402242		21 (52.5%)	113 (93.4%)	8.58214e-09		No	6 (30.0%)	11 (40.7%)	0.652207
Yes	0 (0%)	2 (2.70%)			19 (47.5%)	8 (6.61%)			Yes	14 (70.0%)	16 (59.3%)
Missing	0	0			0	0			Missing	5	5
X4b._Blood_in_stool									X4b._Blood_in_stool
No	88 (100%)	72 (97.3%)	0.402242		31 (77.5%)	121 (100%)	6.59065e-07		No	11 (61.1%)	20 (80.0%)	0.308809
Yes	0 (0%)	2 (2.70%)			9 (22.5%)	0 (0%)			Yes	7 (38.9%)	5 (20.0%)
Missing	0	0			0	0			Missing	7	7
X4c._Mucus_pus_in_stool									X4c._Mucus_pus_in_stool
No	88 (100%)	72 (97.3%)	0.402242		24 (60.0%)	119 (98.3%)	1.73955e-10		No	12 (70.6%)	22 (81.5%)	0.638246
Yes	0 (0%)	2 (2.70%)			16 (40.0%)	2 (1.65%)			Yes	5 (29.4%)	5 (18.5%)
Missing	0	0			0	0			Missing	8	5
X4d._Abdominal_pain									X4d._Abdominal_pain
No	76 (86.4%)	72 (97.3%)	0.0287844		17 (42.5%)	112 (92.6%)	2.93753e-11		No	6 (31.6%)	8 (28.6%)	1
Yes	12 (13.6%)	2 (2.70%)			23 (57.5%)	9 (7.44%)			Yes	13 (68.4%)	20 (71.4%)
Missing	0	0			0	0			Missing	6	4
X4e._Fistulas									X4e._Fistulas
No	88 (100%)	74 (100%)			36 (90.0%)	121 (100%)	0.00331765		No	15 (83.3%)	21 (91.3%)	0.769369
Yes	0 (0%)	0 (0%)			4 (10.0%)	0 (0%)			Yes	3 (16.7%)	2 (8.70%)
Missing	0	0			0	0			Missing	7	9
X4f._Constipation									X4f._Constipation
No	86 (97.7%)	72 (97.3%)	1		34 (85.0%)	111 (91.7%)	0.352576		No	11 (61.1%)	15 (55.6%)	0.950875
Yes	2 (2.27%)	2 (2.70%)			6 (15.0%)	10 (8.26%)			Yes	7 (38.9%)	12 (44.4%)
Missing	0	0			0	0			Missing	7	5
X4g._Ulcer									X4g._Ulcer
No	87 (98.9%)	74 (100%)	1		25 (62.5%)	119 (98.3%)	1.06803e-09		No	15 (88.2%)	22 (91.7%)	1
Yes	1 (1.14%)	0 (0%)			15 (37.5%)	2 (1.65%)			Yes	2 (11.8%)	2 (8.33%)
Missing	0	0			0	0			Missing	8	8
X4h._Other_problems_please_state_									X4h._Other_problems_please_state_
Bloating	1 (1.85%)	0 (0%)			0 (0%)	2 (1.65%)			Bloating	0	0
Chronic_gastritis	2 (2.27%)	0 (0%)			0 (0%)	0 (0%)			Chronic_gastritis	0	0
Gastrectomy	1 (1.14%)	0 (0%)			0 (0%)	0 (0%)			Gastrectomy	0	0
Intestinal_polyps	1 (1.14%)	0 (0%)			0 (0%)	0 (0%)			Intestinal_polyps	0	0
No	79 (89.8%)	74 (100%)			36 (90.0%)	113 (93.4%)			No	0	0
Stomach_illness	1 (1.14%)	0 (0%)			0 (0%)	0 (0%)			Stomach_illness	0	0
Stomach_uncomfortable	1 (1.14%)	0 (0%)			0 (0%)	0 (0%)			Stomach_uncomfortable	0	0
Stomachache	1 (1.14%)	0 (0%)			0 (0%)	1 (0.826%)			Stomachache	0	0
Stomach_bleeding_no_financial_ability	1 (14.3%)	0 (0%)			0 (0%)	0 (0%)			Stomach_bleeding_no_financial_ability	0	0
thyroid	1 (1.14%)	0 (0%)			0 (0%)	0 (0%)			thyroid	0	0
Flatulence	0 (0%)	0 (0%)			1 (2.50%)	0 (0%)			Flatulence	0	0
Mushy_excrement	0 (0%)	0 (0%)			1 (2.50%)	0 (0%)			Mushy_excrement	0	0
Nausea_and_vomiting	0 (0%)	0 (0%)			1 (2.50%)	0 (0%)			Nausea_and_vomiting	0	0
Occasional_stomach_acid	0 (0%)	0 (0%)			1 (2.50%)	0 (0%)			Occasional_stomach_acid	0	0
Indigestion_at_night	0 (0%)	0 (0%)			0 (0%)	1 (0.826%)			Indigestion_at_night	0	0
nausea	0 (0%)	0 (0%)			0 (0%)	1 (0.826%)			nausea	0	0
Severe_erosive_gastritis	0 (0%)	0 (0%)			0 (0%)	1 (0.826%)			Severe_erosive_gastritis	0	0
Stomach_acid	0 (0%)	0 (0%)			0 (0%)	2 (1.65%)			Stomach_acid	0	0
Anal_Fissure_+_Haemarhoids	0 (0%)	0 (0%)			0 (0%)	0 (0%)			Anal_Fissure_+_Haemarhoids	1	0
cramps_pain	0 (0%)	0 (0%)			0 (0%)	0 (0%)			cramps_pain	1	0
Fisura	0 (0%)	0 (0%)			0 (0%)	0 (0%)			Fisura	2	0
Small_intestine_polypcolon_polyp	0 (0%)	0 (0%)			0 (0%)	0 (0%)			Small_intestine_polypcolon_polyp	1	0
bloating_hemorrhoids	0 (0%)	0 (0%)			0 (0%)	0 (0%)			bloating_hemorrhoids	0	1
heartburn_bloting	0 (0%)	0 (0%)			0 (0%)	0 (0%)			heartburn_bloting	0	1
IBS_since_childhood	0 (0%)	0 (0%)			0 (0%)	0 (0%)			IBS_since_childhood	0	1
multipal_polyps_in_the_colon	0 (0%)	0 (0%)			0 (0%)	0 (0%)			multipal_polyps_in_the_colon	0	1
Missing	0	0			0	0			Missing	20	28
X4i._Have_you_consulted_a_doctor_regarding_these_problems									X4i._Have_you_consulted_a_doctor_regarding_these_problems
No	72 (81.8%)	71 (95.9%)	0.0111254		11 (27.5%)	114 (94.2%)	1.12599e-17		No	3 (15.8%)	2 (7.69%)	0.708792
Yes	16 (18.2%)	3 (4.05%)			29 (72.5%)	7 (5.79%)			Yes	16 (84.2%)	24 (92.3%)
Missing	0	0			0	0			Missing	6	6
X5._Do_any_of_your_parents_siblings_half_siblings_spouse_or_children_have_IBD									X5._Do_any_of_your_parents_siblings_half_siblings_spouse_or_children_have_IBD
No	88 (100%)	74 (100%)			36 (90.0%)	121 (100%)	0.00331765		No	13 (61.9%)	19 (67.9%)	0.896601
Yes	0 (0%)	0 (0%)			4 (10.0%)	0 (0%)			Yes	8 (38.1%)	9 (32.1%)
Missing	0	0			0	0			Missing	4	4
X6a._Brought_up_together_with_your_sibling									X6a._Brought_up_together_with_your_sibling
No	4 (4.55%)	7 (9.59%)	0.34262		12 (30.0%)	44 (36.7%)	0.565853		No	1 (4.55%)	2 (7.14%)	1
Yes	84 (95.5%)	66 (90.4%)			28 (70.0%)	76 (63.3%)			Yes	21 (95.5%)	26 (92.9%)
Missing	0	1			0	1			Missing	3	4
X6b._Shared_bedroom									X6b._Shared_bedroom
No	10 (11.8%)	19 (30.6%)	0.00851525		22 (55.0%)	71 (59.2%)	0.781358		No	7 (33.3%)	7 (25.0%)	0.749344
Yes	75 (88.2%)	43 (69.4%)			18 (45.0%)	49 (40.8%)			Yes	14 (66.7%)	21 (75.0%)
Missing	3	12			0	1			Missing	4	4
X6c._Shared_day_nursery									X6c._Shared_day_nursery
No	87 (98.9%)	64 (95.5%)	0.430474		33 (86.8%)	100 (85.5%)	1		No	19 (90.5%)	23 (100%)	0.429318
Yes	1 (1.14%)	3 (4.48%)			5 (13.2%)	17 (14.5%)			Yes	2 (9.52%)	0 (0%)
Missing	0	7			2	4			Missing	4	9
X6d._Went_to_the_same_schools									X6d._Went_to_the_same_schools
No	30 (34.1%)	14 (23.0%)	0.199434		20 (50.0%)	62 (52.1%)	0.962392		No	6 (28.6%)	8 (28.6%)	1
Yes	58 (65.9%)	47 (77.0%)			20 (50.0%)	57 (47.9%)			Yes	15 (71.4%)	20 (71.4%)
Missing	0	13			0	2			Missing	4	4
X6e._Tonsillectomy_done									X6e._Tonsillectomy_done
No	85 (96.6%)	69 (98.6%)	0.781419		40 (100%)	119 (98.3%)	1		No	18 (85.7%)	26 (100%)	0.163997
Yes	3 (3.41%)	1 (1.43%)			0 (0%)	2 (1.65%)			Yes	3 (14.3%)	0 (0%)
Missing	0	4			0	0			Missing	4	6
X6f._Appendectomy_done									X6f._Appendectomy_done
No	87 (98.9%)	69 (98.6%)	1		37 (92.5%)	116 (95.9%)	0.667134		No	20 (100%)	24 (92.3%)	0.58989
Yes	1 (1.14%)	1 (1.43%)			3 (7.50%)	5 (4.13%)			Yes	0 (0%)	2 (7.69%)
Missing	0	4			0	0			Missing	5	6
X6g._Cholecystectomy_done									X6g._Cholecystectomy_done
No	87 (98.9%)	71 (100%)	1		40 (100%)	121 (100%)			No	19 (95.0%)	25 (96.2%)	1
Yes	1 (1.14%)	0 (0%)			0 (0%)	0 (0%)			Yes	1 (5.00%)	1 (3.85%)
Missing	0	3			0	0			Missing	5	6
X6h._Breastfed									X6h._Breastfed
No	14 (16.5%)	10 (14.5%)	0.90992		10 (27.0%)	20 (17.9%)	0.332282		No	7 (35.0%)	6 (26.1%)	0.762731
Yes	71 (83.5%)	59 (85.5%)			27 (73.0%)	92 (82.1%)			Yes	13 (65.0%)	17 (73.9%)
Missing	3	5			3	9			Missing	5	9
X6i._Asthma									X6i._Asthma
No	78 (100%)	65 (98.5%)	0.933123		39 (97.5%)	117 (97.5%)	1		No	16 (88.9%)	21 (80.8%)	0.760487
Yes	0 (0%)	1 (1.52%)			1 (2.50%)	3 (2.50%)			Yes	2 (11.1%)	5 (19.2%)
Missing	10	8			0	1			Missing	7	6
X6j._Eczema									X6j._Eczema
No	73 (96.1%)	56 (87.5%)	0.119161		33 (84.6%)	104 (89.7%)	0.574814		No	16 (94.1%)	24 (92.3%)	1
Yes	3 (3.95%)	8 (12.5%)			6 (15.4%)	12 (10.3%)			Yes	1 (5.88%)	2 (7.69%)
Missing	12	10			1	5			Missing	8	6
X7b.Vaccinated_BCG									X7b.Vaccinated_BCG
No	20 (52.6%)	11 (39.3%)	0.409847		2 (9.52%)	7 (8.86%)	1		No	3 (25.0%)	0 (0%)	0.16962
Yes	18 (47.4%)	17 (60.7%)			19 (90.5%)	72 (91.1%)			Yes	9 (75.0%)	14 (100%)
Missing	50	46			19	42			Missing	13	18
X7b.Vaccinated_Pertussi									X7b.Vaccinated_Pertussi
No	25 (71.4%)	11 (42.3%)	0.0429916		3 (14.3%)	8 (11.8%)	1		No	2 (15.4%)	0 (0%)	0.327212
Yes	10 (28.6%)	15 (57.7%)			18 (85.7%)	60 (88.2%)			Yes	11 (84.6%)	18 (100%)
Missing	53	48			19	53			Missing	12	14
X7c.Vaccinated_Measles									X7c.Vaccinated_Measles
No	17 (45.9%)	8 (30.8%)	0.341776		2 (8.70%)	8 (11.1%)	1		No	1 (7.14%)	0 (0%)	0.898146
Yes	20 (54.1%)	18 (69.2%)			21 (91.3%)	64 (88.9%)			Yes	13 (92.9%)	18 (100%)
Missing	51	48			17	49			Missing	11	14
X7d.Vaccinated_Rubeola									X7d.Vaccinated_Rubeola
No	27 (96.4%)	11 (45.8%)	0.000152501		2 (9.09%)	7 (12.3%)	0.996011		No	1 (7.14%)	1 (5.00%)	1
Yes	1 (3.57%)	13 (54.2%)			20 (90.9%)	50 (87.7%)			Yes	13 (92.9%)	19 (95.0%)
Missing	60	50			18	64			Missing	11	12
X7e.Vaccinated_Diphtheria									X7e.Vaccinated_Diphtheria
No	25 (69.4%)	11 (44.0%)	0.084962		3 (14.3%)	5 (8.33%)	0.717376		No	2 (18.2%)	0 (0%)	0.283175
Yes	11 (30.6%)	14 (56.0%)			18 (85.7%)	55 (91.7%)			Yes	9 (81.8%)	17 (100%)
Missing	52	49			19	61			Missing	14	15
X7f.Vaccinated_Polio									X7f.Vaccinated_Polio
No	25 (75.8%)	10 (34.5%)	0.0718385		3 (10.7%)	6 (9.38%)	0.610659		No	1 (7.14%)	0 (0%)	0.978133
Yes	8 (24.2%)	19 (65.5%)			25 (89.3%)	58 (90.6%)			Yes	13 (92.9%)	16 (100%)
Missing	55	45			12	57			Missing	11	16
X7f.Vaccinated_Tetanus									X7f.Vaccinated_Tetanus
No	24 (70.6%)	12 (44.4%)	0.00257933		6 (21.4%)	9 (14.5%)	1		No	1 (5.56%)	0 (0%)	0.945819
Yes	10 (29.4%)	15 (55.6%)			22 (78.6%)	53 (85.5%)			Yes	17 (94.4%)	19 (100%)
Missing	54	47			12	59			Missing	7	13
X8a.Contracted_Measles									X8a.Contracted_Measles
No	51 (68.9%)	31 (88.6%)	0.0475279		30 (88.2%)	96 (93.2%)	0.575141		No	17 (94.4%)	20 (100%)	0.957404
Yes	23 (31.1%)	4 (11.4%)			4 (11.8%)	7 (6.80%)			Yes	1 (5.56%)	0 (0%)
Missing	14	39			6	18			Missing	7	12
X8b.Contracted_Pertussis									X8b.Contracted_Pertussis
No	73 (100%)	33 (94.3%)	0.193916		32 (100%)	98 (98.0%)	1		No	16 (88.9%)	20 (100%)	0.421357
Yes	0 (0%)	2 (5.71%)			0 (0%)	2 (2.00%)			Yes	2 (11.1%)	0 (0%)
Missing	15	39			8	21			Missing	7	12
X8c.Contracted_Rubeola									X8c.Contracted_Rubeola
No	73 (100%)	33 (100%)	1		34 (97.1%)	96 (96.0%)	1		No	16 (88.9%)	16 (72.7%)	0.382114
Yes	0 (0%)	0 (0%)			1 (2.86%)	4 (4.00%)			Yes	2 (11.1%)	6 (27.3%)
Missing	15	41			5	21			Missing	7	10
X8d.Contracted_Chicken.pox									X8d.Contracted_Chicken.pox
No	65 (87.8%)	29 (80.6%)	0.46642		21 (60.0%)	59 (60.2%)	1		No	3 (17.6%)	5 (20.8%)	1
Yes	9 (12.2%)	7 (19.4%)			14 (40.0%)	39 (39.8%)			Yes	14 (82.4%)	19 (79.2%)
Missing	14	38			5	23			Missing	8	8
X8e.Contracted_Mumps									X8e.Contracted_Mumps
No	69 (90.8%)	28 (93.3%)	0.970893		31 (88.6%)	88 (84.6%)	0.765384		No	14 (82.4%)	18 (81.8%)	1
Yes	7 (9.21%)	2 (6.67%)			4 (11.4%)	16 (15.4%)			Yes	3 (17.6%)	4 (18.2%)
Missing	12	44			5	17			Missing	8	10
X8f.Contracted_Scarlet_fever									X8f.Contracted_Scarlet_fever
No	73 (100%)	29 (100%)			34 (100%)	101 (100%)			No	15 (93.8%)	20 (90.9%)	1
Yes	0 (0%)	0 (0%)			0 (0%)	0 (0%)			Yes	1 (6.25%)	2 (9.09%)
Missing	15	45			6	20			Missing	9	10
X9.Antibiotics_over_4_times_per_year									X9.Antibiotics_over_4_times_per_year
No	36 (75.0%)	31 (93.9%)	0.0553621		22 (75.9%)	68 (77.3%)	1		No	12 (92.3%)	9 (81.8%)	0.876946
Yes	12 (25.0%)	2 (6.06%)			7 (24.1%)	20 (22.7%)			Yes	1 (7.69%)	2 (18.2%)
Missing	40	41			11	33			Missing	12	21
X9a._Antibiotics_before 15years									X9a._Antibiotics_before 15years
No	43 (91.5%)	23 (82.1%)	0.402322		18 (72.0%)	60 (72.3%)	1		No	14 (77.8%)	7 (50.0%)	0.205483
Yes	4 (8.51%)	5 (17.9%)			7 (28.0%)	23 (27.7%)			Yes	4 (22.2%)	7 (50.0%)
Missing	41	46			15	38			Missing	7	18
X9b._Antibiotics_after_15years									X9b._Antibiotics_after_15years
No	36 (75.0%)	34 (75.6%)	1		20 (64.5%)	70 (78.7%)	0.185342		No	14 (70.0%)	12 (66.7%)	1
Yes	12 (25.0%)	11 (24.4%)			11 (35.5%)	19 (21.3%)			Yes	6 (30.0%)	6 (33.3%)
Missing	40	29			9	32			Missing	5	14
X9c._Have_you_received_any_antibiotics_in_the_last_3_months									X9c._Have_you_received_any_antibiotics_in_the_last_3_months
No	61 (75.3%)	63 (95.5%)	0.0018337		20 (55.6%)	100 (89.3%)	2.13276e-05		No	11 (50.0%)	20 (74.1%)	0.149639
Yes	20 (24.7%)	3 (4.55%)			16 (44.4%)	12 (10.7%)			Yes	11 (50.0%)	7 (25.9%)
Missing	7	8			4	9			Missing	3	5
X10a._Dog									X10a._Dog
No	46 (52.3%)	38 (51.4%)	1		28 (70.0%)	94 (77.7%)	0.440852		No	11 (50.0%)	12 (44.4%)	0.920477
Yes	42 (47.7%)	36 (48.6%)			12 (30.0%)	27 (22.3%)			Yes	11 (50.0%)	15 (55.6%)
Missing	0	0			0	0			Missing	3	5
X10b._Cat									X10b._Cat
No	58 (65.9%)	50 (67.6%)	0.95553		34 (85.0%)	101 (83.5%)	1		No	18 (85.7%)	20 (80.0%)	0.905403
Yes	30 (34.1%)	24 (32.4%)			6 (15.0%)	20 (16.5%)			Yes	3 (14.3%)	5 (20.0%)
Missing	0	0			0	0			Missing	4	7
X10c._Rodents									X10c._Rodents
No	88 (100%)	74 (100%)			40 (100%)	116 (95.9%)	0.435162		No	17 (81.0%)	22 (88.0%)	0.80196
Yes	0 (0%)	0 (0%)			0 (0%)	5 (4.13%)			Yes	4 (19.0%)	3 (12.0%)
Missing	0	0			0	0			Missing	4	7
X10d._Birds									X10d._Birds
No	88 (100%)	71 (95.9%)	0.186309		33 (82.5%)	115 (95.0%)	0.0285821		No	16 (76.2%)	22 (88.0%)	0.507904
Yes	0 (0%)	3 (4.05%)			7 (17.5%)	6 (4.96%)			Yes	5 (23.8%)	3 (12.0%)
Missing	0	0			0	0			Missing	4	7
X10e._Aquarium_fishe									X10e._Aquarium_fishe
No	88 (100%)	71 (95.9%)	0.186309		32 (80.0%)	103 (85.1%)	0.606102		No	12 (57.1%)	14 (56.0%)	1
Yes	0 (0%)	3 (4.05%)			8 (20.0%)	18 (14.9%)			Yes	9 (42.9%)	11 (44.0%)
Missing	0	0			0	0			Missing	4	7
X10f._Regular_horse.riding_									X10f._Regular_horse.riding_
No	88 (100%)	74 (100%)			40 (100%)	121 (100%)			No	20 (95.2%)	21 (84.0%)	0.456719
Yes	0 (0%)	0 (0%)			0 (0%)	0 (0%)			Yes	1 (4.76%)	4 (16.0%)
Missing	0	0			0	0			Missing	4	7
X10g._Farm_animals									X10g._Farm_animals
No	27 (30.7%)	56 (75.7%)	2.86775e-08		37 (92.5%)	117 (96.7%)	0.496199		No	21 (100%)	21 (87.5%)	0.280987
Yes	61 (69.3%)	18 (24.3%)			3 (7.50%)	4 (3.31%)			Yes	0 (0%)	3 (12.5%)
Missing	0	0			0	0			Missing	4	8
X11._Swimming_up_to_age_20									X11._Swimming_up_to_age_20
Mainly_in_the_lake	4 (4.55%)	9 (12.2%)			0 (0%)	1 (0.826%)			Mainly_in_the_lake	0 (0%)	0 (0%)
Mainly_in_the_river	25 (28.4%)	23 (31.1%)			6 (15.0%)	5 (4.13%)			Mainly_in_the_river	0 (0%)	0 (0%)
Mainly_pool	1 (1.14%)	9 (12.2%)			19 (47.5%)	61 (50.4%)			Mainly_pool	15 (68.2%)	19 (76.0%)
No	39 (44.3%)	24 (32.4%)			13 (32.5%)	46 (38.0%)			No	0 (0%)	0 (0%)
None_of_the_above	19 (21.6%)	4 (5.41%)			1 (2.50%)	6 (4.96%)			None_of_the_above	4 (18.2%)	2 (8.00%)
Mainly_in_the_swimming_pool	0 (0%)	5 (6.76%)			0 (0%)	0 (0%)			Mainly_in_the_swimming_pool	0 (0%)	0 (0%)
Mainly_sea	0 (0%)	0 (0%)			1 (2.50%)	2 (1.65%)			Mainly_sea	3 (13.6%)	4 (16.0%)
Missing	0	0			0	0			Missing	3	7
X12.Active_Smoker									X12.Active_Smoker
No	60 (68.2%)	47 (63.5%)	0.646599		35 (87.5%)	116 (95.9%)	0.127744		No	14 (63.6%)	18 (78.3%)	0.451454
Yes	28 (31.8%)	27 (36.5%)			5 (12.5%)	5 (4.13%)			Yes	8 (36.4%)	5 (21.7%)
Missing	0	0			0	0			Missing	3	9
X12.Previous_or_Current_Tobacco_Use									X12.Previous_or_Current_Tobacco_Use
No	53 (60.2%)	43 (58.1%)	0.910074		34 (85.0%)	112 (92.6%)	0.265842		No	10 (45.5%)	14 (50.0%)	0.972705
Yes	35 (39.8%)	31 (41.9%)			6 (15.0%)	9 (7.44%)			Yes	12 (54.5%)	14 (50.0%)
Missing	0	0			0	0			Missing	3	4
X12.Active_Smoker_Male									X12.Active_Smoker_Male
No	20 (42.6%)	17 (38.6%)	0.867684		21 (80.8%)	43 (89.6%)	0.482272		No	4 (40.0%)	5 (71.4%)	0.433012
Yes	27 (57.4%)	27 (61.4%)			5 (19.2%)	5 (10.4%)			Yes	6 (60.0%)	2 (28.6%)
Missing	41	30			14	73			Missing	15	25
X12.Previous_or_Current_Tobacco_Use_Male									X12.Previous_or_Current_Tobacco_Use_Male
No	13 (27.7%)	13 (29.5%)	1		20 (76.9%)	40 (83.3%)	0.717894		No	6 (46.2%)	6 (54.5%)	1
Yes	34 (72.3%)	31 (70.5%)			6 (23.1%)	8 (16.7%)			Yes	7 (53.8%)	5 (45.5%)
Missing	41	30			14	73			Missing	12	21
X12.Active_Smoker_female									X12.Active_Smoker_female
No	40 (97.6%)	30 (100%)	1		14 (100%)	73 (100%)			No	7 (77.8%)	5 (62.5%)	0.875381
Yes	1 (2.44%)	0 (0%)			0 (0%)	0 (0%)			Yes	2 (22.2%)	3 (37.5%)
Missing	47	44			26	48			Missing	16	24
X12.Previous_or_Current_Tobacco_Use_female									X12.Previous_or_Current_Tobacco_Use_female
No	40 (97.6%)	30 (100%)	1		14 (100%)	72 (98.6%)	1		No	4 (44.4%)	8 (47.1%)	1
Yes	1 (2.44%)	0 (0%)			0 (0%)	1 (1.37%)			Yes	5 (55.6%)	9 (52.9%)
Missing	47	44			26	48			Missing	16	15
X13a._Have_you_used_a_contraceptive_pill									X13a._Have_you_used_a_contraceptive_pill
No	88 (100%)	71 (95.9%)	0.186309		35 (87.5%)	113 (93.4%)	0.395149		No	2 (20.0%)	5 (26.3%)	1
Yes	0 (0%)	3 (4.05%)			5 (12.5%)	8 (6.61%)			Yes	8 (80.0%)	14 (73.7%)
Missing	0	0			0	0			Missing	15	13
X13b._Do_you_still_use_the_contraceptive_pil									X13b._Do_you_still_use_the_contraceptive_pil
No	88 (100%)	74 (100%)			40 (100%)	121 (100%)			No	7 (70.0%)	10 (58.8%)	0.866496
Yes	0 (0%)	0 (0%)			0 (0%)	0 (0%)			Yes	3 (30.0%)	7 (41.2%)
Missing	0	0			0	0			Missing	15	15
Regular_physical_activities_walking_jogging_cycling_swimming_over_30_minutes_or_similar_activities_at_present									Regular_physical_activities_walking_jogging_cycling_swimming_over_30_minutes_or_similar_activities_at_present
0	59 (67.0%)	39 (52.7%)	0.0893539		24 (60.0%)	60 (49.6%)	0.336847		0	11 (61.1%)	9 (36.0%)	0.187245
Weekly	29 (33.0%)	35 (47.3%)			16 (40.0%)	61 (50.4%)			Weekly	7 (38.9%)	16 (64.0%)
Missing	0	0			0	0			Missing	7	7
Regular_physical_activities_walking_jogging_cycling_swimming_over_30_minutes_or_similar_activities_before_diagnosis_of_IBD									Regular_physical_activities_walking_jogging_cycling_swimming_over_30_minutes_or_similar_activities_before_diagnosis_of_IBD
0	NA	NA			23 (57.5%)	NA	0.342782		0	8 (42.1%)	9 (42.9%)	1
Weekly	NA	NA			17 (42.5%)	NA			Weekly	11 (57.9%)	12 (57.1%)
Missing	88	74			0	121			Missing	6	11
X15n._Drinks_Tea									X15n._Drinks_Tea
Black	10 (18.5%)	14 (30.4%)			1 (4.55%)	11 (15.3%)			Black	4 (44.4%)	4 (21.1%)
Black_Green	1 (1.85%)	1 (2.17%)			0 (0%)	4 (5.56%)			Black_Green	0 (0%)	0 (0%)
Green	29 (53.7%)	21 (45.7%)			16 (72.7%)	45 (62.5%)			Green	4 (44.4%)	11 (57.9%)
Herbal	14 (25.9%)	10 (21.7%)			1 (4.55%)	0 (0%)			Herbal	1 (11.1%)	4 (21.1%)
Red	0 (0%)	0 (0%)			4 (18.2%)	9 (12.5%)			Red	0 (0%)	0 (0%)
Chinese_herbal_tea	0 (0%)	0 (0%)			0 (0%)	1 (1.39%)			Chinese_herbal_tea	0 (0%)	0 (0%)
Oolong_tea	0 (0%)	0 (0%)			0 (0%)	2 (2.78%)			Oolong_tea	0 (0%)	0 (0%)
Missing	34	28			18	49			Missing	16	13
X15m._Drink_coffee									X15m._Drink_coffee
No	87 (98.9%)	51 (85.0%)	0.00302176		32 (80.0%)	82 (67.8%)	0.202492		No	5 (23.8%)	6 (22.2%)	1
1 and above per day	1 (1.14%)	9 (15.0%)			8 (20.0%)	39 (32.2%)			1 and above per day	16 (76.2%)	21 (77.8%)
Missing	0	14			0	0			Missing	4	5
X15m._Drink_soft_Drinks									X15m._Drink_soft_Drinks
No	84 (95.5%)	71 (95.9%)	1		28 (70.0%)	85 (70.2%)	1		No	7 (33.3%)	10 (40.0%)	0.872899
Weekly	4 (4.55%)	3 (4.05%)			12 (30.0%)	36 (29.8%)			Weekly	14 (66.7%)	15 (60.0%)
Missing	0	0			0	0			Missing	4	7
X16a._growup_before_age5years									X16a._growup_before_age5years
Rural	88 (100%)	69 (93.2%)	0.0432828		21 (52.5%)	58 (47.9%)	0.750197		Rural	1 (4.55%)	3 (12.0%)	0.696485
Urban	0 (0%)	5 (6.76%)			19 (47.5%)	63 (52.1%)			Urban	21 (95.5%)	22 (88.0%)
Missing	0	0			0	0			Missing	3	7
X17a._In_house_water_tap									X17a._In_house_water_tap
No	47 (53.4%)	20 (27.0%)	0.00121087		4 (10.3%)	14 (11.6%)	1		No	0 (0%)	0 (0%)
Yes	41 (46.6%)	54 (73.0%)			35 (89.7%)	107 (88.4%)			Yes	21 (100%)	28 (100%)
Missing	0	0			1	0			Missing	4	4
X17b._Hot.water_tap									X17b._Hot.water_tap
No	69 (78.4%)	29 (39.2%)	8.42862e-07		13 (32.5%)	33 (27.3%)	0.665331		No	0 (0%)	0 (0%)
Yes	19 (21.6%)	45 (60.8%)			27 (67.5%)	88 (72.7%)			Yes	21 (100%)	28 (100%)
Missing	0	0			0	0			Missing	4	4
X17c._Separate_bathroo									X17c._Separate_bathroo
No	64 (72.7%)	37 (50.0%)	0.00493564		10 (25.0%)	27 (22.3%)	0.893967		No	3 (13.6%)	4 (14.3%)	1
Yes	24 (27.3%)	37 (50.0%)			30 (75.0%)	94 (77.7%)			Yes	19 (86.4%)	24 (85.7%)
Missing	0	0			0	0			Missing	3	4
X17d._Flush_toilet									X17d._Flush_toilet
No	84 (95.5%)	48 (64.9%)	1.66984e-06		22 (55.0%)	47 (38.8%)	0.108311		No	0 (0%)	0 (0%)
Yes	4 (4.55%)	26 (35.1%)			18 (45.0%)	74 (61.2%)			Yes	21 (100%)	28 (100%)
Missing	0	0			0	0			Missing	4	4
X17e._Main_drainage									X17e._Main_drainage
No	85 (96.6%)	33 (44.6%)	4.67482e-13		10 (25.0%)	21 (17.4%)	0.405557		No	0 (0%)	1 (3.70%)
Yes	3 (3.41%)	41 (55.4%)			30 (75.0%)	100 (82.6%)			Yes	21 (100%)	26 (96.3%)
Missing	0	0			0	0			Missing	4	5
X18._Travelling_abroad									X18._Travelling_abroad
No	87 (98.9%)	73 (98.6%)	1		39 (97.5%)	110 (90.9%)	0.303614		No	4 (18.2%)	9 (32.1%)	0.428119
Yes	1 (1.14%)	1 (1.35%)			1 (2.50%)	11 (9.09%)			Yes	18 (81.8%)	19 (67.9%)
Missing	0	0			0	0			Missing	3	4
X19._Major_stressful_event_before_diagnosis									X19._Major_stressful_event_before_diagnosis
No	70 (79.5%)	66 (89.2%)	0.146813		19 (47.5%)	91 (75.2%)	0.00214498		No	12 (54.5%)	16 (61.5%)	0.844719
Yes	18 (20.5%)	8 (10.8%)			21 (52.5%)	30 (24.8%)			Yes	10 (45.5%)	10 (38.5%)
Missing	0	0			0	0			Missing	3	6
X19a._Death_of_family_member									X19a._Death_of_family_member
Father	4	1			0	4			Father	0	0
Father_mother	6	2			0	2			Father_mother	0	0
Father_mother_great_parents	6	0			0	0			Father_mother_great_parents	0	0
mother	2	0			0	1			mother	0	0
Father_great_parents	0	1			0	0			Father_great_parents	0	0
Father_spouse	0	1			0	0			Father_spouse	0	0
Spouse	0	1			0	0			Spouse	0	0
Great_parents	0	0			3	7			Great_parents	0	0
father_mother	0	0			0	1			father_mother	0	0
grandparents	0	0			0	0			grandparents	2	1
pa	0	0			0	0			pa	2	1
ma	0	0			0	0			ma	0	1
siblings	0	0			0	0			siblings	0	1
Missing	72	68			37	106			Missing	21	28
X19b._Economic_catastrophe._Specify									X19b._Economic_catastrophe._Specify
Average_economy	2	0			0	0			Average_economy	NA	0
Average_income	2	0			0	0			Average_income	NA	0
Very_poor	2	0			0	0			Very_poor	NA	0
Economic_difficulties	0	1			0	0			Economic_difficulties	NA	0
Spend_more_than_income	0	1			0	0			Spend_more_than_income	NA	0
Bad_economic_conditions	0	0			1	0			Bad_economic_conditions	NA	0
Economic_pressure	0	0			1	0			Economic_pressure	NA	0
Economic_pressureyears_of_running_around_to_treat_illnessunable_to_work	0	0			1	0			Economic_pressureyears_of_running_around_to_treat_illnessunable_to_work	NA	0
Farming_at_homefinancial_difficulties	0	0			1	0			Farming_at_homefinancial_difficulties	NA	0
High_debt	0	0			1	0			High_debt	NA	0
Mortgage	0	0			1	0			Mortgage	NA	0
Plans_for_future_economic_income	0	0			1	0			Plans_for_future_economic_income	NA	0
Economic_constraints	0	0			0	2			Economic_constraints	NA	0
loan	0	0			0	1			loan	NA	0
poor	0	0			0	1			poor	NA	0
Stocks	0	0			0	1			Stocks	NA	0
Debts	0	0			0	0			Debts	NA	1
devorce	0	0			0	0			devorce	NA	1
Missing	81	72			33	116			Missing	25	30
X20_i._Have_you_used_tooth_paste_before_age_20.									X20_i._Have_you_used_tooth_paste_before_age_20.
No	6 (6.82%)	0 (0%)	0.0612882		0 (0%)	1 (0.826%)	1		No	0 (0%)	0 (0%)
Yes	82 (93.2%)	74 (100%)			40 (100%)	120 (99.2%)			Yes	22 (100%)	27 (100%)
Missing	0	0			0	0			Missing	3	5
X20_ii._Have_you_used_tooth_paste_after_age_20									X20_ii._Have_you_used_tooth_paste_after_age_20
No	1 (1.14%)	0 (0%)	1		1 (2.50%)	0 (0%)	0.559245		No	0 (0%)	0 (0%)
Yes	87 (98.9%)	74 (100%)			39 (97.5%)	121 (100%)			Yes	20 (100%)	21 (100%)
Missing	0	0			0	0			Missing	5	11
X21i._Have_you_had_teeth_dental_filling_after_age_20									X21i._Have_you_had_teeth_dental_filling_after_age_20
No	56 (63.6%)	59 (80.8%)	0.0258959		25 (62.5%)	85 (70.2%)	0.473298		No	9 (52.9%)	8 (42.1%)	0.752162
Yes	32 (36.4%)	14 (19.2%)			15 (37.5%)	36 (29.8%)			Yes	8 (47.1%)	11 (57.9%)
Missing	0	1			0	0			Missing	8	13
X21i._Have_you_had_teeth_dental_filling_before_age_20									X21i._Have_you_had_teeth_dental_filling_before_age_20
No	82 (93.2%)	71 (95.9%)	0.673906		27 (67.5%)	83 (68.6%)	1		No	5 (22.7%)	6 (21.4%)	1
Yes	6 (6.82%)	3 (4.05%)			13 (32.5%)	38 (31.4%)			Yes	17 (77.3%)	22 (78.6%)
Missing	0	0			0	0			Missing	3	4

## Sheet: FFQ_Fig.3
	HealthyRural_TimeInCity				HealthyUrban_ChineseCrohn's					Israeli_Cohort
	Ruralhealth_<50%_in_city	Ruralhealth_>50%_in_city			Chinese_crohns	Urban_health				Israeli_Crohns	Israeli_healthy
	(N=88)	(N=74)	P-value		(N=40)	(N=121)	P-value			(N=25)	(N=32)	P-value
added_sugar_g_day									added_sugar_g_day
Median [Q1,Q3]	NA	NA			NA	NA			Median [Q1,Q3]	17.9 [10.3,58.4]	11.2 [5.89,31.1]	0.042776
Missing	88	74			40	121			Missing	5	5
Added_suger_percentage_Kcal									Added_suger_percentage_Kcal
Median [Q1,Q3]	0.333 [0,1.00]	0 [0,0]	9.24293e-08		0.500 [0,2.75]	0.0548 [0,1.33]	0.548899		Median [Q1,Q3]	3.94 [2.66,8.99]	2.21 [1.52,6.25]	0.094854
Missing	0	14			0	1			Missing	5	5
alcohol_g_day									alcohol_g_day
Median [Q1,Q3]	NA	NA			NA	NA			Median [Q1,Q3]	1.11 [0,3.01]	1.91 [0.164,5.39]	0.566167
Missing	88	74			40	121			Missing	5	5
alpha_fat_acids_g_day									alpha_fat_acids_g_day
Median [Q1,Q3]	NA	NA			NA	NA			Median [Q1,Q3]	0.709 [0.209,1.52]	0.345 [0.193,0.717]	0.864662
Missing	88	74			40	121			Missing	5	5
biotin_mcg_day									biotin_mcg_day
Median [Q1,Q3]	NA	NA			NA	NA			Median [Q1,Q3]	43.2 [27.9,53.8]	50.9 [35.8,66.5]	0.335393
Missing	89	74			40	121			Missing	5	5
caffeine_mg_day									caffeine_mg_day
Median [Q1,Q3]	NA	NA			NA	NA			Median [Q1,Q3]	149 [85.3,260]	151 [67.2,277]	0.61752
Missing	88	74			40	121			Missing	5	5
Calcium_mg_day									Calcium_mg_day
Median [Q1,Q3]	875 [652,983]	819 [688,1120]	0.443469		703 [512,1000]	776 [568,985]	0.541473		Median [Q1,Q3]	578 [448,968]	747 [506,944]	0.907036
Missing	0	0			0	1			Missing	5	5
Carbohydrates_gr_day									Carbohydrates_gr_day
Median [Q1,Q3]	285 [218,332]	274 [206,331]	0.516288		246 [202,353]	215 [175,288]	0.0137258		Median [Q1,Q3]	254 [177,296]	201 [134,235]	0.044831
Missing	0	0			0	1			Missing	5	5
Carbohydrates_percentage_Kcal									Carbohydrates_percentage_Kcal
Median [Q1,Q3]	57.6 [50.5,65.2]	53.6 [48.5,60.5]	0.0061144		52.8 [47.0,58.0]	47.7 [41.9,53.6]	0.000534686		Median [Q1,Q3]	41.8 [37.0,48.0]	40.2 [34.2,46.9]	0.36938
Missing	0	0			0	1			Missing	5	5
carotene_mcg_day									carotene_mcg_day
Median [Q1,Q3]	NA	NA			NA	NA			Median [Q1,Q3]	2900 [1200,6310]	3810 [2920,8370]	0.0919015
Missing	88	74			40	121			Missing	5	5
chloride_mg_day									chloride_mg_day
Median [Q1,Q3]	NA	NA			NA	NA			Median [Q1,Q3]	2750 [2060,3490]	1970 [1530,3040]	0.241638
Missing	88	74			40	121			Missing	5	5
chol_mg_day									chol_mg_day
Median [Q1,Q3]	NA	NA			NA	NA			Median [Q1,Q3]	371 [226,659]	272 [197,428]	0.129723
Missing	88	74			40	121			Missing	5	5
copper_mg_day									copper_mg_day
Median [Q1,Q3]	NA	NA			NA	NA			Median [Q1,Q3]	1.27 [0.911,1.75]	1.36 [0.804,1.83]	0.404364
Missing	88	74			40	121			Missing	5	5
Dairy_g_day									Dairy_servings_day
Median [Q1,Q3]	7.55 [0,71.4]	16.4 [0.445,57.2]	0.666556		19.5 [0,103]	74.9 [27.2,178]	0.00274682		Median [Q1,Q3]	0.946 [0.420,1.46]	0.964 [0.304,1.77]	0.706185
Missing	0	0			0	1			Missing	5	5
Eggs_g_week									Eggs_servings_week
Median [Q1,Q3]	45.3 [15.1,52.8]	15.1 [7.16,30.4]	4.06927e-06		23.8 [22.6,32.7]	30.2 [18.1,52.8]	0.514346		Median [Q1,Q3]	0.679 [0.286,1.58]	0.696 [0.286,0.982]	0.198134
Missing	0	0			0	1			Missing	5	5
Energy_Kcal_day									Energy_Kcal_day
Median [Q1,Q3]	1890 [1570,2240]	1960 [1610,2430]	0.223147		1980 [1670,2420]	1800 [1450,2310]	0.436956		Median [Q1,Q3]	2250 [1600,2760]	1800 [1380,2230]	0.198117
Missing	0	0			0	1			Missing	5	5
Fat_gr_day									Fat_gr_day
Median [Q1,Q3]	57.5 [47.4,72.6]	61.7 [49.4,87.8]	0.0946633		68.6 [60.0,89.4]	68.5 [55.0,95.3]	0.158941		Median [Q1,Q3]	84.5 [63.1,118]	79.3 [54.3,96.4]	0.662463
Missing	0	0			0	1			Missing	5	5
Fat_percentage_Kcal									Fat_percentage_Kcal
Median [Q1,Q3]	29.4 [23.3,34.4]	29.4 [25.9,34.1]	0.341339		31.4 [20.1,34.7]	35.8 [31.3,40.2]	2.20121e-05		Median [Q1,Q3]	38.0 [32.1,44.0]	39.1 [36.2,44.5]	0.356132
Missing	0	0			0	1			Missing	5	5
Ferrus_mg_day									Ferrus_mg_day
Median [Q1,Q3]	22.2 [17.2,26.4]	24.6 [20.3,33.2]	0.000970131		23.3 [17.2,30.8]	21.3 [16.4,29.2]	0.729336		Median [Q1,Q3]	12.4 [8.82,14.7]	13.5 [11.6,15.7]	0.346419
Missing	0	0			0	1			Missing	5	5
Fibers_gr_day									Fibers_gr_day
Median [Q1,Q3]	8.60 [6.98,13.8]	11.5 [9.28,15.7]	0.0528815		9.25 [5.80,12.7]	9.25 [7.18,14.1]	0.719962		Median [Q1,Q3]	17.3 [11.2,22.0]	19.2 [14.8,27.4]	0.206718
Missing	0	0			0	1			Missing	5	5
Fish_and_poultry_g_week									Fish_and_poultry_servings_week
Median [Q1,Q3]	13.4 [6.00,38.0]	80.7 [46.4,148]	1.03743e-07		68.8 [40.8,105]	69.7 [37.2,125]	0.622979		Median [Q1,Q3]	1.24 [0.563,1.75]	0.904 [0.589,1.18]	0.189075
Missing	0	0			0	1			Missing	5	5
folate_mcg_day									folate_mcg_day
Median [Q1,Q3]	NA	NA			NA	NA			Median [Q1,Q3]	253 [194,343]	289 [224,365]	0.500612
Missing	88	74			40	121			Missing	5	5
Fruits_g_day									Fruits_servings_day
Median [Q1,Q3]	43.4 [24.9,112]	95.2 [48.4,171]	0.894952		92.1 [55.1,167]	103 [56.5,174]	0.500459		Median [Q1,Q3]	0.759 [0.393,1.97]	1.43 [0.554,2.64]	0.268376
Missing	0	0			0	1			Missing	5	5
iodine_mcg_day									iodine_mcg_day
Median [Q1,Q3]	NA	NA			NA	NA			Median [Q1,Q3]	132 [86.6,191]	148 [106,179]	0.552055
Missing	88	74			40	121			Missing	5	5
Legumes_g_week									Legumes_servings_week
Median [Q1,Q3]	3.26 [1.55,6.69]	6.43 [2.48,12.1]	0.0360101		7.82 [3.56,13.3]	8.93 [2.73,15.1]	0.18712		Median [Q1,Q3]	0.598 [0.286,0.719]	0.750 [0.196,1.34]	0.133532
Missing	0	0			0	1			Missing	5	5
Low_fat_dairy_g_day									Low_fat_dairy_servings_day
Median [Q1,Q3]	0 [0,0]	0 [0,6.85]	0.00397643		0 [0,2.08]	0 [0,8.33]	0.1634		Median [Q1,Q3]	0.334 [0,0.768]	0.571 [0.0893,1.26]	0.0669774
Missing	0	0			0	1			Missing	5	5
LPA_leisure_physical_activity_min_week									LPA_leisure_physical_activity_min_week
Median [Q1,Q3]	NA	NA			NA	NA			Median [Q1,Q3]	0 [0,30.0]	0 [0,48.0]	0.327161
Missing	88	74			40	121			Missing	5	5
maganese_mg_day									maganese_mg_day
Median [Q1,Q3]	NA	NA			NA	NA			Median [Q1,Q3]	24.0 [4.31,34.5]	31.9 [17.1,50.7]	0.259172
Missing	88	74			40	121			Missing	5	5
magnesium_mg_day									magnesium_mg_day
Median [Q1,Q3]	NA	NA			NA	NA			Median [Q1,Q3]	299 [219,445]	362 [245,454]	0.227826
Missing	88	74			40	121			Missing	5	5
MUFA_g_day									MUFA_g_day
Median [Q1,Q3]	20.8 [17.1,25.4]	23.9 [18.9,32.0]	0.0137723		26.1 [22.3,31.4]	25.9 [20.6,35.1]	0.102802		Median [Q1,Q3]	29.9 [24.4,45.2]	33.7 [21.1,42.8]	0.950923
Missing	0	0			0	1			Missing	5	5
niacin_mg_day									niacin_mg_day
Median [Q1,Q3]	NA	NA			NA	NA			Median [Q1,Q3]	25.2 [17.2,35.5]	22.0 [17.9,29.6]	0.332511
Missing	88	74			40	121			Missing	5	5
nitrate_mg_day									nitrate_mg_day
Median [Q1,Q3]	NA	NA			NA	NA			Median [Q1,Q3]	31.8 [17.3,51.7]	49.9 [20.3,89.5]	0.266242
Missing	88	74			40	121			Missing	5	5
nitrite_mg_day									nitrite_mg_day
Median [Q1,Q3]	NA	NA			NA	NA			Median [Q1,Q3]	0.551 [0.389,0.693]	0.377 [0.216,0.518]	0.025553
Missing	88	74			40	121			Missing	5	5
nitrogen_g_day									nitrogen_g_day
Median [Q1,Q3]	NA	NA			NA	NA			Median [Q1,Q3]	12.6 [8.60,16.3]	9.02 [6.35,11.9]	0.037933
Missing	88	74			40	121			Missing	5	5
nol_mg_day									nol_mg_day
Median [Q1,Q3]	NA	NA			NA	NA			Median [Q1,Q3]	1.47 [0.831,5.65]	1.50 [0.552,2.31]	0.0863236
Missing	88	74			40	121			Missing	5	5
Olive_oil_g_day									Olive_oil_servings_day
Median [Q1,Q3]	0 [0,0]	0 [0,0]			0 [0,0]	0 [0,0]			Median [Q1,Q3]	0.804 [0.143,1.46]	1.43 [0.607,3.00]	0.131413
Missing	0	14			0	1			Missing	5	5
Olives.nuts.seed_g_day									Olives.nuts.seed_servings_day
Median [Q1,Q3]	3.33 [0,11.4]	4.71 [1.74,12.6]	0.379056		1.38 [0,8.33]	6.27 [1.34,16.9]	0.00760498		Median [Q1,Q3]	0.286 [0.0312,0.857]	0.821 [0.168,1.45]	0.256296
Missing	0	0			0	1			Missing	5	5
omega_3_g_day									omega_3_g_day
Median [Q1,Q3]	NA	NA			NA	NA			Median [Q1,Q3]	0.921 [0.515,1.72]	0.864 [0.690,1.54]	0.673562
Missing	88	74			40	121			Missing	5	5
omega_6_g_day									omega_6_g_day
Median [Q1,Q3]	NA	NA			NA	NA			Median [Q1,Q3]	7.75 [4.60,12.3]	7.89 [4.09,11.1]	0.729326
Missing	88	74			40	121			Missing	5	5
pantothenate_mg_day									pantothenate_mg_day
Median [Q1,Q3]	NA	NA			NA	NA			Median [Q1,Q3]	5.28 [3.16,6.91]	5.15 [3.83,6.44]	0.224742
Missing	88	74			40	121			Missing	5	5
phospho_mg_day									phospho_mg_day
Median [Q1,Q3]	NA	NA			NA	NA			Median [Q1,Q3]	1550 [1020,1760]	1240 [935,1700]	0.718609
Missing	88	74			40	121			Missing	5	5
polyun_cis_g_day									polyun_cis_g_day
Median [Q1,Q3]	NA	NA			NA	NA			Median [Q1,Q3]	0 [0,0]	0 [0,0]
Missing	88	74			40	121			Missing	5	5
polyun_trans_g_day									polyun_trans_g_day
Median [Q1,Q3]	NA	NA			NA	NA			Median [Q1,Q3]	0 [0,0]	0 [0,0]
Missing	88	74			40	121			Missing	5	5
potassium_mg_day									potassium_mg_day
Median [Q1,Q3]	NA	NA			NA	NA			Median [Q1,Q3]	2910 [2310,3910]	3790 [2550,4410]	0.145239
Missing	88	74			40	121			Missing	5	5
Protein_gr_day									Protein_gr_day
Median [Q1,Q3]	61.3 [49.6,78.0]	78.2 [59.9,122]	7.04481e-05		81.1 [56.9,110]	76.7 [56.1,113]	0.294781		Median [Q1,Q3]	98.3 [66.8,131]	80.8 [67.2,96.2]	0.231452
Missing	0	0			0	1			Missing	5	5
Protein_percentage_Kcal									Protein_percentage_Kcal
Median [Q1,Q3]	13.0 [11.6,14.7]	16.9 [13.5,18.9]	2.00486e-09		15.6 [14.1,17.9]	17.4 [15.0,20.4]	0.0193208		Median [Q1,Q3]	17.2 [15.2,21.3]	18.0 [14.9,20.9]	0.779596
Missing	0	0			0	1			Missing	5	5
PUFA_g_day									PUFA_g_day
Median [Q1,Q3]	15.5 [12.7,18.4]	15.6 [12.0,19.6]	0.157782		18.3 [15.9,20.1]	17.7 [13.7,21.7]	0.891345		Median [Q1,Q3]	18.6 [14.4,25.7]	18.8 [11.8,24.2]	0.991237
Missing	0	0			0	1			Missing	5	5
Red_and_processed_meat_g_week									Red_and_processed_meat_servings_week
Median [Q1,Q3]	58.8 [31.8,114]	78.7 [29.5,133]	0.388205		128 [77.9,156]	105 [54.8,191]	0.888304		Median [Q1,Q3]	0.482 [0.250,0.580]	0.214 [0,0.661]	0.948484
Missing	0	0			0	1			Missing	5	5
retinol_mcg_day									retinol_mcg_day
Median [Q1,Q3]	NA	NA			NA	NA			Median [Q1,Q3]	256 [158,529]	225 [148,413]	0.705886
Missing	88	74			40	121			Missing	5	5
riboflavin_mg_day									riboflavin_mg_day
Median [Q1,Q3]	NA	NA			NA	NA			Median [Q1,Q3]	1.34 [0.823,1.87]	1.40 [1.11,1.78]	0.889098
Missing	88	74			40	121			Missing	5	5
Saturated_fat_gr_day									Saturated_fat_gr_day
Median [Q1,Q3]	16.1 [13.1,21.1]	16.2 [13.0,24.2]	0.407725		20.7 [17.7,26.5]	20.9 [16.7,30.1]	0.0684968		Median [Q1,Q3]	21.7 [15.2,32.2]	19.8 [15.5,27.1]	0.595443
Missing	0	0			0	1			Missing	5	5
Saturated_fat_percentage_Kcal									Saturated_fat_percentage_Kcal
Median [Q1,Q3]	0.884 [0.728,1.08]	0.875 [0.694,1.05]	0.754068		1.10 [0.831,1.24]	1.23 [1.08,1.41]	0.000523018		Median [Q1,Q3]	10.0 [8.61,11.1]	11.0 [9.60,11.9]	0.432802
Missing	0	0			0	1			Missing	5	5
selenium_mcg_day									selenium_mcg_day
Median [Q1,Q3]	NA	NA			NA	NA			Median [Q1,Q3]	89.7 [60.9,129]	75.5 [48.3,93.8]	0.050279
Missing	88	74			40	121			Missing	5	5
Sodium_mg_day									Sodium_mg_day
Median [Q1,Q3]	621 [431,772]	847 [563,1040]	0.00838454		725 [554,1150]	845 [584,1310]	0.105273		Median [Q1,Q3]	2530 [2040,3390]	2200 [1600,2600]	0.339238
Missing	0	0			0	1			Missing	5	5
sretinol_mcg_day									sretinol_mcg_day
Median [Q1,Q3]	NA	NA			NA	NA			Median [Q1,Q3]	13.4 [6.39,25.4]	8.63 [6.42,39.4]	0.564434
Missing	88	74			40	121			Missing	5	5
starch_g_day									starch_g_day
Median [Q1,Q3]	NA	NA			NA	NA			Median [Q1,Q3]	105 [85.5,137]	72.3 [51.2,92.2]	0.001485
Missing	88	74			40	121			Missing	5	5
sugar_g_day									sugar_g_day
Median [Q1,Q3]	NA	NA			NA	NA			Median [Q1,Q3]	76.8 [45.3,105]	72.0 [51.7,106]	0.848998
Missing	88	74			40	121			Missing	5	5
thiamin_mg_day									thiamin_mg_day
Median [Q1,Q3]	NA	NA			NA	NA			Median [Q1,Q3]	1.37 [1.10,1.76]	1.41 [1.04,1.70]	0.843411
Missing	88	74			40	121			Missing	5	5
total_cis_g_day									total_cis_g_day
Median [Q1,Q3]	NA	NA			NA	NA			Median [Q1,Q3]	0.00857 [0.00428,0.0229]	0 [0,0.0143]	0.288407
Missing	88	74			40	121			Missing	5	5
total_trans_g_day									total_trans_g_day
Median [Q1,Q3]	NA	NA			NA	NA			Median [Q1,Q3]	0.735 [0.521,1.16]	0.457 [0.234,0.635]	0.20799
Missing	88	74			40	121			Missing	5	5
tryphtophan_mg_day									tryphtophan_mg_day
Median [Q1,Q3]	NA	NA			NA	NA			Median [Q1,Q3]	17.8 [12.2,23.1]	13.0 [9.54,16.8]	0.664897
Missing	88	74			40	121			Missing	5	5
Vegetables_g_day									Vegetables_servings_day
Median [Q1,Q3]	311 [194,596]	527 [338,800]	0.000666853		273 [174,426]	376 [197,600]	0.142993		Median [Q1,Q3]	3.31 [1.29,5.12]	4.43 [2.59,6.34]	0.0875471
Missing	0	0			0	1			Missing	5	5
Vitamin_B12_mcg_day									Vitamin_B12_mcg_day
Median [Q1,Q3]	2.39 [1.60,3.60]	3.53 [2.10,8.20]	0.000772859		3.88 [2.80,6.05]	4.44 [2.83,7.04]	0.749614		Median [Q1,Q3]	5.77 [3.91,7.75]	4.76 [3.19,8.10]	0.436382
Missing	0	0			0	1			Missing	5	5
vitamin_b6_mg_day									vitamin_b6_mg_day
Median [Q1,Q3]	NA	NA			NA	NA			Median [Q1,Q3]	2.16 [1.53,2.93]	2.07 [1.76,2.50]	0.478255
Missing	88	74			40	121			Missing	5	5
vitamin_c_mg_day									vitamin_c_mg_day
Median [Q1,Q3]	NA	NA			NA	NA			Median [Q1,Q3]	63.5 [32.7,140]	117 [77.8,210]	0.144104
Missing	88	74			40	121			Missing	5	5
Vitamin_D_mcg_day									Vitamin_D_mcg_day
Median [Q1,Q3]	4.53 [2.75,7.44]	8.30 [4.71,13.8]	0.000275872		7.11 [4.17,10.3]	8.32 [4.55,13.2]	0.180164		Median [Q1,Q3]	18.4 [5.79,31.5]	30.3 [15.9,48.9]	0.194674
Missing	0	0			0	1			Missing	5	5
vitamin_e_mg_day									vitamin_e_mg_day
Median [Q1,Q3]	NA	NA			NA	NA			Median [Q1,Q3]	10.3 [7.05,14.9]	11.4 [7.42,16.5]	0.380012
Missing	88	74			40	121			Missing	5	5
vitamin_k_mcg_day									vitamin_k_mcg_day
Median [Q1,Q3]	NA	NA			NA	NA			Median [Q1,Q3]	114 [71.1,162]	156 [113,250]	0.0553771
Missing	88	74			40	121			Missing	5	5
water_g_day									water_g_day
Median [Q1,Q3]	NA	NA			NA	NA			Median [Q1,Q3]	2700 [1960,3600]	3210 [2290,4130]	0.124932
Missing	88	74			40	121			Missing	5	5
Whole_grains_g_day									Whole_grains_servings_day
Median [Q1,Q3]	5.37 [0,17.8]	11.2 [7.98,25.1]	0.203597		5.42 [0,11.2]	10.9 [3.14,25.5]	0.00129347		Median [Q1,Q3]	0.429 [0.143,1.42]	0.571 [0.286,1.50]	0.4413
Missing	0	0			0	1			Missing	5	5
zinc_mg_day									zinc_mg_day
Median [Q1,Q3]	NA	NA			NA	NA			Median [Q1,Q3]	12.0 [9.17,17.4]	11.0 [8.19,14.8]	0.347344
Missing	88	74			40	121			Missing	5	5

## Sheet: STORMS
Version:	1.03
Number	Item	Recommendation	Item Source	Additional Guidance	Yes/No/NA	Comments or location in manuscript
Abstract
1	Structured or Unstructured Abstract	Abstract should include information on background, methods, results, and conclusions in structured or unstructured format.	STORMS		Yes
1.1	Study Design	State study design in abstract.	STORMS	See 3.0 for additional information on study design.	Yes
1.2	Sequencing methods	State the strategy used for metagenomic classification.	STORMS	For example, targeted 16S by qPCR or sequencing, shotgun metagenomics, metatranscriptomics, etc.	Yes
1.3	Specimens	Describe body site(s) studied.	STORMS		Yes
Introduction
2	Background and Rationale	Summarize the underlying background, scientific evidence, or theory driving the current hypothesis as well as the study objectives.	STORMS		Yes
2.1	Hypotheses	State the pre-specified hypothesis. If the study is exploratory, state any pre-specified study objectives.	STORMS		Yes
Methods
3	Study Design	Describe the study design.	STORMS	Observational (Case-Control, Cohort, Cross-sectional survey, etc.) or Experimental (Randomized controlled trial, Non-randomized controlled trial, etc.). For a brief description of common study designs see: DOI: 10.11613/BM.2014.022 If applicable, describe any blinding (e.g. single or double-blinding) used in the course of the study.	Yes
3.1	Participants	State what the population of interest is, and the method by which participants are sampled from that population. Include relevant information on physiological state of the subjects or stage in the life history of disease under study when participants were sampled.	STORMS	Examples of the population of interest could be: adults with no chronic health conditions, adults with type II diabetes, newborns, etc. This is the total population to whom the study is hoped to be generalizable to. The sampling method describes how potential participants were selected from that population. If the participants are from a substudy of a larger study, provide a brief description of …	Yes
3.2	Geographic location	State the geographic region(s) where participants were sampled from.	MIxS: geographic location (country and/or sea,region)	Geographic coordinates can be reported to prevent potential ambiguities if necessary.	Yes
3.3	Relevant Dates	State the start and end dates for recruitment, follow-up, and data collection.	STORMS	Recruitment is the period in which participants are recruited for the study. In longitudinal studies, follow-up is the date range in which participants are asked to complete a specific assessment. Finally, data collection is the total period in which data is being collected from participants including during initial recruitment through all follow-ups.	Yes
3.4	Eligibility criteria	List any criteria for inclusion and exclusion of recruited participants.	Modified STROBE	Among potential recruited participants, how were some chosen and others not? This could include criteria such as sex, diet, age, health status, or BMI. If there is a primary and validation sample, describe inclusion/exclusion criteria for each.	Yes
3.5	Antibiotics Usage	List what is known about antibiotics usage before or during sample collection.	STORMS	If participants were excluded due to current or recent antibiotics usage, state this here. Other factors (e.g. proton pump inhibitors, probiotics, etc.) that may influence the microbiome should also be described as well.	Yes
3.6	Analytic sample size	Explain how the final analytic sample size was calculated, including the number of cases and controls if relevant, and reasons for dropout at each stage of the study. This should include the number of individuals in whom microbiome sequencing was attempted and the number in whom microbiome sequencing was successful.	STORMS	Consider use of a flow diagram (see template at https://stormsmicrobiome.org/figures). Also state sample size in abstract. If power analysis was used to calculate sample size, describe those calculations.	Yes
3.7	Longitudinal Studies	For longitudinal studies, state how many follow-ups were conducted, describe sample size at follow-up by group or condition, and discuss any loss to follow-up.	STORMS	If there is loss to follow-up, discuss the likelihood that drop-out is associated with exposures, treatments, or outcomes of interest.	NA
3.8	Matching	For matched studies, give matching criteria.	Modified STROBE	"Matched" refers to matching between comparable study participants as cases and controls or exposed / unexposed. Indicate whether participants were individual or frequency matched and in what ratio were they matched (e.g. 1 case to 1 control).	Yes
3.9	Ethics	State the name of the institutional review board that approved the study and protocols, protocol number and date of approval, and procedures for obtaining informed consent from participants.	STORMS		Yes
4	Laboratory methods	State the laboratory/center where laboratory work was done.	STORMS	Provide a reference to complete lab protocols if previously published elsewhere such as on protocols.io. Note any modifications of lab protocols and the reason for protocol modifications.	Yes
4.1	Specimen collection	State the body site(s) sampled from and how specimens were collected.	MIxS: sample collection device or method; host body site	Use terms from the Uber-anatomy Ontology (https://www.ebi.ac.uk/ols/ontologies/uberon) to describe body sites in a standardized format.	Yes
4.2	Shipping	Describe how samples were stored and shipped to the laboratory.	STORMS	Include length of time from collection to receipt by the lab and if temperature control was used during shipping.	Yes
4.3	Storage	Describe how the laboratory stored samples, including time between collection and storage and any preservation buffers or refrigeration used.	STORMS	State where each procedure or lot of samples was done if not all in the same place. Include reagent/lot/catalogue #s for storage buffers.	Yes
4.4	DNA extraction	Provide DNA extraction method, including kit and version if relevant.	MIxS: nucleic acid extraction	If any DNA quantification methods were used prior to DNA amplification or at the pooling step of library preparation, state so here.	Yes
4.5	Human DNA sequence depletion or microbial DNA enrichment	Describe whether human DNA sequence depletion or enrichment of microbial or viral DNA was performed.	STORMS		Yes
4.6	Primer selection	Provide primer selection and DNA amplification methods as well as variable region sequenced (if applicable).	MIxS: pcr primers		Yes
4.7	Positive Controls	Describe any positive controls (mock communities) if used.	STORMS	If used, should be deposited under guidance provided in the 8.X items.	Yes
4.8	Negative Controls	Describe any negative controls if used.	STORMS	If used, should be deposited under guidance provided in the 8.X items.	Yes
4.9	Contaminant mitigation and identification	Provide any laboratory or computational methods used to control for or identify microbiome contamination from the environment, reagents, or laboratory.	STORMS	Includes filtering of reagents and other steps to minimize contamination. It is relevant to state whether the specimens of interest have low microbial load, which makes contamination especially relevant.	Yes
4.1	Replication	Describe any biological or technical replicates included in the sequencing, including which steps were replicated between them.	STORMS	Replication may be biological (redundant biological specimens) or technical (aliquots taken at different stages of analysis) and used in extraction, sequencing, preprocessing, and/or data analysis.	Yes
4.11	Sequencing strategy	Major divisions of strategy, such as shotgun or amplicon sequencing.	MIxS: sequencing method	For amplicon sequencing (for example, 16S variable region), state the region selected. State the model of sequencer used.	Yes
4.12	Sequencing methods	State whether experimental quantification was used (QMP/cell count based, spike-in based) or whether relative abundance methods were applied.	STORMS	These include read length, sequencing depth per sample (average and minimum), whether reads are paired, and other parameters.	Yes
4.13	Batch effects	Detail any blocking or randomization used in study design to avoid confounding of batches with exposures or outcomes. Discuss any likely sources of batch effects, if known.	STORMS	Sources of batch effects include sample collection, storage, library preparation, and sequencing and are commonly unavoidable in all but the smallest of studies.	Yes
4.14	Metatranscriptomics	Detail whether any mRNA enrichment was performed and whether/how retrotranscription was performed prior to sequencing. Provide size range of isolated transcripts. Describe whether the sequencing library was stranded or not. Provide details on sequencing methods and platforms.	STORMS	Provide details on any internal standards which may have been used as well as parameters and versions of any software or databases used.	Yes
4.15	Metaproteomics	Detail which protease was used for digestion. Provide details on proteomic methods and platforms (e.g. LC-MS/MS, instrument type, column type, mass range, resolution, scan speed, maximum injection time, isolation window, normalised collision energy, and resolution).	STORMS	Provide details on any internal standards which may have been used as well as parameters and versions of any software or databases used.	Yes
4.16	Metabolomics	Specify the analytic method used (such as nuclear magnetic resonance spectroscopy or mass spectrometry). For mass spectrometry, detail which fractions were obtained (polar and/or non polar) and how these were analyzed. Provide details on metabolomics methods and platforms (e.g. derivatization, instrument type, injection type, column type and instrument settings).	STORMS	Provide details on any internal standards which may have been used as well as parameters and versions of any software or databases used.	Yes
5	Data sources/ measurement	For each non-microbiome variable, including the health condition, intervention, or other variable of interest, state how it was defined, how it was measured or collected, and any transformations applied to the variable prior to analysis.	MIxS: host disease status	State any sources of potential bias in measurements, for example multiple interviewers or measurement instruments, and whether these potential biases were assessed or accounted for in study design. Use terms from a standardized ontology such as the Experimental Factor Ontology (https://www.ebi.ac.uk/efo/) to describe variables of interest in a standardized format.	Yes
6	Research design for causal inference	Discuss any potential for confounding by variables that may influence both the outcome and exposure of interest. State any variables controlled for and the rationale for controlling for them.	STORMS	For causal inference, this item refers to describing the assumptions that would be required to draw causal inferences from observational data. See Vujkovic-Cvijin, I., Sklar, J., Jiang, L. et al. Host variables confound gut microbiota studies of human disease. Nature 587, 448–454 (2020). https://doi.org/10.1038/s41586-020-2881-9 for more details on confounding in observational microbiome studies.…	Yes
6.1	Selection bias	Discuss potential for selection or survival bias.	STORMS	Selection bias can occur when some members of the target study population are more likely to be included in the study/final analytic sample than others. Some examples include survival bias (where part of the target study population is more likely to die before they can be studied), convenience sampling (where members of the target study population are not selected at random), and loss to follow-u…	Yes
7	Bioinformatic and Statistical Methods	Describe any transformations to quantitative variables used in analyses (e.g. use of percentages instead of counts, normalization, rarefaction, categorization).	STORMS	If a variable is analyzed using different transformations, state rationale for the transformation and for each analyses which version of the variable is used. In case of any complex or multistep transformations, give enumerated instructions for reproducing those transformations.	Yes
7.1	Quality Control	Describe any methods to identify or filter low quality reads or samples.	MIxS: sequence quality check	If samples were excluded based on quality or read depth, list the criteria used, the number of samples excluded, and the final sample size after quality control.	Yes
7.2	Sequence analysis	Describe any taxonomic, functional profiling, or other sequence analysis performed.	MIxS: feature prediction; similarity search method		Yes
7.3	Statistical methods	Describe all statistical methods.	Modified STROBE	Describe any statistical tests used, exploratory data analysis performed, dimension reduction methods/unsupervised analysis, alpha/beta metrics, and/or methods for adjusting for measurement bias. If multiple statistical methods are possible, discuss why the methods used were selected. If a multiple hypothesis testing correction method was used, describe the type of correction used. State which ta…	Yes
7.4	Longitudinal analysis	If the study is longitudinal, include a section that explicitly states what analysis methods were used (if any) to account for grouping of measurements by individual or patterns over time.	STORMS		Yes
7.5	Subgroup analysis	Describe any methods used to examine subgroups and interactions.	STROBE		Yes
7.6	Missing data	Explain how missing data were addressed.	STROBE	"Missing data" refers to participant measurements such as covariates, exposures, outcomes, or time points that should have been collected but were not, not to zeros in taxonomic abundance tables or data points not applicable to that observation.	NA
7.7	Sensitivity analyses	Describe any sensitivity analyses.	STROBE		Yes	Fig. S1
7.8	Findings	State criteria used to select findings for reporting.	STORMS	For example, false discovery rate with total number of tests, effect size threshold, significance threshold, microbes of interest.	Yes
7.9	Software	Cite all software (including read mapping software) and databases (including any used for taxonomic reference or annotating amplicons, if applicable) used. Include version numbers.	Modified STREGA	Installed packages, add-ons or libraries should be stated and cited in addition to the software used. All parameters employed that differ from the default of that software/version should be provided. This is in addition to, not a replacement for, publishing of code as outlined in the section Reproducible Research.	Yes
8	Reproducible research	Make a statement about whether and how others can reproduce the reported analysis.	STORMS	Any protected information that has been excluded or provided under controlled access should be listed along with any relevant data access procedures. "On request from authors" is not sufficiently detailed; formal data access procedures and conditions should be defined. If data are unavailable, state so clearly. Consider using a specialized rubric for reproducible research (such as: https://mbio.a…	Yes
8.1	Raw data access	State where raw data may be accessed including demultiplexing information.	STORMS	Robust, long-term databases such as those hosted by NCBI and EBI are preferred. If using a private repository, provide rationale.	Yes
8.2	Processed data access	State where processed data may be accessed.	STORMS	Unfiltered data should be provided. Robust, long-term databases such as those hosted by NCBI and EBI-EMBL are preferred. Repositories like zenodo (https://zenodo.org/) or publisso (https://www.publisso.de/en/working-for-you/doi-service/) can be used to provide a DOI and long-term storage for processed datasets, even those which cannot be published openly.	Yes
8.3	Participant data access	State where individual participant data such as demographics and other covariates may be accessed, and how they can be matched to the microbiome data.	STORMS	If re-categorized, transformed, or otherwise derived variables were used in the analysis, these variables or code for deriving them should be provided. Examples of how participant data can be matched to microbiome data are: using the same set of anonymized identifiers, or using different anonymized identifiers but providing a map. Provided data should be sufficient to independently replicate the …	Yes
8.4	Source code access	State where code may be accessed.	STORMS	If a standard or formalized workflow was employed, reference it here.	Yes
8.5	Full results	Provide full results of all analyses, in computer-readable format, in supplementary materials.	STORMS	For example, any fold-changes, p-values, or FDR values calculated, provided as a spreadsheet. Use a machine-readable, plain-text format such as csv or tsv.	Yes
Results
9	Descriptive data	Give characteristics of study participants (e.g. dietary, demographic, clinical, social) and information on exposures and potential confounders.	STROBE	Typically reported in a table included in the paper or as a supplementary table. Indicate number of participants with missing data for each variable of interest. This includes environmental and lifestyle factors that may affect the relationship between the microbiome and the condition of interest. Participant diet and medication use should be summarized, if known. At minimum, age and sex of all p…	Yes
10	Microbiome data	Report descriptive findings for microbiome analyses with all applicable outcomes and covariates.	STORMS	This includes measures of diversity as well as relative abundances. These descriptive findings should be reported both for the sample overall and for individual groups.	Yes
10.1	Taxonomy	Identify taxonomy using standardized taxon classifications that are sufficient to uniquely identify taxa.	STORMS	If not using full taxonomic hierarchy, make sure it is clear whether names stated are species, genera, family, etc. Italicize genus/species pairs. Consult journal guidelines or standardized references on taxonomic nomenclature. For instance, https://wwwnc.cdc.gov/eid/page/scientific-nomenclature	Yes
10.2	Differential abundance	Report results of differential abundance analysis by the variable of interest and (if applicable) by time, clearly indicating the direction of change and total number of taxa tested.	STORMS	If there are more than two groups, include omnibus (multigroup) test results if applicable to the research question. If applicable, reported effect sizes should include a measure of uncertainty such as the confidence interval.	Yes
10.3	Other data types	Report other data analyzed--e.g. metabolic function, functional potential, MAG assembly, and RNAseq.	STORMS		Yes
10.4	Other statistical analysis	Report any statistical data analysis not covered above.	STORMS	This could include subgroup analysis, sensitivity analyses, and cluster analysis. Visualizations should be easily interpretable and colorblind-friendly. The caption and/or main text should provide a detailed description of visualizations for visually-impaired readers.	Yes
Discussion
11	Key results	Summarise key results with reference to study objectives	STROBE		Yes
12	Interpretation	Give a cautious overall interpretation of results considering objectives, limitations, multiplicity of analyses, results from similar studies, and other relevant evidence.	STROBE	Define or clarify any subjective terms such as "dominant," "dysbiosis," and similar words used in interpretation of results. When interpreting the findings, consider how the interpretation of the findings may be summarized or quoted for the general public such as in press releases or news articles. If causal language is used in the interpretation (such as "alters," "affects," "results in," "cause…	Yes
13	Limitations	Discuss limitations of the study, taking into account sources of potential bias or imprecision.	STROBE	Also consider limitations resulting from the methods (especially novel methods), the study design, and the sample size.	Yes
13.1	Bias	Discuss any potential for bias to influence study findings.	STORMS	May include sampling method, representativeness of study participants, or potential confounding.	Yes
13.2	Generalizability	Discuss the generalisability (external validity) of the study results	STROBE	To what populations or other settings do you expect the conclusions to generalize?	Yes
14	Ongoing/future work	Describe potential future research or ongoing research based on the study's findings.	STORMS		Yes
Other information
15	Funding	Give the source of funding and the role of the funders for the present study and, if applicable, for the original study on which the present article is based	STROBE		Yes
15.1	Acknowledgements	Include acknowledgements of those who contributed to the research but did not meet critera for authorship.	STORMS	For general guidelines on authorship, see http://www.icmje.org and https://www.elsevier.com/authors/journal-authors/policies-and-ethics/credit-author-statement	Yes
15.2	Conflicts of Interest	Include a conflicts of interest statement.	STORMS		Yes
16	Supplements	Indicate where supplements may be accessed and what materials they contain.	STORMS		Yes
17	Supplementary data	Provide supplementary data files of results with for all taxa and all outcome variables analyzed. Indicate the taxonomic level of all taxa.	STORMS	Depending on the analysis performed, examples of the supplemental results included could be mean relative abundance, differential abundance, raw p-value, multiple hypothesis testing-adjusted p-values, and standard error. All discussed taxa should include the taxonomic level (e.g. class, order, genus).	Yes
