# Supplementary material for: Diet-omics in the Study of Urban and Rural Crohn disease Evolution (SOURCE) cohort
Source: Nat Commun. 2024 May 4;15:3764. doi: 10.1038/s41467-024-48106-6 (PMC11069498; doi:10.1038/s41467-024-48106-6)
Supplement: Supplementary file 5 — Supplementary Dataset 2 [file 41467_2024_48106_MOESM5_ESM.xlsx]

## Sheet: Israel 16S biom_Fig.2
Biom table of Israel 16S stool and biopsy samples
ASV	TACGGAGGATCCGAGCGTTATCCGGATTTATTGGGTTTAAAGGGAGCGTAGATGGATATTTAAGTCAGTTGTGAAAGTTTGCGGCTCAACCGTAAAATTGCAGTTGATACTGGATATCTTGAGTGCAGTTGAGGCAGGCGGAATTCGTGG	TACGTATGGTGCAAGCGTTATCCGGATTTACTGGGTGTAAAGGGAGCGCAGGCGGTCTGGCAAGTCTGATGTGAAAGCCCGGGGCTCAACCCCGGGACTGCATTGGAAACTGTCAGACTAGAGTGTCGGAGAGGTAAGTGGAATTCCTAG	TACGTAGGGTGCGAGCGTTGTCCGGAATTACTGGGCGTAAAGAGCTCGTAGGTGGTTTGTCGCGTCGTCTGTGAAATTCCGGGGCTTAACTCCGGGCGTGCAGGCGATACGGGCATAACTTGAGTGCTGTAGGGGAGACTGGAATTCCTG	TACGTATGGAGCAAGCGTTATCCGGATTTACTGGGTGTAAAGGGAGTGTAGGTGGCATCACAAGTCAGAAGTGAAAGCCCGGGGCTCAACCCCGGGACTGCTTTTGAAACTGTGGAGCTGGAGTGCAGGAGAGGCAAGTGGAATTCCTAG	TACGGAGGGTGCAAGCGTTAATCGGAATCACTGGGCGTAAAGCGCACGTAGGCTGTTATGTAAGTCAGGGGTGAAAGCCCACGGCTCAACCGTGGAACTGCCCTTGATACTGCACGACTTGAATCCGGGAGAGGGTGGCGGAATTCCAGG	TACGGAGGGTGCAAGCGTTAATCGGAATCACTGGGCGTAAAGCGCACGTAGGCGGCCTGGTAAGTCAGGGGTGAAATCCCACAGCCCAACTGTGGAACTGCCTTTGATACTGCCAGGCTTGAGTACCGGAGAGGGTGGCGGAATTCCAGG	TACGTAGGGTGCGAGCGTTAATCGGAATTACTGGGCGTAAAGGGTGCGCAGGCGGTTGAGTAAGACAGATGTGAAATCCCCGAGCTTAACTCGGGAATGGCATATGTGACTGCTCGACTAGAGTGTGTCAGAGGGAGGTGGAATTCCACG	AACGTAGGTCACAAGCGTTGTCCGGAATTACTGGGTGTAAAGGGAGCGCAGGCGGGAAGGCAAGTTGGAAGTGAAATCCATGGGCTCAACCCATGAACTGCTTTCAAAACTGTTTTTCTTGAGTAGTGCAGAGGTAGGCGGAATTCCCGG	GACAGAGGATGCAAGCGTTATCCGGAATGATTGGGCGTAAAGCGTCTGTAGGTGGCTTTTCAAGTCCGCCGTCAAATCCCAGGGCTCAACCCTGGACAGGCGGTGGAAACTACCAAGCTGGAGTACGGTAGGGGCAGAGGGAATTTCCGG	TACGTAGGGGGCAAGCGTTATCCGGAATTACTGGGTGTAAAGGGAGCGTAGGCGGCATGGTAAGCCAGATGTGAAAGCCCGAAGCTTAACTTCGAGGATTGCATTTGGAACTATCAAGCTAGAGTACAGGAGAGGAAAGCGGAATTCCTA	TACGTAGGGAGCGAGCGTTGTCCGGAATTACTGGGTGTAAAGGGAGCGTAGGCGGGGTCTCAAGTCGAATGTTAAATCTACCGGCTCAACTGGTAGCTGCGTTCGAAACTGGGGCTCTTGAGTGAAGTAGAGGCAGGCGGAATTCCTAGT	TACGGAGGGTGCAAGCGTTAATCGGAATTACTGGGCGTAAAGCGCACGCAGGCGGTCTGTCAAGTCGGATGTGAAATCCCCGGGCTTAACCTGGGAACTGCATTCGAAACTGGCAGGCTAGAGTCTTGTAGAGGGGGGTAGAATTCCAGG	TACGTAGGGCGCAAGCGTTATCCGGATTTATTGGGCGTAAAGGGCTCGTAGGCGGCTCGTCGCGTCCGGTGTGAAAGTCCATCGCTTAACGGTGGATCTGCGCCGGGTACGGGCGGGCTGGAGTGCGGTAGGGGAGACTGGAATTCCCGG	TACGTAGGGTGCAAGCGTTAATCGGAATTACTGGGCGTAAAGCGTGCGCAGGCGGTTTCGTAAGACAGATGTGAAATCCCCGGGCTTAACCTGGGAATTGCATTTGTGACTGCGGGACTAGAGTTTGGCAGAGGGAGGTGGAATTCCAAG	TACGTAGGGAGCGAGCGTTGTCCGGAATTACTGGGTGTAAAGGGTGCGTAGGCGGGAAAGCAAGTCAGGCGTGAAAACTATCGGCTTAACTGGTAGACTGCGTTTGAAACTGTTTTTCTTGAGTGAAGTAGAGGTAGGCGGAATTCCCGG	TACGTAGGGTGCAAGCGTTGTCCGGAATTATTGGGCGTAAAGAGCTCGTAGGCGGTTTGTCGCGTCTGGTGTGAAAGTCCATCGCTTAACGGTGGATTGGCGCTGGGTACGGGCAGGCTAGAGTGTAGTAGGGGAGACTGGAATTCTCGG	TACGTAGGTGGCAAGCGTTGTCCGGAATTATTGGGCGTAAAGCGCGCGCAGGCGGCCGTGCAAGTCCATCTTAAAAGCGTGGGGCTTAACCCCATGAGGGGATGGAAACTGCAGGGCTGGAGTGTCGGAGGGGAAAGTGGAATTCCTAGT	TACGTAGGGAGCAAGCGTTATCCGGATTTACTGGGTGTAAAGGGTGCGTAGGCGGCTTGGTAAGTCAGATGTGAAATGTATGGGCTCAACCCATGCACTGCATTTGAAACTATTGAGCTTGAGTGAAGTAGAGGTAGGCGGAATTCCCTG	TACGTATGTCCCGAGCGTTATCCGGATTTATTGGGCGTAAAGCGAGCGCAGACGGTTGATTAAGTCTGATGTGAAAGCCCGGAGCTCAACTCCGGAATGGCATTGGAAACTGGTTAACTTGAGTGCAGTAGAGGTAAGTGGAACTCCATG	TACGTATGGTGCAAGCGTTATCCGGATTTACTGGGTGTAAAGGGAGCGCAGGCGGTCTGGCAAGTCTGATGTGAAAATCCGGGGCTCAACTCCGGAACTGCATTGGAAACTGTCAGACTAGAGTGTCGGAGAGGTAAGTGGAATTCCTAG	TACGTAGGGCGCGAGCGTTGTCCGGAATTATTGGGCGTAAAGGGCTTGTAGGCGGTTGGTCGCGTCTGCCGTGAAATCCTCTGGCTTAACTGGGGGCGTGCGGTGGGTACGGGCTGGCTTGAGTGCGGTAGGGGAGACTGGAATTCCTGG	TACGTAGGTGGCAAGCGTTATCCGGATTTACTGGGTGTAAAGGGCGTGTAGGCGGGACTGCAAGTCAGGTGTGAAAACCAGGGGCTCAACCTCTGGCCTGCATTTGAAACTGTAGTTCTTGAGTGCTGGAGAGGCAATCGGAATTCCGTG	TACGGAGGATCCGAGCGTTATCCGGATTTATTGGGTTTAAAGGGAGCGTAGATGGATGTTTAAGTCAGTTGTGAAAGTTTGCGGCTCAACCGTAAAATTGCAGTTGATACTGGATGTCTTGAGTGCAGTTGAGGCAGGCGGAATTCGTGG	TACGTAGGTCCCGAGCGTTATCCGGATTTATTGGGCGTAAAGCGAGCGCAGGCGGTTAGATAAGTCTGAAGTTAAAGGCTGTGGCTTAACCATAGTACGCTTTGGAAACTGTTTAACTTGAGTGCAAGAGGGGAGAGTGGAATTCCATGT	TACGTAGGGGGCAAGCGTTATCCGGATTTACTGGGTGTAAAGGGAGCGTAGACGGCACAGCAAGTCTGATGTGAAAGGCAGGGGCTTAACCCCTGGACTGCATTGGAAACTGCTGTGCTTGAGTGCCGGAGGGGTAAGCGGAATTCCTAG	TACGTAGGGGGCAAGCGTTATCCGGATTTACTGGGTGTAAAGGGAGCGTAGACGGCATGGCAAGTCTGAAGTGAAAGCCCGGGGCTCAACCCCGGGACTGCTTTGGAAACTGTCAGGCTAGAGTGCTGGAGAGGTAAGTGGAATTCCTAG	TACGTAGGTGGCAAGCGTTGTCCGGATTTACTGGGCGTAAAGGGAGCGTAGGCGGATTTTTAAGTGAGATGTGAAATACCCGGGCTTAACTTGGGTGCTGCATTTCAAACTGGAAGTCTAGAGTGCAGGAGAGGAGAAGGGAATTCCTAG	TACGTAGGGGGCAAGCGTTATCCGGAATTACTGGGTGTAAAGGGAGCGTAGGCGGCATGGTAAGTAAGATGTGAAAGCCCGAGGCTTAACCTCGAGGATTGCATTTTAAACTATCAAGCTAGAGTACAGGAGAGGAAAGCGGAATTCCTA	TACGTAGGTGGCAAGCGTTGTCCGGAATTATTGGGCGTAAAGCGCGCGCAGGCGGATCTGCCAGTCTGTCTTAAAAGTTCGGGGCTCAACCCCGTGATGGGATGGAAACTACAGATCTAGAGTATCGGAGGGGAAAGTGGAATTCCTAGT	TACGTAGGTGGCAAGCGTTGTCCGGAATTACTGGGTGTAAAGGGAGCGTAGGCGGGGAGGCAAGTTGAATGTCTAAACTATCGGCTCAACTGATAGTCGCGTTCAAAACTGCCACTCTTGAGTGCAGTAGAGGTAGGCGGAATTCCTAGT	TACGTAGGTCCCGAGCGTTGTCCGGATTTATTGGGCGTAAAGCGAGCGCAGGCGGTTTAATAAGTCTGAAGTTAAAGGCAGTGGCTTAACCATTGTTCGCTTTGGAAACTGTTAAACTTGAGTGCAGAAGGGGAGAGTGGAATTCCATGT	TACGTATGGAGCAAGCGTTATCCGGATTTACTGGGTGTAAAGGGAGCGTAGGCGGTTATGCAAGTCAGATGTGAAAGCCCGGGGCTTAACCCCGGGACTGCATTTGAAACTGTGTAACTAGAGTGTCGGAGAGGTAAGTGGAATTCCTAG	TACGGAGGATCCGAGCGTTATCCGGATTTATTGGGTTTAAAGGGAGCGTAGGTGGATTGTTAAGTCAGTTGTGAAAGTTTGCGGCTCAACCGTAAAATTGCAGTTGAAACTGGGAGTCTTGAGTACAGTAGAGGTGGGCGGAATTCGTGG	TACGTATGGAGCAAGCGTTATCCGGATTTACTGGGTGTAAAGGGTGCGTAGGTGGCAGTGCAAGTCAGATGTGAAAGGTCGGGGCTCAACCCCGGAGCTGCATTTGAAACTGCTCGGCTAGAGTACAGGAGAGGCAGGCGGAATTCCTAG	TACGTAGGTGGCGAGCGTTATCCGGAATCATTGGGCGTAAAGAGGGAGCAGGCGGCAATAGAGGTCTGCGGTGAAAGCCTGAAGCTAAACTTCAGTAAGCCGTGGAAACCAAATAGCTAGAGTGCAGTAGAGGATCGTGGAATTCCATGT	TACGTAGGCGGCAAGCGTTGTCCGGAATTATTGGGCGTAAAGGGAGCGCAGGCGGGAAACTAAGCGGATCTTAAAAGTGCGGGGCTCAACCCCGTGATGGGGTCCGAACTGGTTTTCTTGAGTGCAGGAGAGGAAAGCGGAATTCCCAGT	TACGTAGGTCCCGAGCGTTGTCCGGATTTATTGGGCGTAAAGGGAGCGCAGGCGGTTTAGTAAGTCTGAAGTTAAAGGCATTGGCTCAACCAATGTATGCTTTGGAAACTGTTAGACTTGAGTGCAGAAGGGGAGAGTGGAATTCCATGT	TACGGAGGATCCGAGCGTTATCCGGATTTATTGGGTTTAAAGGGAGCGTAGGCGGATGCTTAAGTCAGTTGTGAAAGTTTGCGGCTCAACCGTAAAATTGCAGTTGATACTGGGTGTCTTGAGTACAGTAGAGGCAGGCGGAATTCGTGG	TACGGAGGATGCAAGCGTTATCCGGATTTATTGGGTTTAAAGGGTGCGTAGGCGGCACGCCAAGTCAGCGGTGAAATTTCCGGGCTCAACCCGGACTGTGCCGTTGAAACTGGCGAGCTAGAGTACACAAGAGGCAGGCGGAATGCGTGG	TACAGAGGTCTCAAGCGTTGTTCGGAATCACTGGGCGTAAAGCGTGCGTAGGCTGTTTCGTAAGTCGTGTGTGAAAGGCGCGGGCTCAACCCGCGGACGGCACATGATACTGCGAGACTAGAGTAATGGAGGGGGAACCGGAATTCTCGG	TACGTAGGGGGCAAGCGTTATCCGGATTTACTGGGTGTAAAGGGAGCGTAGGCGGTCAGACAAGTCAGAAGTGAAAGCCCGGGGCTCAACTCCGGGACTGCTTTTGAAACTGCCTGACTAGATTGCAGGAGAGGTAAGTGGAATTCCTAG	TACGTAGGGAGCAAGCGTTATCCGGATTTACTGGGTGTAAAGGGCGCGCAGGCGGGCCGGCAAGTTGGAAGTGAAATCTATGGGCTTAACCCATAAACTGCTTTCGAAACTGCTGGTCTTGAGTGATGGAGAGGCAGGCGGAATTCCGTG	TACGTAGGGGGCAAGCGTTATCCGGATTTACTGGGTGTAAAGGGAGCGTAGACGGCTTAGCAAGTCTGAAGTGAAAGCCCGGGGCTCAACCCCGGGACTGCTTTGGAAACTGTTAAGCTAGAGTGCTGGAGAGGTAAGCGGAATTCCTAG	TACGTAGGTGGCAAGCGTTGTCCGGATTTATTGGGCGTAAAGCGAGCGCAGGCGGAATGATAAGTCTGATGTGAAAGCCCACGGCTCAACCGTGGAACTGCATCGGAAACTGTCATTCTTGAGTGCAGAAGAGGAGAGTGGAATTCCATG	TACGTAGGGTGCGAGCGTTAATCGGAATTACTGGGCGTAAAGCGAGCGCAGACGGTTATTTAAGCAGGATGTGAAATCCCCGGGCTCAACCTGGGAACTGCGTTCTGAACTGGATAGCTAGAGTGTGTCAGAGGGGGGTGGAATTCCACG	TACAGAGGTCTCAAGCGTTGTTCGGAATCACTGGGCGTAAAGCGTGCGTAGGCGGTTTCGTAAGTCGTGTGTGAAAGGCGGGGGCTCAACCCCCGGACTGCACATGATACTGCGAGACTAGAGTAATGGAGGGGGAACCGGAATTCTCGG	TACGTAGGGGGCTAGCGTTATCCGGAATTACTGGGCGTAAAGGGTGCGTAGGTGGTTTCTTAAGTCAGAGGTGAAAGGCTACGGCTCAACCGTAGTAAGCCTTTGAAACTGAGAAACTTGAGTGCAGGAGAGGAGAGTAGAATTCCTAGT	TACGTAGGGAGCAAGCGTTGTCCGGATTTACTGGGTGTAAAGGGTGCGTAGGCGGCTTTGCAAGTCAGATGTGAAATCTATGGGCTCAACCCATAGCCTGCATTTGAAACTGCAGAGCTTGAGTGAAGTAGAGGCAGGCGGAATTCCCCG	TACGTAGGTGGCGAGCGTTGTCCGGAATTATTGGGCGTAAAGAGCATGTAGGCGGCTTAATAAGTCGAGCGTGAAAATGCGGGGCTCAACCCCGTATGGCGCTGGAAACTGTTAGGCTTGAGTGCAGGAGAGGAAAGGGGAATTCCCAGT
Taxonomy	f__Bacteroidaceae.g__Bacteroides_ASV03903	f__Lachnospiraceae.g__Roseburia_ASV15235	g__Corynebacterium.s__variabile_ASV12017	f__Lachnospiraceae.g__Lachnospira_ASV14922	f__Desulfovibrionaceae.g__Desulfovibrio_ASV05673	f__Desulfovibrionaceae.g__Bilophila_ASV05649	f__Alcaligenaceae.g__Sutterella_ASV11920	g__Faecalibacterium.s__prausnitzii_ASV00227	c__Chloroplast.o__Streptophyta_ASV00606	c__Clostridia.o__Clostridiales_ASV08568	f__Ruminococcaceae.g__Ruminococcus_ASV07986	o__Enterobacteriales.f__Enterobacteriaceae_ASV05737	g__Bifidobacterium.s__bifidum_ASV08228	f__Alcaligenaceae.g__Sutterella_ASV11378	f__Ruminococcaceae.g__Ruminococcus_ASV08022	f__Bifidobacteriaceae.g__Alloscardovia_ASV11610	f__Veillonellaceae.g__Dialister_ASV13202	f__Ruminococcaceae.g__Ruminococcus_ASV07238	f__Leuconostocaceae.g__Leuconostoc_ASV15532	o__Clostridiales.f__Lachnospiraceae_ASV15233	f__Actinomycetaceae.g__Actinomyces_ASV08378	f__Ruminococcaceae.g__Oscillospira_ASV12678	f__Bacteroidaceae.g__Bacteroides_ASV03925	f__Streptococcaceae.g__Streptococcus_ASV12249	f__Lachnospiraceae.g__Blautia_ASV09182	f__Lachnospiraceae.g__Dorea_ASV09375	o__Clostridiales.f__Clostridiaceae_ASV13470	c__Clostridia.o__Clostridiales_ASV08574	f__Veillonellaceae.g__Veillonella_ASV13170	o__Clostridiales.f__Ruminococcaceae_ASV13039	g__Streptococcus.s__alactolyticus_ASV12295	f__Lachnospiraceae.g__Coprococcus_ASV14903	g__Bacteroides.s__ovatus_ASV04137	f__Lachnospiraceae.g__Coprococcus_ASV15019	g__Coprobacillus.s__cateniformis_ASV14083	f__Veillonellaceae.g__Megamonas_ASV07056	g__Streptococcus.s__sobrinus_ASV12321	g__Bacteroides.s__uniformis_ASV04010	o__Bacteroidales.f__.Barnesiellaceae._ASV04375	g__Akkermansia.s__muciniphila_ASV01507	f__Lachnospiraceae.g__Coprococcus_ASV10073	o__Clostridiales.f__Ruminococcaceae_ASV07184	o__Clostridiales.f__Lachnospiraceae_ASV09739	g__Lactobacillus.s__delbrueckii_ASV13928	f__Neisseriaceae.g__Eikenella_ASV11686	g__Akkermansia.s__muciniphila_ASV01497	o__Clostridiales.f__Peptostreptococcaceae_ASV10999	g__Ruminococcus.s__bromii_ASV07583	f__Veillonellaceae.g__Phascolarctobacterium_ASV14536
A030_Stool	0	0	0	8.65876e-05	0.000303057	0	0	0	0	0	0	0	8.65876e-05	0	0	0	0	0	0	0	0	0	0	0	0	0	0	0	0	0	0	0	0	0	0	0	0	0	0	0.314962	0	0	0	0	0	0	0	0	0
A032_Stool	0	7.24821e-05	0	0	0	0	0.000579857	0	0	0	0	0	0	0	0	0	0	0	0	0	0	0	0.0567898	0	0	0	0	0	0	0	0	0	0	0	0	0	0	0	0	0.00192078	0	0	0	0	0	0	0	0	7.24821e-05
A035_Stool	0	0	0	0.00239884	0	0	0.00326399	0	0	0	7.86504e-05	0	0	0	0	0	0.00145503	0	0	0	0	0	0.171772	0	0	7.86504e-05	0	0	0	0	0	0	0	0	0	0	0	0	0	0.0864761	0	0	0	0	0	0	0	0.0723977	0
A038_Stool	0	0.000132389	0	0	0	0	0.000264778	0	0	0	0	0	0	0	0	0	0	0	0	0	0	0	0	0	0	0	0	0	0	0.000132389	0	0	0	0	0	0.00112531	0	0.000132389	0	0	0	0	0	0	0	0.000463361	0	0	0
A039_Stool	0	0	0	0	0	0.00259342	0	0	0	0	0	0	0	0	0	0	0.000648356	0.000117883	0	0	0	0	0	0.000235766	0	0	0.00601202	0	0	0	0	0	0	0	0	0.00436166	0	0	0	0	0	0	0	0	0	0	0	0.0152658	0.0175645
A040_Stool	0	0	0	0	0	0	0	5.6281e-05	0	0	0	0	0	0	0	0	0.00101306	0	0	0	0	0	0	0.000112562	0	0	0	0	0.000337686	0	0	0	0.000225124	0	0	0	0.0011819	0	0	0	0	0	0	0	0	0	0.00129446	0	0
A041_Stool	0	0	0	0	0	0	0.0817733	0	0	0	0	0	0	0	0	0	0	0	0	0	0	0	0.00352471	0	0	0	0	7.83269e-05	0	0	0	0	0	0	0	0	0	0	0	0	0	0	0	0	0	0	0	0	0
A042_Stool	0.00668648	0	0	0	0	0	0.00211453	0.00251457	0	0	0	0	0	0	0	0	0	0	0	0	0	0	0	0	0	0	0	0	0	0	0	0	0	0	0	0	0	0	0	0	0	0	0	0	0	0	0	0.000400046	0
A044_Stool	0	0	0	0	0	0	0	9.51746e-05	0	0	0	0.000475873	0	0	0	0	0	0	0	0	0	0	0	0	0	0	0	0	0	0	0	0	0	0	0	0	0	0	0	0	0	0	0	0	0	0	0	0	0.00523461
A045_Stool	0	0	0	0.00144865	0	0	0.000115892	0.00020281	0	0	0.000144865	0.00333188	0	0	0	5.79458e-05	0.000173837	0	0	0	0	0	0.00391134	0	0	0	0	0	0	0	0	5.79458e-05	0	0	0	0.00428799	0	0	0	0.0232942	0	0	0	0	0	0	0	0	0
A046_Stool	0	0	0	0.00129797	0	0	0.0528217	0	0	0	0	0	0	0	0	0	0	0	0	0.000564334	0	0	0.176411	0	0	0	0	0	0	0	0	0	0	0	0	0	0	0	0	0	0	0	0	0	0	0	0	0	0.0589729
A047_Stool	0	0	0	0	0	0	0	0	0	0	0	0	0	0	0	0	0	0	0	0	0	0	0.20893	0.000152393	0	0	0	0	0	0	0	0	0	0	0	0	0	0	0	0.0134106	0	0	0	0	0	0	0	0	0
A055_Stool	0	0	0	0	0	0	0	0	0	0	0	0	0	0	0	0	0	0	0	0	0	0.000159864	0.048492	0	0	0	0	0.000106576	0	0	0	0	0	0.000159864	0	0	0	0	0	0	0	0	0	0	0	0	0	0	0
A050_Stool	0	0	0	0	0	0	0.0163611	0	0	0	0.00167554	0	0	0	0	0	0	0	0	0	0	0	0.0183323	0	0	0.00551942	0	0	0	0	0	0	0.00108417	0	0	0	0	0	0.0191208	0	0	0	0	0	0	0.00315395	0	0	0.0467179
A051_Stool	0	0	0	0.000745831	0	0	0	0	0	0	0	0	0	0	0.000159821	0	0.000159821	0	0	0.000266368	0	0	0	0	0	0	0	0.000213095	0	0.00058601	0	0	0.000266368	0	0	0.000159821	0	0	0	0.000159821	0	0	0	0	0	0	0	0	0
A053_Stool	0	0	0	0	0.0208478	0.014524	0.000347464	0.000208478	0	0	0	0	0	0	0	0	0	0	0	0	0	0	0	0	0	6.94927e-05	0	0	0	0.00201529	0	0	0	0	0	0.00437804	0	0	0	0.000208478	0	0	0	0	0	0	0	0	0
A028_Stool	0	0	0	0.000377234	0	0	0.000565851	0	0	0	9.43085e-05	0	0	0	0	0	0	0	0	9.43085e-05	0	0	0.192342	0	0	0.000471542	0	0	0	0.00202763	0	0	0	0	0	0	0	0	0	0	0	0	0	9.43085e-05	0	0	0	0	0.0392323
A031_Stool	0	0	0	0	0	0	9.48287e-05	0	0	0	0	0	0	0	0	0	0	0	0	0	0	0	0	0	0	0	0	0	0	0	0	0	0	0	0.00262359	0.000126438	0	0	0	0	0	0	0	0	0	0	0	0	0.00546845
A033_Stool	0	0	0	0.00649608	0	0	0	0.0206753	0	0	0.00019785	0	0	0	0	0	0.0221262	0	0	0.00046165	0	0	0	0	0	0	0	0	0	0	0	0	0	0	0	0	0	0	0	0.0140803	0	0	0	0	0	0	0	0	0
A036_Stool	0	0	0.000112469	0	0	0	0	0	0	0	0	0	0	0	0	0	0	0	0	0	0	0	0.000224938	0	0	0	0	0	0	0	0	0	0	0	0	0	0	0	0	0	0	0	0	0	0	0	0	0	0
A021_Stool	0	0	0	0.00102477	0	0	0	0	0	0	0.000120562	0	0	0	0	0	0	0	0	0	0	0	0.057086	0	0	0	0	0	0	0.00174815	0	0	0	0	0.000120562	0	0	0	0	0.0315269	0	0	0	0	0	0	0	0	0.000120562
A006_Rectum_non-inflamed	0	0	0	0	0	0	0.000523815	0	0	0	0	0	0.000224492	0	0	0	0	0	0	0	0	0	0.106147	0	0	0	0	0.000112246	0	0	0	0	0	0	0	0.000261907	0	0	0	0.00856811	0	0	0	0	0	0	0	0.000112246	0.168631
A028_Rectum_non-inflamed	0	0	0	0.00176731	0	0	0.00196367	0	0.000490918	0	0	0	0	0	0	0	0	0	0	0	0	0	0.0401571	0.00108002	0	0	0	0	0	0	0	0	0	0	0	0.00147275	0	0	0	0.0323024	0	0	0	0	0	0	0	0.000490918	0.0065783
A028_Terminal_ileum_non-inflamed	0	0	0	0.00139179	0	0	0	0	0	0	0	0	0.00191371	0.000782881	0	0	0.000782881	0	0	0	0	0	0.167711	0.000521921	0	0	0	0	0	0.000782881	0.00139179	0	0	0	0	0.000782881	0	0	0	0.0177453	0	0	0	0	0	0.000956855	0	0.000608907	0.0177453
A030_Rectum_non-inflamed	0	0	0	0.000176658	0.000647745	0	0.000176658	0	0.00270875	0	0	0	5.88859e-05	0	0	0	0	0	0	0	0	0	0	0	0.000117772	0	0	0	0	0	0	0	0	0	0	0	0	0	0	0.0033565	0	0	0	0	0	0.000294429	0	0.000117772	0
A030_Terminal_ileum_non-inflamed	0	0	0	0.000622835	0	0	0.000155709	0	0	0.000116781	0	0	0.000116781	0	0	0	0	0.000116781	0	0	0	0	0	7.78543e-05	0	0	0	0	7.78543e-05	0	0.000155709	0	0	0	0	0.000934252	0	0	0	0.00669547	0	0	0	0	0	0.00190743	0	7.78543e-05	0.000700689
A031_Rectum_non-inflamed	0	0	0	0	0	0	0.000108903	0	0.00019058	0	0	0	0	0	0	0	0	0	0	0	0	0	0	2.72257e-05	0	0	0.000136128	5.44514e-05	0	0	0	0	0	0	0	0.00108903	0	0	0	0.000707868	0	0	0	0	0	0	0	0	0.0158454
A031_Terminal_ileum_non-inflamed	0	0	0	0.000996796	7.11997e-05	0	0.000640797	0	0.000355999	0	0	0	0.000355999	0.000142399	0	0	0	0	0	0	0	0	0	0	0	0	0	0	0	0.000355999	0.0258455	0	0	0	0	0.0202207	0	0	0	0.00619438	0	0	0	0	0	0.000498398	7.11997e-05	0	0.00398718
A032_Rectum_non-inflamed	0	0	0	0	0	0	0.000573867	0	0	0	0	0	0	0	0	0	0.0001076	0	0	0	0	0	0.0983107	0	0	0	0	7.17334e-05	0	0	0	0	0	0	0	0	0	0	0	0.00502134	0	0	0	0	0	0	0	0	0.0001076
A032_Terminal_ileum_non-inflamed	0	0	0	0	0	0	0.000485256	0	0	0	0	0	0	0	0	0	3.73274e-05	0	0	0	0	0	0.075028	0	0	0	0	0	0	0	0	0	0	0	0	0	0	0	0	0.00649496	0	0	0	0	0	0	0	0	0
A033_Rectum_non-inflamed	0	0	0	0	0	0	0	0	0	0	0	0	0	0	0	0	0	0	0	0	0	0	0	0	0	0	0	0	0	0	0	0	0	0	0	0	0	0	0	0.000235738	0	0	0	0	0	0	0	0	0
A033_Terminal_ileum_inflamed	0	0	0	0	0	0	0	0	0	0	0	0	0	0	0	0	0	0	0	0	0	0	0	0	0	0	0	0	0	0	0	0	0	0	0	0	0	0	0	0.000305144	0	0	0	0	0	0	0	0	0
A033_Terminal_ileum_non-inflamed	0	0	0	0	0	0	0	0.000221631	0	0	0	0	0	0	0	0	0	0	0	0	0	0	0	0	0	0	0	0	0	0	0	0	0	0	0	0	0	0	0	0	0	0	0	0	0	0	0	0	0
A035_Rectum_non-inflamed	0	0	0	0	0	0	6.4813e-05	0	0	0	9.72195e-05	0	0	0	0	0	6.4813e-05	0	0	0	0	0	0.157042	0	0	0	0	0	0	0	0	0	0	0	0	0	0	0	0	0.00174995	0	0	0	0	0	0	0	0.000939789	0
A036_Rectum_non-inflamed	0	0	0	0	0	0	0	0	0	0	0	0	0	0	0	0	0	0	0	0	0	0	0.000952891	0	0	0	0	0	0	0	0	0	0	0	0	0	0	0	0	0	0	0	0	0	0	0	0	0	0
A036_Terminal_ileum_inflamed	0	0	0.000106644	0	0	0	0	0	0	0	0	0	0	0	0	0	0	0	0	0	0	0	0.000159966	0	0	0	0	0	0	0	0	0	0	0	0	0	0	0	0	0	0	0	0	0	0	0	0	0	0
A038_Rectum_non-inflamed	0	0	0	7.91609e-05	0	0	0	0	0	0	0	0	0.00265189	0	0	0	0	0	0	0	0	0	0	0	0	0	0	0	0.000752029	0.000514546	0	0	0	0	0	0.00858896	0	0.000672868	0	0.000158322	0	0	0	0	0	0	0	0	0.000277063
A039_Rectum_non-inflamed	0	0	0	0	0	0.00034248	0.00025686	0	0	0	0	0	0.00406695	0	0	0	0	0	0	0	0	0	0	0	0	0	0.00029967	0.00021405	0	0	0	0	0	0	0	0.0220472	0	0	0	0.000727771	0	0	0	0	0	0	0	0.000385291	0.0729911
A039_Terminal_ileum_non-inflamed	0	0	0	0	0	0.000309543	0	0	0	0	0	0	0.00229946	0	0	0	0	0	0	0	0	0	0.00110551	0	0	0	0.000928628	0	0	0	0	0	0	0	0	0.002609	0	0	0	0	0	0	0	0	0	0.000221102	0	0.00106129	0.0350225
A040_Rectum_non-inflamed	0.00383044	0	0	0	0	0	0	0	0	0	0	0	0.00118105	0	0	0	0	0	0	0	0	0	0	6.38407e-05	0	0	0	0	0	0	0	0	0.00127681	0	0	0.000414964	0	0	0	6.38407e-05	0	0	0	0	0	0	0	0	0.00175562
A040_Terminal_ileum_inflamed	0.00123642	0	0	0	0	0	0	0	0	0	0	0	0.000902256	0	0	0	0	0	0	0	0	0	0	0	0	0	0	0	0	0	0	0	0.000601504	0	0	0	0	0	0	0	0	0	0	0	0	0	0	0	0.000568087
A040_Terminal_ileum_non-inflamed	0	0	0	0.000845138	0	0	0.00128783	0	0	0	0	0	0.0122746	0	0	0	0	0	0	0	0	0	0	0	0	0	0	8.04894e-05	0	0	8.04894e-05	0	0	0	0	0.000120734	0	0	0	0.00466838	0	0	4.02447e-05	0	0	0.00104636	0	0.00068416	0.00273664
A041_Rectum_non-inflamed	0	0	0	0	0	0	0.0319898	0	0	0	0	0	0.00426073	0	0	0	0	0	0	0	0	0	0	0	0	0	0	0	0	3.43607e-05	0	0	0	0	0	0.000137443	0	0	0	0.00182112	0	0	0	0	0	0.000274886	0	0	0.000687214
A041_Terminal_ileum_non-inflamed	0	0	0	0.00274181	0	0	0.0115765	0	0	0	0	0	0	0	0	0	0	0	0	0	0	0	0.0029703	0	0	0	0	0	0	0	0	0	0	0	0	0	0	0	0.000380807	0.00753998	0	0	0	0	0	0	0	0.000761615	0.00266565
A042_Rectum_inflamed	0	0	0	7.01164e-05	0	0	0.00245407	0	0	0	0	0	0.00992147	0	0	0	0	0	0	0	0	0	0.00690646	0.000490815	0	0	0	0	0.000420698	0	0.000175291	0	0	0	0.000105175	0.00252419	0	0	0	0.00992147	0	0	0.000525873	0	0	0.00098163	0	0.00112186	0.00220867
A042_Terminal_ileum_inflamed	0	0	0	0	0	0	0.0114848	0	0	0	0	0	0.00598369	0	0	0	0	0	0	0	0	0	0	0	0	0	0	0	0	0	0	0	0	0	0	0.00164069	0	0	0	0.000337789	0	0	0	0	0	0	0	0	0
A044_Rectum_non-inflamed	0	0	0	0.000260879	0	0.000260879	0	0.00307837	0	0	0	0	0.00328707	0	0	0	0	0	0	0	0	0	0	0	0	0	0	0	0	0	0	0	0	0	0	0.000104351	0	0	0	0.00120004	0	0	0	0	0	0	0	0	0.00667849
A044_Terminal_ileum_non-inflamed	0	0	0	0.000924459	0	0	0	0.00369783	0	0	0	0	0.0034337	0	0	0	0	0	0	0	0	0	0	0	0	0	0	0	0	0	0	0	0	0	0	0.000264131	0	0	0	0.000660328	0	0	0	0	0	0	0	0	0.00673534
A045_Rectum_non-inflamed	0	0	0	0.000114732	0	0	0	0	0	0	0	0	0.000803121	0	0	0.000229463	0.000688389	0	0	0	0	0	0.0311496	0.000286829	0	0	0	0	0	0	0	0	0	0	0	0.00326985	0	0	0	0.000344195	0	0	0	0	0	0	0	0	0
A045_Terminal_ileum_inflamed	0	0	0	0	0	0	0	0	0	0	0	0	0.000595659	0	0	0	0.000632888	0	0	0	0	0	0.0339526	0	0	0	0	0	0	0	0	0	0	0	0	0.00186144	0	0	0	0.000335058	0	0	0	0	0	0	0	0	0.000223372
A046_Rectum_inflamed	0	0	0	0	0	0	0.00974605	0.00178449	0	0	0	0	0.0107069	0	0	0	0	0	0	0	0	0	0.104873	0	0	0	0	0	0	0	0.000549073	0	0	0	0	0.000274537	0	0	0	0.00535347	0	0	0	0	0	0	0	0	0.0365134
A046_Rectum_non-inflamed	0	0	0	0.000129458	0	0	0.0108745	0.00478995	0	0	0	0	0.00705547	0	0	0	0	0	0	0	0	0	0.12428	0	0	0	0	0	0	0	6.47291e-05	0	0	0	0	0	0	0	0	0.00278335	0	0	0	0	0	0	0	0	0.0730792
A046_Terminal_ileum_non-inflamed	0	0	0	0	0	0	0.00646147	0.00270965	0	0	0	0	0.00402974	0	0	0	0.000486347	0	0	0	0	6.94782e-05	0.0583617	0.000486347	0	0	0	0	0	0	0	0	0	0	0	0.000138956	0	0	0	0.00493295	0	0	0	0	0	0.000138956	0	0	0.0268881
A047_Terminal_ileum_non-inflamed	0	0	0	0	0	0	0	0	0	0	0.000177888	0	0	0	0	0	0.000266833	0	0	0	0	0	0.241217	0	0	0	0	0	0	0	0	0	0	0	0	0	0	0	0	0.000355777	0	0	0	0	0	0	0	0.000444721	0.001601
A047_Rectum_non-inflamed	0	0	0	0	0	0	0.0002202	7.33999e-05	0	0	0	0	0.000440399	0	0	0	0.0001468	0	0	0	0	0	0.226879	0	0	0	0	0	0	0	0	0	0	0	0	0	0	0	0	0	0	0	0	0	0	0	0	0.000513799	0.000660599
A050_Terminal_ileum_non-inflamed	0	0	0	0	0	0	0.00565956	0	0	0	0	0	0	0	0	0	0	0	0	0	0	0	0.13818	0	0	0	0	0	0	0	0	0	0.0221158	0	0	0	0	0	0.00269917	0	0	0	0	0	0	0	0	0	0.0307357
A050_Rectum_non-inflamed	0	0	0	0.000147156	0	0	0.0053712	0	0	0	0.000147156	0	0	0	0	0	0	0	0	0	0	0	0.129865	0	0	0.000882937	0	0	0	0	0	0	0.0180266	0	0	0.000441469	0	0	0.000882937	0	0	0	0	0	0	0.00183945	0	0	0.0403944
A051_Terminal_ileum_non-inflamed	0	0	0	0	0	0	0	0	0	3.18837e-05	0	0	0	0	0	0	0.000478255	0	0	0	0	0	0	3.18837e-05	0	0	0	0	0	0.000191302	0	0	0	3.18837e-05	0	0.00111593	0	0	0	0.00105216	0	0	0	0	0	0	0	0	0
A051_Rectum_non-inflamed	0	0	0	0	0	0	0	0	0	0	0	0	0	0	0	0	0.000489341	0	0	0	0	0	0	0	0	0	0	0.000152919	0	6.11677e-05	0	0	0	9.17515e-05	0	0.00152919	0	0	0	0.00241612	0	0	0	0	0	0	0	0	0
A055_Terminal_ileum_non-inflamed	0	0	0	0.00145026	0	0	0	0	0	0	0	0	0	0	0	0	0	0	0	0	0	0	0.181862	0	0	0	0.000193367	0	0	0	0	0	0	0	0	9.66837e-05	0	0	0	0.000870154	0	0	0	0	0	0	0	0	0
A055_Rectum_non-inflamed	0	0	0	0.0011782	0	0	0.000294551	0	0	0	0	0	0	0	0	0	0	0	0	0	0	0	0.197742	0	0	0	0	0	0	0	0	0	0	0	0	0.000196367	0	0	0	0.00054001	0	0	0	0	0	0	0	0	0.000883652
A054_Stool	0	0	0	0	0	0	0.000362406	0	0	0	0	0	0	0	0	0	0.000483209	0	0	0	0	0	0.0125634	0	0	0	0	0	0	0.000604011	0	0	0	0	0	0.00338246	0	0	0	0	0	0	0	0	0	0	0	0	0
A056_Stool	0	0	0	0.000865333	0	0	0	0	0	0	0	0	0	0	0	0	0	0	0	0	0	0	0	0	0	0	0	0	0	0	0	0	0	0	0	0	0	0	0	0.00681449	0	0	0	0	0	0	0	0.00475933	0
A057_Stool	0	0	0	0.0140944	0	0	0.0284238	0	0	0	0	0	0.000469814	0	0	0	0	0	0	0.00446324	0	0	0	0	0	0	0	0	0	0	0	0	0	0	0	0	0	0	0	0	0	0	0	0	0	0	0	0	0
A060_Stool	0	0	0	0	0	0	0.000960799	0	0	0	0	0	0	0	0	0	0.00038432	0	0	0	0	0	0.271522	0	0	0	0	0	0	0	0	0	0	0	0	0	0	0	0.00326672	0.0247886	0	0	0	0	0	0	0	0	0.00038432
A062_Stool	0	0	0	0	0	0	0	0	0	0	0	0	0.000241438	0	0	0	0	0	0	0	0	0	0.788328	0	0	0	0	0	0	0	0	0	0	0	0	0	0	0	0	0	0	0	0	0	0	0	0	0	0
A020_Stool	0.000999723	0	0	0	0	0	0.046999	0	0	0	0	0	0	0	0	0	0	0	0	0	0	0.000162606	0	0	0	0	0	0	0	0	0	0	0	0	0	0	0	0	0	1.80673e-05	0	0	0	0	0	0	6.02243e-06	0	0
A016_Stool	0	0	0	0	0	0	1.69285e-05	0	0	0	0	0	0	0	0	0	0	0	8.46425e-05	0.00190446	0	0	0	0	0	0	0	0	0	0	0	0	0	0	0	0	0	0	0	4.23212e-05	0	0	0	0	0	0	2.53927e-05	0	0
A056_Rectum_inflamed	0.00058649	0	0	0	0	0	0	0	0	0	0	0	0	0	0	0	0	0	0	0	0	0	0	0	0	0	0	0	0	0	0	0	0.00120748	0	0	0	0	0	0	0	0	0	0	0	0	0	0	0	0
A056_Rectum_non-inflamed	0	0	0	0	0	0	0.000139641	0	0	0	0	0	8.37848e-05	0	0	0	0	0	0	0	0	0	0.000139641	0	0	0	0	0	0	0	0	0	0	0	0	0	0	0	0	0	0	0	0	0	0	0	0	0	0.000111713
A057_Terminal_ileum_non-inflamed	0	0	0	0	0	0	0.0667022	0	0	0	0	0	0	0	0	0	0	0	0	0	0	0	0	0	0	0	0	0	0	0	0	0	0	0	0	0	0	0	0	0	0	0	0	0	0	0	0	0	0
A057_Rectum_non-inflamed	0	0	0	0	0	0	0.0697197	0	0	0	0	0	0	0	0	0	0	0	0	0	0	0	0	0	0	0	0	0	0	0	0	0.000159646	0	0	0	0	0	0	0	0.000342099	0	0	0	0	0	0	0	0	0
A058_Terminal_ileum_non-inflamed	0	0	0	0	0	0	0.000218559	0	0	0	0	0	0	0	0	0	0	0	0	0	0	0	0.0120832	0	0	0	0	0	0.000312227	0.000218559	0	9.3668e-05	0	0	0	6.24454e-05	0	0	0	0	0	0	0	0	0	0	0	0	0
A058_Rectum_non-inflamed	0	0	0	0	0	0	0.000701172	0	0	0	0	0	0	0	0	0	0	0	0	0	0	0	0.0493588	0	0	0	0	0	0	0.000184519	0	0	0	0	0	0.000147615	0	0	0	5.53557e-05	0	0	0	5.53557e-05	0	0	0	0	0
A061_Terminal_ileum_inflamed	0	0	0	0	0	0	0	0	3.9581e-05	0	0	0	0	0	0	0	5.27746e-05	0	0	0	0	0	0.0634615	0	0	0	0	0	0	0	0	0	0	0	0	0	0	0	0.000382616	0.00172837	0	0	0	0	0	0	0	0	0.000118743
A062_Terminal_ileum_non-inflamed	0	0	0	0.000915751	0	0	0	0	0	0	0	0	0	0	0	0	0	0	0	0	0	0	0.00242131	4.65636e-05	0	0	0.000294903	0	0	0	0	0	0	0	0	3.10424e-05	0	0	0	0.000325945	0	0	0	0	0	0	0	0	0.000232818
A062_Rectum_non-inflamed	0	0	0	0.000549073	0	0	0	0	0	0	0	0	0	0	0	0	0	0	0	0	0	0	0.000607903	0	0	0	0.000235317	0	0	0	0	0	0	0	0	0	0	0	0	3.92195e-05	0	0	0	0	0	0	0	0	0
A063_Rectum_non-inflamed	0	0	0	0	0	0	0.000938354	0	0	0	0	0	0	0	0	0	0	0	0	0	0	0	0	0	0	0	0	0	0	0	0	0	0	0	0	0	0	0	0	0	0	0	0	0	0	0	0	0	0.0430135
A063_Terminal_ileum_non-inflamed	0	0	0	0	0	0	0.00112303	0.000239748	0	0	0	0	0	0	0	0	0	0	0	0	0	0	0	0	0	0	0	0	0	0	0	5.04732e-05	0	0	0	0	0	0	0	0.000113565	0	0	0	0	0	0	0	0	0.0431167
A064_Rectum_non-inflamed	0	0	0	0	0	0	0	0	0	0	0	0	0	0	0	0	0	0	0	0	0	0	0.411122	0	0	0	0.00118008	0	0	0	0	0	0	0	0	0	0	0	0	0.000308636	0	0	0	0	0	0	0	0	0.000308636
A001-Terminal_ileum_inflamed	0	0	0	9.9311e-05	0	0	1.24139e-05	0.0264788	0	0	0	0	0	0	0	0	0	0	0	0	0	0	0	1.24139e-05	0	0.000360003	0	0	0	0.000322761	0	2.48278e-05	0	0	0	0.0366209	0	0	0	0.00379865	0	0	0	0	0	0	0	0	0.0196512
A004-Terminal_ileum_non-inflamed	0	0	0	0	0	0	0.0021905	0	3.71271e-05	0	0	0	0	0	0	0	0.000148508	0	0	0	0	0	0	0	0	0	0	9.28178e-05	0	3.71271e-05	0	0	0	0	0	0.00672001	0	0	0	0.00057547	0	0	0	0	0	0	0	0	0.0063673
A005-Rectum_non-inflamed	0	0	0	0	0.000188679	0	0.00556604	0	0	0	0.000377359	0	0	0	0	0	0	0	0	0	0	0	0.0123585	0	0	0	0	0.000471698	0	0	0.000660377	0	0	0	0	0	0	0	0	0.112075	0	0	0	0	0	0	0	0	0.114245
A005-Terminal_ileum_non-inflamed	0	0	0	0	0	0	0.00319832	0	0	0	0	0	0	0	0	0	0	0	0	0	0	0	0.0170652	0	0	0.000223659	0	0	0	0	0.000805171	0	0	0	0	0	0	0	0	0.158373	0	0	0	0	0	0	0	0	0.0677686
A007-Terminal_ileum_non-inflamed	0	0	0	0	0	0	0	0	0	0	0	0	0	0	0	0	0	0	0	0	0	0.000113377	0.0287032	0	0	0.00302337	0	0	0	0.00103929	0	0	0	0	0	0.0163073	0	0	0	0.000151169	0	0	0	0	0	0	0	0	0.12033
A008_Rectum_non-inflamed	0	0	0	0	0	0	0.025645	0.000171695	0	0	0	0	0	0	0	0	0	0	0	0	0	0	0.011207	0	0	0	0	0	0	0.000499477	0	0	0	0	0	0	0	0	0	0.000109261	0	0	0	0	0	0	0	0	0.133719
A010-Terminal_ileum_inflamed	0	0	0	0	0	0.00295626	0.0110264	0	2.80214e-05	0	0	0	0	0	0	0	0	0	0	0	0	0	0.0768767	0	0	0	0	0	0	0	0	0	0.0152577	0	0	0	0	0	0	0.000364278	0	0	0	0	0	4.20321e-05	0	0	0.13093
A011-Terminal_ileum_inflamed	0	0	0	0	0	0	0.00113665	0	0	0	0	0	0.00126294	0	0	0	0	0	0	0	0	0.000336785	0	0	0	0	0	0	0	0	0	0	0	0	0	0.00328366	0	0	0	0.000252589	0	0	0	0	0	0	0	0	0.00319946
A012-Terminal_ileum_non-inflamed	0	0	0	0	0	0	0	0	0	0	0	0	0	0	0	0	0	0	0	0	0	0	0	0	0	0	0	0	0	0	0	0	0	0	0	0.000604575	0	0	0	0.000245098	0	0	0	0	0	0	0	0	0
A020-Rectum_inflamed	0	0	0	0	0	0	0	0	0	0	0	0	0	0	0	0	0	0	0	0	0	0	0.00355096	0.000356975	0	0	0	0	0	0	0	0	0	0	0	0	0	0	0	0.000338187	0	0	0	0.000300611	0	0	0	0.00144669	0.000131517
A021-Rectum_non-inflamed	0	0	0	0.00422297	0	0	0	0	0	0	0	0	0	0	0	0	0	0	0	0	0	0	0.134495	0	0	0	0	0	0	0.00143325	0	0.000127969	0	0	0	0	0	0	0	0.00532351	0	0	0	0	0	0	0	0	0.00240581
A023-Rectum_non-inflamed	0	0	0	0	0	0	0.00162075	0	0	0	0	0	0.000294681	0	0	0	0	0	0	0	0	0	0.118756	0	0	0	0	0	0	0	0	0	0	0	0	0	0	0	0	0.000294681	0	0	0	0	0	0	0	0.00515692	0.0355091
A023-Terminal_ileum_non-inflamed	0	0	0	0	0	0	0.00102629	0	0.000122178	0	0	0	0	0	0	0	0	0	0	0	0	0	0.101139	0	0	0	0	0.000513146	0	0	0	0	0	0.000171049	0	0	0	0	0.000195484	0.000171049	0	0	0	0	0	0	0	0.00065976	0.0101652
A035-Terminal_ileum_inflamed	0	0	0	0	0	0	0	0	0	0	0	0	0	0	0	0	0	0	0	0	0	0	0.129923	0	0	0	0	0	0	0	0	0	0	0	0	0	0	0	0	0.000574119	0	0	0	0	0	0	0	0.000287059	0
A035-Terminal_ileum_non-inflamed	0	0	0	0	0	0	0	0	0	0	0	0	0	0	0	0	0	0	0	0	0	0	0.0406566	0	0	0	0	0	0	0	0	0	0	0	0	0	0	0	0	0.00155687	0	0	0	0	0	2.2241e-05	0	0.000155687	0.000177928
A038-Terminal_ileum_non-inflamed	0	0	0	0	0	0	7.01311e-05	0	0	0	0	0	0.00377306	0	0	0	0	0	0	0	0	4.20787e-05	0	0	0	0	0	2.80525e-05	0	0.000210393	1.40262e-05	0	0	0	0	0.00816326	0	0.000252472	0	0.000617154	0	0	0	0	0	8.41574e-05	0	4.20787e-05	0.000154288
A061_Stool	0	0	0	0	0	0	0.000465333	0	0	0	0	0	0	0	0	0	0.0002792	0	0	0	0	0	0.0316426	0	0	0	0	0	0	0	0	0.000186133	0	0	0.000186133	0	0	0	0.0106096	0.135598	0	0	0	0	0	0	0	0	0.000186133
A063_Stool	0	0	0	0	0	0	0.00143003	0	0	0	9.53354e-05	0	0	0	0	0	0	0	0	0	0	0	0	0	0	0	0	2.72387e-05	0	0	0	0	0	0	0	0	0	0	0	0.000122574	0	0	0	0	0	0	0	0	0.0651141
A013_Terminal_ileum_non-inflamed	0	0	0	0	0	0	0.000384207	0	0	0	0	0	0.000678012	0	0	0	0.00056501	0	0	0	0.000226004	0	0.0139444	0	0	0	0	0	0	0	0	0	0	0	0	0.000135602	0	0	0	0.00140123	0	0	0	0	0	0	0	0	0.000655412
A013_Rectum_non-inflamed	0	0	0	0	0	0	0.000624515	0	9.46235e-05	0	0	0	0.000946235	0	0	0	0.00028387	0	0	0	0	0	0.0159535	0	0	0	0	0	0	0	0	0	0	7.56988e-05	0	0.000189247	0	0	0	3.78494e-05	0	0	0	0	0	0	0	5.67741e-05	0.00060559
A014_Terminal_ileum_non-inflamed	0	0	0	0.000196013	0	0	0	0	0	0	0	0	0	0	0	0	0	0	0	0.000392025	0	0	0	0	0	0	0	5.60036e-05	0	0	0	0	0	0	0	5.60036e-05	0	0	0	5.60036e-05	0.000112007	0	0	0	0	0	0	0	0
A014_Rectum_non-inflamed	0	0	0	0.000261199	0	0	0	0	0	0	0	0	0	0	0	0	0	0	0	0	0	0	0	0	0	0	0	0	0	0	0	0	0	0	0	0	0	0	0	0	0	0	0	0	0	0	0	0.000783597	0
A015_Terminal_ileum_non-inflamed	0	0	0	0	0	0	0	0	0	0	0.000180812	0	0	0	0	0	0	0	0	0	0	0	0.0430695	0	0	0	0	0.000361624	0	0	0	0	0	0	0	0.000397787	0	0	0	0.000108487	0	0	0	0	0	0	0	0	0
A015_Rectum_non-inflamed	0	0	0	0.000114252	0	0	0.00301625	0	0	0	0	0	0	0	0	0	9.14014e-05	0	0	0	0	0	0.040468	0	0	0	0	0	0	0	0	0	0	0	0	0	0	0	0	0.010694	2.28504e-05	0	0	0	0	0	0	0.00169093	6.85511e-05
A016_Terminal_ileum_inflamed	0	0	0	0.00217042	0	0	0	0	0	0	0	0	0	0	0	0	0	0	0	0	0	0	0	0	0	0	0	0	0	0	0	0	0	0	0	0	0	0	0	0.00529226	0	0	0	0	0	0	0	0	0
A016_Terminal_ileum_non-inflamed	0	0	0	0	0	0	0	0	0	0	0.00027552	0	0	0	0	0	0	0	0	0.00055104	0	0	0	0.00082656	0	0	0	0	0	0	0	0	0	0	0	0	0	0	0	0.00123984	0	0	0	0	0	0	0	0	0
A016_Rectum_non-inflamed	0	0	0	3.4333e-05	0	0	0	0	0	0	0	0	0	0	0	0	0	0	0	6.8666e-05	0	0	0	0.000154498	0	0	0.000137332	0	0	0	0	0	0	0	0	0	0	0	0	3.4333e-05	0	0	0	0	0	0	1.71665e-05	0.00034333	5.14995e-05
A017_Terminal_ileum_non-inflamed	0	0	0	0	0	0	0	0	0	0	0	0	0.000795418	0	0	0	0	0	0	0	0	0	0.0205218	0.00334076	0	0	0	0	0	0	0	0	0	0	0	0	0	0	0	0	0	0	0	0	0	0	0	0	0
A017_Rectum_inflamed	0	0	0	0	0	0	0.052917	0	0	0	0	0	0	0	0	0	0	0	0	0	0	0	0.0843306	0	0	0	0	0	0	0	0	0	0	0	0	0	0	0	0	0	0	0	0	0	0	0	0	0	0
A017_Rectum_non-inflamed	0	0	0	0	0	0	0	0	0	0	0	0	0	0	0	0	0	0	0	0	0	0	0.0127577	0	0	0	0	0	0	0	0	0	0	0	0	0	0	0	0	0.00724638	0	0	0	0	0	0	0	0	0.00887936
A018_Terminal_ileum_non-inflamed	0	0	0	0	0	0	0.00802188	0	0	0.000113947	0	0	0	0	0	0	0	0	0	0	0	0	0	0.000227894	0	0	0	0	0	0	0	0	0	0.000182315	0	0	0	0	0	0.140565	0	0	0	0	0	0	0	0	0
A018_Rectum_non-inflamed	0	0	0	9.25969e-05	0	0	0.0226585	0	0	0	0	0	0	0	0	0	0	0	0	0	0	2.77791e-05	0	5.55581e-05	0	0	0	0	0	0	0	0	0	0.000398167	0	0	0	0	0	0.205491	0	0	0	0	0	0	0	0	0
A019_Rectum_non-inflamed	0	0	0	0	0	0	0.0135767	0	0	0	0	0	0	0	0	0	0	0	0	0	0	0	0	0	0	0	0	0	0	8.05737e-05	0	0	0	0.000201434	0	0	0	0	0	0.0694948	0	0	0	0	0	0	0	0	0.0574893
A019_Terminal_ileum_non-inflamed	0	0	0	0.000215082	0	0	0.00619435	0	0	0	0	0	0	0	0	0	0	0	0	0	0	0	0	0	0	0	0	0	0	8.60326e-05	0	0	0	0	0	0	0	0	0	0.0492107	0	0	0	0	0	0	0	0.000688261	0.0384566
A020_Terminal_ileum_inflamed	0	0	0	0	0	0	0.00056516	0	0	0	0	0	0	0	0	0	0	0	0	0	0	0	0	0	0	0	0	0	0	0	0	0	0	0	0	0	0	0	0	0.00688468	0	0	0	0	0	0	0	0	0
A021_Terminal_ileum_non-inflamed	0	0	0	0.00305072	0	0	0	0	0	0	0.000508453	0	0	0	0	0	0	0	0	0	0	0	0.12724	0	0	0	0	0	0	0.00152536	0	0	0	0	0	0	0	0	0	0.00279649	0	0	0	0	0	0	0	0	0.00927927
A001_Rectum_non-inflamed	0	0	0	0	0	0	8.53388e-05	0.00729647	0	0	0.000341355	0	0	0	0	0	0	0	0	0	0	0	0	0	0	0.00072538	0	0	0	0	0	0	0	0	0	0.147465	0	0	0	0.0093446	0	0	0	0	0	0	0	0	0.00763782
A025_Rectum_inflamed	0	0	0	0	0	0	0	0	0	0	0	0	0.00153215	0	0	0	0	0	0	0	0	0	0.0401642	0.000328317	0	0	0	0.000164159	0	0	0	0	0	0	0	0	0	0	0.0212859	0	0.00180575	0	0	0	0	0	0	0.00169631	0.00306429
A025_Terminal_ileum_inflamed	0	0	0	0	0	0	0	0	0	0	0	0	0.0138955	0	0	0	0	0	0	0	0	0	0.0107012	0	0	0	0	0	0	0	0.00135761	0	0	0	0	0	0	0	0.00111803	0.0372944	0	0	0	0	0	0	0	0.00830538	0.00327424
A022_Terminal_ileum_non-inflamed	0	0	0	0	0	0	0.0267633	0	0	0	0	0	0	0	0	0	0	0	0	0	0	0.000147863	0.16923	0	0	0	0	0	0	0	0	0	0	0	0	0	0	0	0	0.0233624	0	0	0	0	0	0	0	0.00044359	0
A022_Rectum_non-inflamed	0	0	0	0	0	0	0.000120739	0	0	0	0	0	0	0	0	0	0	0	0	0	0	0	0.0517568	0.000160985	0	0	0	0.000120739	0	0.000885419	0	0	0.00394414	0	0	0.00804926	0	0	0	0.000965911	8.04926e-05	0	0	0	0	0	0	0.00032197	0.000241478
A026_Terminal_ileum_non-inflamed	0	0	0	6.67178e-05	0	0	0.000467025	0	0.000100077	0	0	0	0	0	0	0	0	0	0	0	0	0	0.049538	0	0	0	0	0	0	0.00060046	0	0	0.00480368	0	0	0.0120092	0	0	0	0.000200153	0	0	0	0	0	0	0	0.000200153	0.000100077
A027_Terminal_ileum_non-inflamed	0	0	0	7.36269e-05	0	0	9.81691e-05	0	0	0	0	0	0	0	0	0	7.36269e-05	0	0	0	0	0.000711726	0.0492318	0	0.000196338	0	0.000147254	0.000122711	0	0	0	0	0	0	0	0	0	0	0	0.00532568	0	0	0	0	0	0	0	0	4.90846e-05
A027_Rectum_non-inflamed	0	0	0	0	0	0	0.00227132	0	0	0	0	0	0	0	0	0	0	0	0	0	0	0.000412967	0.247884	0	0.000929176	0	0.00289077	0	0	0	0	0	0	0	0	0	0	0	0	0.0280818	0	0	0	0	0	0	0	0	0
A001_Stool	0	0	0	0	0	0	0.000612595	0	0	0	0	0	0	0	0	0	0.000245038	0	0	0	0	0	0	0.000367557	0	0	0	0	0	0	0	0	0.0178878	0	0.000367557	0.00220534	0	0	0	0	0	0	0	0	0	0	0	0	0.00208282
A002_Stool	0	0	0	0.000226019	0.000406835	0	0.000180816	0.00334509	0	0	0	0	9.04077e-05	0	0	0	0	0	0	0	0	0	0	0	0	0	0	0.000180816	0	0.000180816	0	0	0	0	0	0.000723262	0	0	0	0.000768466	0	0	0	0	0	0	0	0	0
A004_Stool	0	0	0	0	0	0	0.000148368	0	0	0	0	0	0	0	0	0	0.00197824	0	0	0	0	0	0	0	0	0	0	0	0	0	0	0	0	0	0	0.00113749	0	0	0	9.8912e-05	0	0	0	0	0.00118694	0	0	0	0.000148368
A005_Stool	0	0	0	0	0	0	0.00355487	0	0	0	0	0	0	0	0	0	0	0	0	0	0	0	0.00803709	0	0	0	0	0.000309119	0	0	0.00896445	0	0	0	0	0	0	0	0	0.0128284	0	0	0	0	0	0	0	0	0.00479134
A006_Stool	0	0	0	0.000283695	0	0	0.000696343	0.000438438	0	0	0	0	0	0	0	5.1581e-05	0.000670552	0	0	0	0	0	0.0229793	5.1581e-05	0	0	0	0	0	0	0	0	0	0	0	5.1581e-05	0	0	0	0.00239851	0	0	0	0	0.000103162	0	0	0.000335276	0.000309486
A007_Stool	0	0	0	0.000332613	0	0	0.000498919	0	0	0	0.00024946	0.0012473	0	0	0	0	0	0	0	0.00166306	0	0	0.0208714	0	0	8.31532e-05	0	0	0	0.00108099	0	0	0	0	0	0.00723433	0	0	0	0	0	0	0	0	0	0	0	0	0.0114751
A026_Stool	0	0	0	0	0	0	0.00107981	0	0	0	0	0	0	0	0	0	0	0	0	0	0	9.38967e-05	0.0137089	0	0	0	0	9.38967e-05	0	0.000328638	0	0	0.00802817	0	0	0.010047	0	0	0	0.0473239	0	0	0	0	0	0	0	0	0.000234742
A022_Stool	0	0	0	0.00320767	0	0	0.0211468	0	0	0	0	0	0	0	0	0	0	0	0	0	0	0.000118802	0.502534	0	0	0	0	0	0	0	0.000237605	0	0	0	0	0	0	0	0	0.0352843	0	0	0	0	0	0	0	0.00320767	0
A010_Stool	0	0	0	0.00817455	0	0.0107012	0.0392378	0	0	0	0.000178354	0	0	0	0	0	0	0	0	0	0	0	0.0402188	8.91769e-05	0	0	0	5.94513e-05	0	0	0	0	0.0207782	0	0	0	0	0	0	0	0	0	0	0	0	0	0	0	0.0649802
A011_Stool	0.0234005	0	0	0.028552	0	0	0	0	0	0	0	0	0.00284305	0	0	0	0	0	0	0	0	0	0	0	0	0	0	0	0	0	0	0	0	0	0	0	0	0	0	0	0	0	0	0	0	0	0	4.85991e-05	0
A014_Stool	0	0	0	0.00388582	0	0	0.000122196	0	0	0	0	0	0	0	0	0	4.88782e-05	0	0	0.000293269	0	0	0.0039347	0	0	0	0	7.33174e-05	0	0	0	0	0	0	0	0	0	0	0	0.000146635	0.000195513	0	0	0	0	0	0	0	0
A024_Rectum_non-inflamed	0	0	0	0	0	0.0121522	0.00699233	0	0	0	0	0	0	0	0	0	0	0	0	0	0	0	0.00241115	0	0	0	0	0	0.000771568	0	0	0	0	0	0	0	0	0	0	0.000192892	0	0	0	0	0	0	0	0	0.413898
A023_Stool	0	0	0	0	0	0	0.00439009	0	0	0	0	0	0	0	5.2263e-05	0	0	0	0	0	0	0	0.0626111	0	0	0	0	0	0	0	0	0	0	0.00018292	0	0	0	0	0	5.2263e-05	0	0	0	0	0	0	0	0.0163583	0.061409
A024_Stool	0	0	0	0	0	0.00800646	0.0308506	0	0	0	0	0	0	0	0	0	0	0	0	0	0	0	0.0138828	0	0	0	0	0	0	0	0	0	0.000514177	0	0	0	0	0	0	0.000220361	0	0	0	0	0	0	0	0	0.0666961
A025_Stool	0	0	0	0.00207568	0	0	0.000479004	0.00335303	0	0	0	0	0.000212891	0	0	0	0.00425781	0	0	0.000212891	0	0	0.0160732	0.000106445	0	0	0	0.000159668	0	0	0	0	0	0	0	0	0	0	0.00479004	0	0	0	0	0	0	0	0	0	0
A024_Terminal_ileum_inflamed	0	0	0	0	0	0.002855	0.0122464	0	0	0	0	0	0.00135237	0	0	0	0	0	0	0	0	0	0.0095417	0	7.51315e-05	0	0	0	0	0	0	0	0	0	0	0	0	0	0	0.00105184	0	0	0	0	0	0	0	0	0.169196
A005_Terminal_ileum_inflamed	0	0	0	0.000289561	0	0	0.00419864	0	0	0	0	0	0	0	0	0	0	0	0	0	0	0	0.00506732	0	0	0.000289561	0	0	0	0	0.00318517	0	0	0	0	0.00130303	0	0	0	0.147097	0	0	0	0	0	0	0	0	0.0655856
A002_Terminal_ileum_non-inflamed	0	0	0	0.000360555	0.00378583	0	0	0	0	0	0	0	0	0	0	0	0	0	0	0	0	0.000540833	0	0	0	0	0	0	0	0.00270416	0	0	0	0	0	0.003245	0	0	0	0.0196503	0	0	0	0	0	0	0	0	0.000540833
A002_Rectum_non-inflamed	0	0	0	0	0.00321027	0	0	0	0	0.000279154	0	0	0	0	0	0	0	0	0	0	0	0	0	0	0	0	0	0	0	0.00341964	0	0	0	6.97885e-05	0	0.00697885	0	0	0	0.0247749	0	0	0	0	0	0	0	0	0.00300091
A006_Terminal_ileum_non-inflamed	0	0	0	0.000124717	0	0	0.00130953	0	0	0	0	0	0	0	0	0	6.23584e-05	0	0	0.000166289	0	0	0.0812322	0	0	0	0	6.23584e-05	0	0	0	0	0	0	0	0	0	0	0	0.0156935	0	0	0	0	0	0	0	0.000415723	0.119146
A008_Rectum_inflamed	0	0	0	0	0	0	0.029121	0	0	0	0	0	0	0	0	0	0	0	0	0	0	0	0.0122493	0	0	0	0	0	0	0.000308159	0	0	0.000102719	0	0	5.13597e-05	0	0	0	0.000179759	0	0	0	0	0	0	0	0	0.0604504
A007_Rectum_non-inflamed	0	0	0	0	0	0	0	8.1716e-05	0	0	0	0	0	0	0	0	0	0	0	0	0	0.00040858	0.0301124	0	0	0.00494382	0	0	0	0.00351379	0	0	0	0	0	0.0351379	0	0	0	0	0	0	0	0	0	0	0	0	0.102472
A007_Terminal_ileum_inflamed	0	0	0	0	0	0	0	0	0	0	0	0	0	0	0	0	0.00159236	0	0	0	0	0	0.0225205	0	0	0.00682439	0	0	0	0.00568699	0	0	0	0	0	0.00750682	0	0	0	0.00204732	0	0	0	0	0.000454959	0	0	0	0.0541401
A009_Rectum_non-inflamed	0	0	0	0	0	0	0.00623392	0	0	0	0	0	9.89511e-05	0	0	0	0.000296853	0	0	0	0	0	0.00623392	0	0	0	0	0	0	0.000296853	0	0	0	0	0	0	0	0	0	0	0	0	0	0	0	0	0	0	0.0283
A009_Terminal_ileum_non-inflamed	0	0	0	0	0	0	0	0	0	0	0	0	0	0	0	0	0	0	0	0	0	0	0	0	0	0	0	0	0.000222792	0	0	0	0	0	0	0.0235045	0	0	0	0	0	0	0	0	0	0	0	0	0
A011_Rectum_non-inflamed	0.0221872	0	0	0	0	0	0.000286287	0	0	0	0	0	0	0	0	0	0	0	0	0	0	0	0	0	0	0	0	0	0	0	0	0	0	0	0	0.0065846	0	0	0	0	0	0	0	0	0	0	0	0	0
A011_Terminal_ileum_non-inflamed	0.0561761	0	0	0	0	0	0	0	0	0	0	0	0.000269818	0	0	0	0	0	0	0	0	0	0	0	0	0	0	0	0	0	0	0	0	0	0	0.000431709	0	0	0	0	0	0	0	0	0	0	0	0	0.000161891
A012_Rectum_non-inflamed	0.0263488	0	0	0	0	0	0	0	0	0	0	0	0	0	0	0	0	0	0	0	0	0	0	0	0	0	0	0	0	0	0	0	0	0	0	0.00434321	0	0	0	0.000193032	0	0	0	0	0	0	0	0	0.000289547
A010_Rectum_non-inflamed	0	0	0	0	0	0.0022973	0.00689189	0	0	0	0	0	0	0	0	0	0	0	0	0	0	0	0.0717568	0	0	0	0	0	0	0	0	0	0.0132432	0	0	0	0	0	0	0.00027027	0	0	0	0	0	0	0	0	0.12054
A010_Terminal_ileum_non-inflamed	0	0	0	0	0	0.00193705	0.00847458	0	0	0	0	0	0	0	0	0	0	0	0	0	0	0	0.0815981	0	0	0	0	0	0	0	0	0	0.0186441	0	0	0	0	0	0	0.000484261	0	0	0	0	0	0	0	0	0.0673124
A012_Stool	0	0	0	4.63639e-05	0	0	4.63639e-05	0	0	0	0	0	0	0	0	0	0	0	0	0	0	0	0	0	0	0	0	0	9.27278e-05	0	0	0	0	0	0	0	0	0.130793	0	0	0	0.000255001	0	0	0	4.63639e-05	0.000278183	0	0
A013_Stool	0	0	0	0	0	0	0.000136008	0	0	0	0	0	0	0	0	6.80041e-05	0	0	0	0	0	0	0	0	0	0	0	0	6.80041e-05	0	0	0	0	0	0	0.0268616	0	0	0	0	0	0	0	0	0	6.80041e-05	0	0	0
A015_Stool	0	0	0	4.65441e-05	0	0	0	0	0	0	0	0	0	0	0	0	0	0	0	0	0	0	0.0104259	4.65441e-05	0	0	0	6.98161e-05	0	0	0	0	0	0	0	4.65441e-05	0	0	0	6.98161e-05	0	0	0	0	0	0	0	0	0
A018_Stool	0	0	0	0.00184203	0	0	0.0277421	0	0	0	0	0	0	0	0	0	0	0	0	0	0	0	0	0	0	0	0	5.58191e-05	0	0	0	0	0	0	0	0	0	0	0	0.0718672	0	0	0	0	0	0	0	0	0
[truncated: 1,241 more columns]

## Sheet: China 16S biom_Fig.2
Biom table of China 16S stool samples
ASV	TACGGAGGATCCGAGCGTTATCCGGATTTATTGGGTTTAAAGGGAGCGTAGATGGATATTTAAGTCAGTTGTGAAAGTTTGCGGCTCAACCGTAAAATTGCAGTTGATACTGGATATCTTGAGTGCAGTTGAGGCAGGCGGAATTCGTGG	TACGTATGGTGCAAGCGTTATCCGGATTTACTGGGTGTAAAGGGAGCGCAGGCGGTCTGGCAAGTCTGATGTGAAAGCCCGGGGCTCAACCCCGGGACTGCATTGGAAACTGTCAGACTAGAGTGTCGGAGAGGTAAGTGGAATTCCTAG	TACGTAGGGTGCGAGCGTTGTCCGGAATTACTGGGCGTAAAGAGCTCGTAGGTGGTTTGTCGCGTCGTCTGTGAAATTCCGGGGCTTAACTCCGGGCGTGCAGGCGATACGGGCATAACTTGAGTGCTGTAGGGGAGACTGGAATTCCTG	TACGTATGGAGCAAGCGTTATCCGGATTTACTGGGTGTAAAGGGAGTGTAGGTGGCATCACAAGTCAGAAGTGAAAGCCCGGGGCTCAACCCCGGGACTGCTTTTGAAACTGTGGAGCTGGAGTGCAGGAGAGGCAAGTGGAATTCCTAG	TACGGAGGGTGCAAGCGTTAATCGGAATCACTGGGCGTAAAGCGCACGTAGGCTGTTATGTAAGTCAGGGGTGAAAGCCCACGGCTCAACCGTGGAACTGCCCTTGATACTGCACGACTTGAATCCGGGAGAGGGTGGCGGAATTCCAGG	TACGGAGGGTGCAAGCGTTAATCGGAATCACTGGGCGTAAAGCGCACGTAGGCGGCCTGGTAAGTCAGGGGTGAAATCCCACAGCCCAACTGTGGAACTGCCTTTGATACTGCCAGGCTTGAGTACCGGAGAGGGTGGCGGAATTCCAGG	TACGTAGGGTGCGAGCGTTAATCGGAATTACTGGGCGTAAAGGGTGCGCAGGCGGTTGAGTAAGACAGATGTGAAATCCCCGAGCTTAACTCGGGAATGGCATATGTGACTGCTCGACTAGAGTGTGTCAGAGGGAGGTGGAATTCCACG	AACGTAGGTCACAAGCGTTGTCCGGAATTACTGGGTGTAAAGGGAGCGCAGGCGGGAAGGCAAGTTGGAAGTGAAATCCATGGGCTCAACCCATGAACTGCTTTCAAAACTGTTTTTCTTGAGTAGTGCAGAGGTAGGCGGAATTCCCGG	TACGTAGGGGGCAAGCGTTATCCGGATTTACTGGGTGTAAAGGGAGCGTAGACGGACTGGCAAGTCTGAAGTTAAAGGCTGTGGCTCAACCATAGTTCGCTTTGGAAACTGTCAAACTTGAGTGCAGAAGGGGAGAGTGGAATTCCATGT	GACAGAGGATGCAAGCGTTATCCGGAATGATTGGGCGTAAAGCGTCTGTAGGTGGCTTTTCAAGTCCGCCGTCAAATCCCAGGGCTCAACCCTGGACAGGCGGTGGAAACTACCAAGCTGGAGTACGGTAGGGGCAGAGGGAATTTCCGG	TACGTAGGGGGCAAGCGTTATCCGGAATTACTGGGTGTAAAGGGAGCGTAGGCGGCATGGTAAGCCAGATGTGAAAGCCCGAAGCTTAACTTCGAGGATTGCATTTGGAACTATCAAGCTAGAGTACAGGAGAGGAAAGCGGAATTCCTA	TACGTAGGGAGCGAGCGTTGTCCGGAATTACTGGGTGTAAAGGGAGCGTAGGCGGGGTCTCAAGTCGAATGTTAAATCTACCGGCTCAACTGGTAGCTGCGTTCGAAACTGGGGCTCTTGAGTGAAGTAGAGGCAGGCGGAATTCCTAGT	TACGGAGGGTGCAAGCGTTAATCGGAATTACTGGGCGTAAAGCGCACGCAGGCGGTCTGTCAAGTCGGATGTGAAATCCCCGGGCTTAACCTGGGAACTGCATTCGAAACTGGCAGGCTAGAGTCTTGTAGAGGGGGGTAGAATTCCAGG	TACGTAGGGCGCAAGCGTTATCCGGATTTATTGGGCGTAAAGGGCTCGTAGGCGGCTCGTCGCGTCCGGTGTGAAAGTCCATCGCTTAACGGTGGATCTGCGCCGGGTACGGGCGGGCTGGAGTGCGGTAGGGGAGACTGGAATTCCCGG	TACGTAGGGTGCAAGCGTTAATCGGAATTACTGGGCGTAAAGCGTGCGCAGGCGGTTTCGTAAGACAGATGTGAAATCCCCGGGCTTAACCTGGGAATTGCATTTGTGACTGCGGGACTAGAGTTTGGCAGAGGGAGGTGGAATTCCAAG	TACGTAGGGAGCGAGCGTTGTCCGGAATTACTGGGTGTAAAGGGTGCGTAGGCGGGAAAGCAAGTCAGGCGTGAAAACTATCGGCTTAACTGGTAGACTGCGTTTGAAACTGTTTTTCTTGAGTGAAGTAGAGGTAGGCGGAATTCCCGG	TACGTAGGGGGCAAGCGTTATCCGGATTTACTGGGTGTAAAGGGAGCGTAGACGGCTGTGCAAGTCTGAAGTTAAAGGCTGTGGCTCAACCATAGTTCGCTTTGGAAACTGTCAAACTTGAGTGCAGAAGGGGAGAGTGGAATTCCATGT	TACGTAGGGGGCGAGCGTTATCCGGATTCATTGGGCGTAAAGCGCGCGTAGGCGGCCGCGTAGGCGGGGGGTCAAATCCCGGGGCTCAACCCCGGTCCGCCCCCCGAACCCCGCGGCTCGGGTCCGGTAGGGGAGGGTGGAATTCCCGGT	TACGTAGGGGGCAAGCGTTATCCGGATTTACTGGGTGTAAAGGGAGCGTAGACGGCACGGCAAGCCAGATGTGAAAGCCCGGGGCTCAACCCCGGGACTGCATTTGGAACTGTTGGGCTAGAGTGTCGGAGAGGCAAGTGGAATTCCTAG	TACGTAGGGTGCAAGCGTTGTCCGGAATTATTGGGCGTAAAGAGCTCGTAGGCGGTTTGTCGCGTCTGGTGTGAAAGTCCATCGCTTAACGGTGGATTGGCGCTGGGTACGGGCAGGCTAGAGTGTAGTAGGGGAGACTGGAATTCTCGG	TACGTAGGGGGCGAGCGTTATCCGGATTCATTGGGCGTAAAGCGCGCGTAGGCGTCCCTTCAAGCGGCACCGTCGAAGCCGGGGGCTCAACCCCCGGAAGCGGGCCGAACTGGGGGGATCGAGTGCGGTAGGGGAAGGCGGAATTCCCGG	TACGTAGGTGGCGAGCGTTGTCCGGAATTATTGGGCGTAAAGAGCATGTAGGCGGCTTTGTAAGTCGGGCGTGAAAATGCGGGGCTCAACCCCGTATGGCGCTTGAAACTGCAAGGCTTGAGTGCAGGAGAGGAAAGGGGAATTCCCAGT	TACGTAGGTGGCAAGCGTTGTCCGGAATTATTGGGCGTAAAGCGCGCGCAGGCGGCCGTGCAAGTCCATCTTAAAAGCGTGGGGCTTAACCCCATGAGGGGATGGAAACTGCAGGGCTGGAGTGTCGGAGGGGAAAGTGGAATTCCTAGT	TACGTAGGGAGCAAGCGTTATCCGGATTTACTGGGTGTAAAGGGTGCGTAGGCGGCTTGGTAAGTCAGATGTGAAATGTATGGGCTCAACCCATGCACTGCATTTGAAACTATTGAGCTTGAGTGAAGTAGAGGTAGGCGGAATTCCCTG	TACGTATGTCCCGAGCGTTATCCGGATTTATTGGGCGTAAAGCGAGCGCAGACGGTTGATTAAGTCTGATGTGAAAGCCCGGAGCTCAACTCCGGAATGGCATTGGAAACTGGTTAACTTGAGTGCAGTAGAGGTAAGTGGAACTCCATG	TACGTATGGTGCAAGCGTTATCCGGATTTACTGGGTGTAAAGGGAGCGCAGGCGGTCTGGCAAGTCTGATGTGAAAATCCGGGGCTCAACTCCGGAACTGCATTGGAAACTGTCAGACTAGAGTGTCGGAGAGGTAAGTGGAATTCCTAG	TACGTAGGGCGCGAGCGTTGTCCGGAATTATTGGGCGTAAAGGGCTTGTAGGCGGTTGGTCGCGTCTGCCGTGAAATCCTCTGGCTTAACTGGGGGCGTGCGGTGGGTACGGGCTGGCTTGAGTGCGGTAGGGGAGACTGGAATTCCTGG	TACGTAGGTGGCAAGCGTTATCCGGATTTACTGGGTGTAAAGGGCGTGTAGGCGGGACTGCAAGTCAGGTGTGAAAACCAGGGGCTCAACCTCTGGCCTGCATTTGAAACTGTAGTTCTTGAGTGCTGGAGAGGCAATCGGAATTCCGTG	TACGGAGGATCCGAGCGTTATCCGGATTTATTGGGTTTAAAGGGAGCGTAGATGGATGTTTAAGTCAGTTGTGAAAGTTTGCGGCTCAACCGTAAAATTGCAGTTGATACTGGATGTCTTGAGTGCAGTTGAGGCAGGCGGAATTCGTGG	TACGTAGGGGGCAAGCGTTATCCGGATTTACTGGGTGTAAAGGGAGCGTAGACGGCATGGCAAGTCTGAAGTGAAAACCCGAGGCTCAACCACGGGATTGCTTTGGAAACTGTCAAGCTTGAGTGCCGGAGAGGTAAGCGGAATTCCTAG	TACGTAGGGTGCAAGCGTTAATCGGAATTACTGGGCGTAAAGCGTGCGCAGGCGGTTCCGTAAGATAGATGTGAAATCCCCGGGCTTAACCTGGGAATTGCATTTATGACTGCGGAACTGGAGTTTATCAGAGGGGGGTGGAATTCCAAG	TACGTAGGTCCCGAGCGTTATCCGGATTTATTGGGCGTAAAGCGAGCGCAGGCGGTTAGATAAGTCTGAAGTTAAAGGCTGTGGCTTAACCATAGTACGCTTTGGAAACTGTTTAACTTGAGTGCAAGAGGGGAGAGTGGAATTCCATGT	TACGTAGGGGGCAAGCGTTATCCGGATTTACTGGGTGTAAAGGGTGCGTAGGTGGCAGTGCAAGTCAGATGTGAAAGGCCGGGGCTCAACCCCGGAGCTGCATTGGAAACTGTCATACTTGAGTGCCGGAGGGGTAAGCGGAATTCCTAG	TACGTAGGGGGCAAGCGTTATCCGGATTTACTGGGTGTAAAGGGAGCGTAGACGGCACAGCAAGTCTGATGTGAAAGGCAGGGGCTTAACCCCTGGACTGCATTGGAAACTGCTGTGCTTGAGTGCCGGAGGGGTAAGCGGAATTCCTAG	TACGTAGGGGGCAAGCGTTATCCGGATTTACTGGGTGTAAAGGGAGCGTAGACGGCAAGGCAAGTCTGAAGTGAAAGCCCGGTGCTTAACGCCGGGATTGCTTTGGAAACTGTTTGGCTGGAGTGCCGGAGAGGTAAGCGGAATTCCTAG	TACGTAGGGGGCAAGCGTTATCCGGATTTACTGGGTGTAAAGGGAGCGTAGACGGTGTGGCAAGTCTGATGTGAAAGGCATGGGCTCAACCTGTGGACTGCATTGGAAACTGTCATACTTGAGTGCCGGAGGGGTAGAATTCCACGTGTA	TACGTAGGGGGCTAGCGTTATCCGGAATTACTGGGCGTAAAGGGTGCGTAGGTGGTTTCTTAAGTCAGAGGTGAAAGGCTACGGCTCAACCGTAGTAAGCCTTTGAAACTGGGAAACTTGAGTGCCGGAGGGGTAAGCGGAATTCCTAGT	TACGTAGGGGGCAAGCGTTATCCGGATTTACTGGGTGTAAAGGGAGCGTAGACGGCATGGCAAGTCTGAAGTGAAAGCCCGGGGCTCAACCCCGGGACTGCTTTGGAAACTGTCAGGCTAGAGTGCTGGAGAGGTAAGTGGAATTCCTAG	TACGTAGGGGGCAAGCGTTATCCGGATTTACTGGGTGTAAAGGGAGCGTAGACGGTGTGGCAAGTCTGATGTGAAAGGCATGGGCTCAACCCATAAACTGCTTTCAAAACTGTTTTTCTTGAGTAGTGCAGAGGTAGGCGGAATTCCCGG	TACGTAGGGGGCAAGCGTTATCCGGATTTACTGGGTGTAAAGGGAGCGTAGACGGATGGACAAGTCTGAAGTTAAAGGCTGTGGCTCAACCATAGTTCGCTTTGGAAACTGTCAAACTTGAGTGCAGAAGGGGAGAGTGGAATTCCATGT	TACGTAGGGGGCAAGCGTTATCCGGATTTACTGGGTGTAAAGGGAGCGTAGACGGAGTGGCAAGTCTGATGTGAAAACCCGGGGCTCAACCCCGGAGCTGCATTTGAAACTGCATAGCTAGAGTACAGGAGAGGCAGGCGGAATTCCTAG	TACGTAGGTGGCAAGCGTTGTCCGGATTTACTGGGCGTAAAGGGAGCGTAGGCGGATTTTTAAGTGAGATGTGAAATACCCGGGCTTAACTTGGGTGCTGCATTTCAAACTGGAAGTCTAGAGTGCAGGAGAGGAGAAGGGAATTCCTAG	TACGTAGGGGGCAAGCGTTATCCGGATTTACTGGGTGTAAAGGGAGCGTAGACGGCAAGGCAAGTCTGATGTGAAAACCCAGGGCTTAACCTTGGGACTGCATTGGAAACTGTCTGGCTCGAGTGCCGGAGAGGTAAGCGGAATTCCTAG	TACGTAGGGGGCAAGCGTTATCCGGAATTACTGGGTGTAAAGGGAGCGTAGGCGGCATGGTAAGTAAGATGTGAAAGCCCGAGGCTTAACCTCGAGGATTGCATTTTAAACTATCAAGCTAGAGTACAGGAGAGGAAAGCGGAATTCCTA	TACGTAGGTGGCAAGCGTTGTCCGGAATTATTGGGCGTAAAGCGCGCGCAGGCGGATCTGCCAGTCTGTCTTAAAAGTTCGGGGCTCAACCCCGTGATGGGATGGAAACTACAGATCTAGAGTATCGGAGGGGAAAGTGGAATTCCTAGT	TACGTAGGTGGCAAGCGTTGTCCGGAATTACTGGGTGTAAAGGGAGCGTAGGCGGGGAGGCAAGTTGAATGTCTAAACTATCGGCTCAACTGATAGTCGCGTTCAAAACTGCCACTCTTGAGTGCAGTAGAGGTAGGCGGAATTCCTAGT	TACGTAGGTCCCGAGCGTTGTCCGGATTTATTGGGCGTAAAGCGAGCGCAGGCGGTTTAATAAGTCTGAAGTTAAAGGCAGTGGCTTAACCATTGTTCGCTTTGGAAACTGTTAAACTTGAGTGCAGAAGGGGAGAGTGGAATTCCATGT	TACGTATGGAGCAAGCGTTATCCGGATTTACTGGGTGTAAAGGGTGCGTAGGTGGCAGTGCAAGTCAGATGTGAAAGGCCGGAGCTCAACCCCGGAGCTGCATTTGAAACTGCATAGCTAGAGTACAGGAGAGGCAGGCGGAATTCCTAG	TACGTATGGAGCAAGCGTTATCCGGATTTACTGGGTGTAAAGGGAGCGTAGGCGGTTATGCAAGTCAGATGTGAAAGCCCGGGGCTTAACCCCGGGACTGCATTTGAAACTGTGTAACTAGAGTGTCGGAGAGGTAAGTGGAATTCCTAG
Taxonomy	f__Bacteroidaceae.g__Bacteroides_ASV03903	f__Lachnospiraceae.g__Roseburia_ASV15235	g__Corynebacterium.s__variabile_ASV12017	f__Lachnospiraceae.g__Lachnospira_ASV14922	f__Desulfovibrionaceae.g__Desulfovibrio_ASV05673	f__Desulfovibrionaceae.g__Bilophila_ASV05649	f__Alcaligenaceae.g__Sutterella_ASV11920	g__Faecalibacterium.s__prausnitzii_ASV00227	o__Clostridiales.f__Lachnospiraceae_ASV18320	c__Chloroplast.o__Streptophyta_ASV00606	c__Clostridia.o__Clostridiales_ASV08568	f__Ruminococcaceae.g__Ruminococcus_ASV07986	o__Enterobacteriales.f__Enterobacteriaceae_ASV05737	g__Bifidobacterium.s__bifidum_ASV08228	f__Alcaligenaceae.g__Sutterella_ASV11378	f__Ruminococcaceae.g__Ruminococcus_ASV08022	c__Clostridia.o__Clostridiales_ASV18478	f__Coriobacteriaceae.g__Collinsella_ASV10594	g__.Ruminococcus..s__gnavus_ASV18380	f__Bifidobacteriaceae.g__Alloscardovia_ASV11610	f__Coriobacteriaceae.g__Slackia_ASV10604	f__Veillonellaceae.g__Phascolarctobacterium_ASV19050	f__Veillonellaceae.g__Dialister_ASV13202	f__Ruminococcaceae.g__Ruminococcus_ASV07238	f__Leuconostocaceae.g__Leuconostoc_ASV15532	o__Clostridiales.f__Lachnospiraceae_ASV15233	f__Actinomycetaceae.g__Actinomyces_ASV08378	f__Ruminococcaceae.g__Oscillospira_ASV12678	f__Bacteroidaceae.g__Bacteroides_ASV03925	o__Clostridiales.f__Lachnospiraceae_ASV09373	f__Alcaligenaceae.g__Sutterella_ASV11291	f__Streptococcaceae.g__Streptococcus_ASV12249	c__Clostridia.o__Clostridiales_ASV18567	f__Lachnospiraceae.g__Blautia_ASV09182	c__Clostridia.o__Clostridiales_ASV18362	f__Lachnospiraceae.g__Blautia_ASV18521	c__Clostridia.o__Clostridiales_ASV18719	f__Lachnospiraceae.g__Dorea_ASV09375	o__Clostridiales.f__Ruminococcaceae_ASV18514	c__Clostridia.o__Clostridiales_ASV18346	o__Clostridiales.f__Lachnospiraceae_ASV18340	o__Clostridiales.f__Clostridiaceae_ASV13470	g__Clostridium.s__clostridioforme_ASV09127	c__Clostridia.o__Clostridiales_ASV08574	f__Veillonellaceae.g__Veillonella_ASV13170	o__Clostridiales.f__Ruminococcaceae_ASV13039	g__Streptococcus.s__alactolyticus_ASV12295	f__Lachnospiraceae.g__Coprococcus_ASV19104	f__Lachnospiraceae.g__Coprococcus_ASV14903
B202_Stool	0	0	0	0	0	0	0.000466673	0	0	0	0	0	0	0	0	0	0	0	0	0	0	0	0	0.000162321	0	0	0	0	0	0	0	0	0	0	0	0	0	0	0	0	0	8.11606e-05	0	0	0	0	2.02902e-05	0	0
B204_Stool	0	0	0	0.00016771	0	0	0	0	0	0	0	0	0	0	0	0	0	0	0	0	0	0	0	0	0	0	0	0	0.0256783	0	0	0	0	0	0	0	0	0	0	0	0	0	0	0	0	0	0	0	0
B206_Stool	0	0	0	0	0	0	0.00179331	0	0	0	0	0.000132837	4.42791e-05	0	0	0	0	0.00400726	0	0	0	0	0.000420652	0	0	0.000221396	0	0	0	0	0	0	0	0	0	0	0	6.64187e-05	0	0	0	0	0	8.85583e-05	0	0	0	0	0
B207_Stool	0	0	0	0	0	0	0	0	0	3.78573e-05	0	0	0	0	0.000397501	0.000113572	0	0	0	0	0	0.00223358	9.46432e-05	0.0155972	0	0	0	0	0	0	0	0	0	0	0	0	0	0	0	0	0	0	0	0	0	0	0	0	0
B209_Stool	0	0	0	0	0	0	8.13868e-05	0	0	0	0	0	0	0	0	0	0	0	0	0	0	0	0	0	0	0	0	0	0.000101734	0	0	0	0	0	0	0	0	0	0	0	0	0	0	0	0	0	4.06934e-05	0	0
B211_Stool	0	0	0	0	0	0	0	0	0	0.000268605	0	0	0	0	0	0	0	0	0	0	0	0	0.000358141	0.0116217	0	0	0	0	0	0	0	0	0	0	0	0	0	0	0	0	0	0	0	0	0	0	0.0106726	0	0
B212_Stool	0	0	0	0	0	0	0.000685656	0	0	0	0	0	0	0	0	0	0	0	0	0	0	0	0	0	0	0	0	5.87705e-05	0	0	0	0	0	0	0	0	0	0	0	0	0	0	0	0	0	0	0.0617482	0	0
B215_Stool	0	0	0	0	0	0	0	0	0	0	0	0	0	0	0	0	0	0	0	0	0.000669743	0	0	0	0	0	0	0	0.221778	0	0	0	0	0	1.8604e-05	0	0	0	0	0	0	0	0	0	0	0	0	0	0
B218_Stool	0	0	0	0	0	0	0	0	0	0	0	0	0	0	0	0	0	0	0	0	0	0.000293245	0	0	0	0	1.72497e-05	0	0	0	0	0	0	0	0	0	0	0	0	0	0	0	0	0	0	0	0	0	0
B220_Stool	0	0	0	5.4609e-05	0	0	0	0	0	0	0	5.4609e-05	0	0	0	0	0	0.000791831	0	0	0	0	0	0	0	0	0	0	0.000791831	0	0	0	0	0	0	0	0	0	0	0	0	0	0	0	0	0	0	0	0
B222_Stool	0	0	0	0	0	0	6.14062e-05	0	0	0	0	0	0	0	0	0	0	0	0	0	0	0	0	0	8.18749e-05	0	0	0	4.09375e-05	0	0	0.000122812	0	0	0	0	0	0	0	0	0	0	0	0	0	0.000655	0	0	0
B223_Stool	0	0	0	9.44751e-05	0	0	0	0	5.66851e-05	0	0	0	0	0.00041569	0.000170055	0	0	3.779e-05	0	0	0	0	0	0	0	0	0	0.000283425	0	0	0	0	0	0	0	0	0	0	0	0	0	0	0	0	0	0	0	0	0
B224_Stool	0	0	5.55329e-05	0	0	0	0.000592351	0	0	0	0	3.7022e-05	0	0	0	0	0	0	0	0	0	0	0	0	0	0	0	0	0	0	0	0	0	0	0	0	0	0	0	0	0	0	0	0	0	0	0	0	0
B226_Stool	0	0	0	0	0	0	0	0	0	0	0	0	0	0	0	0	0	0	0	0	0	0	0	0	0	0	0	0	0.00031381	0	0	0	0	0	0	9.22969e-05	0	0	0	0	0	0	0	0	0	0	0.0307349	0	0
B228_Stool	0	0	0	0	0	0	0.000135627	0	0	0.000116252	0	0	0	0	0.00054251	0	0	0	0	0	0	0.000639386	0	0	0	0	0	3.87507e-05	0.0338681	0	0	0	0	0	0	0	0	0	0	0	0	0	0	5.8126e-05	0	0	0	0	0
B230_Stool	0	0	0	0	0	0	0	0	0	0	0	5.57569e-05	0	0	0	0	0	7.43425e-05	0	0	0	0	0	0	0	0	0	0	0	0	0	1.85856e-05	0	0	0	0	0	0	0	0	0	0	0	3.71713e-05	0	0.000762011	0	0	0
B231_Stool	0	0	7.50131e-05	0	0	0	0	0	0	0	0	0	0	0	0	0	0	0	0	0	0	0	0	0	0	0	0	0	0	0	0	0	0	0	0	0	0	0	0	0	0	0.000206286	0	0	0	0	0	0	0
B232_Stool	0	0	0	0	0	0	0	0	0	0	0	0	0	0	0	0	0	0	0	0	0	0	0	0	0	0	1.93076e-05	0	9.65381e-05	0.000173769	0	0	0	0	0	0	0	0	0	0	0	0	0	0	0	0	0.0747784	0	0
B233_Stool	0	0	0	0	0	0	0	0	0	0	0	0	0	0	0	0	0	0	0	0	0	0	0	0	0	0	0	0	0	0	0	0	0	0	0	0	0	0	0	0	0	0	0	0	0	0	0.000318595	0.00368659	0
B235_Stool	0	0	0	0	0	0	0	0	0	0	0	0	0	0	0	0	0	0	0	0	0.000245755	0	0	6.70241e-05	0	0	0	0	0.0006479	0	0	0.0533735	0	0	0	0	0	0	0	6.70241e-05	0	0	0	0	0	0	0	0	0
B236_Stool	0	0	0	0	0	8.41432e-05	0.00100972	0	0	0	0	0	0	0	0	0	0	0	0	0	0	0	0	0	0	0	0	0	0	0	0	0	0	0	0	0	0	0	0	0	2.10358e-05	0	0	0	0	0	0.0279566	0	0
B237_Stool	0	0.000556174	0	0	0	0	0	0	0	0	0	0	0	0	0	0	0	0	0	0	0	0	0	0	0	0	0	0	0.000628718	0	0	0	0	0	0	0	0	0	0	0	0	0	0	0	0	0	7.25444e-05	0	0
B238_Stool	0	0	0	0	0	0	0.000323123	0	0	0	0	0	0	0	0	0	0	0.00467451	0	0	0	0	0	0	0	0	0	0	0.0136789	0	0	0.000129249	0	0	0.000150791	0	0	0.00028004	0	0	0	0	0	0	0	0	0	0	0
B240_Stool	0	0	0	0.000743052	0	0	0	0.00754611	0	0	0	0	0	0	0	0	0	0	0	0	0	0	0	0	0	0	0	6.60491e-05	0.000132098	0	0	0	0	0	0	0	0	0	0	0	0	0	0	0.000313733	0	0	0.000132098	0	0
B241_Stool	0	0	0	0	0	0	0	0	0	0	4.38011e-05	0	0	0	0	0	0	0	0	0	0	0	0	0	0	0	0	0	0.000131403	0	0	2.19005e-05	0	0	0	0	0	0	0	0	0	0	0	8.76021e-05	0	0	0	0	0
B242_Stool	0	0	0	0	0	0	0	0	0	0	0	0	0	0	0	0	0	7.51809e-05	0	0	0	7.51809e-05	5.63857e-05	0	0	0	0	0	0	0	0	0	0	0	0	0	0	0	0	0	9.39761e-05	0	0	0	0	0	0	0	0
B243_Stool	0	0	0.000242932	0.000710108	0	0	0	0	0	0	0	3.73741e-05	0	0	0	0	0	0	0	0	0	0	0	0	0	0	0	1.8687e-05	0	0	0	0.000242932	0	0	0	0	0	0.0142208	0	0	0	0	0	5.60611e-05	0	0	0	0	0
B244_Stool	0	0	0	0	0	0	0.000175491	0	0	0	0	0	0	0	0	0	0	0	0	0	0	0	0	0	0	0	0	0	0	0	0	0	0	0	0	0	0	7.01964e-05	0	0	0	0	0	0	0	0	0	0	3.50982e-05
B245_Stool	0	0	0	0.000372359	0	0	0.00423558	0	0	0	0	0	0	3.10299e-05	0	0	0	0	0	0	0	0	0	0	0	0	0	0	0	0	0	0	0	0	0	0	0	0	0	0	0	0	0	0	0	0	0	0	0
B246_Stool	0	4.43203e-05	0	0	0	0	0	0	0	0	0	0	0	0	0	0	0	0	0	0	0	0	0	0	0	0	0	0	0	0	0	0.000421043	2.21602e-05	0	0	0	0	0	0	6.64805e-05	0	0	0	0	0	0	0	0	0
B247_Stool	0	0	0	0	0	0	0	0	0	0	0	0	0	0	0	0	0	0	0	0	0	0	0	0	0	0	0	0.00137891	0.0662359	0	0	0.000721524	0	0	0	0	0	0	0	0	0	0	0	0	0	0	0.00142701	0	0
B248_Stool	0	0.00104802	0.000104802	0	0	0.000820946	0	0	0	0	0	0	0	0	0.000384273	0	0	0.00125762	0	0	0.00165936	0.000349339	0	0	0	0	0	3.49339e-05	0	0.00022707	0	0	0	0	0	0	0	0	0	0	0	0.000663744	0	0	0	0	0	0	0
B249_Stool	0	4.22181e-05	0	0	0	0	0.000274418	0	0	0	0	0	0	0	0	0	0	0.000569945	0	0	0.00375741	0	0.000253309	0	0	0	0	0	0	0	0	0	0	0	0	0	0	0	0	0	0	0	0	0	0	0	0	0	6.33272e-05
B250_Stool	0	0	0	0	0	0.000186456	0	0	0	5.59367e-05	0	0	0	0	0	0	0	0	0	0	0	0	0	0	0	0	0	0	0	0	0	0	0	0	0	0	0	0	0	0	0	0	0	0	0	0	1.86456e-05	0	0
B251_Stool	0	0	0	6.97399e-05	0	0	0	0	4.64933e-05	0	0	6.97399e-05	0	0	0	0	0	0	0	0	0.000302206	0	0	0	0	0	0	9.29865e-05	0.00288258	0	0	0	0	0	0	0	0	0	0	0	0	0	0	0	0	0	0	0.00130181	4.64933e-05
B252_Stool	0	0	0	0.000110436	0	0	0.000128842	0	0	0	0	0	0	0	0	0	0	0	0.000460151	0	0	0	0	0	0	0	0	5.52181e-05	0.000110436	0	0	5.52181e-05	0	0	0	0	0	0	0	0	0	0	0	0	0	0	0	0	0
B253_Stool	0	0	0.000519243	8.30789e-05	0	0.000124618	0	0	0	0	0	0	0	0	0	8.30789e-05	6.23092e-05	0	0	0	0	0	0	0	0	0	0	0	0	0.000498473	0	0	0	0	0	0	0	0	0	0	0	4.15395e-05	0	0	0	0	0	0	0.000124618
B254_Stool	0	0	0	0	0	0	0	0	0	0	0	3.04827e-05	0	0	0	0	0	0	0	0	0	0	0	0	0	0	0	0	0	0	0	0	0	0	0	0	0	0	0	0	0	0	0	0	0	0	0	0	0
B255_Stool	0	0	0	0	0	0	0.000138423	0	0	0	0	0	0	0	0	5.19085e-05	1.73028e-05	0	0	0	0	0	3.46057e-05	0	0	0	0	0	0.00036336	0	0	0	0	0	0	0	3.46057e-05	0	0	5.19085e-05	0	0	0	5.19085e-05	0	0	0	0	0
B256_Stool	0	0	0	0	0	0	0	0.0280199	0	0	0	0	0	0	0	0	0	0	0	0	0	0	0	0	0	0.000436673	0	0	0.00156475	0	0	0	0	0	0	0	0	0	0	0	0	0	0	0	0	0	0.00114627	0	0
B257_Stool	0	0	0.000780981	0	7.80981e-05	0.000656025	0	0	0	0	0	0	0	0	0	0	0	0	0	0	0	0	0.000484209	0	0	0	0	0	0	0	0	0.00128081	0	0	0	0	0	0	0	0	0	0	0	0	0	0	0	0	0
B258_Stool	0	0	5.31227e-05	7.08303e-05	0	0.000301029	0.00173534	0	0	0	0	7.08303e-05	0	0	0	0	0	0	0	0	0	0	0	0	0	1.77076e-05	0	0	0	0	0	0.000123953	0	0	0	0	0	0	0	0	0	0	0	0	0	0.000123953	0	0	0
B259_Stool	0	0	0	0	0	0	0.00069155	0	0	0	0	0.000109192	0	0	0	3.63974e-05	0	0	0	0	0	0	0	0	0	0	0	0.00014559	0.0224936	0	0	0	3.63974e-05	0	0	0	5.45961e-05	0	0	0	0	0	0	0	0	0	0	0	0
B260_Stool	0	0	0	0	0	0	0	0	4.26585e-05	0	0	0	0	0	0	6.39877e-05	4.26585e-05	6.39877e-05	0	0	0	0	0.000149305	0	0	0	0	0	0	0	0	0.000533231	0	0	0	0	0	0	0	0	0	0	0	0	0	0	0.00223957	0	4.26585e-05
B261_Stool	0	0	0	0	0	0	0	0.0036726	0	0	0	0	0	0	0	0	0	0	0	0	0	0	0	0	0	0	0	0.000144428	8.25304e-05	0	0	0.000825304	0	0	0	0	0	0	0	0	0	0	0	0	0	0	0	0	0
B262_Stool	0	0	0	3.45686e-05	0	0	0	0	0	1.72843e-05	0	0	0	0	0	0	0	0	0	0	0	0	0	0	0	0	0.000172843	0	0.0041828	0	0	0	0	0	0	0	0	0	0	0	0	0	0	0	0	0	0	0	0
B263_Stool	0	0	0	0	0	0	0.000198103	0	0	0	0	0	0	0	0	0	0	0	0	0	0.000321918	0	0	0	0	0	0	0	0.00188198	0	0	0	0	0	0	0	0	0	0	0	0	0	0	0	0	0	0	0	0
B264_Stool	0	0	0	8.5314e-05	0	0	0	0	0	0	0	0	0.000102377	0	0	0	0	0	0	0	0	0	0	3.41256e-05	0	0	0	0	0	0	0	0	3.41256e-05	0	0.000238879	0	0.000290068	0	0	0	0	0	0	0	0	0	0	0	0
B265_Stool	0	0	0	0	0	0	0	0.00883897	0	0	0	0	0	0	0	0	0	0.000138109	0	0	0	0	0	0	0	0	0	0	0	0	0	0	0	0	0	0	0	0	0	0	0	0	0	0	0	0	0	0	0
B266_Stool	0	0	0	0	0	0	0	0	0	0	0	0	0	0	0	3.84445e-05	0	3.84445e-05	0	0	0	0	0	0	0	0	0	0	0.000653557	0	0	0.000461334	0	0	0	0	0	0	0	0	0	3.84445e-05	0.000230667	0	0	0	0	0	0
B267_Stool	0	0	0	0	0	0	0.00347879	0	0	0	0	0	0	0.00835665	0	0	3.78129e-05	0	0	0	0	0	9.45322e-05	0	0	0	0	0	0	0	0	0	0	0	0	0	0	0	0	0	0	0	0	0	0	0	0	0	0
B268_Stool	0	0	0	0	0	0.000354899	0.000301664	0	0	0	0	0	0	0	0	0	0	0	0.00321184	0	0	0	0	0	0	0	0	0	0	0	0	0	0	0	0	0	0	0	0	0	0	0	0	0	0	0	0	0	0
B269_Stool	0	0	0	2.31653e-05	0	0	0.00034748	0	0	0	0	0	0	0	0	0	0	0	0	0	0	0	0	0.00039381	0	0	0	0	0.00720441	0	0	6.94959e-05	0	0	0	0	0	0	0	0	0	0	0	0	0	0	0	0	0
B270_Stool	0	0.00018407	0	0	0	0	0	0	0	0	0	0	0	0	0	0	5.52212e-05	0.000865131	0	0	0	0	0	0	0	0	0	0	0.000570619	0	0	0	0	0	0	0	0	0	0	0	1.8407e-05	0	0	0	0	0	0	0	0
B271_Stool	0	0	0	0	0	0	0	0	0	0	0	0	0	0	0	0	0	0	0	0	0	0	0	0	0	0	0	0	3.19514e-05	0	0	0	0	0	0	6.39029e-05	0.000255611	0	0	0	0	0	0	0	0	0	0.0412812	0	0
B272_Stool	0	0.000985313	0	9.23731e-05	0	0	4.61865e-05	0	0	0	0	0	0	0	0	0	0	0	0	0	0	0	0	0.000153955	0	0	0	0	0	0	0	0	0	0	0	9.23731e-05	0.000184746	0	0	0	0	0	0	0	0	0	0	0	0
B273_Stool	0	0.000244516	0	4.315e-05	0	0	0.000115066	0.000115066	0	0	0	0	0	0	0	0	0	0	0	0	0	0	0	0	0	0	0	0	0	0	0	0	0	0	0	0	0	0	0	0	0	0	0	0	0	0	0	0	0
B274_Stool	0	0	0	0	0	0	0.000392569	0	0	0	0	0	0	0	0	0	0	0	0	0	0.00144466	0	0	0	0	0	0	0	0	0	0	0	0	0.000471083	0	0	0.000157028	0	0	0	0	0	0	0	0	0	0	0	0
B275_Stool	0	0	0	0	0	0	0.000125982	0	0	3.14956e-05	0	0	0	0.001748	0	0	0	0	0	0	0	0	0	0	0	0	0	0	0	0	0	0	1.57478e-05	0	0	0	0	0	0	0	0	0	0	0	0	0	0	0	0
B276_Stool	0	0	0	5.41282e-05	0	0.000144342	0.00019847	0	0	0	0	0	0	0	0	0	0	5.41282e-05	0	0	0	0	9.02136e-05	0	0	0	0	0	5.41282e-05	0	0	0.00140733	0	0	0	0	0	0	3.60855e-05	0	0	0	0	0	0	0	0	0	0
B277_Stool	0	0	0	0	0	0	0	0.00300848	0	0	3.53939e-05	0	0	0	0	0	0	0	0	0	0	0	5.30908e-05	1.76969e-05	0	0	0	0	0	0	0	0	0	0	0	0	0	0	0	0	0	0	0	0	0	0	0	0	0
B278_Stool	0	0	0	3.65845e-05	0	0	0.000128046	0	0	0	0	0	0	0	0	0	0	0	0	0	0	0	5.48767e-05	0.380497	0	0	0	0	0.000878027	0	0	0	0	0	0	0	0	5.48767e-05	0	0	0	0.000256091	0	0	0	0.00016463	0.000201215	0.00294505	0
B279_Stool	0	0	0	4.55699e-05	0	0	4.55699e-05	0.000744308	0	0	0	0	0	0	0	0	0	0	0	0	0	0	0	0	0	0	4.55699e-05	0	0	0	0	0.000394939	0	0	0	3.03799e-05	0	0	0	0	0	0	0	3.03799e-05	0	0	0	0	0
B280_Stool	0	0	4.59439e-05	0	0	0	0	0	0	0	0	0	0	0	0	0	0	0	0	0	0	0	0	3.06293e-05	0	0	0	0	0.000490069	0	0	0.000122517	0	0	0	0	9.18878e-05	0	0	0	0	0	0	0	0	0	0.0029251	0	0
B281_Stool	0.000135386	0	0	5.80226e-05	0	0	0	0	0	0	0	0	0	0.00353938	0	0	0	0	0	0	0.001702	0	0	0	0	0	0	0	0	0	0	0.00023209	0	0	0	7.73635e-05	0	0	0	0	0	0	0	0	0	0	0	0	0
B282_Stool	0	0	0	0	0	2.99088e-05	0	0	0	0	0	0	0	0	0	0	0	0	0	0	0	0	8.97263e-05	0	0	0	0	0	0	0	0	7.4772e-05	0	0	0	0	2.99088e-05	0	0	0	0	0	0	0	0	0	0	0	0
B283_Stool	0	0	0	0	0	0	0.000288404	0	0	0	0	0	0	0	0	0	0	0	0.000797353	0	0	0	3.39299e-05	0	0	0	0	5.08949e-05	0	0	0	8.48248e-05	0	0	0	0	0.000390194	0	0	0	0	0	0	3.39299e-05	0	0	0	0	0
B284_Stool	0	0	0	0	0	0	0	0	0	0	0	0	0	0	0	0	0	0	0	0	0	0	4.05326e-05	0	0	0	0	0	0.0221511	0	0	0	0	0	0	0	0	0	0	0	0	0	0	0	0	0	8.10652e-05	0	0
B285_Stool	0	0	0	0.000119313	0	0	0.00115905	0	0	0	0	0	0.000119313	0	0	0	0	0	0	0	0	0	0	0	0	0	0	0	0.00180675	0	0	0.00105678	0	0	8.52239e-05	0	0	0	0	3.40896e-05	0	0	0	0.000119313	0	0	0	0	0
B286_Stool	0	1.49654e-05	0	7.48268e-05	0	0	0	0	0	0	0	2.99307e-05	0	0.011673	0	0	0	0.0014666	0	0	0	0	0.000209515	0.0182128	0	5.98614e-05	1.49654e-05	0	0	0	0	1.49654e-05	0	0	0	0	0	0	0	0	0	1.49654e-05	0	0	0	0.000149654	0	0	4.48961e-05
B287_Stool	0	0	0.00138103	0	0	0	0.00120018	0	0	0	0	0	0	0	0	0	0	0.010999	0	0	0	0	0	0	8.22044e-05	0	0	0	0	0	0	0	0	0.000147968	0.000164409	0.000131527	0.000131527	0	0	0	0	0	0	0	0	0	0	0	0
B288_Stool	0	0	0	0	0	0	0	0	0	0	0	0	0	0	0	0	0	0.00707702	0	0	0	6.90441e-05	0	0.00350399	0	0	0	0	0	0	0	0.000241654	0	0	0	0	8.63051e-05	0	0	0	0	0	0	0	0	0	0	0.00378016	0
B289_Stool	0	0	0	0	0	6.82017e-05	0	0	0	0	0	0	0	0	0	0	2.72807e-05	5.45613e-05	0	0	0	0	0	0	0	0	0	0	0	0	0	0	0	0	0	0	0	0.00199149	0	0	0	0	0	0	0	0	0	0	0
B290_Stool	0	0	0	0.0016624	0	0	0.00146682	0	0	0	0	0	0	0	0	0	0	0	0	0	0	0	0	0	0	0	0	0	0	0	0	0	0	0	0	0	0	0	0	0	0	0	0	0	0	0	1.62981e-05	0	0
B291_Stool	0.000693251	0	0	0	0	0	0.000389954	0	0	0	8.66564e-05	0	0	0	0	0	0	0	0	0	0	0	0	0	0	0	0	0	0	0	0	2.88854e-05	0	0	0	0	0	0	0	0	0	0	0	0	0	0	8.66564e-05	0	0
B292_Stool	0	0	0	0	0	0	3.79176e-05	0	0	0	0	0	0	0	0	0	0	0	0	0	0	0	0	0	0	0	0	0	0	0	0	0	0	0	0	0	3.79176e-05	0	0	0	0	0	0	0	0	0	0	0	0
B293_Stool	0	0	0	0	0	0	0.000190455	0	6.3485e-05	0	3.17425e-05	0	0	0	0	0	0	0	0	0	0	0	0	0	0	0	0	0	0.00012697	0	0	0.00295205	0	0	0	0	0	0	0	0	0	0	0	0	0	0	0	0	0
B294_Stool	0	0	0	0	0	0	0.000891204	0	0	0	0	0	0.122794	0	0	0	0	0	0	0	0	0	0	0	0	0	0	0	0	0	0	9.59759e-05	0	0	0	0	0	0	0	0	0	0	0	0	0	0	0	0	0
B295_Stool	6.85577e-05	0	0	0.000822693	0	0	0	0	0	0	0	0	0	0	0	0	0	0	0	0	0	0	0.000137115	0	0	0	0	0	0	0	0	1.71394e-05	0	0	0	0	0	0	0	0	0	0	0	0	0	0.000548462	1.71394e-05	0	0
B296_Stool	0	0	0	0.000176007	0	0	0.000146673	0	0	0	0	2.93345e-05	0	0	0	0	0	0	7.33364e-05	0	0	0	0	0	0	0	0	0	0.000337347	0	0	2.93345e-05	0	0	2.93345e-05	0	0	0	0	0	0	0	0	0	0	0	0	0	0
B297_Stool	5.00868e-05	0	0	0	0	0.000250434	0	0	0	0	0	0	0	0	0	0	0	0	0	0	0	0	0	0	0	0	0	0	0	0	0	0	0	0	0	0	0	0	0	0	0	0	0	0	0	0.000317217	0	0	3.33912e-05
B298_Stool	0	0	0	0	0	0	0.00483538	0	3.12969e-05	0	0	0	0	0	0	0	0	0	0	3.12969e-05	0	0	0	0	0	0	0	0	0	0	0	1.56485e-05	0	0	0	0	0	0	0	0	0	0	0	0	0	0	0	0	0
B299_Stool	0	0	0	4.76682e-05	0	0	7.94471e-05	0	0	0	0	0	0	0	0	0	0	0	0.000905696	0	0.000619687	0.000127115	0	0	0	0	0	0	0	3.17788e-05	0	0	0	0	0	0	0	0	0	0	0	0	0	0	0	0	0	0	0
B300_Stool	0	0	0	0	0	0	0.000454318	0	0	0	0	0	0	0	0	0	0	0	0	0	0	0	3.02879e-05	0	0	0	0	0	0	0	0	0	0	0	0	0	0	0	0	0	0	0	0	6.05758e-05	0	0	0	0	0
B302_Stool	0	0	0	6.68684e-05	0	0.000100303	0	0	0	0	0	0	0	0	3.34342e-05	0	0	0	0	0	0.00091944	0	0.000167171	0	0	0	1.67171e-05	0	0	0	0	0	0	0	0	0	0	0	0	0	6.68684e-05	0	0	0	0	0.000100303	0	0	0
B303_Stool	0	0	0	0	0	0	0	0	0	0	0	0	0	0	0	0	0	0	0	0	0	0	0	0	0	0	0	0	0	0	0	0	0	0	0	0	0.000259036	0	0	0	0	0	0	0	0	0	0	0	0
B304_Stool	0	0	0	0	0	0.000185114	0	0	0	0	0	0	0	0.00737608	0	0	0	0	0	0	0	0	0	0	0	0	0	0	0.00146667	0	0	0	0	0	0	0	0	0	0	0	0	0	0	0	0	0	0.00370228	0	0
B305_Stool	0	0	0	0	0	0	0	0	0	0	0	0	0	0	0	0	0	0	0	0	0	0	0	0	0	0	0	0	0	0	0	0.000406544	4.87852e-05	0	0	0	0	0	0	0	0	0	0	0	0	0	0.00265066	0	0
B306_Stool	0	0	0	0	0	0	5.29087e-05	0	0	0	0	0	0	0	0	0	0	0	0	0	0	0	0	2.64543e-05	0	0	0	0	0.000370361	0	0	0	0	0	0	2.64543e-05	0	0	0	0	0	0	0	0	0	0	0	0	0
B307_Stool	0	0	0	0	0	0	0	0	0	2.8893e-05	0	0	0	0.000592306	0	0	0	0.00301931	0	0	0	0	0	2.8893e-05	0	0	0	0	0.00502738	0	0	0	0	1.44465e-05	0	0	0	0	0	0	0	0	0	0	0	0	0	0	0
B308_Stool	0	2.99603e-05	0	0	0	0	0	0	0	0	0	0	0	0	0.000224702	0	0	0	0	0	0	0	0	0	0	0	0	0	0.00097371	0	0	0	0	0	0	0	0	0	7.49008e-05	0	0	0	0	4.49404e-05	0	0.00260655	0	0	0
B309_Stool	0	0	0	0	0.000119716	0	2.99289e-05	0	0	0	0	0	0	0	0	5.98578e-05	0	0	0	0	0.00190049	0	0.00056865	0	0	0	0	2.99289e-05	0	0	0	7.48223e-05	0	0	0	0	0	0	0	0	0	0	0	0	0	0	0	0	0
B310_Stool	0	0	0	0.000141385	0	0	0.00026706	6.28378e-05	0	0	0	0	0.000125676	0	0	0	0	0	0	0	0	0	0	0	4.71283e-05	0	0	0	0	0	0	0.000361317	0	0	0	0	0	0	0	1.57094e-05	3.14189e-05	0	0	3.14189e-05	0	0	0	0	0
B311_Stool	0	0.000895581	8.39607e-05	0.000391817	0	0	4.19803e-05	0	9.79542e-05	4.19803e-05	0	0	0.000671686	0	0	0	0	0	0	0	0	0	0	0	0	0	0	0	0	0	0	0	0	0	0	0	0	0	5.59738e-05	0	0	0	0	0	0	0	0.00453388	0	0
B312_Stool	0	0	0	0	0	0	0.000215449	0	0	0	0	0	0	0	0	0	0	0	0	0	0	0	0	0	0	0	0	3.31461e-05	0.0605744	0	0	8.28651e-05	0	0	0	0	0	0	6.62921e-05	0	0	0	0	0	0	0	0	0	0
B313_Stool	0	0	0	0	0	0	0.000303268	0	0	0	0	0	0.000160554	0.00454902	0	0	0	0	0	0	0	0	0	0.0131654	0	0	0	0	3.56786e-05	0	0	0	0	0	0	0	0	0.0157164	0	0	0	0	0	0	0	0	0	0	0
B314_Stool	0	0	0	0	1.46439e-05	0	0.00064433	0	0	0	0	0	1.46439e-05	0	0	0	0	0	0	0	0	0	0	0.000161083	0	0	0	0	0	0	0	0.000410028	0	0	0	0	0	0	4.39316e-05	0	0	0	0	4.39316e-05	0	0	0	0	0
B315_Stool	0	0	0	0	0	0	6.28654e-05	0	0	4.19103e-05	0	0	0	0	0	0	0	0	0	0	0.000335282	0	4.19103e-05	0	0	0	4.19103e-05	0	0.000272417	0	0	0.000125731	0	0	0	0	0	0	0	0	0	0	6.28654e-05	0	0	0	0	0	0
B316_Stool	0	0	0	0.0002297	0	0	0	0	0	0	4.59401e-05	0	0	0.00103365	0	0	0	4.59401e-05	0.000780981	0	0	0	0	0	0	0	0	0	0.00670725	0	0	0.00027564	0	0.0002297	0	0	0	0	0	0	0	0	0	0.00016079	0	0	0	0	0
B317_Stool	0	0	0	0	0	0	0	0.0308312	0	0	0	0	0	0	0	0	0	0	0	0	0	0	0	0	0	0	0	0	0.000962076	0	0	0.000246112	0	0	0	0	0	0	0	0	0	0	0	0	0	0	0	0	0
B318_Stool	0	0	0	4.26085e-05	0	4.26085e-05	0.000213042	0	0	0	0	0	0	0	0	0	0	0	0	0	0	0	0	0	0	0	0	0	0	0	0	4.26085e-05	0	0	0	0	0	0	0	0	0	0	0	0	0	0	0.000404781	0	0
B319_Stool	0	0	0	0.000490354	0	0	0.000202905	0	0	0	0	0	0	0	0	0	0	0.139345	0	0	0	0	0	0	0	0	0	0	0	0	0	8.45437e-05	0	0	0	0	0	0	0	0	0	0	0	0	0	0	0	0	0
B320_Stool	0	0	0	5.10777e-05	0	0.000698063	0	0	0	0	0	5.10777e-05	0	0	0.000272415	0	0	0	0	0	0	0	0	0	0	0	0	0	0.00297954	0	0	0	0	0	0	0	0	0	0	0	0	0	0	0	0	0	0	0	0
B321_Stool	0	0	7.3062e-05	3.6531e-05	0	0	0	0	0	3.6531e-05	0	0	0	0.000182655	0	0	0	0	0	0	0	0	0	0	0	0	0	0	0	0	0	0	0	0	0	0	0	0	0	0	0	0	0	0	0	0	0	0	0
B322_Stool	0	0	0	0	0	0	0	0.0213806	0	0	0	0	0	0	6.93614e-05	0	0	0.0749623	0	0	0	0	0	0	0	0	0	0	0	0	0	0.000104042	0	0	0	0	0	0.000242765	0	0	0	0.000156063	0	0	0	0	0	0	0
B323_Stool	0	0	0	4.08973e-05	0	0	0.00351717	0	0	0	0	0	0	0	0	0	0	0	0	0	0	6.13459e-05	0	6.13459e-05	0	0	0	0	0	0	0	0	0	0	0	0	0	0	0	0	0	0	0	0	0	0	0	0	0
B324_Stool	0	0	0	3.99433e-05	0	0	0	0.00499291	0	0	0	0	0	0	0	0	0	0	0	0	0	0	0	0	0	0	0	0	0	0	0	0	0	0	0	0	0	0.000419404	0	0	0	0	0	0	0	0	0	0	0
B325_Stool	0	8.02552e-05	0	0	0	0	0.00154491	0	0	0	0	0	0	0	0	0	0	0.000120383	0.0016051	0	0	0	0	0	0	0	0	0	0.000120383	0	0	0.000501595	6.01914e-05	2.00638e-05	0	0	2.00638e-05	0	0	0	0	0	0	0	0	0	0	0	0
B326_Stool	0	0	0	0	0	0	0	0	0	0	0	6.21994e-05	0	0	0.000290264	0	0	0	0	0	0	0	0	0	0	0	0	0	0	0	0	2.07331e-05	0	0	0	0	0	0	0	0	0	0	0	0	0	0	0.000186598	0	0
B327_Stool	0	0	0	0	0	0	0	0	0	0	0	0	0	0	0	0	0	0	0	0	0	4.05425e-05	0	0	0	0.000222984	0	4.05425e-05	0.000304068	0	0	0	0	0	0	0	0	0	0	4.05425e-05	0	0	0	0	0	0	0	0	0
B328_Stool	0	0	0	0	0	0	3.90923e-05	0	3.90923e-05	0	0	0	0	0	0	0	0	0	0	0	0	0	0	0	0	0.000156369	0	0	0.00211098	0	0	0.000840484	0	0	0.000136823	0	0	0	0	1.95461e-05	0	0	0	0	0	0	0	0	0
B329_Stool	1.79982e-05	0	0	7.19929e-05	0	0	0.000485952	0	0	0	0	0	0	0	0	0	0	0	0	0	0	0	0	0	0	0	0	1.79982e-05	0	0	0	0	0	0	0	0	0	0	0	5.39947e-05	0	0	0	0	0	0	0	0.000755926	0
B330_Stool	0	0	0	0	0	0	0	0	0	0	0	0	6.71513e-05	0	0	0	0	0	0	0	0	0	0.000671513	0	0	3.35756e-05	1.67878e-05	0	0	0	0	0	0	8.39391e-05	0	0	0	0	0	0	0	0	0	0	0	0	0	0	0
B331_Stool	0	0	0	0	0	0	5.05178e-05	0	0	1.68393e-05	0	0	0	0	0	0	0	0	0	0	0	0	0.00045466	0	0	0	0	0	0	0	0	0	0	0	0	0	0	0	0	0	0	0	0	0	0	0	0	0	0
B332_Stool	0	0.000933479	0	0	0	0	0.00393685	0	0	0	0	0	0	0	0	0	0	0	0	0	0	0	0	0	0	0	0	0	0.00221194	0	0	0	0	0	0	0	0	0	0	0	0	0	0	8.11721e-05	0	4.05861e-05	0	0	0
B333_Stool	0	0	6.27536e-05	0.000627536	0	0.00207087	0.000271932	0	0	0	0	0	0.000711208	0.0145379	0	0	0	0	0.00571058	0	0	0.000334686	0	0	0	0	0	0	0	0	0	2.09179e-05	0	0	0	0	0	0.00110865	0	0	0	0	0	0	0	0	0	0	0
B334_Stool	0	0	0	0.000168166	0	0	0.00492727	0	0	0	0	0	0	0	0	0	0	0	0	0	0	0	0	0	0	0	0	0	0.00156394	0	0	0	0	0	0	0	0	0	0	0	0	0	0	0	0	0	0	0	0
B335_Stool	0	0	0	6.51254e-05	0	0	0.000694671	0	0	0	0	0	0	0	0	0	0	0.000238793	0	0	0	2.17085e-05	0	0	0	0	0	0	0	0	0	0.000130251	0	0	0	0	0	0	0	0	0	0	0	0	0	0	0	0	0
B336_Stool	0	0	0	0	0	0	0.000173322	0	0	0	0	0	0	0	0	0	0	0	0	0	0	0	0	0	0	0	0	0	6.93289e-05	0	0	0	0	0	0	0	0	0	0	0	0	0	0	3.46645e-05	0	0	0	0	0
B337_Stool	0	0	0	5.06945e-05	0	0	0.0128595	0	0	0	0	0	0.00018588	3.37963e-05	0	0	0	0	0	0	0	0	0	0	0	0	0	0	0	0	0	0	0	0	0	0	0	0	0	0	0	0	0	0	0	0	0	0	0
B338_Stool	0	0	0	7.72559e-05	0	0	0	0	0	0	0	0	0	0	0	0	0	0	0	0	0	0	0	0	0	0	0	0	0.00948316	0	0	0.000231768	0	0	0	0	0	0	0	0	0	0	0	0	0	0	0	0	0
C401_Stool	0	0	5.42427e-05	0	0	0	0	0	0	0	0	0	0	0	0	0	0	0.00157304	0	0	0	0	0	0	0	0	0	0	0	9.04045e-05	0	0	0	0	0	0	0	0	0	0	0	0	0	0	7.23236e-05	0	0	0	0
C402_Stool	0	0	0	0	0	0	0	0	0	0	0	0	0	0	0	0	0	0	0	6.82722e-05	0	0	0	0.000221885	0	0	0	0.000119476	0	0.000153613	0.000136544	0.00102408	0	0	0	0	0	0	0	0	0	0	0	0	0	0	0	0	0
C403_Stool	0	0	0	0	0	0	6.29119e-05	0	0	0	0	0	0	0	3.14559e-05	0	0	7.86398e-05	0	0	0	0	0	0	0	0	0	1.5728e-05	0	0	0	0	0	0	0	0	0	0	0	0	0	0	0	0	0	0	0	0	3.14559e-05
C404_Stool	0	0	0	0	0	0	0	0	0	5.53567e-05	0	0	0	0	0	0	0	0	0	0	0	0	0	9.22611e-05	0	0	0	0	7.38089e-05	0	0	0	0	0	0	0	0	0	0	0	0	0	0	0	0	0	0	0	0
C405_Stool	0	0	0	0	0	0	0	0	0	0	0	0	0	0	0	0	0	0	0	0	0	0	5.45266e-05	0	0	0	0	7.27022e-05	0.000545266	0	0	0	0	0	0	0	0	0.000290809	0	0	0	0	0	0	0	0.000218107	0	0.00219924	0
C406_Stool	0	0	0	0	0	0	0	0	0	0	0	0	0	0	0.000350239	0	0	0	0	0	0	0	0	8.33903e-05	0	0	0	0.00386931	0	0	0	0.000100068	0	0	0	0	1.66781e-05	0	0	0	0	3.33561e-05	0	0	0	0	0	0	0
C407_Stool	0	0	0	8.33861e-05	0	0	5.00317e-05	0	0	6.67089e-05	3.33545e-05	0	0	0	0	0	0	0	0	0.00030019	0	0	0	0	0	0	0	0	0	0	0	0	0	0	0	0	0	0	0	0	0	1.66772e-05	0	0	0	0	0	0.00116741	0
C408_Stool	0	0	0	5.42388e-05	0	0	0	0	0	0	0	0	0	0	0	0	0	0	0	0	0	0	0	0	0	0	5.42388e-05	0	0.00263962	0	0	0	0	0	0	0	0	0	3.61592e-05	0	0	0	0	0	0	0	0	0	0
C409_Stool	0	0	0	0.000158431	0	0	0.00766228	0	0	0	0	0	0	0	0	0	0	0	0	0	0	0	0	0	0	0	0	0	0	0	0	0	0	0	0	0	0	0	0	0	0	0	0	0	0	0	0	0	0
C410_Stool	0	0	0	0.000104426	0	0.000226256	0	0	0	0	0	6.96173e-05	5.2213e-05	0	0	0	0	0	0	0	0	0	0	0	0	0	0	0	0	0	0	0	0	0	0	0	0	0	0	0	0	0	0	0	0	0	1.74043e-05	0	0
C411_Stool	0	0	0	0	0	0	0	0	0	7.32129e-05	0	0	0	0	0	0	0	0	0	0	0	0	0.000146426	0	0	0	0	0	0	0	0	0	0	0	0	0	0	0	0	0	0	0	0	0	0	0	0	0	0
C412_Stool	0	0	0	0.000172599	0	0	0	0	0	0	0	3.83553e-05	0	0	0	0	0	0	0	0	0	0	0	0	0	0	0	0	0	0	0	0	0	0	0	0	0	0	0	0	0	0	0	3.83553e-05	0	0	0	0	0
C413_Stool	0	0	0	9.34347e-05	0.000109007	0	0	0	0	0	0	0	0	0	0	0	0	0	0	0	0	0	0.00129251	0	0	0	0	0	0	0	0	0	0	0	0	0	0	0	3.11449e-05	0	0	0	0	0	0	0	0	0	0
C414_Stool	0	0	0	0.000256244	0	0	6.83317e-05	0.014828	0	5.12488e-05	0	0	0	0	0	0	0	0	0	0	0	0	0	0	0	0	0	5.12488e-05	0	0	0	0	0	0	0	3.41658e-05	0	0	0	3.41658e-05	0	0	0	3.41658e-05	0	0	0	0	0
C415_Stool	0	0	0	0	0	0	0	0	0	5.49551e-05	0	0	0	0	0	0	0	0	0	0	0	0	7.32735e-05	0	0	0	0	0	0	0	0	0	0	0	0	0	0	0	0	0	0	0	0	0	0	0	0	0	0
C416_Stool	0	0	0.000129588	0.00132828	0	0	0	0	0	3.23971e-05	0	0	0	0	0	0	0	0	0	0	0	0	0	0	0	0	0	0	9.71912e-05	0	0	0	0	0	0	0	0	0	0	0	0	0	0	0	0	0	0	0	0
C417_Stool	0	0	0	0	0	0	5.69066e-05	0	0	0	0	0	0	0	0	0	0	0	0	0	0	0	0.00121401	0	0	0	0	3.79377e-05	0	0	0	0	0	0	0	0	0	0	0	0	0	0	0	0	0	0	0	0	0
C418_Stool	0	0	0	0	0	7.3252e-05	0	0	0	3.6626e-05	0	0	0	0	0	0	0	0	0	0	0	0	0	0	0	0	0	0	0	0	0	0	0	0	0	0	0	0	0	0	0	0	0	0	0	0	0	0	0
C419_Stool	0	0	0	0	0	0	0	0.00103704	0	0	0	0	0	0	0	0	0	0	0	0	0	0	0	0	0	0	0	0	0.0330041	0	0	0.000312757	0	0	4.93827e-05	0	0	0	4.93827e-05	0	0	0	0	0	0	0	0	0	0
C420_Stool	0	0	0	0	0	0	0	0	0	0	0	0	0	0	0	0	0	0	0	0	0	0	0.000903918	0	0	0	0	0	0	0	0	0	0	0	0	0	0	0	0	0	0	0	0	0	0	0	0	0	0
C421_Stool	0	0	0	6.94215e-05	0	0	8.67769e-05	0	0	0	0	0	0.000104132	0	0	0	0	0	0	0	0	0	0	0.101095	0	0	0	0	0	0	0	0	3.47108e-05	0	0	0	0	0	0	0	0	0	0	0	0	0	0	0.00267273	0
C422_Stool	0	0	0	7.92154e-05	0	0	0	0	0	0	0	0	0	0	0	0	0	0	0	0	0	0	0	0.000110902	0	0	0	4.75293e-05	0.0021705	0	0	7.92154e-05	0	0	0	0	0	0	0	0	0	0	0	0	0	0	0	0	0
C423_Stool	0	0	0	0	0	0	7.97894e-05	0	0	0	0	0	0	0	0	0	0	0	0	0	0	0	0	0	0	0	0	0	0.00539376	0	0	4.78736e-05	0	0	0	0	0	0	0	0	0	0	0	0	0	0	0	0	0
C424_Stool	0	0	0	2.897e-05	0	0	0	0	0	0	0	0	0	0	0	0	0	0	0.000492489	0	0	0	0	0	0	0	0	0	0	0	0	0	0	0	0	0	0	0	0	0	0	0	0	0	0	0	0	0	0
C425_Stool	0	0	0	0	0	0	0.00761219	0	0	0	0	0	0	0	0	0	0	0	0	0	0	0	0	0.0052004	0	0	0	0	0.0185255	0	0	0	0	0	0	0	0	0.000150736	0	0	0	1.50736e-05	0	0	0	0	0	0	0
C426_Stool	0	0	0	0	0	0	0.000297113	0	0	0	0	0	0	0	0	0	0	0	0	0	0	0	0	0	0	0	0	0	0	0	0	0	0	0	0	0	0	0	0	0	0	0	0	0	0	0	1.65063e-05	0	0
C427_Stool	0	0	0	0	0	0	0	0	0	0	0	0	0	0	0	0	0	0	0	0	0	0	0	0	0	0	0	0	0	0	0	0	0	0	0	0	0	0	0	0	0	0	0	0	0	0	0	0	0
C428_Stool	0	0	0	0.000136428	0	0	0	0	0	1.70535e-05	0	0	0	0	0	0	0	0	0	0	0	0	0	0.00371766	0	0	0.000119374	0	1.70535e-05	0	0	0	0	0	0	0	0	0	0	0	0	0	0	0	0	0.000136428	0	0	0
C429_Stool	0	0	0	0.000324522	0	0	0.011373	0	0	0	0	0	0	0	0	0	0	0	0	0	0	0	0	0.184874	0	0	0	0	0	0	0	5.9004e-05	0	0	0	0	5.9004e-05	0	0	0	0	0	0	0	0	0	0	0	0
C430_Stool	0	0	0	4.42576e-05	0	0	0	0	0	0	0	0	0	0	0	0	0	0	0	0	0	0	0	0	0	0	0	0	0	0	0	0	0	0	0	0	0	0	0	0	0	0	0	0	0	0	0	0	0
C431_Stool	0	0	0	0.000253906	0	0	0.00524241	0	0	0	0	0	0	0	0	0	0	0	0.00023897	0	0	0	0.000164292	0	0	0	0	0	0	0	0	0	2.98712e-05	0	0	0	0	0	0	0	0	0	0	0	0	0	0	0	0
C432_Stool	0	0	0	0	0	0	0	0	0	0	0	0	0.000147143	0	0	0	0	0	0	0	0	0	3.26984e-05	0	0	0	0	3.26984e-05	0.00021254	0	0	8.17461e-05	0	0	0	0	0	0	0	0	0	0	0	0	0	0	0	0	3.26984e-05
C433_Stool	0	0	0	0.000118945	0	0	0	0	0	0	0	0	0	0	0	0	0	0	2.97362e-05	0	0	0	0	0	0	0.000401439	0	0	0	0	0	0	0	0	0	0	0	0	0	0	0	0	0	0	0	0	0	0	0
C434_Stool	5.02816e-05	0	0	0	0	0	0.0393705	0	0	0	0	0	3.35211e-05	0	0	0	0	0	0	0	0	0	3.35211e-05	0	0	0	0	0	0	0	0	0	0	0	0	0	0	0	0	0	0	0	0	0	0	0	0	0	0
C435_Stool	0	0	0	0	0	0	0	0	0	0.000449678	0	0	0	0	0.00114918	0	0	0	0	0	0	0	0	0	0	0	0	6.66189e-05	0	0	0	0	0	0	0	0	0	0	0	0	0	0	0	0	0	0	0	0	0
C436_Stool	0	0	9.46641e-05	0	0	0	0.00129374	0	0	0	0	0	0	0	0	0	0	0	0	0	0	0	0	0.00023666	0	0	0	0.000126219	0	0	0	0	0	0	0	0	0	0	0	0	0	0.000220883	0	0	0	0	4.7332e-05	0	0
C437_Stool	0	0	2.61561e-05	0	0	0	0.000640824	0	0	0	0	0	0.0350361	0	0	0	0	0	0	9.15464e-05	0	0	0	0	0	0	0	0	0	0	0	0	0	0	0	0	0	0	0	0	0	0	0	0	0	0	0	0	0
C438_Stool	0	0	0	2.76905e-05	0	0	0	0	0	0	0	0	0	0.000249214	4.15357e-05	0	0	0	0	0	0	0	0	0	0	0	0	0	0	0	0	0	0	0	0	0	0	0.000138452	0	0	0	0	0	0	0	0	0	0	0
C439_Stool	0	0	0.00010877	0	0	0	0	0	0	0	0	0	0	4.66157e-05	0	0	0	0	0	0	0	0	0	0	4.66157e-05	0	0	0	0	0	0	0.000248617	0	0	0	0	0	0	0	0	0	0	0	0	0	0	0	0	0
C440_Stool	0	0	0	0	0	0	0.000519473	0	0	0	0	0	0	0	6.11144e-05	0	0	0	0	0	0	0	0	0	0	0	0	0	0	0	0	0	0	0	0	0	0	0	0	0	0	0	0	0	0	0	3.05572e-05	0	0
C441_Stool	0	0	0	0	0	0	0	0	0	0	0	0	0	0	0	0	0	0	0	0	0	0	0	0	0	0	0	0	0.000568631	0	0	0	0	0	0	0	0	0	0	0	0	0	0	0	0	0	0	0	0
C442_Stool	0	7.11612e-05	0.000626219	0	0	0	0.000740077	0	0	0	0	0	0	0	0	0	0	0	0	0	0	0	0.000284645	0	0	0	0	0	0.00819777	0	0	0	0	0	0	0	0	0	0	0	0	0	0	0	0	0	0	0	0
C443_Stool	0	0	0	0	0	0	0.000536973	0	0	0	0	0	0	0	0	0	0	0	0.00015544	0	0	0	0	0.00234573	0	0	9.89162e-05	0	0.00310879	0	0	0	0	0	0	0	0	4.23926e-05	0	0	0	0	0	0	0	0	0	0.000268487	0
C444_Stool	0	0	0	0	0	0	0.000702454	0	0	0	0	0	0	0	0	0	0	0	0	0	0	0	0	0	0	0	1.63361e-05	0	0	0	0	0.000343059	0	0	0	0	0	0	0	0	4.90084e-05	0	0	0	0	0	0	0	0
C445_Stool	0	0	0	0	0	0	2.93324e-05	0	0	0.000513317	0	0	0	0.00228793	5.86648e-05	0	0	0	0	7.3331e-05	0	0	0.000146662	0	0	0	0	0	0.000557316	0	0	0	0	0	0	0	0	0	0	0	0	0	0	0	0.000190661	0	8.79972e-05	0	0
C446_Stool	0	0	0.00206442	0	0	0	0	0	0	8.97574e-05	0	0	0	0	0	0	0	0	0	0	0	0	0	0	0	0	0	0	0.0726522	0	0	0.000217982	0	0	0	0	0	0	0	0	0	0	0	0	0	0	0	0	0
C447_Stool	0	0	0	0.000336641	0	0	0	0	0	6.73283e-05	0	0	0.000323176	0	0	0	0	5.38626e-05	0	0.000269313	0	0	0	0	0	0	0	0	0	0	0	0	0	0	0	0	0	0	0	0	0	0	0	0	0	0	0	0	0
C448_Stool	0	0	0	5.8287e-05	0	0.000204004	0.000218576	0	0	2.91435e-05	0	0	0	0	0	0	0	0	0	0	0	0	7.28587e-05	0	5.8287e-05	0	0	2.91435e-05	0	0	0	0.000218576	0	0	0	0	0	0	0	0	0	0	0	0	0	0	5.8287e-05	0	0
C449_Stool	0	0	0	8.66276e-05	0	0	0.000129941	0	0	0	0	0	0	0	0	0	0	0	0	0	0	0	2.88759e-05	0	0	0	0	0	0	0	0	0	0	0	0	0	0	0	0	0	0	0	0	0	0	0	0	0	0
C450_Stool	0	0.00371831	0	0	0	0	0.000224898	0	0	0	0	0	0	0	0	0	0	0	0	0	0	0	0	0	0	0	0	0	0	0	0	8.99591e-05	0	0	0	0	2.99864e-05	0	2.99864e-05	0	0	0	0	0	0	0	0	0	0
C451_Stool	0	0	0	8.11978e-05	0	0	0	0	0	0	0	0	0	0	0	0	0	0	0	0	0	0	0	0	0	0	0	0	0.000243593	0	0	0	0	0	0	0	0	0	0	0	0	0	0	0	0	0	0	0.00264705	0
C452_Stool	0	0	0	0	0	0	0	0	0	0	0	0	0	0	0.00100802	0	0	0	0	0	0	0	0	0.0317831	0.000122184	0	1.5273e-05	0	0	0	0	0	0	0	0	0	0	0.000274914	0	0	0	0	0	0	0	0	0	0	0
C453_Stool	0	0	0	0	0	0	0.00011136	0	0	0	0	0	0	0	2.784e-05	0	0	0	0	0	0	0	0	0	0	0	0	2.784e-05	0.00476064	0	0	0	0	0	0	0	0	0.000542881	0	0	0	0	0	0	0	0	2.784e-05	0	0
C454_Stool	0	0	0	6.82757e-05	0	0	0	0.00107534	0	0	0	0	0	0	0	0	0	0	0	0	0	0	0	8.53446e-05	0	0	0	0	0.000119482	0	0	0	0	0	0	0	0	0	0	0	0	3.41379e-05	0	0	0	0	0	0.00119482	0
C455_Stool	0.000513736	0	0	6.4217e-05	0	0	0.000796291	0	0	0	0	0	0	0	0	0	0	0	0	0	0	0	6.4217e-05	0	0	0	7.70604e-05	0	0.00148983	0	0	0	0	0	0	0	0	0	0	0	0	0	0	0	0	0	0	0	0
C456_Stool	0	0	0	0	0	0	0	0	0	2.87542e-05	0	7.18856e-05	0	0	0.000244411	0	0	0	0	0	0	0	0	0	0	0	0	0	0	0	0	0	0	0	0	0	0	0.000129394	0	0	0	1.43771e-05	0	0	0	0	0	0	0
C457_Stool	0	0	0	2.96872e-05	0	0	0	0	0	2.96872e-05	0	0	0	0	0	0	0	0	0	0	0	0	0.000430465	4.45309e-05	0	0	0	0	0	0	0	0	0	0	0	0	0	0	0	0	0	0	0	0	0	0	0	0	0
C458_Stool	0	0	0	0.000121623	0	0	0.000510818	0	0	0	0	0	0	0	0.00251761	0	0	0	0	3.6487e-05	0	0	0.000717578	0	0	0.00132569	0	0	0	0	0	0	0	0	0	0	0	0	0	0	0	0	0	0	0	2.43247e-05	0	0	2.43247e-05
C459_Stool	0	0	0	0	0	0	2.86784e-05	0	0	2.86784e-05	0	0	0	0	0	0	0	0	0	0	0	0	2.86784e-05	0.0177662	0	0	0	0	0	0	0	2.86784e-05	0	0	0	0	0	0	0	0	0	0	0	0	7.16959e-05	0	0	0	0
C460_Stool	0	0	0	0	0	1.64802e-05	4.94405e-05	0	0	0	0	0	0	0	0	0	0	0	0	0	0	0	0	0	0	0	0	0	0.0128381	0	0	0	0	0	0	0	0	0	0	0	0	0	0	0	0	0.000115361	0	0	0
C461_Stool	0	0	0	4.70079e-05	0	0.000125355	0.000156693	0	0	3.13386e-05	0	3.13386e-05	0	0	0	0	0	0	4.70079e-05	0	0	0	0.000470079	0.000188032	0	0	0	0	0.00398001	0	0	0	0	0	0	0	0	0	0	0	0	0.000109685	0	0	0	0	0	0.000125355	0
C462_Stool	0	0	0	0	0	0	0	0	0	0	0	0	0	0	5.90528e-05	0	0	0	0	0.000811976	0	0	0	0	0	0	0	0	0	0	0	0	0	0	0	0	0	0	0	0	0	0	0	0	0	0	0	0	0
C463_Stool	0	0	0	0	0	0	0.00093701	0	0	0	0	3.23107e-05	0	0	0	0	0	0	0	0	0	0	0	0	0	0	0	4.84661e-05	0.00350571	0	0	0	0	0	0	0	0	0	0	0	0	0	0	0	0	0	0	0	0
C464_Stool	0	0	0	0	0	0	0	0	0	0	0	0	0	0	0	0	5.54232e-05	0	0	0.000484953	0	0	0	0	0	2.77116e-05	0	0	0	0	0	0	0	0	0	0	0	0	0	0	0	0	0	0	0	0	0	0	0
C465_Stool	0	0	0	0	0	0.001989	0	0	0	0	0	2.925e-05	0	0	8.77501e-05	0	0	0	0	0	0	0	0	0	0	0	0	0.000131625	0	0	0	0	0	0	0	0	0	0	0	0	0	0	0	0	0	0	0	0	2.925e-05
C466_Stool	0	0	6.14666e-05	0	0.0002305	0	0	0.000153667	0	0	0	0	0	0	0	0	0	0	0.000660766	0	0	0	0	0	0	0	0	0.000261233	0.0018901	0	0	0	0	0	0	0	0	0	0	0	0	0	0	0	0	0	0	0	0
C467_Stool	0	0	0	0	0	0	0	0	0	0	0	0	0	0	0	0	0	0	0	0	0	0	4.16846e-05	0	0	0	0	0	0	0	0	0	0	0	0	0	0	0	0	0	0	0	0	0	0	0	0	0	0
C468_Stool	0	0.00193319	6.55319e-05	0	0	0	6.55319e-05	0	0	3.27659e-05	0	0	0	0	0.00016383	0	0	0	0.00126149	0	0	0	3.27659e-05	0	0	0	0	0	0.00245744	0	0	0.000901063	0	0	0	0	0	0	0	0	0	0	0	0	0	0	0	0	0
C469_Stool	0.000127077	0	0	7.94231e-05	0	0	0	0.000111192	1.58846e-05	0	0	3.17692e-05	0	0	0	0	0	0	0	0	0	0	0.000127077	0	0	0	0	3.17692e-05	0	0	0	0	0	0	0	0	0	0	0	0	0	0	0	0	0	0	0	0	0
C470_Stool	0	0	0	0	0	1.36981e-05	0	0.000452036	0	0	0	0	0	0	0	0	0	0	0	0	0	0	0	0	0	0	0	0	0.000150679	0	0	0	0	0	0	0	0	0	0	0	0	0	0	0	0	0	0	0.00182184	0
C471_Stool	0	0	0	0.000149148	0	0.000167791	0	5.59305e-05	0	0	0	0	0	0	0	0	0	0	0.000111861	0	0	0	0	0	0	0	0	0	0	0	0	0	0	0	0	0	0	0	0	0	0	0	0	0	0	0	0	0	0
C472_Stool	0	0	0	6.11424e-05	0	0	0	0	0	1.52856e-05	0	0	0.000855994	0	0	0	0	0	0	0	0	0	0	4.58568e-05	0	0	0	0.000137571	0	0	0	0	0	0	0	0	0	0	0	0	0	0	0	0	0	0	0	0	0
C473_Stool	0	0	0	0	0	0	0.000994218	0	0	0	0	0	0	0	0	0	0	0	0	0	0	0	0	0	0	0	0	0	0	0	0	2.61636e-05	0	0	0	0	0	0	0	0	0	0	0	0	0	0	0	0	0
C474_Stool	0	0	0.000234593	0.000110397	0	0.000124196	0	0	0	0	0	0	0	0.00260812	0	5.51983e-05	0	0	0	0	0	0	0	0	0	0	0	0	0.000206994	0	0	0	0	0	0	0	0	0	0	0	0	0	0	0.000179394	0	0	0	0	0
C475_Stool	0	0	0	0	0	0	0	0	0	0	0	0	0	0	0	0	0	0	0	0	0	0	5.2764e-05	0	0	0.000404524	0	0	0.00933922	0	0	0	0	0	0	0	0	0	0	0	0	0	0	0	0	0	0	0	0
C476_Stool	0	0	0.000949719	0	0	0	0	0.0069885	0	0	0	0	0	0	0	0	0	0	0	0	0	0	3.58384e-05	0	0	0	0	0	0	0	0	0	0	0	0	0	0	0	0	0	0	0	0	0	0	0	0	0	0
C477_Stool	0	0	0	0	0	0	9.55703e-05	0.0179513	0	0	0	0	0	0	0.000557494	0	0	0	0	0	0	0	0	0	0	0	0	0	0.0118348	0	0	0	0	0	1.59284e-05	0	0	0	0	0	0	0	0	0	0	0	0	0	0
C478_Stool	0	0	0	0	0	0	0	0	0	0	0	0	0	0	0.00071859	0	0	0.00213944	0	0	0.000653264	0	0	1.63316e-05	0	0	0	6.53264e-05	0	0	0	0	0	0	0	0	0	0	0	0	0	0	0	0	0	6.53264e-05	0	0	3.26632e-05
C479_Stool	0	0	0	0.000920533	0	0	0	0	0	0	0	0	0	0	0.000117159	0	0	0	0	0	0	0	0	0	0	0	0	0	0.00359845	0	0	0	0	0	0	0	0	0	0	0	0	0	0	0	0	0	0	0	0
C480_Stool	0	0	0	0.000206189	0	0	0	0	0	0	0	0	0	0	0.000142746	0	0	0	0	0	0	0	0	0.101619	0	0	0	4.7582e-05	0	0	0	0	0	0	0	0	0	0	0	0	0	0	0	0	0	0	0	0	0
C481_Stool	0	0	0	0	0	0	5.95049e-05	0	0	0	0	0	0	0	0	0	0	0	0	0	0	0	0	0	0	0	0	0	0.000634719	0	0	0	0	0	0	0	0	0	0	0	0	0	0	0	0	0	0	0	0
C482_Stool	0.00338847	0	0	0	0	0	0	0	0	0	0	0	0	0	0	0	0	0	0	5.46528e-05	0	0	0	0	0	0	0	0	0	0	0	9.1088e-05	0	0	0	0	0	0	0	0	0	0	0	0	0	0	0	0	0
C483_Stool	0	0	0	0	0	0	0.000139182	0	0	0	0	0	0	0	0	0	0	0	0	0	0	0	0	0	0	0.000198831	0	3.97662e-05	0	0	0	0	0	0	0	0	0	0	0	0	0	0	0	0	0	0	0	0	0
C484_Stool	0	0	7.66695e-05	0	0.00506019	0	5.75021e-05	0	0	0	0	0	0	0	0	0	0	0	0	0	0.00228092	0	0	0	7.66695e-05	0	0	0	0.00145672	0	0	0	0	0	0	0	0	0	0	0	0	0	0	0	0	0	1.91674e-05	0	0
C485_Stool	0	0	0	0	0	0	0	0.000155045	0	0	0	0	0	0	0	0	0	0	0	0	0.00240319	0	0	0	0	0	0	0	0	0	0	0	0	0	0	0	0	0	0	0	0	0	0	0.000116284	0	0	0	0	0
C487_Stool	0	0	0.00119761	0	0	0	0	0	0	0	0	0	0	0	0	0	0	0	0	0	0	0	0	0	0	0	0	2.17746e-05	0	0	0	0.00346217	0	0	2.17746e-05	0	0	0	0	6.53239e-05	0	0	0	0	0	0	0	0	0
C488_Stool	0	0	0	0	0	0	0.000169193	0	0	5.0758e-05	0	0	0	0	0	0	0	0	0	0	0	0	0	0	0	0	0	0	0	0	0	0	0	0	0	0	0	0	0	0	0	0	0	0	0	0	0	0	0
C491_Stool	0	0	0	0	0	0	0	0	0	0	0	0	0	0	0	0	0	0	0	0	0	0	6.04205e-05	0	0	0	0	0	0	0	0	0	0	0	0	0	0	0	0	4.02803e-05	0	0	0	0	0	0	0	0	0
C492_Stool	0	0	6.0048e-05	0	0	0	0	2.0016e-05	0	0	0	0	8.00641e-05	0	0	0	0	0	0	0	0	0	0	0	0	0	0	0	0	0	0	0	0	0	0	0	0	0	0	0	0	0	0	0	0	0	0	0	0
C493_Stool	0	0	0.00014136	0	0	0	3.53401e-05	0	0	0	0	0	0	0	0	0	0	0	0	0	0	0	0	0	0	0	0	0	0	0	0	0.00010602	0	0	0	0	0	0	0	0	0	0	0	0	0	0	0	0	0
C494_Stool	0	0	0	0	0	0	0.00135797	0	0	0	0	0	0	0	0	8.23011e-05	0	0	0.000432081	0	0	0	0.000329205	0	0	0	0	0.000102876	0	0	0	2.05753e-05	0	0	0	0	0	0	0	0	0	0	0	0	0	0	0	0	0
C495_Stool	0	0	0	0	0	0	0.002979	0	0	0	0	0	0	0	0	0	0	0	0.000267953	0	0	0	0	6.30477e-05	0	0	0	0	0	0	0	0	0	0	0	0	0	0	0	0	0	0	0	0	0	0	0	0	0
C496_Stool	0	0	0	0	0	0	0	0	0	0	0	0	0	0.000642594	0	0	0	0	0	0	0	0	0	0.0538742	0	0	0	0	0	0	0	6.21865e-05	0	0	0	0	0	0	0	0	0	0	0	0	0	0	0	0	0
C497_Stool	0	0	0	9.52956e-05	0	0.000206474	0	0	0	0	0	0	0	0	4.76478e-05	0	0	0	0	0	0	0	0	0	0	0	0	0	0	0	0	0	0	0.000301769	0	0	9.52956e-05	0	0	0	0	0	0	0	0	0	0	0	0
C498_Stool	0	0	0	0	0	0.000247544	0	0	0	0	0	0	0	0	0.000514129	0	0	0	0	0	0	0	0	0	0	0	0	0	0	0	0	0	0	0	0	0	0	0	0	0	0	0	0	0	0	0	0	0	9.52091e-05
C500_Stool	0	0	0	0	0	0	0	0	0	0	0	0	0	0	0	0	0	0	0	0	0	0	0.000119265	0	0	0	0	0	0	0	0	0	0	0	0	0	0	0	0	0	0	0	0	0	0	0	0	0	0
C501_Stool	0	0	0	0	0.000150048	0	0	0	0	0	0	0	0	0	0	0	0	0	0	0	0	0	0	0	0	0	0	0	0	0	0	5.00158e-05	0	0	0	0	0	0.000450143	0	0	0	0	0	0	0	0	0.0166386	0	0
C502_Stool	0	0	0	0	0	0	0.00434288	0	0	0	0	0	0	0	0	0	0	0	0	0	0	0	0	0	0	8.61683e-05	0	0	0	0	0	0	0	0	0	0	0	0	0	0	0	0	0	0	0	0	0	0	0
C504_Stool	0	0	0	0	0	0	0	0	1.86811e-05	0	0	0	0	0	0	0	0	0	0	0	0	0	0	0	0	0	0	1.86811e-05	0	0	0	0.00431534	0	0	0	0	0	0	0	0	0	0	0	0	0	0	0	0	0
C505_Stool	0	0	0	0	0	0	0	0	0	0	0	0	0	0	3.71292e-05	0	0	0	0	0	0	0	0	0.000111388	0	0	0	0.000278469	0	0.000519808	0	0	0	0	0	0	0	0	0	0	0	0	0	0	0	0	0	0	0
C506_Stool	0	0	0	0	0	0	0	0	0	0.000200224	6.67412e-05	0	0	0.00889326	0.000133482	0	0	0	0	0	0	0	0	0	0	0	0	0	0	0	0	0	0	0	0	0	0	0	0	0	0	0	0	0	0	0	0.000100112	0	0
C507_Stool	0	0	0	0	0	0	5.68785e-05	0	0	0	0	0	0	0	0	0	0	0	0	0	0	0	0	0	0	0	0	5.68785e-05	0.00100485	0	0	0	0	0	0	0	0	0	0	0	0	0	0	0	0	0	0	0	0
C508_Stool	0	0	0	0	0	0	0	0	0	0	0	0	0.000847441	0	0	0	0	0	0	0	0	0	0	0	0	0	0	0	0.233499	0	0	1.97079e-05	0	0	0	3.94159e-05	0	0	0	0	0	0	0	0	0	0	0	0	0
C509_Stool	0	0	5.88201e-05	0	0	0	0	0	0	5.88201e-05	0	0	0	0	0	0	0	0	0	0	0	0	0	0	0	0	0	0	0.00213713	0	0	1.96067e-05	0	0	0	0	0	0	0	0	5.88201e-05	0	0	0	0	0	0	0	0
C510_Stool	0	0	0	0	0.00089092	0.000154943	5.81035e-05	0	0	3.87357e-05	0	0	0	0	0	0	0	0	0	0	0	0	0	0.00381546	0	9.68392e-05	0	0.00044546	0	0	0	0	0	0	0	0	0	0	0	0	0	0	0	3.87357e-05	0	0	0.00137512	0	0
C511_Stool	0	0.000408013	0	6.1202e-05	0	0	0	0	0	0	0	0	0	0	0	0	0	0	0	0	0	0	0	0	0	0	0	0	0	0	0	4.08013e-05	0	0	0	0	0	0	0	0	0	0	0	0	0	0	0	0	0
C512_Stool	0	0	0	0	0	0	0	0	0	0	0	0	0	0	0	0	0	0.0163624	0	0	0	0	0	0.000319934	0	0	0	0	0	0	0	0.000137115	0	0	0	0	0	0	0	0	0	0	0	0	0	0	2.28524e-05	0	4.57049e-05
C513_Stool	0	0	0	0	0	0	0	0	0	3.87259e-05	0	0	0	0	0	0	0	0	0	0	0	0	0	0	0	0	0	0	0	0.00019363	0	0	0	0	0	0	0	0.0389195	5.80889e-05	0	0	0	0	0	0	0	0	0	0
C514_Stool	0	0	3.99441e-05	3.99441e-05	0	0	3.99441e-05	0	0	0.000119832	0	0	0	0	3.99441e-05	0	0	0	0	0	0	0	0	0	0	0	0	0	0	0	0	0	0	0	0	0	0	0	0	0	0	0	0	0	0	0.00645097	0	0	0
C515_Stool	0	0	0	0.000332467	0	0	0.000124675	0	0	4.15584e-05	0	0	0	0	0	0	0	0	0	0	0.00509091	0	0	0	0	0	0	0.000228571	0	0	0	0	0	0	0	0	0	0	0	0	0	0	0	0	0	0	0	0	0
C516_Stool	0	0	0.000143255	0	0	0	0.00335625	0	0	0	0	0	0	0	0	0	0	0.000920923	0	0	0	0	0	0	0	0	0	0	0	0	0	0	0	0	0	0	0	0	0	0	0	0.000900458	0	0	0	0	0	0	0
C517_Stool	0	0	0	0	0	0	0	0	0	7.70193e-05	0	0	0	0	0	0	0	0	0	0	0	0	0	0	0	0	0	0	0	0.000288823	0	0	0	0	0	0	0	0	0	0	0	0	0	3.85097e-05	0	0	0	0	3.85097e-05
C518_Stool	0	0	0	7.19593e-05	0	0	0	0	0	0	0	0	0	0	0	0	0	0	0	0	0	0	0	0	0	0	0	0	0	0	0	0	0	0	0	0	0	0	0	0	0	0	0	0	0	0	0.0102362	0	0
C519_Stool	0	0	0	0	0	0.00011961	0	0	0	0	0	0	0	0	0	0	0	0.00051831	0	0	0	0	0.000259155	0	0	0	0	0	0	0	0	0	0	0	0	0	0	0	0	0	0	0	0.00027909	0	0	0	0	0	0
C520_Stool	0	0	0	0.00061038	0	0.000137828	0	0	0	0	0	0	0	0	0	0	0	0	0	0	0	0	0	0	0	0	0	0	0.001142	0	0	0.0228991	0	0	0	0	0	0	0	0	0	0	9.84484e-05	0	0	0	0	0	0
C521_Stool	0	0	0	0	0	0	0.000746554	0	0	0	0	0.000248851	0	0	0	0	0	0	0	0	0	0	0	0.0126531	0	0	0	0	0	0	0	0	0	0	0	0	0	0	0	3.82848e-05	3.82848e-05	0	0	0	0	0	0	0	0
C522_Stool	0	0	0	0	0	2.71238e-05	0	0.00208853	0	0	0	0	0	0.0155419	0	0	0	0.000325485	0	0	0	0	0	0	0	0	2.71238e-05	0	0	0	0	0	0	0	0	0	0	0	0	0	0	0	0	0	0	0.000352609	0	0	0
C523_Stool	0	0	0	0	0	0.000822937	0	0	0	0	8.22937e-05	9.87524e-05	0	0	0	0	0	3.29175e-05	0	0	0	0	0	0	0	0	3.29175e-05	0	3.29175e-05	0	0	0.000246881	0	0	0	0	0	0	0	0	0	0	0	0	0	0	0.0109286	0	0
C524_Stool	0	0	0	1.85725e-05	0	0	0	0	0	0	0	0	0	0	0	0	0	0	0.000185725	0	0	0	0	0	0	0	0	0	0	0	0	0	0	0	0	0	0	0	0	0	0	0	0	0	0	0	0	0	0
C525_Stool	0	2.2169e-05	0	4.4338e-05	0	0	0	0	0	0	0	0	0	0.00578611	0.00248293	0	0	0	0	0	0	0.000155183	0	0	0	0	0	0	0	0	0	0.000310366	0	0	0	0	0	0	0	0	0	0	0	0	0	0	0	0	0
C526_Stool	0	0	0	0	0	0	0	0	0	5.80833e-05	0	0	0	0	0	0	0	0	0	0	0.00152953	0	0	0	0	0	0	0	0	0	0	0.000387222	0	0	0	0	0	0	0	0	0	0	0	0	0	0	0	0	0
C527_Stool	0.00113035	0	0.00649954	0	0	0	0	0	0	0	0	0	0	0	0.000302773	0	0	6.05547e-05	0	0	0	0	0	0	0	0	0	0	0	0	0	0.000363328	0	0	0	0	0	0	0	0	0	0	0	0	0	6.05547e-05	0	0	0
C528_Stool	0	0	0	6.56944e-05	0	0	0	0	0	4.37963e-05	0	6.56944e-05	0	0	0	0	0	0	0	0	0	0	0	0	0	0	0	0	0	0	0	4.37963e-05	0	0	0	0	0	0.000481759	0	0	0	0	0	0	0	0	0	0	0
C529_Stool	0	0	0	0	0	0.00107735	0	0	0	0	0	3.91765e-05	0	0	0	0	0	0	0	0	0	0	0	0	0	0.000176294	0	0	0	0	0.000509295	3.91765e-05	0	0	0	0	0	0	0	0	0	0	0	0	0	0	0	0	0
C530_Stool	0	0	0	7.30958e-05	0	0	0	0	0	0	0	0	0	0	0	0	0	0	0	0	0	0	0	0.117977	0	0	0	0	0	0	0	0	0	0	0	0	0	0	0	0	0	0.000341114	0.000121826	0	0	0	0	0	0
C531_Stool	0	0	0.000363471	0	0	0	0	0	0	0	0	0	0	0	0	0	0	0	0	0	0	0	0	0	0	0	0	0.000109041	0.00025443	0	0	0	0	0	0	0	0	0	0	0	0	0	0	0	0	0	0.0291867	0	0
C532_Stool	0	0	0	0.00023377	0	0	0	0	0	0	0	0	0	0	0	0	0	0	0	0	0.000257148	0	0.000116885	0	0	0	0	0	0.00974823	0	0	0	0	0	0	0	0	0	0	0	0	0	0	7.01311e-05	0	0	0	0	0
C533_Stool	0	0	0	0	0	0.000301562	8.61605e-05	0	0	0	0	0.000280021	0	0	0	0	0	0	0.00221863	0	0	0.000818525	0	0	0	0	0	0	0.00441572	0	0	0	0	0	0	0	0	0	0	0	0	0	0	6.46204e-05	0	0	0	0	6.46204e-05
C534_Stool	0	0.00699959	0	0	0	0	0	0	0	4.2811e-05	6.42165e-05	0.000406704	6.42165e-05	0	0	0	0	0	0	0	0	0	0	0	0	0	0	0	0	0	0	0	0	0	0	0	0	0	0	0	0	0	0	0	0	0	0.0147912	0	0
C535_Stool	0	0	8.67942e-05	4.33971e-05	0	4.33971e-05	8.67942e-05	0.0014972	0	0	0	0	0	0	0	0	0	0	0	0	0	0	0	0	0	0	0	0	0.031962	0	0.00015189	0	0	0.000195287	0	0	0	0	0	0	0	0	0	0	0	0	0	0	0
C536_Stool	0	0	0	0	0	0	0	0	0	7.7347e-05	0	0	0	0	0	0	0	0	0.000889491	0	0.00175964	0	9.66837e-05	0	0	0	0	0	0.00966837	0	0	0	0	0	0	0	0	0.000425409	0	0	0	0	0	5.80102e-05	0	0	0	0	0
C537_Stool	0	0	0	0.000382709	0	0	0	0	0	0	0	9.56773e-05	0	0	0	0	0	0	0	0	0	0	0	0	0	1.91355e-05	0	0	0	0.00120553	0.000440116	0	0	0	0	0	0	0.00110986	0	0	0	0	0	0	0	0	0	0	0
C538_Stool	0	0	0	0	0	0	0	0	0	0	0	0	0	0	0	0	0	0	0	0	0	0	0	0	0	0	0	0	0.0344986	0	0	0.00083633	0	0	0	0	0.000167266	0	0	0	0	0	0	0	0	0	0	0.00336623	0
C539_Stool	0	0	0	0	0	0	3.9703e-05	0	0	0	0	0	0	0	0	0	0	0	0	0	0.000535991	0	0	0	0	0	0	0	0	0	0	3.9703e-05	0	0	0	0	7.9406e-05	0.000535991	0	0	0	7.9406e-05	0.000357327	0	0	0	0.000138961	0	0
C540_Stool	0	0	0	0.000157583	0	0	0.00103555	0	0	0	0	0	0	0	0.000202607	0	0	0	0	0	0	0	0.000337678	0.00547039	0	0	0	0	0	0	0	0	0	0	0	0	0	0	0	0	0	0.00391707	0	6.75356e-05	0	0	0	0	0
C541_Stool	0	0	0	0.000128002	0	0	0	0	0	5.12007e-05	0	0	0	0	0	0	0	0	0	0	0	0	7.6801e-05	5.12007e-05	0	0	0	0	0.0153602	0	0	0	0	0	0	0	0	0.000179202	0	0	0	0	0	0	0	0	0	0	0
C542_Stool	0	0	0	0	0	0	0	0.00716973	0	0.00033719	0	0	0	0	0.000763115	0	0	0	0	0	0	0	0	0	0	0	5.32406e-05	0	0	0.000266203	0	0	0	0	0	0	0	0	0	0	0	0	0	0	0	0	0	0	0
C543_Stool	0	0	0	0	0	0	0.00445654	0	0	0	0	0	0	0	0	0	0	0	0	0	0	0	0	0	0	0	5.59399e-05	0	0	0	0	0	0	0	0	0	0	0	0	0	0	0.000372933	0	0	0	0	0.00016782	0	0
C544_Stool	0	0	0	0.000156584	0	0	0.000182682	0	0	0	0	0	0	0	0	0	0	0	0	0	0	0	0	0	0	0	2.60974e-05	0.000234877	0.00266193	0.000130487	0	0.00010439	0	0	0	0	0	0.000756824	0	0	0	0	0	0	0	0	2.60974e-05	0	0
C545_Stool	0	0	0	0	7.46283e-05	0	0	0	0	0	0	3.73141e-05	0.000111942	0	0	0	0	0	0	0	0	0	0	0.0326872	0	0	0	0	0	0	0	0	0	0	0	0	0	0	0	0	0	0	0	0	0	0	0	0.000130599	0
C546_Stool	0	0	0	0.000110491	0	0	0	0	0	0	0	3.68304e-05	0	0	0	0	0	0	0	0	0	9.20759e-05	0	7.36608e-05	0	0	0	0	0	0	0	7.36608e-05	0	5.52456e-05	0	0	0	0	0	0	0	0.000976005	0	0	0	0	0	0	0
C547_Stool	0	0	0	0	0	0	0	0	0	0	0	0	0	0	0	0	0	0	0	0	0	0	0	0	0	0	0	0.000866952	0	0	0	3.85312e-05	0	0	0	0	0	0	0	0	0	0	0	3.85312e-05	0	0	0	0	0
C548_Stool	0	0.000545826	0	0.000166121	0	4.74631e-05	0.00132897	0	0	0	0	0	0	0	0	0	0	0	0	0	0	0	0	0	0	0.000166121	0	2.37316e-05	0	0	0	0	0	0	0	0	0	0.000403436	0	0	0	0	0	0	0	0	0	0	4.74631e-05
C549_Stool	0	0	0	0.000225854	0	0.00018479	0	0	4.10644e-05	0	0	0.000328515	0	0	0	0	0	0.000451708	0	0	0	0.00566689	0	0	0	0	0	0	0.0156661	0	0	8.21288e-05	0	0	0	0	4.10644e-05	0	0	0	0	0	0	0	0	0	0	0	0.000123193
C550_Stool	0	0	0	0	0	0	0	0	0	0	0	4.67115e-05	0	0	0	0	0	0	0	0	0	0	0.000186846	0	0	0	0	0	0	0	0.000186846	9.3423e-05	0	0	0	0	0	0	0	0	0	0	0	0	0	0	4.67115e-05	0	0
C551_Stool	0	0	0	0	0	0	0.000717505	0	0	0	0	0	0	0	0	0	0	0	0	0	0.00130048	0	4.48441e-05	0	0	0	2.2422e-05	0	0	0	0	0	0	0	0	0	0	0	0	0	0	0	0	0	0	0.00107626	0	0	0
C552_Stool	0	0	0	0	0	0	0.000406275	0	0	0	0	0	0	0	0	0	0	0	0	0	0	0	6.77124e-05	0	0	0	6.77124e-05	4.51416e-05	0.00631983	0	0	0.000180567	0	0	0	0	0	0	0	0	0	0	0	0	0	0.00230222	0	0	0
C553_Stool	0	0	3.62096e-05	0	0	0	0	0	0	0	0	0	0	0	0	0	0	0	0	0	0	0	0	0.000217258	0	0	0	0	0	0	0	0	0	0	0	0	9.05239e-05	0.00704276	0	0	0	0	0	0	0	0	0	0	0
C554_Stool	0	0	0	0.000160179	0	0	0	0	0	0	0	0	0	0	0.00215098	0	0	0.0113956	0	0	0	0	0	0	0	0	0	0	0.0255372	0	0	0	0	0	0	0	0	0.000137297	0	0	0	0	0	0	0	0	0	0	0.000114414
C555_Stool	0	0	0	0	0	0	0	0.0261866	0	0	0	0	0	0	0	0	0	0	0	0	0.000333587	0	4.76554e-05	0.000833969	0	0	0	0.000214449	0	0	0	0	0	0	0	0	0	0	4.76554e-05	0	7.1483e-05	0	0	7.1483e-05	0	0.000119138	0	0	0
C556_Stool	0	0	5.04159e-05	0	0.000226872	0	0	0	0	0	0	0	0	0	0	0	0	0	0	0	0	0	0	0	0	0	0	0.000100832	0.00499118	0	0	7.56239e-05	0	0	0	0	0	0	0	0	0	0	0	0	0	0	0	0	0
C557_Stool	0	0	0	0	0.000152841	0	0	0.00181499	0	7.64205e-05	0	0	0	0	0	0	0	0	0	0	0	0	0.000649574	0	0	1.91051e-05	0	0	0.00233082	0	0	3.82102e-05	0	0	0	0	0	0	0	0	0	0	0	3.82102e-05	0	0	0	0	9.55256e-05
C558_Stool	0	0	0	0.000205067	0	5.59274e-05	0	0	0	0	0	0	0	0	0.000205067	0	0	0	0	0	0	0	0	0	0	0	0	3.72849e-05	0.00322515	0	0	0	0	0	0	0	0	0	0	0	0	0	0	3.72849e-05	0	0	0	0	0
C559_Stool	0	0	0	0	0	0	0	0	0	0	0	9.00211e-05	0	0	0	0	0	0	0	0	0	0	0	0.000157537	0	0	0	4.50106e-05	0.00859702	0	0	2.25053e-05	0	0	0	0	0	0	0	0	0	0	0	0	0	0	0	0	0
C560_Stool	0	0	0	0	0	0	0	0	0	0	0	0.000165686	0	0	0.000372794	0	0	0	0	0	0	0	0	0	0	0	0	0	0.0366167	0	0	0	0	0	0	0	0	0	0	0	0	0	0	0	0	0	0	0	0
C561_Stool	0	0	0	0	0	0	0	0.00386392	0	0	0	0	0	0	7.35984e-05	0	0	0	0	0	0	0	0.000441591	0	0	0	0	0	0	0	0	0.000386392	0	0	0	0	3.67992e-05	0.00682625	0	0	0	0	0	0	0	0	0	0	0
C562_Stool	0.000444237	0	0	0	0	0	0	0	0	0	0	0	0	0	0	0	0	0	0	0	0	0	0	0	0	0	0	0	0	0	0	0	0	0	0	0	0	0	0	0	4.44237e-05	4.44237e-05	0	0	0	0	0	0	0
C563_Stool	0	0	0	3.86571e-05	0	0	0	0	0	0	0	0	0	0	0.00133367	0	0	0	0	0	0	0	0	0	0	0	0	0	0	0	0	0	0	0	0	0	0	0	0	0	0	0	0	3.86571e-05	0	0	0	0	0
C564_Stool	0	0	5.85172e-05	0	0	0	0	0.000507149	0	0	0	0	1.95057e-05	0	0	0	0	0	0	0	0	3.90115e-05	0	0	0	0	0	0	0	0	0.000585172	0	0	0	0	0	0	0	0	0	0	0	0	0	0	0	0	0	0
C565_Stool	0	0	0	9.82048e-05	0	0	0	0	0	3.92819e-05	0	0	0	0	0.00041246	0	0	0.000471383	0	0	0.000883843	0.000255332	7.85639e-05	0	0	0	3.92819e-05	0	0	0	0	0	0	0	0	0	0	0.0566642	0	0	0	0	0	0	0	0	0	0	0
C566_Stool	0	0	0	0	0	0	0	0	0	0	0	4.11548e-05	0	0	0	0	0	0	0	0	0	0	0	0	0	0	0	0.000102887	0	0	0	0.000164619	0	0	0	0	0	0	0	0	0	0	0	0	0	0	0.00121407	0	0
C567_Stool	0	0	4.18069e-05	0	0	0.000104517	0	0	0	0	0	0.000167228	0	0	0	0	0	0	0	0	0	0	0	0	0	0	0	0	0	0	0	2.09035e-05	0	0	0	0	0	0	0	0	0	0	0	0	0	0	0	0	0
D603_Stool	0	0	0	0	0	0	0	0	0	0	0	0	0	0	0	0	0	0	0	0	0	0	0	0	0	0	0	0	0	0	0	0	0	0	0	0	0	0	0	0	0	0	0	0	0	0	0	0	0
D605_Stool	0	0	0	0	0	0	0	0	0	0	0	0	0	0	0	0	0	0	0	0	0.000219869	0	0	0	0	0	0	3.66448e-05	0	3.66448e-05	0	0	0	0	0	0	0	0	0	0	0	0	0	0	0	0	0	0	0
D606_Stool	0	0	0	0	0	0	0	0	0	0	0	0	0	0	0.00194365	0	0	0	0	0	0	0	0	0	0	0	0	0	0	0	0	0	0	0	0	0	0	0	0	0	0	0	0	0	0	0	0.0173197	0	0
D607_Stool	0	0	0	0	0	0	0.00026685	0	0	0	0	0	0	0	0	0	0	0	0	0	0	0	0	0	0	0	0	0	9.53034e-05	0	0	0	0	0	0	0	0	0.0106931	0	0	0	0	0	0	0	0.00217292	0	0	0
D608_Stool	0	0	0	0	0	0	0	0	0	0	0	0	0	0	0	0	0	0	0	0	0	0	0	0	0	0	0	0	0	0	0	0.000184658	0	0	0	0	0	0	0	0	0	0	0	0	0	0	0	0	0
D609_Stool	0	0	0.000199077	0	0	0	3.61958e-05	0	0	0	0	0	0	0	0.000108588	0	0	0	0	0	0	0	0	0	0	0	0	0	0	0	0	0	0	0	0	0	5.42937e-05	0	0	0	0	0	0	0	0	0	0.00361958	0	0
D610_Stool	0	0	0	0	0	0	0	0	0	0	7.7162e-05	0	0	0	0	0	0	0	0	0	0	0	0	0	0	0	0	0	0	0	0	0	0	0	0	0	0	0	0	0	0	0	0	0	0.000231486	0	0.000462972	0	0
D611_Stool	0	0	0	0	0	0	0	0	0	0	0	0	0.331118	0	0	0	0	0	0	0	0	0	0	0.000138478	0	0	0	0	0	0	0	0	0	0	0	0	0	0	0	0	0	0	0	0	0	0	0.000190407	0	0
D612_Stool	0	0	0	0	0	0	0	0	0	0	0	0	0	0	0	0	0	0	0	0	0	0	0	3.20297e-05	0	0	0	0	0	0	0	0	0	0	0	0	0	0.00876013	0	0	0	0	0	0	0	0	0	0	0
D614_Stool	0	0	0	0	0	0	0	0	0	0	0	0	0	0	0	0	0	0	0	0	0	0	0	0	0	0	0	0	0	0	0	8.38983e-05	0	0	0	0	0	0	0	0	0	0	0	0	0	0	1.67797e-05	0	0
D615_Stool	0	0	0	0	0	0	0	0	0	0	0	0	0	0	0	0	0	0	0	0	0	0	0	0	0	0	0	0	0	0	0	0	0	0	0	0	0	0	0	0	0	0	0	0	0	0	0	0	0
D616_Stool	0	0	0	0	0	0	0.00174767	0	0	0	0	0	0	0	0	0	0	0	0	0	0	0	0	3.17758e-05	0	0	0	0	0.000397197	0	0	0	0	0	0	0	0	0	0	0	0	0	0	0	0	0	0	0	0
D618_Stool	0	0	0	0	0	0	0.000508518	0	0	0	0	0	0	0	0	0	0	0	0	0	0	0	0	0	0	0	0	0	0	0	0	0	0	0	0	0	0	0	0	0	0	0	0	0	0	0	0	0	0
D619_Stool	0	0	3.41268e-05	0	0	0	0	0	0	0	0	0	0	0	0	0	0	0	0	8.5317e-05	0	0	0	0	0	0	0	0	0	0	0	0	0	0	0	0	0	0	0	0	0	0	0	0	0	0	0.00448767	0	0
D620_Stool	0	0	3.17153e-05	0	0	0	0	0	0	0	0	0	0	0	0	0	0	0	0	0	0	0	0	0	0	0	0	0	0	0	0	0	0	0	0	0	0	0	0	0	0	0	0	0	0	0	0	0	0
D621_Stool	0	0	0	0	0	0	0.00242975	0	0	0	0	0	0.00254019	0.00261908	0	0	0	0	0	0	0	0	0	0.000189331	0	0	0	0	0	0	0	0	0	0	0	0	0	0	0	0	0	0	0	0	0	0	0	0	3.15552e-05
D624_Stool	0	0	0	0	0	0	0	0	0	0	0	0	0	0	0	0	0	0	0	0	0	0	0	0	0	0	0	0	0	0	0	0	0	0	0	0	0	0	0	0	0	0	0	0	0	0	0	0	0
D627_Stool	0	0	0	0	0	0	0.0854178	0	0	0	0	0	0	0	0	0	0	0	0	3.39633e-05	0	0	0	0	0	0	1.69817e-05	0	0.591591	0	0	0	0	0	0	0	0	0	0	0	0	0	0	0	0	0	0	0	0
D629_Stool	0	0	0	0	0	0	0	0	0	0	0	0	0	0	0	0	0	0	0	0	0	0.000453852	0.00528118	0	0	0	0	0	0	0	0	0	0	0	0	0	0	0	0	0	0	0	0	0	0	0	4.12592e-05	0	0
D631_Stool	0	0	0	0	0	0.000139113	0.0033387	0	0	0	1.98732e-05	0	0	0	0	5.96196e-05	0	0	0	0	0	0	0	0	0	0	0	0.000874421	0.102248	0	0	0	0	0	0	0	0	0	0	0	0	0	0	0	0	0	0	0	0
D632_Stool	0	0	0	0	0	0	0	0	0	0	0	0	0	0	0	0	0	0	0	0	0	0	0	0	0	0	0	0	0.000239914	0	0	0	0	0	0	3.99856e-05	0	0	1.99928e-05	0	0	0	0	0	0	0	0	0	0
D633_Stool	0.00449409	0	0	0	0	0	0	0	0	0	0	0	0	0	0	0	0	0	0	0	0	0	0	0	0	0	0	0	0	0	0	0	0	3.21007e-05	0	0	0	0	0	0	0	0	0	0	0	0	4.8151e-05	0	0
D635_Stool	0	0	3.7349e-05	0	0	0	3.7349e-05	0	0	0	0	0	0	1.86745e-05	0	0	0	0	0	0	0	0	0	0.000205419	0	0	0	0	0	0	0	0	0	0	0	0	0	0	0	0	0	0	0	0	0	0	0.22372	0	0
D636_Stool	0	0	0	0	0	0	0	0	0	0	0	0	0	0	0	0	0	0	0	0	0	0	0	0	0	0	0	0	0	0	0	0	0	0	0	0	0	0	0	0	0	0	0	0	0	0	0	0	0
D640_Stool	0.000228925	0	0	0	0	0	0.0130105	0	0	0	0	0	0.00032431	0	0	0	0	0	0	0	0	0	0	0	0	0	0	0	0	0	0	0	0	0	0	0	0	0	0	0	0	0	0	0	0	0	0	0	0
D641_Stool	0	0	0	0	0	0.000677048	0.00228307	0	0	0	0	0	0	0	0	0	0	0	0	0	0	0	0.000677048	0	0	0	0	0	0	0	0	0	0	0	0	0	0	0	0	0	0	0	0	0	0	0	0.000110217	0	0
D643_Stool	0	0	0	0	0	0	0	0	0	0	0	0	0	0.0102558	0	0	0	0	0	0	0	0	0	0	0	0	1.61509e-05	0	0	0	0	0	0	0	0	0	0	0	0	0	0	0	0	0	0	0	0	0	0
D645_Stool	0	0	0	0	0	0	0	0	0	0	0	0	0	0.00226757	0.000193359	0	0	0	0	0	0	0	0	0	0	0	1.75781e-05	0	0	0	0	0	0	0	0	0	0	0	0	0	0	0	0	0	0	0.00232031	0	0.000333984	0
D646_Stool	0	0	0	0	0	0	0	0	0	0	0	0	0	0	0	0	0	0	0	0	0	0	0	0	0	0	0	0	0.0016518	0	0	0	0	0	0	0	0	0	0	0	0	0	0	0	0	0	0	0	0
D648_Stool	0	0	0	0	0	0	0	0	0	0	0	0	0	0	0	0	0	0	0	0	0	0	0.000521664	0	0	0	0	0	0.000283189	0	0	0	0	0	0	0	0	0	0	0	0	0	0	0	0	0	0	0	0
D678_Stool	0	3.96401e-05	0	3.96401e-05	7.92801e-05	0	0	0	0	3.96401e-05	0	0	1.982e-05	0	0	3.96401e-05	0	0	0	0	0	0	0	0	0	0	0	0	0	0	0	0.000356761	0	0	0	0	0	3.96401e-05	0	0	0	0	0	0	0	7.92801e-05	0.00707575	0	0
D679_Stool	3.50017e-05	0	0	0	0	0	3.50017e-05	0	0	0	0	0	0	0	0	0	0	8.75044e-05	0.0176759	0	0	0	0	0	0	0	0	0	0	0	0	0	0	0	0	0	0	0	0	0	0	0	0	0	0	0	0	0	0
D680_Stool	0	0	0	0	0	0	0	0	0	0	0	0	0.000516396	0	0	0	0	0	0	0	0	0	0	0	0	0	0	0	0	0	0	0	0	0	0	0	0	0	0	0	0	0.00037869	0	0	0	0	6.88527e-05	0	0
D681_Stool	0	0	0	0	0	0	0.00130287	0	0	0	0	5.50509e-05	0	0	0	0	0	0	0	0	0	0.000293605	0	0	0	0	0	0	0	0	0	0.000220204	0	0	0	0	0	0	0	0	0	0	0	0	0	0	0	0	0
D682_Stool	0	0	0	0	0	0	0	0	0	5.41653e-05	0	0	0.000189579	0	0	0	0	0	0	0	0	0	0	0	0	0	0	0	0	0	0	0	0	0	0	0	0	0	0	0	0	0	0	0	0	0	0	0	0
D683_Stool	0	0	0	3.94945e-05	0	0	0.0415087	0	0	0	0	0	0	0	0.000513428	0	0	0	0	0	0	0	0	0	0	0	0	0	0	0	0	0	0	0	0	3.94945e-05	0	0	0	0	0	0	0	0	0	0	0	0	0
D684_Stool	0	0	0	0	0	0	0	0	0	0	0	0	0	0	0	0	0	0	0	0	0	0	0	3.54937e-05	0	0	0	0	0	0	0	5.32406e-05	0	0	0	0	0	0	0	0	0	0	0	0	0	0	0	0	0
D685_Stool	0	0	0	0	0	0	0.000303339	0	0	0.000303339	0	3.56869e-05	0	0	0	0	0	0	0	0	0	0	3.56869e-05	0	0	0	0	0	0	0	0	0	0	0	0	0	0	0	0	0	0	0	0	0	0	0	0	0	0
D686_Stool	0	0	0	0	0	0	0	1.64774e-05	0	0	0	0	0	0	0	0	0	0	0	0	0	0	0	0	0	0	0	0	0	0	0	0	0	0	0	0	0	0	0	0	0	0	0	0	0	0	0	0	0
D687_Stool	0	0	0	0	0	0	0	2.01723e-05	0	0	0	0	0	0	0	0	0	0	0	0	0	0	0	0	0	0	0	0	0.0211204	0	0	0.00258205	0	0	0	0	0	0	0	0	0	0	0	0	0	0	0	0	0
[truncated: 1,619 more columns]
