# Supplementary material for: Diet-omics in the Study of Urban and Rural Crohn disease Evolution (SOURCE) cohort
Source: Nat Commun. 2024 May 4;15:3764. doi: 10.1038/s41467-024-48106-6 (PMC11069498; doi:10.1038/s41467-024-48106-6)
Supplement: Supplementary file 6 — Supplementary Dataset 3 [file 41467_2024_48106_MOESM6_ESM.xlsx]

## Sheet: rural maaslin 16S_Fig.2
Maaslin2 analysis of China 16S stool rural and rural-urban samples controlling for age and gender
ASV_taxonomy	metadata	value	coef	stderr	N	N.not.0	pval	qval	ASV
o__Fusobacteriales.f__Fusobacteriaceae_ASV15593	Group	Rural-Urban	0.724801	0.15155	162	60	3.93788e-06	0.00443104	TACGTATGTCGCAAGCGTTATCCGGATTTATTGGGCGTAAAGCGCGTCTAGGCGGTTTGGTAAGTCTGATGTGAAAATGCGGGGCTCAACTCCGTATTGCGTTGGAAACTGCCAAACTAGAGTACTGGAGAGGTGGGCGGAACTACAAGT
o__Enterobacteriales.f__Enterobacteriaceae_ASV05726	Group	Rural-Urban	-0.82931	0.177792	162	147	6.54994e-06	0.00443104	TACGGAGGGTGCAAGCGTTAATCGGAATTACTGGGCGTAAAGCGCACGCAGGCGGTCTGTCAAGTCGGATGTGAAATCCCCGGGCTCAACCTGGGAACTGCATTCGAAACTGGCAGGCTAGAGTCTTGTAGAGGGGGGTAGAATTCCAGG
f__Actinomycetaceae.g__Actinomyces_ASV12181	Gender	male	0.503068	0.110373	162	65	1.02907e-05	0.00464111	TACGTAGGGTGCGAGCGTTGTCCGGAATTATTGGGCGTAAAGGGCTTGTAGGCGGTTTGTCGCGTCTGCCGTGAAATCCTCTGGCTTAACTGGGGGCGTGCGGTGGGTACGGGCAGGCTTGAGTGCGGTAGGGGAGACTGGAACTCCTGG
f__Actinomycetaceae.g__Actinomyces_ASV12181	Group	Rural-Urban	-0.28856	0.119809	162	65	0.0171691	0.229149	TACGTAGGGTGCGAGCGTTGTCCGGAATTATTGGGCGTAAAGGGCTTGTAGGCGGTTTGTCGCGTCTGCCGTGAAATCCTCTGGCTTAACTGGGGGCGTGCGGTGGGTACGGGCAGGCTTGAGTGCGGTAGGGGAGACTGGAACTCCTGG
g__Collinsella.s__stercoris_ASV10571	Group	Rural-Urban	0.548255	0.126523	162	23	2.60401e-05	0.00704646	TACGTAGGGGGCGAGCGTTATCCGGATTCATTGGGCGTAAAGCGCGCGTAGGCGGCCCGGCAGGCAGGGGGTCAAATGGCGGGGCTCAACCCCGTCCCGCCCCCTGAACCGCCGGGCTCGGGTCCGGTAGGGGAGGGTGGAACACCCGGT
f__Actinomycetaceae.g__Actinomyces_ASV08375	Gender	male	0.434133	0.0994189	162	157	2.27252e-05	0.00704646	TACGTAGGGCGCGAGCGTTGTCCGGAATTATTGGGCGTAAAGGGCTTGTAGGCGGTTGGTCGCGTCTGCCGTGAAATCCTCTGGCTTAACTGGGGGCGTGCGGTGGGTACGGGCTGACTTGAGTGCGGTAGGGGAGACTGGAACTCCTGG
f__Actinomycetaceae.g__Actinomyces_ASV08375	Group	Rural-Urban	-0.308852	0.107918	162	157	0.00478179	0.122071	TACGTAGGGCGCGAGCGTTGTCCGGAATTATTGGGCGTAAAGGGCTTGTAGGCGGTTGGTCGCGTCTGCCGTGAAATCCTCTGGCTTAACTGGGGGCGTGCGGTGGGTACGGGCTGACTTGAGTGCGGTAGGGGAGACTGGAACTCCTGG
g__Bacteroides.s__fragilis_ASV04119	Group	Rural-Urban	0.938485	0.232117	162	114	8.22085e-05	0.0139035	TACGGAGGATCCGAGCGTTATCCGGATTTATTGGGTTTAAAGGGAGCGTAGGTGGACTGGTAAGTCAGTTGTGAAAGTTTGCGGCTCAACCGTAAAATTGCAGTTGATACTGTCAGTCTTGAGTACAGTAGAGGTGGGCGGAATTCGTGG
o__Clostridiales.f__Lachnospiraceae_ASV09740	Group	Rural-Urban	0.487171	0.118704	162	26	6.48759e-05	0.0139035	TACGTAGGGGGCAAGCGTTATCCGGATTTACTGGGTGTAAAGGGAGCGTAGACGGCTTAGCAAGTCTGAAGTGAAAGCCCGGGGCTCAACCCCGGGACTGCTTTGGAAACTGTTAAGCTGGAGTGCTGGAGAGGTAAGCGGAATTCCTAG
o__Clostridiales.f__Lachnospiraceae_ASV09740	Gender	male	0.27646	0.109355	162	26	0.0124499	0.202949	TACGTAGGGGGCAAGCGTTATCCGGATTTACTGGGTGTAAAGGGAGCGTAGACGGCTTAGCAAGTCTGAAGTGAAAGCCCGGGGCTCAACCCCGGGACTGCTTTGGAAACTGTTAAGCTGGAGTGCTGGAGAGGTAAGCGGAATTCCTAG
g__Lactococcus.s__garvieae_ASV12241	Group	Rural-Urban	-0.451739	0.111698	162	46	8.18429e-05	0.0139035	TACGTAGGTCCCAAGCGTTGTCCGGATTTATTGGGCGTAAAGCGAGCGCAGGTGGTTTCTTAAGTCTGATGTAAAAGGCAGTGGCTCAACCATTGTGTGCATTGGAAACTGGGAGACTTGAGTGCAGGAGAGGAGAGTGGAATTCCATGT
o__Clostridiales.f__Ruminococcaceae_ASV13851	Group	Rural-Urban	-0.424405	0.108292	162	34	0.000132077	0.0198556	TACGTAGGTGGCAAGCGTTGTCCGGATTTACTGGGTGTAAAGGGCGTGTAGGCGGGAAGACAGGTCAGATGTGAAATGTCGGGGCTCAACCCCGGAACTGCATTTGAAACCGTTTTTCTTGAGTATCGGAGAGGCAGGCGGAATTCCTAG
o__Burkholderiales.f__Comamonadaceae_ASV11269	Group	Rural-Urban	0.289422	0.0747299	162	72	0.000157146	0.0212619	TACGTAGGGTGCAAGCGTTAATCGGAATTACTGGGCGTAAAGCGTGCGCAGGCGGTTATGCAAGACAGAGGTGAAATCCCCGGGCTCAACCTGGGAACTGCCTTTGTGACTGCATGGCTAGAGTACGGTAGAGGGGGATGGAATTCCGCG
f__Bacteroidaceae.g__Bacteroides_ASV04093	Group	Rural-Urban	0.67967	0.179726	162	140	0.000220518	0.0248634	TACGGAGGATCCGAGCGTTATCCGGATTTATTGGGTTTAAAGGGAGCGTAGGTGGACAGTTAAGTCAGTTGTGAAAGTTTGCGGCTCAACCGTAAAATTGCAGTTGATACTGGCTGTCTTGAGTACAGTAGAGGTGGGCGGAATTCGTGG
f__Coriobacteriaceae.g__Atopobium_ASV08751	Gender	male	0.307591	0.0810373	162	46	0.000209439	0.0248634	TACGTAGGGGGCAAGCGTTATCCGGATTCATTGGGCGTAAAGCGCTCGTAGGCGGTCTGTTAGGTCGGGAGTTAAATCCGGGGGCTCAACCCCCGTTCGCTCCCGATACCGGCAGACTTGAGTTTGGTAGGGGAAGGTGGAATTCCTAGT
g__Parabacteroides.s__distasonis_ASV04233	Group	Rural-Urban	0.520931	0.138618	162	144	0.000240554	0.0250361	TACGGAGGATCCGAGCGTTATCCGGATTTATTGGGTTTAAAGGGTGCGTAGGCGGCCTTTTAAGTCAGCGGTGAAAGTCTGTGGCTCAACCATAGAATTGCCGTTGAAACTGGGGGGCTTGAGTATGTTTGAGGCAGGCGGAATGCGTGG
f__Lachnospiraceae.g__Blautia_ASV09914	Age	Age	0.176772	0.0477936	162	19	0.000298662	0.0262736	TACGTAGGGGGCAAGCGTTATCCGGATTTACTGGGTGTAAAGGGAGCGTAGACGGTGTGGCAAGTCTGATGTGAAAGGCATGGGCTCAACCCGTGGACTGCATTGGAAACTGTCATACTTGAGTGCCGGAGGGGTAAGCGGAATTCCTAG
o__Lactobacillales.f__Leuconostocaceae_ASV15664	Group	Rural-Urban	-0.377403	0.102357	162	44	0.000311382	0.0262736	TACGTATGTTCCAAGCGTTATCCGGATTTATTGGGCGTAAAGCGAGCGCAGACGGTTATTTAAGTCTGAAGTGAAAGCCCTCAGCTCAACTGAGGAATTGCTTTGGAAACTGGATGACTTGAGTGCAGTAGAGGAAAGTGGAACTCCATG
g__Alistipes.s__finegoldii_ASV03796	Group	Rural-Urban	0.475381	0.128201	162	50	0.000288607	0.0262736	TACGGAGGATCCAAGCGTTATCCGGATTTATTGGGTTTAAAGGGTGCGTAGGCGGTTTGATAAGTTAGAGGTGAAATACCGGGGCTCAACTCCGGAACTGCCTCTAATACTGTTGAACTAGAGAGTAGTTGCGGTAGGCGGAATGTATGG
f__Ruminococcaceae.g__Ruminococcus_ASV08130	Group	Rural-Urban	0.424644	0.116158	162	84	0.000348683	0.0262736	TACGTAGGGAGCGAGCGTTGTCCGGATTTACTGGGTGTAAAGGGTGCGTAGGCGGCGAGGCAAGTCAGGCGTGAAATCTATGGGCTTAACCCATAAACTGCGCTTGAAACTGTCTTGCTTGAGTGAAGTAGAGGTAGGCGGAATTCCCGG
f__Actinomycetaceae.g__Actinomyces_ASV08231	Gender	male	0.324311	0.0887295	162	71	0.000349538	0.0262736	TACGTAGGGCGCAAGCGTTGTCCGGAATTATTGGGCGTAAAGAGCTCGTAGGCGGCTGGTCGCGTCTGTCGTGAAAACTTCCGGCTCAACCGGGGGCTTGCGGTGGGTACGGGCCGGCTAGAGTGCGGTAGGGGTAACTGGAACTCCTGG
f__Actinomycetaceae.g__Actinomyces_ASV08231	Group	Rural-Urban	-0.291198	0.096315	162	71	0.00291755	0.0939866	TACGTAGGGCGCAAGCGTTGTCCGGAATTATTGGGCGTAAAGAGCTCGTAGGCGGCTGGTCGCGTCTGTCGTGAAAACTTCCGGCTCAACCGGGGGCTTGCGGTGGGTACGGGCCGGCTAGAGTGCGGTAGGGGTAACTGGAACTCCTGG
f__Coriobacteriaceae.g__Adlercreutzia_ASV10603	Group	Rural-Urban	-0.215272	0.0595796	162	17	0.000406001	0.0289115	TACGTAGGGGGCGAGCGTTATCCGGATTCATTGGGCGTAAAGCGCGCGTAGGCGGTCTTTTAAGCGGGACCTCTAATCTCAGGGCTCAACCTTGAGCCGGGTTCCGAACTAAAAGACTCGAGTGTGGTAGGGGAGATCGGAATTCCCGGT
g__Clostridium.s__lavalense_ASV09372	Group	Rural-Urban	0.378379	0.105772	162	35	0.000461099	0.0302831	TACGTAGGGGGCAAGCGTTATCCGGATTTACTGGGTGTAAAGGGAGCGTAGACGGCATGGCAAGTCTGAAGTGAAAACCCAGGGCTCAACCCTGGGACTGCTTTGGAAACTGTCAAGCTAGAGTGCAGGAGAGGTAAGTGGAATTCCTAG
f__Lachnospiraceae.g__Dorea_ASV09299	Group	Rural-Urban	0.700169	0.196021	162	62	0.000470026	0.0302831	TACGTAGGGGGCAAGCGTTATCCGGATTTACTGGGTGTAAAGGGAGCGTAGACGGCAGTGCAAGTCTGAAGTGAAAGCCCGGGGCTCAACCCCGGGACTGCTTTGGAAACTGTGCAGCTAGAGTGTCGGAGAGGCAAGCGGAATTCCTAG
o__Clostridiales.f__Ruminococcaceae_ASV07169	Group	Rural-Urban	-0.469536	0.134328	162	54	0.000614394	0.0361424	TACGTAGGGAGCAAGCGTTATCCGGATTTACTGGGTGTAAAGGGCGCGCAGGCGGGCCGGCAAGTTGGAAGTGAAATCCGGGGGCTTAACCCCCGAACTGCTTTCAAAACTGCTGGTCTTGAGTGATGGAGAGGCAGGCGGAATTCCGTG
g__.Eubacterium..s__biforme_ASV14129	Group	Rural-Urban	-0.65528	0.187059	162	51	0.000598336	0.0361424	TACGTAGGTGGCGAGCGTTATCCGGAATGATTGGGCGTAAAGGGTGCGTAGGTGGCAGAACAAGTCTGGAGTAAAAGGTATGGGCTCAACCCGTACTGGCTCTGGAAACTGTTCAGCTAGAGAACAGAAGAGGACGGCGGAACTCCATGT
f__Ruminococcaceae.g__Ruminococcus_ASV08136	Age	Age	0.120249	0.0350935	162	42	0.000779331	0.0439348	TACGTAGGGAGCGAGCGTTGTCCGGATTTACTGGGTGTAAAGGGTGCGTAGGCGGCTAGACAAGTCAGGTGTGAAATACCGCAGCTCAACTGCGGGGCTGCACTTGAAACTGTAGAGCTTGAGTGATGGAGAGGTAAGCGGAATTCCTAG
f__Lachnospiraceae.g__Blautia_ASV09039	Gender	male	0.386321	0.152433	162	41	0.0122379	0.202949	TACGTAGGGGGCAAGCGTTATCCGGATTTACTGGGTGTAAAGGGAGCGTAGACGGAGCAGCAAGTCTGATGTGAAAGGCGGGGGCTCAACCCCCGGACTGCATTGGAAACTGTTGATCTTGAGTACCGGAGAGGTAAGCGGAATTCCTAG
f__Lachnospiraceae.g__Blautia_ASV09039	Group	Rural-Urban	0.556795	0.165464	162	41	0.000960713	0.0519938	TACGTAGGGGGCAAGCGTTATCCGGATTTACTGGGTGTAAAGGGAGCGTAGACGGAGCAGCAAGTCTGATGTGAAAGGCGGGGGCTCAACCCCCGGACTGCATTGGAAACTGTTGATCTTGAGTACCGGAGAGGTAAGCGGAATTCCTAG
c__Chloroplast.o__Streptophyta_ASV01111	Group	Rural-Urban	-0.450841	0.13681	162	66	0.00121359	0.0615058	TACAGAGGATGCAAGCGTTATCCGGAATGATTGGGCGTAAAGCGTCTGTAGGTGGCTTTTTAAGTCCGCCGTCAAATCCCAGGGCTCAACCCTGGACAGGCGGTGGAAACTACCAAGCTGGAGTACGGTAGGGGCAGAGGGAATTTCCGG
f__.Odoribacteraceae..g__Odoribacter_ASV04963	Group	Rural-Urban	0.436232	0.132514	162	78	0.00122739	0.0615058	TACGGAGGATGCGAGCGTTATCCGGATTTATTGGGTTTAAAGGGTGCGTAGGCGGTTTATTAAGTTAGTGGTTAAATATTTGAGCTAAACTCAATTGTGCCATTAATACTGGTAAACTGGAGTACAGACGAGGTAGGCGGAATAAGTTAA
f__.Odoribacteraceae..g__Butyricimonas_ASV06676	Group	Rural-Urban	0.459919	0.140215	162	62	0.00127672	0.0616929	TACGGGGGATGCGAGCGTTATCCGGATTTATTGGGTTTAAAGGGCGCGTAGGCGGGACGTCAAGTCAGCGGTAAAAGACTGCAGCTAAACTGTAGCACGCCGTTGAAACTGGCGCCCTGGAGACGAGACGAGGGAGGCGGAACAAGTGAA
f__Bifidobacteriaceae.g__Bifidobacterium_ASV11467	Group	Rural-Urban	-0.453769	0.139162	162	45	0.00136124	0.0635087	TACGTAGGGTGCAAGCGTTATCCGGAATTATTGGGCGTAAAGGGCTCGTAGGCGGTTCGTCGCGTCCGGTGTGAAAGCCCATCGCTTAACGGTGGGTCTGCGCCGGGTACGGGCGGGCTGGAGTGCGGTAGGGGAGACTGGAATTCCCGG
f__Bifidobacteriaceae.g__Bifidobacterium_ASV11467	Age	Age	0.226211	0.0696813	162	45	0.00142726	0.0643696	TACGTAGGGTGCAAGCGTTATCCGGAATTATTGGGCGTAAAGGGCTCGTAGGCGGTTCGTCGCGTCCGGTGTGAAAGCCCATCGCTTAACGGTGGGTCTGCGCCGGGTACGGGCGGGCTGGAGTGCGGTAGGGGAGACTGGAATTCCCGG
f__Ruminococcaceae.g__Ruminococcus_ASV08161	Age	Age	0.101626	0.0317324	162	23	0.00164719	0.0696452	TACGTAGGGAGCGAGCGTTGTCCGGATTTACTGGGTGTAAAGGGTGCGTAGGCGGGATGGCAAGTCAGATGTGAAATACCGGGGCTTAACCCCGGGGCTGCATTTGAAACTGTCGTTCTTGAGTGAAGTAGAGGCAGGCGGAATTCCTAG
g__Lactobacillus.s__mucosae_ASV12813	Group	Rural-Urban	-0.49907	0.155809	162	68	0.00164453	0.0696452	TACGTAGGTGGCAAGCGTTATCCGGATTTATTGGGCGTAAAGCGAGCGCAGGCGGTTTGATAAGTCTGATGTGAAAGCCTTTGGCTTAACCAAAGAAGTGCATCGGAAACTGTCAGACTTGAGTGCAGAAGAGGACAGTGGAACTCCATG
f__Ruminococcaceae.g__Oscillospira_ASV07213	Age	Age	0.189536	0.0594855	162	37	0.00173706	0.0712193	TACGTAGGGAGCAAGCGTTATCCGGATTTACTGGGTGTAAAGGGCGTGTAGGCGGGAGTGCAAGTCAGATGTGAAAACTATGGGCTCAACCCATAGCCTGCATTTGAAACTGTACTTCTTGAGTACTGGAGAGGCAGGCGGAATTCCGTG
f__Ruminococcaceae.g__Oscillospira_ASV07213	Gender	male	0.250938	0.109443	162	37	0.0231749	0.249623	TACGTAGGGAGCAAGCGTTATCCGGATTTACTGGGTGTAAAGGGCGTGTAGGCGGGAGTGCAAGTCAGATGTGAAAACTATGGGCTCAACCCATAGCCTGCATTTGAAACTGTACTTCTTGAGTACTGGAGAGGCAGGCGGAATTCCGTG
o__Clostridiales.f__Ruminococcaceae_ASV00145	Group	Rural-Urban	0.427691	0.134869	162	145	0.0018242	0.0725925	AACGTAGGGTGCAAGCGTTGTCCGGAATTACTGGGTGTAAAGGGAGCGCAGGCGGATTGGCAAGTTGGGAGTGAAATCTATGGGCTCAACCCATAAATTGCTTTCAAAACTGTCAGTCTTGAGTGGTGTAGAGGTAGGCGGAATTCCCGG
o__Clostridiales.f__Lachnospiraceae_ASV09841	Gender	male	-0.217832	0.0692866	162	40	0.00199158	0.0769889	TACGTAGGGGGCAAGCGTTATCCGGATTTACTGGGTGTAAAGGGAGCGTAGACGGTCAAGCAAGTCAGAAGTGAAAGGCTGGGGCTCAACCCCGGGACTGCTTTTGAAACTGTTTGACTGGAGTGCTGGAGAGGTAAGCGGAATTCCTAG
g__.Eubacterium..s__dolichum_ASV18850	Group	Rural-Urban	0.237018	0.0758214	162	39	0.00210935	0.0792764	TACGTAGGTGGCAAGCGTTATCCGGAATGATTGGGCGTAAAGGGTGCGTAGGTGGTGCATTAAGTCTGAAGTAAAAGCCAGCAGCTCAACTGCTGTAAGCTTTGGAAACTGGTGTACTAGAGTGCAGGAGAGGGCGATGGAATTCCATGT
o__Coriobacteriales.f__Coriobacteriaceae_ASV15024	Group	Rural-Urban	-0.301362	0.0971571	162	44	0.00227872	0.0833272	TACGTATGGAGCAAGCGTTATCCGGATTTATTGGGCGTAAAGCGCGCGTAGGCGGCTTGTTAAGCAAGGTCTTAAATCTTGGGGCTCAACCTCAAGCCGGATCTTGAACTGGCAGGCTCGAGTATGGTAGAGGAAAGTGGAATTCCCAGT
f__Bifidobacteriaceae.g__Bifidobacterium_ASV11471	Age	Age	-0.36034	0.116602	162	137	0.00236326	0.0840552	TACGTAGGGTGCAAGCGTTATCCGGAATTATTGGGCGTAAAGGGCTCGTAGGCGGTTCGTCGCGTCCGGTGTGAAAGTCCATCGCTTAACGGTGGATCCGCGCCGGGTACGGGCGGGCTTGAGTGCGGTAGGGGAGACTGGAATTCCCGG
f__Bifidobacteriaceae.g__Bifidobacterium_ASV11471	Group	Rural-Urban	-0.543	0.232868	162	137	0.020974	0.246763	TACGTAGGGTGCAAGCGTTATCCGGAATTATTGGGCGTAAAGGGCTCGTAGGCGGTTCGTCGCGTCCGGTGTGAAAGTCCATCGCTTAACGGTGGATCCGCGCCGGGTACGGGCGGGCTTGAGTGCGGTAGGGGAGACTGGAATTCCCGG
f__.Mogibacteriaceae..g__Mogibacterium_ASV08676	Gender	male	0.254798	0.0826599	162	105	0.00242288	0.0840552	TACGTAGGGGGCAAGCGTTATCCGGAATTATTGGGCGTAAAGAGTGCGTAGGTGGTTACCTAAGCGCAAGGTTTAATTTAGAGGCTCAACCTCTACTTGCCTTGCGAACTGGGCTACTTGAGTGCAGGAGGGGAAAGCGGAATTCCTAGT
f__Bacteroidaceae.g__Bacteroides_ASV04071	Group	Rural-Urban	0.643209	0.210426	162	100	0.00262838	0.0885539	TACGGAGGATCCGAGCGTTATCCGGATTTATTGGGTTTAAAGGGAGCGTAGGCGGGTTGTTAAGTCAGTTGTGAAAGTTTGCGGCTCAACCGTAAAATTGCAGTTGATACTGGCGACCTTGAGTGCAACAGAGGTAGGCGGAATTCGTGG
o__Erysipelotrichales.f__Erysipelotrichaceae_ASV14209	Age	Age	-0.288667	0.0946419	162	153	0.00268345	0.0885539	TACGTAGGTGGCGAGCGTTATCCGGAATTATTGGGCGTAAAGAGGGAGCAGGCGGCACTAAGGGTCTGTGGTGAAAGATCGAAGCTTAACTTCGGTAAGCCATGGAAACCGTAGAGCTAGAGTGTGTGAGAGGATCGTGGAATTCCATGT
g__Rothia.s__mucilaginosa_ASV08348	Group	Rural-Urban	-0.314785	0.10446	162	37	0.00300949	0.0946939	TACGTAGGGCGCGAGCGTTGTCCGGAATTATTGGGCGTAAAGAGCTTGTAGGCGGTTTGTCGCGTCTGCTGTGAAAGGCCGGGGCTTAACCCCGTGTATTGCAGTGGGTACGGGCAGACTAGAGTGCAGTAGGGGAGACTGGAATTCCTG
f__Streptococcaceae.g__Lactococcus_ASV12313	Group	Rural-Urban	-0.294955	0.0987998	162	33	0.00328338	0.100964	TACGTAGGTCCCGAGCGTTGTCCGGATTTATTGGGCGTAAAGCGAGCGCAGGTGGTTTATTAAGTCTGGTGTAAAAGGCAGTGGCTCAACCATTGTATGCATTGGAAACTGGTAGACTTGAGTGCAGGAGAGGAGAGTGGAATTCCATGT
f__Ruminococcaceae.g__Oscillospira_ASV12678	Gender	male	-0.22819	0.0772377	162	37	0.00361228	0.106248	TACGTAGGTGGCAAGCGTTATCCGGATTTACTGGGTGTAAAGGGCGTGTAGGCGGGACTGCAAGTCAGGTGTGAAAACCAGGGGCTCAACCTCTGGCCTGCATTTGAAACTGTAGTTCTTGAGTGCTGGAGAGGCAATCGGAATTCCGTG
o__Clostridiales.f__Lachnospiraceae_ASV09981	Age	Age	0.287002	0.0969633	162	93	0.00355166	0.106248	TACGTAGGGGGCAAGCGTTATCCGGATTTACTGGGTGTAAAGGGAGCGTAGACGGTTTTGCAAGTCTGAAGTGAAAGCCCGGGGCTTAACCCCGGGACTGCTTTGGAAACTGTAGGACTAGAGTGCAGGAGAGGTAAGTGGAATTCCTAG
f__Lachnospiraceae.g__Shuttleworthia_ASV14896	Group	Rural-Urban	-0.337253	0.115519	162	39	0.00401903	0.110493	TACGTATGGAGCAAGCGTTATCCGGATTTACTGGGTGTAAAGGGAGCGTAGGCGGTCTTATAAGTCTGATGTGAAAGCCCGGGGCTCAACCCCGGGACTGCATTGGAAACTGTAGGACTAGAGTGTCGGAGGGGTAAGTGGAATTCCTAG
f__Lachnospiraceae.g__Roseburia_ASV15223	Age	Age	0.283658	0.109796	162	76	0.0106864	0.192782	TACGTATGGTGCAAGCGTTATCCGGATTTACTGGGTGTAAAGGGAGCGCAGGCGGTACGGCAAGTCTGATGTGAAATCCCGGGGCTCAACCCCGGTACTGCATTGGAAACTGTCGGACTAGAGTGTCGGAGGGGTAAGTGGAATTCCTAG
f__Lachnospiraceae.g__Roseburia_ASV15223	Group	Rural-Urban	0.639023	0.219276	162	76	0.00408326	0.110493	TACGTATGGTGCAAGCGTTATCCGGATTTACTGGGTGTAAAGGGAGCGCAGGCGGTACGGCAAGTCTGATGTGAAATCCCGGGGCTCAACCCCGGTACTGCATTGGAAACTGTCGGACTAGAGTGTCGGAGGGGTAAGTGGAATTCCTAG
o__Clostridiales.f__Ruminococcaceae_ASV07000	Age	Age	0.275181	0.0938387	162	56	0.00386261	0.110493	TACGTAGGATGCAAGCGTTATCCGGATTTACTGGGTGTAAAGGGAGCGCAGGCGGGACTGCAAGTTGGATGTGAAATACCGTGGCTTAACCACGGAACTGCATCCAAAACTGTAGTTCTTGAGTGAAGTAGAGGCAAGCGGAATTCCGAG
o__Clostridiales.f__.Mogibacteriaceae._ASV10534	Group	Rural-Urban	-0.260958	0.0960148	162	103	0.0073036	0.157398	TACGTAGGGGGCGAGCGTTATCCGGAATTATTGGGCGTAAAGAGTGCGTAGGTGGCACCTTAAGCGCAGGGTTTAAGGCAATGGCTCAACCATTGTTCGCCTTGCGAACTGGGGTGCTTGAGTGCAGGAGGGGAAAGTGGAATTCCTAGT
o__Clostridiales.f__.Mogibacteriaceae._ASV10534	Gender	male	0.258106	0.088453	162	103	0.00403687	0.110493	TACGTAGGGGGCGAGCGTTATCCGGAATTATTGGGCGTAAAGAGTGCGTAGGTGGCACCTTAAGCGCAGGGTTTAAGGCAATGGCTCAACCATTGTTCGCCTTGCGAACTGGGGTGCTTGAGTGCAGGAGGGGAAAGTGGAATTCCTAGT
o__Clostridiales.f__.Mogibacteriaceae._ASV10534	Age	Age	-0.111376	0.0480767	162	103	0.0218081	0.249623	TACGTAGGGGGCGAGCGTTATCCGGAATTATTGGGCGTAAAGAGTGCGTAGGTGGCACCTTAAGCGCAGGGTTTAAGGCAATGGCTCAACCATTGTTCGCCTTGCGAACTGGGGTGCTTGAGTGCAGGAGGGGAAAGTGGAATTCCTAGT
c__Clostridia.o__Clostridiales_ASV08592	Group	Rural-Urban	0.363187	0.125101	162	39	0.0042232	0.112039	TACGTAGGGGGCAAGCGTTATCCGGAATTACTGGGTGTAAAGGGTGAGTAGGCGGCATGGCAAGTAAGATGTGAAAGCCCGAGGCTTAACCTCGGGATTGCATTTTAAACTGCTAAGCTAGAGTACAGGAGAGGAAAGCGGAATTCCTAG
o__Clostridiales.f__Lachnospiraceae_ASV08906	Gender	male	-0.27103	0.0941812	162	28	0.00455961	0.118637	TACGTAGGGGGCAAGCGTTATCCGGATTTACTGGGTGTAAAGGGAGCGCAGGCGGTGCGGCAAGTCAGATGTGAAAACCCGGGGCTCAACCCCGGGACTGCATTTGAAACTGTCGGACTAGAGTGCCGGAGAGGTAAGTGGAATTCCTAG
o__Clostridiales.f__Ruminococcaceae_ASV07185	Group	Rural-Urban	0.335309	0.117969	162	64	0.00506968	0.127024	TACGTAGGGAGCAAGCGTTATCCGGATTTACTGGGTGTAAAGGGCGCGCAGGCGGGCCGGCAAGTTGGGAGTGAAATCCCGGGGCTTAACCCCGGAACTGCTTTCAAAACTGCTGGTCTTGAGTGATGGAGAGGCAGGCGGAATTCCGTG
o__Clostridiales.f__Clostridiaceae_ASV14617	Age	Age	0.265775	0.0942296	162	77	0.00541003	0.133087	TACGTAGGTGGCGAGCGTTGTCCGGATTTACTGGGCGTAAAGGGAGCGTAGGCGGATTTTTAAGTGAGATGTGAAATACTCGGGCTTAACCTGAGTGCTGCATTTCAAACTGGAAGTCTAGAGTGCAGGAGAGGAGAAGGGAATTCCTAG
f__Lachnospiraceae.g__Dorea_ASV19206	Group	Rural-Urban	-0.286492	0.101965	162	20	0.00558577	0.134956	TACGTATGGTGCAAGCGTTATCCGGATTTACTGGGTGTAAAGGGAGCGTAGACGGTGATGTAAGTCTGAAGTGAAAGCCCGGGGCTCAACCCCGGGACTGCTTTGGAAACTATGTGACTAGAGTGTCGGAGAGGCAAGTGGAATTCCCAG
o__Clostridiales.f__Lachnospiraceae_ASV09170	Group	Rural-Urban	0.301048	0.108474	162	34	0.0061812	0.146722	TACGTAGGGGGCAAGCGTTATCCGGATTTACTGGGTGTAAAGGGAGCGTAGACGGCACAGCAAGTCTGAAGTGAAATCCCCGGGCTCAACCCGGGAACTGCTTTGGAAACTGTTGGGCTAGAGTGCTGGAGAGGCAAGCGGAATTCCTAG
f__Bacteroidaceae.g__Bacteroides_ASV04502	Age	Age	-0.297263	0.10813	162	58	0.00667186	0.151086	TACGGAGGATGCGAGCGTTATCCGGATTTATTGGGTTTAAAGGGAGCGCAGACGGGAGATTAAGTCAGTTGTGAAAGTTTGCGGCTCAACCGTAAAATTGCAGTTGATACTGGTTTCCTTGAGTGCAGTTGAGGCAGGCGGAATTCGTGG
g__Veillonella.s__dispar_ASV13187	Group	Rural-Urban	-0.335962	0.1221	162	60	0.00662529	0.151086	TACGTAGGTGGCAAGCGTTGTCCGGAATTATTGGGCGTAAAGCGCGCGCAGGCGGATTGGTCAGTCTGTCTTAAAAGTTCGGGGCTTAACCCCGTGATGGGATGGAAACTGCCAATCTAGAGTATCGGAGAGGAAAGTGGAATTCCTAGT
g__Veillonella.s__dispar_ASV13143	Group	Rural-Urban	-0.330676	0.120597	162	50	0.00681169	0.151086	TACGTAGGTGGCAAGCGTTGTCCGGAATTATTGGGCGTAAAGCGCGCGCAGGCGGATAGGTCAGTCTGTCTTAAAAGTTCGGGGCTTAACCCCGTGATGGGATGGAAACTGCCAATCTAGAGTATCGGAGAGGAAAGTGGAATTCCTAGT
o__Clostridiales.f__Ruminococcaceae_ASV13030	Age	Age	0.175741	0.0640661	162	31	0.0067892	0.151086	TACGTAGGTGGCAAGCGTTGTCCGGAATTACTGGGTGTAAAGGGAGCGTAGGCGGGCAGGCAAGTCAGGCGTGAAATATATCGGCTCAACCGGTAACGGCGCTTGAAACTGCAGGTCTTGAGTGAAGTAGAGGTTGGCGGAATTCCTAGT
g__Streptococcus.s__alactolyticus_ASV12295	Group	Rural-Urban	0.293781	0.108177	162	21	0.00734903	0.157398	TACGTAGGTCCCGAGCGTTGTCCGGATTTATTGGGCGTAAAGCGAGCGCAGGCGGTTTAATAAGTCTGAAGTTAAAGGCAGTGGCTTAACCATTGTTCGCTTTGGAAACTGTTAAACTTGAGTGCAGAAGGGGAGAGTGGAATTCCATGT
f__Bacteroidaceae.g__Bacteroides_ASV03957	Group	Rural-Urban	0.57491	0.212048	162	64	0.00744527	0.157398	TACGGAGGATCCGAGCGTTATCCGGATTTATTGGGTTTAAAGGGAGCGTAGATGGGTTGTTAAGTCAGTTGTGAAAGTTTGCGGCTCAACCGTAAAATTGCAATTGATACTGGCAGTCTTGAGTACAGTTGAGGTAGGCGGAATTCGTGG
g__Ruminococcus.s__lactaris_ASV09026	Group	Rural-Urban	-0.485772	0.184006	162	51	0.00912263	0.176327	TACGTAGGGGGCAAGCGTTATCCGGATTTACTGGGTGTAAAGGGAGCGTAGACGGAGCAGCAAGTCTGATGTGAAAACCCGGGGCTCAACCCCGGGACTGCATTGGAAACTGTTGATCTGGAGTGCCGGAGAGGTAAGCGGAATTCCTAG
f__Enterococcaceae.g__Enterococcus_ASV13969	Age	Age	0.202369	0.0766325	162	59	0.00910202	0.176327	TACGTAGGTGGCAAGCGTTGTCCGGATTTATTGGGCGTAAAGCGAGCGCAGGCGGTTTCTTAAGTCTGATGTGAAAGCCCCCGGCTCAACCGGGGAGGGTCATTGGAAACTGGGAGACTTGAGTGCAGAAGAGGAGAGTGGAATTCCATG
f__Lachnospiraceae.g__Lachnospira_ASV14988	Gender	male	-0.179529	0.0677837	162	23	0.00890395	0.176327	TACGTATGGAGCAAGCGTTATCCGGATTTACTGGGTGTAAAGGGAGTGTAGGTGGTATCACAAGTCAGAAGTGAAAGCCCGGGGCTCAACCCCGGGACTGCTTTTGAAACTGTGGAACTGGAGTGCAGGAGAGGTAAGTGGAATTCCTAG
c__Clostridia.o__Clostridiales_ASV15093	Age	Age	0.151728	0.0571151	162	26	0.00870508	0.176327	TACGTATGGGGCAAGCGTTATCCGGATTTACTGGGTGTAAAGGGAGTGTAGGCGGCAGTACAAGTCAGGAGTGAAAACTTGGGGCTCAACCCCAAGACTGCTTTTGAAACTGTACAGCTAGAGTGTAGGAAGGGCAAGCGGAATTCCTGG
f__Lachnospiraceae.g__Roseburia_ASV15174	Age	Age	0.246353	0.0929989	162	146	0.008893	0.176327	TACGTATGGTGCAAGCGTTATCCGGATTTACTGGGTGTAAAGGGAGCGCAGGCGGAAGGCTAAGTCTGATGTGAAAGCCCGGGGCTCAACCCCGGTACTGCATTGGAAACTGGTCATCTAGAGTGTCGGAGGGGTAAGTGGAATTCCTAG
f__Lachnospiraceae.g__Roseburia_ASV15174	Group	Rural-Urban	0.45166	0.18573	162	146	0.0161411	0.228873	TACGTATGGTGCAAGCGTTATCCGGATTTACTGGGTGTAAAGGGAGCGCAGGCGGAAGGCTAAGTCTGATGTGAAAGCCCGGGGCTCAACCCCGGTACTGCATTGGAAACTGGTCATCTAGAGTGTCGGAGGGGTAAGTGGAATTCCTAG
g__Bulleidia.s__moorei_ASV14237	Gender	male	0.2464	0.093029	162	127	0.00890196	0.176327	TACGTAGGTGGCGAGCGTTATCCGGAATTATTGGGCGTAAAGGGTGCGTAGGCGGCCTGTTAAGTAAGTGGTTAAATTGTTGGGCTCAACCCAATCCAGCCACTTAAACTGGCAGGCTAGAGTATTGGAGAGGCAAGTGGAATTCCATGT
f__Ruminococcaceae.g__Anaerotruncus_ASV07500	Group	Rural-Urban	0.237707	0.0912015	162	56	0.0100255	0.189332	TACGTAGGGAGCAAGCGTTGTCCGGAATTACTGGGTGTAAAGGGAGCGTAGGCGGGATGGCAAGTAGAATGTTAAATCCATCGGCTCAACCGGTGGCTGCGTTCTAAACTGCCGTTCTTGAGTGAAGTAGAGGCAGGCGGAATTCCTAGT
f__Lachnospiraceae.g__Dorea_ASV09941	Age	Age	0.14438	0.055642	162	68	0.0103552	0.189332	TACGTAGGGGGCAAGCGTTATCCGGATTTACTGGGTGTAAAGGGAGCGTAGACGGTTATGTAAGTCTGATGTGAAAACCCGGGGCTCAACCCCGGGACTGCATTGGAAACTATGTAACTAGAGTGTCGGAGAGGTAAGTGGAATTCCTAG
g__.Ruminococcus..s__gnavus_ASV09357	Group	Rural-Urban	0.569897	0.219569	162	124	0.0103343	0.189332	TACGTAGGGGGCAAGCGTTATCCGGATTTACTGGGTGTAAAGGGAGCGTAGACGGCATGGCAAGCCAGATGTGAAAGCCCGGGGCTCAACCCCGGGACTGCATTTGGAACTGTCAGGCTAGAGTGTCGGAGAGGAAAGCGGAATTCCTAG
o__Bacteroidales.f__S24.7_ASV04533	Group	Rural-Urban	-0.380169	0.146405	162	28	0.0103007	0.189332	TACGGAGGATGCGAGCGTTATCCGGATTTATTGGGTTTAAAGGGAGCGCAGGCTGCGAGGCAAGTCAGCGGTCAAATGTCGGGGCTCAACCCCGGCCTGCCGTTGAAACTGTCTTGCTAGAGTTCGAGTGAGGTATGCGGAATGCGTTGT
f__Ruminococcaceae.g__Ruminococcus_ASV07986	Group	Rural-Urban	0.121519	0.0472878	162	22	0.011101	0.194777	TACGTAGGGAGCGAGCGTTGTCCGGAATTACTGGGTGTAAAGGGAGCGTAGGCGGGGTCTCAAGTCGAATGTTAAATCTACCGGCTCAACTGGTAGCTGCGTTCGAAACTGGGGCTCTTGAGTGAAGTAGAGGCAGGCGGAATTCCTAGT
f__Lachnospiraceae.g__Lachnospira_ASV14962	Group	Rural-Urban	0.195256	0.0760716	162	21	0.0111945	0.194777	TACGTATGGAGCAAGCGTTATCCGGATTTACTGGGTGTAAAGGGAGTGTAGGTGGCCATGCAAGTCAGAAGTGAAAATCCGGGGCTCAACCCCGGAACTGCTTTTGAAACTGTAAGGCTAGAGTGCAGGAGGGGTGAGTGGAATTCCTAG
g__Rothia.s__dentocariosa_ASV08337	Group	Rural-Urban	-0.134849	0.0526544	162	35	0.0113728	0.194777	TACGTAGGGCGCGAGCGTTGTCCGGAATTATTGGGCGTAAAGAGCTTGTAGGCGGTTGGTCGCGTCTGCTGTGAAAGGCTGGGGCTTAACCCTGGTTTTGCAGTGGGTACGGGCTAACTAGAGTGCAGTAGGGGAGACTGGAATTCCTGG
g__Rothia.s__dentocariosa_ASV08337	Gender	male	0.117661	0.0485075	162	35	0.0164085	0.228873	TACGTAGGGCGCGAGCGTTGTCCGGAATTATTGGGCGTAAAGAGCTTGTAGGCGGTTGGTCGCGTCTGCTGTGAAAGGCTGGGGCTTAACCCTGGTTTTGCAGTGGGTACGGGCTAACTAGAGTGCAGTAGGGGAGACTGGAATTCCTGG
o__Clostridiales.f__Ruminococcaceae_ASV12993	Group	Rural-Urban	-0.184145	0.071821	162	26	0.0112812	0.194777	TACGTAGGTGGCAAGCGTTGTCCGGAATTACTGGGTGTAAAGGGAGCGTAGGCGGGAAGATAAGTTGGACGTCTAATCTATCGGCTCAACCGATAGTCGCGTTCAAAACTGTTTTTCTTGAGTGAAGTAGAGGTAAGCGGAATTCCTAGT
o__Clostridiales.f__Lachnospiraceae_ASV09489	Group	Rural-Urban	0.212656	0.0832951	162	58	0.0116257	0.19662	TACGTAGGGGGCAAGCGTTATCCGGATTTACTGGGTGTAAAGGGAGCGTAGACGGCGACGCAAGTCTGAAGTGAAATACCCGGGCTCAACCTGGGAACTGCTTTGGAAACTGTGTTGCTAGAGTGCTGGAGAGGTAAGCGGAATTCCTAG
f__Bacteroidaceae.g__Bacteroides_ASV04135	Group	Rural-Urban	0.449695	0.177708	162	147	0.0123672	0.202949	TACGGAGGATCCGAGCGTTATCCGGATTTATTGGGTTTAAAGGGAGCGTAGGTGGATTGTTAAGTCAGTTGTGAAAGTTTGCGGCTCAACCGTAAAATTGCAGTTGAAACTGGCAGTCTTGAGTACAGTAGAGGTGGGCGGAATTCGTGG
o__Clostridiales.f__Lachnospiraceae_ASV09172	Group	Rural-Urban	0.209825	0.083307	162	25	0.0127735	0.203058	TACGTAGGGGGCAAGCGTTATCCGGATTTACTGGGTGTAAAGGGAGCGTAGACGGCACAGCAAGTCTGAAGTGAAATCCCCGGGCTCAACCCGGGAACTGCTTTGGAAACTGTTGGGCTGGAGTGCTGGAGAGGCAAGCGGAATTCCTAG
o__Clostridiales.f__.Mogibacteriaceae._ASV08662	Gender	male	0.136315	0.054144	162	29	0.0128105	0.203058	TACGTAGGGGGCAAGCGTTATCCGGAATTATTGGGCGTAAAGAGTGCGTAGGTGGTCTACTAAGCGCGAGGTGAAAGGCAATGGCTCAACCATTGTTAGCCTTGCGAACTGGCAGACTTGAGTGCAAGAGAGGAAAGCGGAATTCCTAGT
f__Coriobacteriaceae.g__Adlercreutzia_ASV10589	Group	Rural-Urban	-0.473833	0.188411	162	96	0.0129069	0.203058	TACGTAGGGGGCGAGCGTTATCCGGATTCATTGGGCGTAAAGCGCGCGTAGGCGGCCGCCTAAGCGGAACCTCTAATCCCGGGGCTCAACCTCGGGCCGGGTTCCGGACTGGGCGGCTCGAGTGCGGTAGAGGCAGGCGGAATTCCCGGT
o__Clostridiales.f__Lachnospiraceae_ASV09133	Group	Rural-Urban	-0.28835	0.115184	162	45	0.013317	0.207102	TACGTAGGGGGCAAGCGTTATCCGGATTTACTGGGTGTAAAGGGAGCGTAGACGGCAAGGCAAGTCTGATGTGAAAGGCTGGGGCTCAACCCCGGGACTGCATTGGAAACTGTCCTGCTGGAGTGCCGGAGAGGTAAGCGGAATTCCTAG
f__Alcaligenaceae.g__Sutterella_ASV11804	Group	Rural-Urban	0.195644	0.0783367	162	34	0.0135326	0.208064	TACGTAGGGTGCGAGCGTTAATCGGAATTACTGGGCGTAAAGCGTGCGCAGGCGGTTGGGTAAGACAGATGTGAAATCCCCGGGCTTAACCTGGGAACTGCATTTGTGACTGTCCGACTGGAGTATGTCAGAGGGGGGTGGAATTCCAAG
o__Clostridiales.f__Lachnospiraceae_ASV09338	Group	Rural-Urban	0.327526	0.132743	162	48	0.0146775	0.223131	TACGTAGGGGGCAAGCGTTATCCGGATTTACTGGGTGTAAAGGGAGCGTAGACGGCATGACAAGCCAGATGTGAAAACCCAGGGCTCAACCCTGGGACTGCATTTGGAACTGCCAGGCTGGAGTGCAGGAGAGGTAAGCGGAATTCCTAG
o__Clostridiales.f__Ruminococcaceae_ASV14275	Age	Age	0.210737	0.0857768	162	70	0.0150997	0.226999	TACGTAGGTGGCGAGCGTTATCCGGATTTACTGGGTGTAAAGGGCGCGTAGGCGGGAATGCAAGTCAGATGTGAAATCCAAGGGCTCAACCCTTGAACTGCATTTGAAACTGTATTTCTTGAGTGTCGGAGAGGTTGACGGAATTCCTAG
o__Clostridiales.f__Ruminococcaceae_ASV13027	Age	Age	0.250066	0.103015	162	45	0.0163285	0.228873	TACGTAGGTGGCAAGCGTTGTCCGGAATTACTGGGTGTAAAGGGAGCGTAGGCGGGATGCCAAGTCAGCTGTGAAAACTATGGGCTTAACTTGTAGACTGCAGTTGAAACTGGTATTCTTGAGTGAAGTAGAGGTTGGCGGAATTCCGAG
o__Clostridiales.f__.Mogibacteriaceae._ASV08690	Group	Rural-Urban	0.260452	0.106848	162	40	0.015895	0.228873	TACGTAGGGGGCAAGCGTTATCCGGAATTATTGGGCGTAAAGGGTACGTAGGTGGTTACCTAAGCACAGGGTATAAGGCAATAGCTTAACTATTGTTCGCCTTGTGAACTGGGCTACTTGAGTGCAGGAGAGGAAAGCGGAATTCCTAGT
f__Actinomycetaceae.g__Actinomyces_ASV08388	Group	Rural-Urban	-0.104844	0.0430347	162	20	0.0159513	0.228873	TACGTAGGGCGCGAGCGTTGTCCGGAGTTACTGGGCGTAAAGGGCTTGTAGGCGGCTGGTCGCGTCCGCCGTGAAATCCCCTGGCTCAACCGGGGGCGTGCGGTGGGTACGGGCCGGCTTGAGTGCGGTAGGGGAGGCTGGAACTCCTGG
g__Rothia.s__mucilaginosa_ASV08351	Gender	male	0.259208	0.105842	162	50	0.0154174	0.228873	TACGTAGGGCGCGAGCGTTGTCCGGAATTATTGGGCGTAAAGAGCTTGTAGGCGGTTTGTCGCGTCTGCTGTGAAAGGCCGGGGCTTAACTCCGTGTATTGCAGTGGGTACGGGCAGACTAGAGTGCAGTAGGGGAGACTGGAATTCCTG
o__Clostridiales.f__Ruminococcaceae_ASV13826	Group	Rural-Urban	-0.164569	0.0674621	162	19	0.0158173	0.228873	TACGTAGGTGGCAAGCGTTGTCCGGATTTACTGGGTGTAAAGGGCGTGTAGGCGGAGCAGCAAGTCAGAAGTGAAATCTCTGGGCTCAACCCAGAAACTGCTTTTGAAACTGTTGCCCTTGAGTATCGGAGAGGCAGGCGGAATTCCTAG
o__Clostridiales.f__Ruminococcaceae_ASV13033	Age	Age	0.141079	0.0584945	162	60	0.0170193	0.229149	TACGTAGGTGGCAAGCGTTGTCCGGAATTACTGGGTGTAAAGGGAGCGTAGGCGGGGAGACAAGTTGAATGTCTAAACTATCGGCTTAACTGATAGTCGCGTTCAAAACTATCACTCTTGAGTGCAGTAGAGGTAGGCGGAATTCCTAGT
g__Prevotella.s__copri_ASV03198	Age	Age	0.169401	0.0704024	162	29	0.0172751	0.229149	TACGGAAGGTCCGGGCGTTATCCGGATTTATTGGGTTTAAAGGGAGCGTAGGCCGGAGATTAAGCGTGTTGTGAAATGTAGATGCTCAACATCTGAACTGCAGCGCGAACTGGTTTCCTTGAGTACGCACAAAGTGGGCGGAATTCGTGG
o__Bacteroidales.f__.Paraprevotellaceae._ASV03375	Age	Age	0.104935	0.0434733	162	19	0.0169313	0.229149	TACGGAAGGTCCGGGCGTTATCCGGATTTATTGGGTTTAAAGGGAGCGTAGGCGGGAGATCAAGTCAGTTGTGAAAAGCAGCCGCTCAACGGTTGTCGTGCAGTTGATACTGGTTTTCTTGAGTGCGCGCGAGGATGGTGGAATTTGTGG
f__Ruminococcaceae.g__Oscillospira_ASV13602	Age	Age	0.185857	0.0769504	162	45	0.0168643	0.229149	TACGTAGGTGGCAAGCGTTGTCCGGATTTACTGGGTGTAAAGGGCGTGCAGCCGGGAATGCAAGTCAGATGTGAAATCCATGGGCTTAACCCATGAACTGCATTTGAAACTGTATTTCTTGAGTACTGGAGAGGCAATCGGAATTCCTAG
g__Corynebacterium.s__durum_ASV11621	Group	Rural-Urban	-0.16797	0.0702631	162	77	0.0179988	0.234157	TACGTAGGGTGCAAGCGTTGTCCGGATTTACTGGGCGTAAAGAGCTCGTAGGTGGTGTGTCGCGTCGTCTGTGAAATTCCGGGGCTTAACTCCGGGCGTGCAGGCGATACGGGCACGACTAGAGTGCTGTAGGGGTAACTGGAATTCCTG
c__Chloroplast.o__Streptophyta_ASV00614	Group	Rural-Urban	-0.148429	0.0620709	162	31	0.0179661	0.234157	GACAGAGGATGCAAGCGTTATCCGGAATGATTGGGCGTAAAGCGTCTGTAGGTGGCTTTTTAAGTTCGCCGTCAAATCCCAGGGCTCAACCCTGGACAGGCGGTGGAAACTACCAAGCTGGAGTACGGTAGGGGCAGAGGGAATTTCCGG
f__Lachnospiraceae.g__Lachnobacterium_ASV08916	Age	Age	0.155986	0.0658904	162	31	0.0191261	0.235401	TACGTAGGGGGCAAGCGTTATCCGGATTTACTGGGTGTAAAGGGAGCGCAGGCGGTGCGGCAAGTCTGATGTGAAAGCCCGGGGCTCAACCCCGGGACTGCATTGGAAACTGTCGTACTTGAGTATCGGAGAGGTAAGTGGAATTCCTAG
g__Clostridium.s__hathewayi_ASV09962	Group	Rural-Urban	0.229423	0.096368	162	34	0.0184712	0.235401	TACGTAGGGGGCAAGCGTTATCCGGATTTACTGGGTGTAAAGGGAGCGTAGACGGTTTAGCAAGTCTGAAGTGAAAGCCCGGGGCTCAACCCCGGTACTGCTTTGGAAACTGTTAGACTTGAGTGCAGGAGAGGTAAGTGGAATTCCTAG
g__Coprococcus.s__eutactus_ASV15446	Group	Rural-Urban	-0.416977	0.175781	162	52	0.0188889	0.235401	TACGTATGGTGCAAGCGTTATCCGGATTTACTGGGTGTAAAGGGTGCGTAGGTGGTGAGACAAGTCTGAAGTGAAAATCCGGGGCTTAACCCCGGAACTGCTTTGGAAACTGCCTGACTAGAGTACAGGAGAGGTAAGTGGAATTCCTAG
o__Clostridiales.f__Lachnospiraceae_ASV08794	Group	Rural-Urban	0.366718	0.154922	162	73	0.0191383	0.235401	TACGTAGGGGGCAAGCGTTATCCGGATTTACTGGGTGTAAAGGGAGCGCAGACGGCACTGCAAGTCTGAAGTGAAAGCCCGGGGCTCAACCCCGGGACTGCTTTGGAAACTGTAGAGCTAGAGTGCTGGAGAGGCAAGCGGAATTCCTAG
f__Lachnospiraceae.g__Dorea_ASV15377	Group	Rural-Urban	0.440522	0.185198	162	74	0.0185704	0.235401	TACGTATGGTGCAAGCGTTATCCGGATTTACTGGGTGTAAAGGGAGCGTAGACGGTTGTGTAAGTCTGATGTGAAAGCCCGGGGCTCAACCCCGGGACTGCATTGGAAACTATGTAACTAGAGTGTCGGAGAGGTAAGCGGAATTCCTAG
f__Ruminococcaceae.g__Oscillospira_ASV13755	Age	Age	0.24544	0.103458	162	58	0.0188781	0.235401	TACGTAGGTGGCAAGCGTTGTCCGGATTTACTGGGTGTAAAGGGCGTGTAGCCGGGAGGGCAAGTCAGATGTGAAATCCACGGGCTCAACTCGTGAACTGCATTTGAAACTACTCTTCTTGAGTATCGGAGAGGCAATCGGAATTCCTAG
f__Veillonellaceae.g__Phascolarctobacterium_ASV14548	Age	Age	0.153555	0.0650477	162	23	0.0194633	0.237242	TACGTAGGTGGCGAGCGTTGTCCGGAATTATTGGGCGTAAAGAGCATGTAGGCGGTTTTTTAAGTCTGGAGTGAAAATGCGGGGCTCAACCCCGTATGGCTCTGGATACTGGAAGACTTGAGTGCAGGAGAGGAAAGGGGAATTCCCAGT
f__Lachnospiraceae.g__Coprococcus_ASV15009	Gender	male	-0.422468	0.179841	162	48	0.0200552	0.242274	TACGTATGGAGCAAGCGTTATCCGGATTTACTGGGTGTAAAGGGTGCGTAGGTGGCAGTGCAAGTCAGATGTGAAAGGCCGGGGCTCAACCCCGGAGCTGCATTTGAAACTGCGCGGCTAGAGTACAGGAGAGGCAGGCGGAATTCCTAG
f__Methanobacteriaceae.g__Methanobrevibacter_ASV00375	Age	Age	0.16537	0.0706699	162	31	0.0205322	0.245841	CACCGGCAGCTCTAGTGGTAGCAGTTTTTATTGGGCCTAAAGCGTCCGTAGCCGGTTTAATAAGTCTCTGGTGAAATCCTGCAGCTTAACTGTGGGAATTGCTGGAGATACTATTAGACTTGAGATCGGGAGAGGTTAGAGGTACTCCCA
g__Prevotella.s__copri_ASV03204	Group	Rural-Urban	-0.521034	0.223119	162	54	0.0207887	0.246729	TACGGAAGGTCCGGGCGTTATCCGGATTTATTGGGTTTAAAGGGAGCGTAGGCCGGAGATTAAGCGTGTTGTGAAATGTAGATGCTCAACATCTGCACTGCAGCGCGAACTGGTTTCCTTGAGTACGCACAAAGTGGGCGGAATTCGTGG
f__Lachnospiraceae.g__.Ruminococcus._ASV15299	Group	Rural-Urban	0.477258	0.204991	162	68	0.0211697	0.246919	TACGTATGGTGCAAGCGTTATCCGGATTTACTGGGTGTAAAGGGAGCGTAGACGGAGAGGCAAGTCTGATGTGAAAACCCGGGGCTCAACCCCGGGACTGCATTGGAAACTGTTTTTCTAGAGTGTCGGAGAGGTAAGTGGAATTCCTAG
o__Coriobacteriales.f__Coriobacteriaceae_ASV15140	Group	Rural-Urban	-0.450697	0.194024	162	57	0.0214603	0.248169	TACGTATGGTGCAAGCGTTATCCGGAATCATTGGGCGTAAAGCGCGCGTAGGCGGCTTGTTAAGCAGGAATTTAAATCTTAGGGCTCAACCTTAAGTCGGTTCCTGAACTGGCAGGCTCGAGTGCGGTAGAGGAAGGTGGAATTCCCAGT
g__.Ruminococcus..s__torques_ASV15337	Group	Rural-Urban	0.393972	0.172455	162	87	0.0236739	0.249623	TACGTATGGTGCAAGCGTTATCCGGATTTACTGGGTGTAAAGGGAGCGTAGACGGATGGGCAAGTCTGATGTGAAAACCCGGGGCTCAACCCCGGGACTGCATTGGAAACTGTTCATCTAGAGTGCTGGAGAGGTAAGTGGAATTCCTAG
f__Erysipelotrichaceae.g__.Eubacterium._ASV14120	Gender	male	0.0899073	0.0393506	162	17	0.0236566	0.249623	TACGTAGGTGGCGAGCGTTATCCGGAATGATTGGGCGTAAAGGGTGCGTAGGCGGCCCGTTAAGTCTGGAGTCAAAGCCGGCAGCTCAACTGTCGTACGCTTTGGAAACTGGCGGGCTGGAGTGCAGAAGAGGGCGATGGAACTCCATGT
g__Lactobacillus.s__helveticus_ASV13924	Group	Rural-Urban	-0.183741	0.0803842	162	24	0.0235957	0.249623	TACGTAGGTGGCAAGCGTTGTCCGGATTTATTGGGCGTAAAGCGAGCGCAGGCGGAAGAATAAGTCTGATGTGAAAGCCCTCGGCTTAACCGAGGAACTGCATCGGAAACTGTTTTTCTTGAGTGCAGAAGAGGAGAGTGGAACTCCATG
o__Clostridiales.f__Ruminococcaceae_ASV07190	Age	Age	-0.215573	0.0943159	162	80	0.0236041	0.249623	TACGTAGGGAGCAAGCGTTATCCGGATTTACTGGGTGTAAAGGGCGCGCAGGCGGGCCGGTAAGTTGGAAGTGAAATCTATGGGCTTAACCCATAAACTGCTTTCAAAACTGCTGGTCTTGAGTGATGGAGAGGCAGGCGGAATTCCGTG
g__Clostridium.s__hathewayi_ASV09927	Group	Rural-Urban	0.324358	0.14079	162	71	0.0225348	0.249623	TACGTAGGGGGCAAGCGTTATCCGGATTTACTGGGTGTAAAGGGAGCGTAGACGGTTAAGCAAGTCTGAAGTGAAAGCCCGGGGCTCAACCCCGGTACTGCTTTGGAAACTGTTTGACTTGAGTGCAGGAGAGGTAAGTGGAATTCCTAG
o__Bacteroidales.f__Rikenellaceae_ASV03800	Group	Rural-Urban	0.358936	0.157263	162	87	0.0237999	0.249623	TACGGAGGATCCAAGCGTTATCCGGATTTATTGGGTTTAAAGGGTGCGTAGGCGGTTTGATAAGTTAGAGGTGAAATACCGGTGCTTAACACCGGAACTGCCTCTAATACTGTTGAACTAGAGAGTAGTTGCGGTAGGCGGAATGTATGG
f__Clostridiaceae.g__SMB53_ASV11017	Age	Age	0.231251	0.100708	162	96	0.0229759	0.249623	TACGTAGGGGGCTAGCGTTATCCGGATTTACTGGGCGTAAAGGGTGCGTAGGTGGTTTCTTAAGTCAGGAGTGAAAGGCTACGGCTCAACCGTAGTAAGCTCTTGAAACTGGGAAACTTGAGTGCAGGAGAGGAAAGTGGAATTCCTAGT
f__Clostridiaceae.g__SMB53_ASV11017	Gender	male	0.428641	0.185286	162	96	0.02199	0.249623	TACGTAGGGGGCTAGCGTTATCCGGATTTACTGGGCGTAAAGGGTGCGTAGGTGGTTTCTTAAGTCAGGAGTGAAAGGCTACGGCTCAACCGTAGTAAGCTCTTGAAACTGGGAAACTTGAGTGCAGGAGAGGAAAGTGGAATTCCTAGT
o__Clostridiales.f__Ruminococcaceae_ASV13082	Group	Rural-Urban	-0.223474	0.0967575	162	31	0.0222036	0.249623	TACGTAGGTGGCAAGCGTTGTCCGGAATTACTGGGTGTAAAGGGTGCGCAGGCGGGATTGCAAGTTGGATGTGAAATACCGGGGCTTAACCCCGGAGCTGCATCCAAAACTGTAGTTCTTGAGTGGAGTAGAGGTAAGCGGAATTCCGAG
f__Lactobacillaceae.g__Lactobacillus_ASV13986	Gender	male	-0.212385	0.0927062	162	42	0.0232881	0.249623	TACGTAGGTGGCAAGCGTTGTCCGGATTTATTGGGCGTAAAGCGAGTGCAGGCGGTTCAATAAGTCTGATGTGAAAGCCTTCGGCTCAACCGGAGAATTGCATCAGAAACTGTTGAACTTGAGTGCAGAAGAGGAGAGTGGAACTCCATG
g__Parabacteroides.s__distasonis_ASV04229	Gender	male	-0.265454	0.116622	162	52	0.0241777	0.249756	TACGGAGGATCCGAGCGTTATCCGGATTTATTGGGTTTAAAGGGTGCGTAGGCGGCCTTTTAAGTCAGCGGTGAAAGTCTGTGGCTCAACCATAGAATTGCCGTTGAAACTGGGAGGCTTGAGTATGTTTGAGGCAGGCGGAATGCGTGG
o__Clostridiales.f__Lachnospiraceae_ASV09510	Gender	male	-0.224404	0.0986875	162	51	0.0243191	0.249756	TACGTAGGGGGCAAGCGTTATCCGGATTTACTGGGTGTAAAGGGAGCGTAGACGGCGAGACAAGTCTGAAGTGAAAGCCCGGGGCTCAACCCCGGGACTGCTTTGGAAACTGCCTTGCTAGAGTGCTGGAGAGGTAAGTGGAATTCCTAG
g__Veillonella.s__parvula_ASV13157	Age	Age	0.157855	0.0694444	162	75	0.0243665	0.249756	TACGTAGGTGGCAAGCGTTGTCCGGAATTATTGGGCGTAAAGCGCGCGCAGGCGGATCAGTCAGTCTGTCTTAAAAGTTCGGGGCTTAACCCCGTGATGGGATGGAAACTGCTGATCTAGAGTATCGGAGAGGAAAGTGGAATTCCTAGT

## Sheet: rural maaslin metabolomicsFig.2
Maaslin2 analysis of China metabolomics stool rural and rural-urban samples controlling for age and gender
feature	metadata	value	coef	stderr	N	N.not.0	pval	qval
N.Acetyltryptophan	Group	Rural-Urban	2.04268	0.397739	40	40	9.91734e-06	0.00341535
Phenylpyruvate	Group	Rural-Urban	-2.68299	0.529689	40	40	1.23076e-05	0.00341535
X2.3.Diaminopropionic.acid	Group	Rural-Urban	-2.40635	0.589851	40	40	0.000238825	0.0165685
Pyrrole.2.carboxylic.acid	Group	Rural-Urban	-1.79728	0.408789	40	40	9.33348e-05	0.0165685
Ketoleucine	Group	Rural-Urban	-2.72855	0.660717	40	40	0.000206129	0.0165685
X3.Methyl.2.oxopentanoic.acid	Group	Rural-Urban	-2.93774	0.696272	40	40	0.000158225	0.0165685
N.Acetylneuraminate	Group	Rural-Urban	-2.06735	0.499648	40	40	0.000201366	0.0165685
Palmitoleic.acid	Group	Rural-Urban	1.27114	0.310397	40	40	0.000228122	0.0165685
Oleic.acid	Group	Rural-Urban	1.17315	0.304854	40	40	0.000468293	0.0288781
UDCA	Group	Rural-Urban	-3.67778	1.01925	40	40	0.000928881	0.0515529
X5.Aminolevulinic.acid	Group	Rural-Urban	-1.18561	0.337014	40	40	0.00119729	0.0604088
Coumaric.acid.4.Hydroxycinnamic.acid	Group	Rural-Urban	-2.48974	0.744297	40	40	0.00193285	0.0766239
DPA	Group	Rural-Urban	3.35838	1.00188	40	40	0.00189608	0.0766239
Succinic.Acid	Group	Rural-Urban	-1.38259	0.412919	40	40	0.00191571	0.0766239
cis.7.10.13.16.Docosatetraenoic.acid	Group	Rural-Urban	2.40136	0.743368	40	40	0.00264163	0.0977404
alpha.Ketoisovaleric.acid	Group	Rural-Urban	-2.22921	0.71912	40	40	0.00374739	0.123726
gamma.Linolenic.acid	Group	Rural-Urban	2.49254	0.80517	40	40	0.00378981	0.123726
N.Acetyalanine	Group	Rural-Urban	0.938596	0.313271	40	40	0.00492687	0.151912
aminoadipate	Group	Rural-Urban	-1.3829	0.46743	40	40	0.00543463	0.158748
X10Z.Nonadecenoic.acid	Group	Rural-Urban	1.13538	0.391894	40	40	0.00637003	0.176768
Glutarate	Group	Rural-Urban	-1.60006	0.55719	40	40	0.00680184	0.179763
Oxoproline	Group	Rural-Urban	-0.901999	0.319225	40	40	0.00765174	0.193032

## Sheet: Dxmaaslin urb_metabolomics_Fig2
Maaslin2 analysis of China metabolomics stool urban controls and CD samples controlling for age and gender
feature	metadata	value	coef	stderr	N	N.not.0	pval	qval
X3.Methyl.2.oxopentanoic.acid	Group	Urban_ctrl	4.5466	0.421089	79	79	6.22185e-17	3.45313e-14
Ketoleucine	Group	Urban_ctrl	3.93032	0.405213	79	79	7.03683e-15	1.95272e-12
Dihomo.gamma.linolenic.acid	Group	Urban_ctrl	-3.9383	0.428511	79	79	6.46527e-14	1.15793e-11
cis.7.10.13.16.Docosatetraenoic.acid	Group	Urban_ctrl	-3.95703	0.433302	79	79	8.34546e-14	1.15793e-11
Phenylacetylglutamine	Group	Urban_ctrl	-4.95147	0.553203	79	79	1.84865e-13	2.052e-11
Phenylpyruvate	Group	Urban_ctrl	3.20463	0.363915	79	79	3.48255e-13	3.22136e-11
Glutarate	Group	Urban_ctrl	2.62747	0.355154	79	79	1.65365e-10	9.17778e-09
alpha.Ketoisovaleric.acid	Group	Urban_ctrl	3.43033	0.461274	79	79	1.39846e-10	9.17778e-09
LCA	Group	Urban_ctrl	6.374	0.859315	79	79	1.51965e-10	9.17778e-09
Arachidonic.acid	Group	Urban_ctrl	-2.60423	0.349534	79	79	1.31611e-10	9.17778e-09
HDCA	Group	Urban_ctrl	6.24533	0.852791	79	79	2.28844e-10	1.0731e-08
GDCA	Group	Urban_ctrl	5.0215	0.685975	79	79	2.32022e-10	1.0731e-08
X2.2.Dimethyladipic.acid	Group	Urban_ctrl	3.81006	0.537913	79	79	6.4867e-10	2.76932e-08
DCA	Group	Urban_ctrl	6.3793	0.923708	79	79	1.39129e-09	5.51547e-08
Pyrrole.2.carboxylic.acid	Group	Urban_ctrl	2.14259	0.313872	79	79	1.96146e-09	7.25741e-08
X3.Methyladipic.acid	Group	Urban_ctrl	3.03399	0.449954	79	79	2.8055e-09	9.7316e-08
Fumarate	Group	Urban_ctrl	1.72003	0.264479	79	79	7.79401e-09	2.54452e-07
DPA	Group	Urban_ctrl	-3.66295	0.572438	79	79	1.21471e-08	3.74535e-07
isoLCA	Group	Urban_ctrl	5.45056	0.870301	79	79	2.15712e-08	6.30105e-07
Indole.3.carboxylic.acid	Group	Urban_ctrl	1.97463	0.332084	79	79	8.104e-08	2.24886e-06
X10Z.Nonadecenoic.acid	Group	Urban_ctrl	-1.37994	0.235329	79	79	1.13921e-07	3.01077e-06
Xylose	Group	Urban_ctrl	1.25023	0.214086	79	79	1.25782e-07	3.03517e-06
THDCA	Group	Urban_ctrl	-2.89433	0.495005	79	79	1.221e-07	3.03517e-06
Nicotinic.acid	Group	Urban_ctrl	1.11878	0.195656	79	79	2.07451e-07	4.79731e-06
GLCA	Group	Urban_ctrl	3.90166	0.690419	79	79	2.72733e-07	6.05468e-06
Ribulose	Group	Urban_ctrl	1.63646	0.29778	79	79	5.12792e-07	1.09461e-05
Pentanoate	Group	Urban_ctrl	3.88711	0.722552	79	79	8.17125e-07	1.67965e-05
Coumaric.acid.4.Hydroxycinnamic.acid	Group	Urban_ctrl	3.07662	0.573259	79	79	8.6008e-07	1.7048e-05
Sebacic.acid	Group	Urban_ctrl	1.54476	0.291133	79	79	1.09668e-06	2.09881e-05
Malate	Group	Urban_ctrl	1.69939	0.323543	79	79	1.35716e-06	2.51075e-05
Itaconate	Group	Urban_ctrl	-2.94078	0.560956	79	79	1.41196e-06	2.52787e-05
Docosahexaenoic.acid	Group	Urban_ctrl	-1.85811	0.370101	79	79	3.3769e-06	5.85681e-05
N.Acetyltryptophan	Group	Urban_ctrl	-1.35346	0.272577	79	79	4.1833e-06	7.03555e-05
N.Acetyalanine	Group	Urban_ctrl	-1.05211	0.212316	79	79	4.34905e-06	7.09919e-05
Xylulose	Group	Urban_ctrl	1.74606	0.354718	79	79	4.94099e-06	7.83499e-05
Isocitric.acid	Group	Urban_ctrl	-2.44268	0.503476	79	79	6.48686e-06	0.000100006
X2.Furoic.acid	Group	Urban_ctrl	2.51675	0.532352	79	79	1.04088e-05	0.000156133
Hydroxypropionic.acid	Group	Urban_ctrl	1.65549	0.35188	79	79	1.13511e-05	0.000157497
Indole.3.propionic.acid	Group	Urban_ctrl	2.94628	0.625549	79	79	1.11298e-05	0.000157497
Hexanoic.acid	Group	Urban_ctrl	2.88236	0.611347	79	79	1.09276e-05	0.000157497
Dimethylglycine	Group	Urban_ctrl	-1.11934	0.241247	79	79	1.44958e-05	0.000191551
Creatine	Group	Urban_ctrl	-3.49152	0.752464	79	79	1.44795e-05	0.000191551
Butyric.acid	Group	Urban_ctrl	1.66554	0.362676	79	79	1.7318e-05	0.000223523
X7.KetoLCA	Group	Urban_ctrl	-3.37974	0.743554	79	79	2.0632e-05	0.000260245
X10.Trans.Heptadecenoic.acid	Group	Urban_ctrl	-2.60107	0.575881	79	79	2.29522e-05	0.000283077
all.cis.4.7.10.13.16.Docosapentaenoic.acid	Group	Urban_ctrl	-1.81357	0.403919	79	79	2.5341e-05	0.000305744
X4.Hydroxyphenylpyruvic.acid	Group	Urban_ctrl	1.79658	0.400659	79	79	2.58978e-05	0.000305815
TUDCA	Group	Urban_ctrl	-2.95815	0.662611	79	79	2.78477e-05	0.000321989
Oleic.acid	Group	Urban_ctrl	-0.782611	0.177465	79	79	3.40166e-05	0.00038529
Benzoic.acid	Group	Urban_ctrl	1.6309	0.372243	79	79	3.77737e-05	0.000419289
Adipate	Group	Urban_ctrl	1.97032	0.460154	79	79	5.41887e-05	0.000589701
X9.Pentadecenoic.acid	Group	Urban_ctrl	2.67334	0.635218	79	79	7.05218e-05	0.000752685
Methylsuccinic.acid	Group	Urban_ctrl	1.37386	0.328239	79	79	7.65573e-05	0.000801685
Gluconolactone	Group	Urban_ctrl	-1.64451	0.400457	79	79	0.000101304	0.00104118
Carnitine	Group	Urban_ctrl	-1.31924	0.332352	79	79	0.000163663	0.00165151
X2.Phenylpropionate	Group	Urban_ctrl	2.81307	0.710843	79	79	0.00017062	0.00169097
Succinic.Acid	Group	Urban_ctrl	1.11364	0.283248	79	79	0.000186451	0.00181544
Homocitrulline	Group	Urban_ctrl	2.93413	0.761499	79	79	0.000244048	0.00233529
Phthalic.acid	Group	Urban_ctrl	1.27274	0.334685	79	79	0.000289489	0.00272316
Azelate	Group	Urban_ctrl	1.07224	0.291913	79	79	0.00044682	0.00413309
Tridecanoic.acid	Group	Urban_ctrl	1.43155	0.392753	79	79	0.000490535	0.00441351
Pentadecanoic.acid	Group	Urban_ctrl	1.54852	0.425025	79	79	0.00049304	0.00441351
Cystine	Group	Urban_ctrl	-0.855065	0.235352	79	79	0.000509937	0.0044923
Palmitoleic.acid	Group	Urban_ctrl	-0.874202	0.243615	79	79	0.000590435	0.00512018
Histidine	Group	Urban_ctrl	-0.923465	0.260956	79	79	0.000694086	0.00592643
X5.Aminolevulinic.acid	Age	Age	0.404345	0.11836	79	79	0.00102835	0.0086475
TCA	Group	Urban_ctrl	-2.97489	0.903339	79	79	0.00151291	0.012169
X10Z.Heptadecenoic.acid	Group	Urban_ctrl	-1.34881	0.409301	79	79	0.00150263	0.012169
gamma.Linolenic.acid	Group	Urban_ctrl	-1.2937	0.392376	79	79	0.00149484	0.012169
X6.Carboxyhexanoate	Group	Urban_ctrl	1.30848	0.407105	79	79	0.0019303	0.0153045
alpha.Aminobutyric.acid	Group	Urban_ctrl	-1.14859	0.359656	79	79	0.002055	0.0160637
X2.Hydroxy.3.methylbutyric.acid	Group	Urban_ctrl	-1.40681	0.454102	79	79	0.00274154	0.0211327
CA	Group	Urban_ctrl	-2.12731	0.6885	79	79	0.00280976	0.0213619
Hydrocinnamic.acid	Group	Urban_ctrl	2.02201	0.665496	79	79	0.00327271	0.0245453
aminoadipate	Group	Urban_ctrl	1.31148	0.443173	79	79	0.00412424	0.0305194
Fructose	Group	Urban_ctrl	1.13664	0.389335	79	79	0.00462757	0.0337934
X2.3.Diaminopropionic.acid	Group	Urban_ctrl	1.1228	0.391329	79	79	0.00534262	0.0385085
GABA	Group	Urban_ctrl	-1.18041	0.414672	79	79	0.00569641	0.0402844
Aconitic.acid	Group	Urban_ctrl	0.987869	0.347319	79	79	0.00573418	0.0402844
Tartrate	Group	Urban_ctrl	1.4794	0.527605	79	79	0.00642255	0.0445564
N.Acetylglucosamine	Group	Urban_ctrl	1.01901	0.376147	79	79	0.0083555	0.0572506
Benzoic.acid	Gender	male	-0.942796	0.350269	79	79	0.00876357	0.0593144
X2.Hydroxybutyric.acid	Group	Urban_ctrl	-1.42693	0.532499	79	79	0.00905342	0.0605379
X5.Aminolevulinic.acid	Gender	male	-0.620556	0.232335	79	79	0.00927101	0.0612549
Serine	Group	Urban_ctrl	0.627263	0.237511	79	79	0.0100539	0.0656461
X5.Hydroxylysine	Gender	male	-1.64286	0.626881	79	79	0.010618	0.068025
Methyglutarate	Group	Urban_ctrl	1.41072	0.538628	79	79	0.0106634	0.068025
Lactic.acid	Group	Urban_ctrl	-1.76409	0.707038	79	79	0.0147937	0.093301
Glutamate	Group	Urban_ctrl	-0.347133	0.140175	79	79	0.0155248	0.095736
p.Hydroxyphenylacetic.acid	Group	Urban_ctrl	-1.38213	0.557468	79	79	0.0154095	0.095736
Maltose.Lactose	Group	Urban_ctrl	1.45242	0.589397	79	79	0.01602	0.0977045
Isocitric.acid	Gender	male	-1.16457	0.473756	79	79	0.0162734	0.0981711
Carnosine	Group	Urban_ctrl	-1.29139	0.529056	79	79	0.0170087	0.101007
N.Acetylneuraminate	Group	Urban_ctrl	0.832217	0.341258	79	79	0.0171075	0.101007
Asparagine	Group	Urban_ctrl	0.918178	0.381588	79	79	0.0185825	0.108561
X5.Hydroxylysine	Group	Urban_ctrl	-1.58991	0.666207	79	79	0.0195316	0.112917
X10.Trans.Heptadecenoic.acid	Age	Age	0.65374	0.276057	79	79	0.0204559	0.117041
N.Acetylneuraminate	Age	Age	-0.385682	0.163587	79	79	0.0210004	0.118931
Glucose	Age	Age	-0.352298	0.150236	79	79	0.0216769	0.119115
X3.Hydroxyisovaleric.acid	Gender	male	-0.661417	0.281943	79	79	0.0216248	0.119115
Eicosapentaenoic.acid	Group	Urban_ctrl	-0.752397	0.319774	79	79	0.021251	0.119115
p.Hydroxymandelic.acid	Age	Age	0.70436	0.304794	79	79	0.0235862	0.128337
Methionine	Group	Urban_ctrl	0.49686	0.216672	79	79	0.0246433	0.132787
Decanoic.acid	Group	Urban_ctrl	1.28118	0.564503	79	79	0.0261076	0.139324
Tyrosine	Gender	male	0.454672	0.201139	79	79	0.0266925	0.140152
X5Z.Dodecenoic.acid	Group	Urban_ctrl	-0.803372	0.35558	79	79	0.0267677	0.140152
GCA	Group	Urban_ctrl	-1.87179	0.832408	79	79	0.0274722	0.142496
alpha.Aminobutyric.acid	Age	Age	0.383809	0.172407	79	79	0.0290053	0.149055
Protocatechuic.acid	Group	Urban_ctrl	0.777655	0.350245	79	79	0.0294176	0.149787
Heptanoic.acid	Group	Urban_ctrl	1.42754	0.65662	79	79	0.0328548	0.164274
HCA	Group	Urban_ctrl	0.896816	0.412402	79	79	0.0328122	0.164274
UDCA	Group	Urban_ctrl	1.74059	0.807443	79	79	0.034316	0.170048
Glutamate	Age	Age	0.140202	0.0671951	79	79	0.0403336	0.196368
N.Acetyalanine	Age	Age	0.212355	0.101777	79	79	0.0403351	0.196368
Methylsuccinic.acid	Age	Age	0.327534	0.157346	79	79	0.0407905	0.196859
TCDCA	Group	Urban_ctrl	-1.70086	0.829905	79	79	0.0439144	0.210107
Octanoic.acid	Group	Urban_ctrl	0.981138	0.481595	79	79	0.0451516	0.214181
N.Acetyalanine	Gender	male	-0.40434	0.199783	79	79	0.0465434	0.217072
Phenyllactic.acid	Age	Age	0.399057	0.196867	79	79	0.0462128	0.217072
Indole.3.Acetate	Group	Urban_ctrl	0.864564	0.438872	79	79	0.052534	0.24297
Carnitine	Gender	male	0.61348	0.312733	79	79	0.0535119	0.245447
Ornithine	Age	Age	0.300112	0.15354	79	79	0.0543559	0.247275

## Sheet: halla rural FFQ 16S_Fig.S1
halla results for FFQ components and 16S stool taxonomy using 162 rural and rural-urban samples
X_features	Y_features	association	p-values	q-values
g__Collinsella.s__stercoris_ASV10571	Protein_percentage_Kcal	0.35282	4.12765e-06	0.0257509
g__Collinsella.s__stercoris_ASV10571	Vitamin_D_mcg_day	0.358959	2.72254e-06	0.0257509
o__Bacteroidales.f__.Barnesiellaceae._ASV04800	Low_fat_dairy_servings_day	0.346808	6.15217e-06	0.0257509
o__Clostridiales.f__Lachnospiraceae_ASV09740	Fish_and_poultry_servings_week	0.378743	6.70592e-07	0.0257509
c__Chloroplast.o__Streptophyta_ASV01111	Added_suger_percentage_Kcal	0.363492	5.60175e-06	0.0257509
o__Clostridiales.f__Ruminococcaceae_ASV07169	Fish_and_poultry_servings_week	-0.352704	4.15984e-06	0.0257509
f__Ruminococcaceae.g__Oscillospira_ASV12627	Added_suger_percentage_Kcal	0.362371	6.0155e-06	0.0257509
f__Lachnospiraceae.g__Blautia_ASV09039	Fish_and_poultry_servings_week	0.354227	3.75503e-06	0.0257509
f__Lachnospiraceae.g__Dorea_ASV09299	Fish_and_poultry_servings_week	0.363181	2.03471e-06	0.0257509
f__Dehalobacteriaceae.g__Dehalobacterium_ASV07447	Fish_and_poultry_servings_week	-0.354945	3.57734e-06	0.0257509
f__Clostridiaceae.g__Clostridium_ASV12376	Whole_grains_servings_day	0.346258	6.37858e-06	0.0257509
o__Clostridiales.f__Lachnospiraceae_ASV14863	Fat_gr_day	-0.339005	1.02044e-05	0.0276508
g__Collinsella.s__stercoris_ASV10571	Fish_and_poultry_servings_week	0.340397	9.33254e-06	0.0276508
o__Clostridiales.f__Lachnospiraceae_ASV09740	Vitamin_D_mcg_day	0.338257	1.07038e-05	0.0276508
o__Clostridiales.f__Lachnospiraceae_ASV09549	Low_fat_dairy_servings_day	0.340355	9.3579e-06	0.0276508
f__Ruminococcaceae.g__Oscillospira_ASV12659	Fish_and_poultry_servings_week	-0.336684	1.18304e-05	0.0276508
g__Lactobacillus.s__mucosae_ASV12813	Whole_grains_servings_day	-0.337168	1.14726e-05	0.0276508
f__Lachnospiraceae.g__Blautia_ASV09037	Vitamin_D_mcg_day	0.337301	1.1376e-05	0.0276508
o__Clostridiales.f__Ruminococcaceae_ASV14275	Protein_gr_day	-0.338351	1.06394e-05	0.0276508
g__.Ruminococcus..s__gnavus_ASV09357	Fish_and_poultry_servings_week	0.333636	1.43408e-05	0.0318423
f__Methanobacteriaceae.g__Methanosphaera_ASV00362	Fish_and_poultry_servings_week	-0.332257	1.56343e-05	0.0330614
o__Clostridiales.f__Lachnospiraceae_ASV14863	MUFA_g_day	-0.331332	1.6563e-05	0.0334331
g__Lactobacillus.s__mucosae_ASV12813	Added_suger_percentage_Kcal	0.343224	1.94979e-05	0.0360776
o__Clostridiales.f__Lachnospiraceae_ASV09133	Fish_and_poultry_servings_week	-0.329037	1.90973e-05	0.0360776
c__Clostridia.o__Clostridiales_ASV08563	Fish_and_poultry_servings_week	-0.327671	2.07758e-05	0.0369045
o__Clostridiales.f__Lachnospiraceae_ASV14863	Saturated_fat_gr_day	-0.323498	2.68036e-05	0.0448667
o__Bacteroidales.f__S24.7_ASV04533	Fish_and_poultry_servings_week	-0.323208	2.72789e-05	0.0448667
c__Clostridia.o__Clostridiales_ASV10331	Energy_Kcal_day	-0.322228	2.89439e-05	0.0459051
c__Clostridia.o__Clostridiales_ASV10331	Ferrus_mg_day	-0.319274	3.45597e-05	0.0529217
o__Clostridiales.f__Ruminococcaceae_ASV13818	MUFA_g_day	-0.316501	4.07491e-05	0.0583738
o__Clostridiales.f__Ruminococcaceae_ASV13851	Fish_and_poultry_servings_week	-0.316593	4.05287e-05	0.0583738
f__Ruminococcaceae.g__Ruminococcus_ASV08136	MUFA_g_day	-0.313079	4.98253e-05	0.0670497
f__Lachnospiraceae.g__Coprococcus_ASV10133	Fish_and_poultry_servings_week	-0.31337	4.89841e-05	0.0670497
f__Lachnospiraceae.g__Blautia_ASV09918	Sodium_mg_day	0.311675	5.40715e-05	0.0706238
f__Veillonellaceae.g__Phascolarctobacterium_ASV19050	Low_fat_dairy_servings_day	0.310128	5.91456e-05	0.0720688
f__Lachnospiraceae.g__Blautia_ASV09918	Protein_gr_day	0.310292	5.85857e-05	0.0720688
f__Lachnospiraceae.g__Blautia_ASV09918	Ferrus_mg_day	0.309866	6.00465e-05	0.0720688
c__Clostridia.o__Clostridiales_ASV08559	Fish_and_poultry_servings_week	-0.3087	6.42184e-05	0.0750476
o__Clostridiales.f__Christensenellaceae_ASV10872	Ferrus_mg_day	-0.307515	6.87377e-05	0.0782693
o__Clostridiales.f__Lachnospiraceae_ASV09740	Protein_gr_day	0.300506	0.000102166	0.0966319
o__Clostridiales.f__Lachnospiraceae_ASV08906	Fish_and_poultry_servings_week	-0.301105	9.87994e-05	0.0966319
g__Lactobacillus.s__mucosae_ASV12813	Fruits_servings_day	-0.301175	9.84169e-05	0.0966319
o__Clostridiales.f__.Mogibacteriaceae._ASV10525	Saturated_fat_percentage_Kcal	-0.301133	9.86444e-05	0.0966319
f__Lachnospiraceae.g__.Ruminococcus._ASV15299	Fish_and_poultry_servings_week	0.300487	0.000102272	0.0966319
o__Clostridiales.f__Ruminococcaceae_ASV14275	Ferrus_mg_day	-0.301468	9.68138e-05	0.0966319
c__Clostridia.o__Clostridiales_ASV10331	Protein_gr_day	-0.301496	9.66604e-05	0.0966319
o__Clostridiales.f__Ruminococcaceae_ASV13823	Ferrus_mg_day	-0.302674	9.04743e-05	0.0966319
f__.Paraprevotellaceae..g__.Prevotella._ASV03086	Fish_and_poultry_servings_week	-0.299555	0.000107724	0.0996629
o__Clostridiales.f__Lachnospiraceae_ASV14863	PUFA_g_day	-0.29861	0.000113533	0.100836
g__Lactobacillus.s__delbrueckii_ASV13927	Added_suger_percentage_Kcal	0.312046	0.000112984	0.100836
f__Coriobacteriaceae.g__Adlercreutzia_ASV10603	Fish_and_poultry_servings_week	-0.29719	0.000122803	0.10693
g__Oxalobacter.s__formigenes_ASV11831	Fish_and_poultry_servings_week	-0.296425	0.00012809	0.109389
o__Clostridiales.f__Lachnospiraceae_ASV09739	Low_fat_dairy_servings_day	0.294337	0.000143617	0.109961
o__Coriobacteriales.f__Coriobacteriaceae_ASV17685	Saturated_fat_gr_day	-0.294522	0.000142168	0.109961
f__Lachnospiraceae.g__Shuttleworthia_ASV14896	Fish_and_poultry_servings_week	-0.29539	0.000135581	0.109961
f__Lachnospiraceae.g__Blautia_ASV09037	Fish_and_poultry_servings_week	0.294922	0.000139094	0.109961
f__Lachnospiraceae.g__Dorea_ASV09299	Carbohydrates_percentage_Kcal	-0.295361	0.000135794	0.109961
o__Clostridiales.f__Ruminococcaceae_ASV12942	Fish_and_poultry_servings_week	-0.295288	0.00013634	0.109961
o__Clostridiales.f__Ruminococcaceae_ASV14275	Vitamin_B12_mcg_day	-0.293877	0.000147264	0.110842
g__.Ruminococcus..s__gnavus_ASV09357	MUFA_g_day	0.292233	0.000161024	0.117225
c__Clostridia.o__Clostridiales_ASV07372	Protein_gr_day	-0.292479	0.00015889	0.117225
g__Oxalobacter.s__formigenes_ASV11831	MUFA_g_day	-0.29118	0.00017045	0.122086
o__Clostridiales.f__Ruminococcaceae_ASV14275	Protein_percentage_Kcal	-0.290188	0.00017981	0.126746
o__Clostridiales.f__.Mogibacteriaceae._ASV10525	Saturated_fat_gr_day	-0.288709	0.000194644	0.132981
g__Veillonella.s__parvula_ASV13154	Added_suger_percentage_Kcal	0.301771	0.000193497	0.132981
o__Clostridiales.f__Ruminococcaceae_ASV13033	Energy_Kcal_day	-0.285604	0.000229571	0.134168
o__Coriobacteriales.f__Coriobacteriaceae_ASV17685	Saturated_fat_percentage_Kcal	-0.285176	0.000234819	0.134168
o__Clostridiales.f__Lachnospiraceae_ASV09549	Vitamin_D_mcg_day	0.286599	0.000217786	0.134168
o__Clostridiales.f__Christensenellaceae_ASV07886	Added_suger_percentage_Kcal	0.300147	0.000210293	0.134168
o__Enterobacteriales.f__Enterobacteriaceae_ASV05726	Protein_percentage_Kcal	-0.285637	0.000229177	0.134168
g__Lactobacillus.s__mucosae_ASV12813	Fish_and_poultry_servings_week	-0.285108	0.000235659	0.134168
f__Lachnospiraceae.g__Dorea_ASV09299	Protein_percentage_Kcal	0.287765	0.000204703	0.134168
o__Clostridiales.f__Lachnospiraceae_ASV09751	Fish_and_poultry_servings_week	-0.286815	0.000215307	0.134168
f__Streptococcaceae.g__Streptococcus_ASV12320	Added_suger_percentage_Kcal	0.2999	0.000212973	0.134168
o__Clostridiales.f__Ruminococcaceae_ASV13851	Protein_percentage_Kcal	-0.286141	0.000223141	0.134168
o__Clostridiales.f__Ruminococcaceae_ASV13526	Ferrus_mg_day	-0.285357	0.000232587	0.134168
o__Clostridiales.f__Ruminococcaceae_ASV12476	Olives.nuts.seed_servings_day	-0.285822	0.000226942	0.134168
o__Clostridiales.f__Ruminococcaceae_ASV12942	Protein_gr_day	-0.285214	0.000234348	0.134168
f__Dehalobacteriaceae.g__Dehalobacterium_ASV07450	Protein_gr_day	-0.284337	0.000245438	0.137967
o__Clostridiales.f__Lachnospiraceae_ASV14863	Protein_gr_day	-0.283739	0.000253273	0.138856
g__Prevotella.s__stercorea_ASV03298	Fish_and_poultry_servings_week	-0.283797	0.000252497	0.138856
o__Clostridiales.f__Ruminococcaceae_ASV13026	Added_suger_percentage_Kcal	0.295843	0.000261592	0.141668
o__Clostridiales.f__Ruminococcaceae_ASV13526	Protein_gr_day	-0.282517	0.000270002	0.144461
g__Lactococcus.s__garvieae_ASV12241	Fish_and_poultry_servings_week	-0.281238	0.000288621	0.145687
o__Enterobacteriales.f__Enterobacteriaceae_ASV05726	Fish_and_poultry_servings_week	-0.281884	0.000279077	0.145687
f__Lachnospiraceae.g__Blautia_ASV09037	Carbohydrates_percentage_Kcal	-0.281601	0.000283217	0.145687
o__Clostridiales.f__Lachnospiraceae_ASV09821	Fish_and_poultry_servings_week	-0.281233	0.000288698	0.145687
c__Clostridia.o__Clostridiales_ASV10814	Ferrus_mg_day	-0.282094	0.00027604	0.145687
f__Lachnospiraceae.g__Blautia_ASV09039	Vitamin_D_mcg_day	0.280776	0.000295627	0.147508
f__Lachnospiraceae.g__Dorea_ASV09299	Low_fat_dairy_servings_day	0.280082	0.000306457	0.151213
g__Blautia.s__producta_ASV08998	Vitamin_B12_mcg_day	0.278809	0.000327281	0.153521
c__Clostridia.o__Clostridiales_ASV07303	Eggs_servings_week	0.278742	0.000328419	0.153521
o__Clostridiales.f__Ruminococcaceae_ASV13495	Fish_and_poultry_servings_week	-0.279264	0.000319699	0.153521
o__Clostridiales.f__Ruminococcaceae_ASV12942	Ferrus_mg_day	-0.278772	0.000327906	0.153521
o__Bacteroidales.f__Prevotellaceae_ASV06657	Fish_and_poultry_servings_week	-0.279114	0.000322185	0.153521
o__Clostridiales.f__Ruminococcaceae_ASV12993	Fish_and_poultry_servings_week	-0.278378	0.000334632	0.154795
g__.Eubacterium..s__biforme_ASV14129	Added_suger_percentage_Kcal	0.290451	0.000342225	0.155077
o__Clostridiales.f__Ruminococcaceae_ASV13851	Protein_gr_day	-0.278007	0.000341077	0.155077
o__Clostridiales.f__Lachnospiraceae_ASV09740	Vitamin_B12_mcg_day	0.276448	0.000369417	0.157741
o__Bacteroidales.f__Rikenellaceae_ASV05117	Added_suger_percentage_Kcal	0.289239	0.000363264	0.157741
o__Enterobacteriales.f__Enterobacteriaceae_ASV05726	Added_suger_percentage_Kcal	0.289457	0.000359394	0.157741
g__Prevotella.s__stercorea_ASV03272	Fish_and_poultry_servings_week	-0.276488	0.00036867	0.157741
o__Clostridiales.f__.Mogibacteriaceae._ASV10525	Whole_grains_servings_day	-0.27685	0.000361911	0.157741
o__Clostridiales.f__Lachnospiraceae_ASV14885	Fish_and_poultry_servings_week	-0.276915	0.000360707	0.157741
g__Oxalobacter.s__formigenes_ASV11831	Fat_gr_day	-0.276202	0.000374099	0.158219
f__Lachnospiraceae.g__Blautia_ASV09918	MUFA_g_day	0.27569	0.000383987	0.159509
o__Clostridiales.f__Christensenellaceae_ASV10872	Energy_Kcal_day	-0.275672	0.000384334	0.159509
f__.Paraprevotellaceae..g__.Prevotella._ASV02816	Carbohydrates_percentage_Kcal	0.275416	0.000389366	0.160101
o__Clostridiales.f__Lachnospiraceae_ASV09740	Protein_percentage_Kcal	0.274399	0.000410017	0.162572
g__Lactobacillus.s__salivarius_ASV14010	Added_suger_percentage_Kcal	0.286819	0.000408899	0.162572
f__.Paraprevotellaceae..g__.Prevotella._ASV03086	MUFA_g_day	-0.274884	0.000400046	0.162572
f__Lachnospiraceae.g__Blautia_ASV09918	Fat_gr_day	0.274544	0.00040701	0.162572
o__Clostridiales.f__Ruminococcaceae_ASV13818	Fat_gr_day	-0.27392	0.000420072	0.165084
o__Clostridiales.f__Ruminococcaceae_ASV14275	MUFA_g_day	-0.273389	0.000431503	0.168089
f__Lachnospiraceae.g__Blautia_ASV09914	Fish_and_poultry_servings_week	-0.272941	0.000441354	0.169064
o__Burkholderiales.f__Comamonadaceae_ASV11269	Fish_and_poultry_servings_week	0.272929	0.000441619	0.169064
g__Blautia.s__producta_ASV08960	MUFA_g_day	-0.272511	0.000451011	0.171184
g__Parabacteroides.s__distasonis_ASV04233	Added_suger_percentage_Kcal	-0.284431	0.000459068	0.172765
f__Ruminococcaceae.g__Oscillospira_ASV07213	Saturated_fat_gr_day	-0.271823	0.000466876	0.173402
o__Coriobacteriales.f__Coriobacteriaceae_ASV17685	Carbohydrates_percentage_Kcal	0.271292	0.000479481	0.173402
f__Ruminococcaceae.g__Oscillospira_ASV07216	Vegetables_servings_day	-0.27118	0.000482175	0.173402
o__Clostridiales.f__Lachnospiraceae_ASV08906	Protein_gr_day	-0.271119	0.000483658	0.173402
c__Clostridia.o__Clostridiales_ASV07372	Fibers_gr_day	-0.270936	0.000488093	0.173402
f__Ruminococcaceae.g__Oscillospira_ASV13721	Added_suger_percentage_Kcal	0.283164	0.00048796	0.173402
f__Dehalobacteriaceae.g__Dehalobacterium_ASV07450	Ferrus_mg_day	-0.271437	0.000475998	0.173402
f__Eubacteriaceae.g__Pseudoramibacter_Eubacterium_ASV08408	Fish_and_poultry_servings_week	0.27075	0.000492667	0.173638
g__Bulleidia.s__moorei_ASV14237	MUFA_g_day	0.270252	0.000505052	0.176601
g__Rothia.s__dentocariosa_ASV08337	Added_suger_percentage_Kcal	0.28197	0.000516694	0.179261
f__Ruminococcaceae.g__Oscillospira_ASV13780	Vitamin_B12_mcg_day	-0.26885	0.000541542	0.186425
c__Clostridia.o__Clostridiales_ASV10826	Fish_and_poultry_servings_week	-0.26833	0.000555685	0.189822
f__Clostridiaceae.g__Clostridium_ASV12376	Fish_and_poultry_servings_week	0.26805	0.000563443	0.191003
f__Lachnospiraceae.g__Blautia_ASV09923	Fish_and_poultry_servings_week	0.267459	0.000580123	0.195167
f__Erysipelotrichaceae.g__Catenibacterium_ASV14096	Fish_and_poultry_servings_week	-0.266649	0.000603757	0.19592
o__Clostridiales.f__Lachnospiraceae_ASV08906	Protein_percentage_Kcal	-0.266905	0.000596193	0.19592
c__Clostridia.o__Clostridiales_ASV07372	Ferrus_mg_day	-0.266332	0.000613241	0.19592
o__Lactobacillales.f__Leuconostocaceae_ASV19244	Added_suger_percentage_Kcal	0.278699	0.000603606	0.19592
o__Bacteroidales.f__Prevotellaceae_ASV06656	Protein_gr_day	-0.266592	0.000605446	0.19592
c__Clostridia.o__Clostridiales_ASV07336	Fish_and_poultry_servings_week	-0.266835	0.000598261	0.19592
o__Clostridiales.f__Christensenellaceae_ASV10872	Fibers_gr_day	-0.266448	0.000609756	0.19592
o__Clostridiales.f__Ruminococcaceae_ASV13823	Fibers_gr_day	-0.266178	0.000617906	0.196
f__Ruminococcaceae.g__Ruminococcus_ASV08136	Fat_gr_day	-0.265871	0.000627281	0.196171
o__Coriobacteriales.f__Coriobacteriaceae_ASV17685	Vitamin_B12_mcg_day	-0.265918	0.000625831	0.196171
o__Fusobacteriales.f__Fusobacteriaceae_ASV15593	Low_fat_dairy_servings_day	0.264278	0.000678077	0.196837
o__Fusobacteriales.f__Fusobacteriaceae_ASV15594	Low_fat_dairy_servings_day	0.263972	0.000688287	0.196837
g__Lactococcus.s__garvieae_ASV12241	Added_suger_percentage_Kcal	0.27557	0.00069916	0.196837
o__Coriobacteriales.f__Coriobacteriaceae_ASV15140	Saturated_fat_gr_day	-0.265151	0.000649806	0.196837
f__.Paraprevotellaceae..g__.Prevotella._ASV03086	Fat_gr_day	-0.263826	0.000693194	0.196837
o__Clostridiales.f__Ruminococcaceae_ASV14275	Fish_and_poultry_servings_week	-0.264676	0.000665061	0.196837
c__Clostridia.o__Clostridiales_ASV07372	MUFA_g_day	-0.263828	0.000693127	0.196837
o__Coriobacteriales.f__Coriobacteriaceae_ASV15024	Fish_and_poultry_servings_week	-0.264294	0.000677558	0.196837
f__Lachnospiraceae.g__Blautia_ASV09918	Saturated_fat_gr_day	0.265136	0.000650271	0.196837
o__Bacteroidales.f__S24.7_ASV04640	Sodium_mg_day	-0.264271	0.00067831	0.196837
c__Clostridia.o__Clostridiales_ASV10341	Ferrus_mg_day	-0.265224	0.000647492	0.196837
o__Clostridiales.f__Ruminococcaceae_ASV12874	Fish_and_poultry_servings_week	-0.265367	0.00064296	0.196837
c__Clostridia.o__Clostridiales_ASV10331	Carbohydrates_gr_day	-0.264376	0.000674864	0.196837
o__Clostridiales.f__Christensenellaceae_ASV10872	Protein_gr_day	-0.264471	0.000671739	0.196837
o__Clostridiales.f__Christensenellaceae_ASV10872	Calcium_mg_day	-0.263615	0.000700329	0.196837
o__Burkholderiales.f__Comamonadaceae_ASV11269	Whole_grains_servings_day	0.263843	0.000692621	0.196837
f__.Odoribacteraceae..g__Butyricimonas_ASV06676	Added_suger_percentage_Kcal	-0.27514	0.000713312	0.199225
f__Lachnospiraceae.g__Blautia_ASV09039	Carbohydrates_percentage_Kcal	-0.262959	0.000723015	0.199426
f__Lachnospiraceae.g__Blautia_ASV09039	Protein_percentage_Kcal	0.263036	0.000720298	0.199426
o__Enterobacteriales.f__Enterobacteriaceae_ASV05726	Low_fat_dairy_servings_day	-0.262301	0.000746441	0.199964
o__Coriobacteriales.f__Coriobacteriaceae_ASV19224	Vitamin_D_mcg_day	-0.262555	0.000737322	0.199964
c__Clostridia.o__Clostridiales_ASV15093	Fish_and_poultry_servings_week	-0.262407	0.000742621	0.199964
f__Lachnospiraceae.g__.Ruminococcus._ASV15315	Fish_and_poultry_servings_week	-0.262024	0.000756485	0.199964
o__Clostridiales.f__Ruminococcaceae_ASV13000	Ferrus_mg_day	-0.262087	0.000754177	0.199964
o__Clostridiales.f__Lachnospiraceae_ASV09528	Fish_and_poultry_servings_week	-0.262549	0.000737516	0.199964
c__Clostridia.o__Clostridiales_ASV10814	Protein_gr_day	-0.262236	0.000748775	0.199964
o__Clostridiales.f__Ruminococcaceae_ASV13000	MUFA_g_day	-0.261719	0.000767724	0.201734
g__Blautia.s__producta_ASV08996	Low_fat_dairy_servings_day	0.261253	0.000785149	0.205099
o__Clostridiales.f__Ruminococcaceae_ASV13033	MUFA_g_day	-0.260589	0.000810674	0.206264
f__Lachnospiraceae.g__Coprococcus_ASV08611	PUFA_g_day	0.26051	0.000813751	0.206264
o__Enterobacteriales.f__Enterobacteriaceae_ASV05726	Eggs_servings_week	0.260713	0.000805846	0.206264
f__Lachnospiraceae.g__Blautia_ASV10662	Fish_and_poultry_servings_week	-0.26034	0.0008204	0.206264
o__Clostridiales.f__Ruminococcaceae_ASV13000	Fat_gr_day	-0.260533	0.000812843	0.206264
f__Methanobacteriaceae.g__Methanosphaera_ASV00362	Vitamin_D_mcg_day	-0.260297	0.000822119	0.206264
c__Clostridia.o__Clostridiales_ASV10331	Fibers_gr_day	-0.260757	0.00080415	0.206264
c__Clostridia.o__Clostridiales_ASV15397	Carbohydrates_percentage_Kcal	0.258834	0.000881748	0.213713
o__Lactobacillales.f__Leuconostocaceae_ASV15664	Added_suger_percentage_Kcal	0.270771	0.00087301	0.213713
f__Ruminococcaceae.g__Oscillospira_ASV13790	Fish_and_poultry_servings_week	-0.259113	0.000870084	0.213713
f__Lachnospiraceae.g__Blautia_ASV09037	Protein_percentage_Kcal	0.258874	0.00088008	0.213713
o__Clostridiales.f__Ruminococcaceae_ASV13526	Vitamin_B12_mcg_day	-0.259283	0.000863054	0.213713
f__Ruminococcaceae.g__Oscillospira_ASV13755	MUFA_g_day	-0.258745	0.000885499	0.213713
c__Clostridia.o__Clostridiales_ASV10331	Fish_and_poultry_servings_week	-0.259221	0.000865588	0.213713
g__Desulfovibrio.s__D168_ASV05852	Fish_and_poultry_servings_week	-0.258173	0.000909956	0.213806
o__Clostridiales.f__Lachnospiraceae_ASV18491	Fat_percentage_Kcal	-0.258237	0.000907188	0.213806
g__Faecalibacterium.s__prausnitzii_ASV00253	Added_suger_percentage_Kcal	0.269996	0.000904551	0.213806
f__Ruminococcaceae.g__Anaerotruncus_ASV07500	Eggs_servings_week	-0.258613	0.000891095	0.213806
o__Clostridiales.f__Christensenellaceae_ASV10891	Fish_and_poultry_servings_week	-0.25843	0.000898882	0.213806
f__Coriobacteriaceae.g__Slackia_ASV00570	Fish_and_poultry_servings_week	-0.257854	0.000923874	0.215934
o__Fusobacteriales.f__Fusobacteriaceae_ASV15593	Added_suger_percentage_Kcal	-0.26894	0.000949179	0.219537
f__.Tissierellaceae..g__Peptoniphilus_ASV10915	Carbohydrates_gr_day	0.257291	0.000948908	0.219537
f__Lachnospiraceae.g__Blautia_ASV09914	Vitamin_B12_mcg_day	-0.256545	0.000983065	0.221692
f__Lachnospiraceae.g__Lachnospira_ASV14988	PUFA_g_day	-0.256537	0.000983457	0.221692
f__Lachnospiraceae.g__Lachnospira_ASV14970	Fat_percentage_Kcal	-0.256818	0.000970423	0.221692
f__Lachnospiraceae.g__Blautia_ASV09039	Added_suger_percentage_Kcal	-0.268252	0.000979354	0.221692
o__Clostridiales.f__Ruminococcaceae_ASV13561	Protein_gr_day	-0.256617	0.000979728	0.221692
o__Clostridiales.f__Ruminococcaceae_ASV18049	Added_suger_percentage_Kcal	0.267662	0.00100594	0.222438
f__Bacteroidaceae.g__Bacteroides_ASV04071	Added_suger_percentage_Kcal	-0.267534	0.00101181	0.222438
f__Streptococcaceae.g__Streptococcus_ASV12290	Energy_Kcal_day	0.256094	0.00100424	0.222438
o__Coriobacteriales.f__Coriobacteriaceae_ASV15024	MUFA_g_day	-0.256024	0.00100758	0.222438
o__Clostridiales.f__Lachnospiraceae_ASV08865	Fish_and_poultry_servings_week	-0.255948	0.00101119	0.222438
f__Ruminococcaceae.g__Oscillospira_ASV12734	Eggs_servings_week	-0.255823	0.00101719	0.222518
c__Clostridia.o__Clostridiales_ASV08563	Vitamin_D_mcg_day	-0.255587	0.00102858	0.222952
f__Coriobacteriaceae.g__Slackia_ASV10499	Ferrus_mg_day	-0.255574	0.00102921	0.222952
o__Clostridiales.f__Christensenellaceae_ASV07878	MUFA_g_day	-0.25536	0.00103961	0.223292
g__Lactobacillus.s__mucosae_ASV12813	Vitamin_D_mcg_day	-0.255335	0.00104084	0.223292
f__Bifidobacteriaceae.g__Bifidobacterium_ASV11467	Fish_and_poultry_servings_week	-0.254775	0.00106864	0.227052
o__Clostridiales.f__Lachnospiraceae_ASV08865	Protein_gr_day	-0.254674	0.0010737	0.227052
o__Clostridiales.f__Ruminococcaceae_ASV13823	Carbohydrates_gr_day	-0.25474	0.00107036	0.227052
f__Coriobacteriaceae.g__Slackia_ASV00570	MUFA_g_day	-0.254129	0.00110152	0.23139
o__Clostridiales.f__Ruminococcaceae_ASV13526	Saturated_fat_gr_day	-0.253968	0.00110984	0.23139
o__Clostridiales.f__Ruminococcaceae_ASV12942	Fibers_gr_day	-0.254059	0.00110513	0.23139
o__Clostridiales.f__Christensenellaceae_ASV10872	Fish_and_poultry_servings_week	-0.253585	0.00112994	0.234477
o__Clostridiales.f__Ruminococcaceae_ASV13826	Fish_and_poultry_servings_week	-0.253435	0.00113784	0.234716
c__Clostridia.o__Clostridiales_ASV10814	Energy_Kcal_day	-0.253364	0.00114165	0.234716
o__Clostridiales.f__Lachnospiraceae_ASV14863	Carbohydrates_percentage_Kcal	0.253038	0.00115914	0.235579
o__Clostridiales.f__Lachnospiraceae_ASV14863	Saturated_fat_percentage_Kcal	-0.252986	0.00116199	0.235579
o__Clostridiales.f__Lachnospiraceae_ASV08906	Vitamin_D_mcg_day	-0.252902	0.00116652	0.235579
o__Clostridiales.f__Ruminococcaceae_ASV13851	Added_suger_percentage_Kcal	0.264363	0.00116707	0.235579
o__Clostridiales.f__Ruminococcaceae_ASV13548	Fish_and_poultry_servings_week	-0.252636	0.0011811	0.237332
c__Clostridia.o__Clostridiales_ASV12606	Vegetables_servings_day	-0.252535	0.00118665	0.237373
o__Clostridiales.f__Ruminococcaceae_ASV13506	Energy_Kcal_day	-0.252418	0.00119312	0.237597
g__Blautia.s__producta_ASV08996	Fish_and_poultry_servings_week	0.251601	0.00123931	0.23948
f__Lachnospiraceae.g__Lachnospira_ASV14970	Saturated_fat_percentage_Kcal	-0.251732	0.00123177	0.23948
o__Clostridiales.f__Christensenellaceae_ASV07878	Fat_gr_day	-0.252002	0.00121647	0.23948
g__Clostridium.s__hathewayi_ASV09927	Fish_and_poultry_servings_week	0.251813	0.00122715	0.23948
g__Coprococcus.s__catus_ASV10053	MUFA_g_day	-0.251631	0.00123758	0.23948
o__Clostridiales.f__Ruminococcaceae_ASV13526	Energy_Kcal_day	-0.252082	0.00121192	0.23948
c__Clostridia.o__Clostridiales_ASV10826	Olives.nuts.seed_servings_day	-0.251513	0.00124437	0.23948
o__Clostridiales.f__Ruminococcaceae_ASV13813	Eggs_servings_week	0.25149	0.00124572	0.23948
f__Lachnospiraceae.g__Coprococcus_ASV10122	MUFA_g_day	-0.250964	0.00127641	0.239625
o__Clostridiales.f__Lachnospiraceae_ASV08829	Sodium_mg_day	0.251185	0.00126346	0.239625
g__Veillonella.s__dispar_ASV13143	Added_suger_percentage_Kcal	0.262459	0.00127049	0.239625
o__Clostridiales.f__Ruminococcaceae_ASV14275	Energy_Kcal_day	-0.250957	0.00127683	0.239625
o__Clostridiales.f__Ruminococcaceae_ASV14275	Saturated_fat_gr_day	-0.25097	0.00127608	0.239625
c__Clostridia.o__Clostridiales_ASV11000	Dairy_servings_day	-0.250832	0.00128424	0.239625
g__Bulleidia.s__p.1630.c5_ASV12220	Ferrus_mg_day	-0.250846	0.00128339	0.239625
f__.Paraprevotellaceae..g__.Prevotella._ASV02816	Fish_and_poultry_servings_week	-0.250719	0.00129098	0.239873
o__Clostridiales.f__Ruminococcaceae_ASV13818	Protein_gr_day	-0.25024	0.00131985	0.24385
o__Clostridiales.f__Ruminococcaceae_ASV14275	Vitamin_D_mcg_day	-0.250098	0.00132853	0.24385
f__Ruminococcaceae.g__Oscillospira_ASV13645	Fish_and_poultry_servings_week	-0.250091	0.00132894	0.24385
c__Clostridia.o__Clostridiales_ASV10814	Fish_and_poultry_servings_week	-0.250003	0.00133435	0.24385
f__Ruminococcaceae.g__Ruminococcus_ASV07986	Fish_and_poultry_servings_week	0.249645	0.00135655	0.244884
f__.Tissierellaceae..g__Parvimonas_ASV15122	Fruits_servings_day	-0.249798	0.00134702	0.244884
o__Clostridiales.f__Ruminococcaceae_ASV13000	Fibers_gr_day	-0.249683	0.00135416	0.244884
f__Ruminococcaceae.g__Oscillospira_ASV18129	Low_fat_dairy_servings_day	0.249529	0.00136383	0.245203
o__Clostridiales.f__.Mogibacteriaceae._ASV10534	Legumes_servings_week	0.249439	0.00136949	0.245227
g__Blautia.s__producta_ASV08996	Vitamin_D_mcg_day	0.249348	0.0013752	0.24526
o__Clostridiales.f__Lachnospiraceae_ASV09740	Ferrus_mg_day	0.249234	0.00138242	0.245372
g__Bulleidia.s__moorei_ASV14237	Olives.nuts.seed_servings_day	0.249078	0.0013924	0.245372
o__Clostridiales.f__Ruminococcaceae_ASV13561	MUFA_g_day	-0.249155	0.00138746	0.245372
f__Ruminococcaceae.g__Oscillospira_ASV12671	Ferrus_mg_day	-0.24895	0.00140062	0.245844
f__Lachnospiraceae.g__Dorea_ASV09726	Ferrus_mg_day	-0.248831	0.00140824	0.246209
c__Clostridia.o__Clostridiales_ASV12606	Ferrus_mg_day	-0.248516	0.00142877	0.24882

## Sheet: halla rural met 16S_Fig.S1
halla results for stool metabolomics and 16S stool taxonomy using 40 rural and rural-urban samples
X_features	Y_features	association	p-values	q-values
Hydrocinnamic.acid	g__.Ruminococcus..s__gnavus_ASV09357	-0.804025	4.15523e-10	9.61667e-05
X2.Phenylpropionate	g__.Ruminococcus..s__gnavus_ASV09357	-0.775018	4.35082e-09	0.000503466
GUDCA	g__Oxalobacter.s__formigenes_ASV11831	-0.744674	3.59957e-08	0.00208267
LCA	o__Clostridiales.f__.Mogibacteriaceae._ASV08647	0.747676	2.95979e-08	0.00208267
Gluconolactone	o__Clostridiales.f__.Mogibacteriaceae._ASV08647	-0.733381	7.34303e-08	0.00242776
Methylsuccinic.acid	g__Oxalobacter.s__formigenes_ASV11831	0.733662	7.21728e-08	0.00242776
HDCA	o__Clostridiales.f__.Mogibacteriaceae._ASV08647	0.738742	5.25857e-08	0.00242776
Hydrocinnamic.acid	g__Prevotella.s__copri_ASV03176	0.722957	1.37487e-07	0.00250843
Adipate	g__Oxalobacter.s__formigenes_ASV11831	0.72309	1.36418e-07	0.00250843
X3.Methyladipic.acid	g__Oxalobacter.s__formigenes_ASV11831	0.720226	1.6129e-07	0.00250843
CA	g__Oxalobacter.s__formigenes_ASV11831	-0.726834	1.09244e-07	0.00250843
Tridecanoic.acid	g__Oxalobacter.s__formigenes_ASV11831	0.722649	1.39997e-07	0.00250843
Tridecanoic.acid	o__Clostridiales.f__Lachnospiraceae_ASV09382	0.720089	1.62579e-07	0.00250843
Tridecanoic.acid	f__Ruminococcaceae.g__Oscillospira_ASV13755	0.720747	1.5648e-07	0.00250843
X7.KetoLCA	g__Oxalobacter.s__formigenes_ASV11831	-0.721658	1.48372e-07	0.00250843
DPA	o__Clostridiales.f__Lachnospiraceae_ASV08865	-0.718134	1.82054e-07	0.00263335
Glutarate	g__Oxalobacter.s__formigenes_ASV11831	0.71439	2.25507e-07	0.00274685
Decanoic.acid	o__Clostridiales.f__Lachnospiraceae_ASV09382	0.715321	2.13888e-07	0.00274685
Decanoic.acid	o__Clostridiales.f__Lachnospiraceae_ASV08865	0.71461	2.22706e-07	0.00274685
DPA	o__Clostridiales.f__Lachnospiraceae_ASV09133	-0.712958	2.44523e-07	0.00282956
cis.7.10.13.16.Docosatetraenoic.acid	g__Faecalibacterium.s__prausnitzii_ASV00199	-0.712004	2.58006e-07	0.00284341
isoLCA	o__Clostridiales.f__Lachnospiraceae_ASV09382	0.708644	3.11171e-07	0.00327345
LCA	o__Clostridiales.f__Lachnospiraceae_ASV08865	0.707452	3.3236e-07	0.00334434
X2.Phenylpropionate	f__Lachnospiraceae.g__Dorea_ASV15355	0.703249	4.18137e-07	0.00403214
X10.Trans.Heptadecenoic.acid	g__Faecalibacterium.s__prausnitzii_ASV00199	-0.700137	4.9438e-07	0.00440065
Dihomo.gamma.linolenic.acid	f__Lachnospiraceae.g__Coprococcus_ASV15440	-0.700162	4.93727e-07	0.00440065
X2.Phenylpropionate	g__Prevotella.s__copri_ASV03176	0.69413	6.79078e-07	0.00574459
Sebacic.acid	g__Oxalobacter.s__formigenes_ASV11831	0.693686	6.95005e-07	0.00574459
Octanoic.acid	f__Ruminococcaceae.g__Oscillospira_ASV13645	0.692496	7.39347e-07	0.00590037
DPA	o__Clostridiales.f__Ruminococcaceae_ASV14275	-0.691835	7.65129e-07	0.00590259
Dihomo.gamma.linolenic.acid	g__Faecalibacterium.s__prausnitzii_ASV00199	-0.690625	8.14417e-07	0.00608015
Dihomo.gamma.linolenic.acid	o__Clostridiales.f__Lachnospiraceae_ASV08865	-0.689942	8.4355e-07	0.00610085
Dihomo.gamma.linolenic.acid	o__Clostridiales.f__Ruminococcaceae_ASV14275	-0.687874	9.37623e-07	0.00657572
Hydrocinnamic.acid	f__Lachnospiraceae.g__Dorea_ASV15355	0.685092	1.07953e-06	0.00705503
Dihomo.gamma.linolenic.acid	f__Lachnospiraceae.g__Blautia_ASV09086	-0.685138	1.07705e-06	0.00705503
Dihomo.gamma.linolenic.acid	o__Clostridiales.f__Lachnospiraceae_ASV09133	-0.684766	1.09742e-06	0.00705503
Oxoglutarate	o__Bacteroidales.f__Rikenellaceae_ASV04265	0.682685	1.21803e-06	0.00761875
Decanoic.acid	o__Clostridiales.f__Lachnospiraceae_ASV10079	0.681352	1.30161e-06	0.00784514
Decanoic.acid	o__Clostridiales.f__Ruminococcaceae_ASV13865	0.680917	1.33002e-06	0.00784514
cis.7.10.13.16.Docosatetraenoic.acid	f__Lachnospiraceae.g__Coprococcus_ASV15440	-0.680527	1.35591e-06	0.00784514
DPA	g__Faecalibacterium.s__prausnitzii_ASV00199	-0.678758	1.47954e-06	0.0081528
DPA	o__Clostridiales.f__Lachnospiraceae_ASV09382	-0.679078	1.45649e-06	0.0081528
Oxoproline	g__Oxalobacter.s__formigenes_ASV11831	0.677497	1.57393e-06	0.00822043
Hexanoic.acid	o__Clostridiales.f__Lachnospiraceae_ASV08946	0.677182	1.59837e-06	0.00822043
LCA	o__Clostridiales.f__Lachnospiraceae_ASV09382	0.677409	1.58078e-06	0.00822043
Undecylenic.acid	f__Streptococcaceae.g__Streptococcus_ASV12303	-0.676548	1.64862e-06	0.00829454
Azelate	f__Ruminococcaceae.g__Oscillospira_ASV13602	0.675612	1.7254e-06	0.00849611
Sebacic.acid	o__Clostridiales.f__Lachnospiraceae_ASV09133	0.674304	1.83834e-06	0.00886368
Octanoic.acid	f__Christensenellaceae.g__Christensenella_ASV07476	0.673225	1.93653e-06	0.00914656
X2.Phenylpropionate	o__Clostridiales.f__Ruminococcaceae_ASV13818	0.669899	2.27045e-06	0.00938325
Hydrocinnamic.acid	g__Clostridium.s__ramosum_ASV12509	-0.67123	2.13088e-06	0.00938325
Hydrocinnamic.acid	o__Clostridiales.f__Ruminococcaceae_ASV13704	0.671222	2.13174e-06	0.00938325
Heptanoic.acid	o__Clostridiales.f__Lachnospiraceae_ASV08946	0.670194	2.23879e-06	0.00938325
Tridecanoic.acid	o__Clostridiales.f__Lachnospiraceae_ASV10079	0.67144	2.10958e-06	0.00938325
DPA	f__Lachnospiraceae.g__Blautia_ASV09086	-0.670564	2.19964e-06	0.00938325
DPA	f__Lachnospiraceae.g__Coprococcus_ASV15440	-0.670386	2.21838e-06	0.00938325
X2.Phenylpropionate	g__Clostridium.s__ramosum_ASV12509	-0.668106	2.47161e-06	0.00969521
Hydrocinnamic.acid	o__Clostridiales.f__Ruminococcaceae_ASV13818	0.668467	2.42987e-06	0.00969521
isoLCA	g__Oxalobacter.s__formigenes_ASV11831	0.668137	2.46809e-06	0.00969521
GUDCA	g__.Ruminococcus..s__gnavus_ASV09357	0.667335	2.56315e-06	0.00988671
Malate	f__Turicibacteraceae.g__Turicibacter_ASV14204	0.665196	2.83344e-06	0.0105278
N.Phenylacetylphenylalanine	o__Enterobacteriales.f__Enterobacteriaceae_ASV05726	-0.664665	2.90455e-06	0.0105278
Sebacic.acid	f__Ruminococcaceae.g__Oscillospira_ASV13602	0.664634	2.90878e-06	0.0105278
Heptanoic.acid	f__Christensenellaceae.g__Christensenella_ASV07476	0.664315	2.95232e-06	0.0105278
DPA	g__Oxalobacter.s__formigenes_ASV11831	-0.664282	2.9568e-06	0.0105278
GUDCA	o__Clostridiales.f__Ruminococcaceae_ASV13704	-0.663204	3.10866e-06	0.0107
Tridecanoic.acid	o__Clostridiales.f__Ruminococcaceae_ASV13808	0.663389	3.08207e-06	0.0107
GLCA	o__Clostridiales.f__Lachnospiraceae_ASV08865	0.662961	3.14387e-06	0.0107
Pentanoate	g__Coprococcus.s__catus_ASV10053	0.66207	3.27596e-06	0.010988
Valine	f__Moraxellaceae.g__Acinetobacter_ASV01420	0.660167	3.57566e-06	0.0116221
Adipate	o__Clostridiales.f__Lachnospiraceae_ASV09753	0.660373	3.5421e-06	0.0116221
TCDCA	o__Clostridiales.f__.Mogibacteriaceae._ASV08647	-0.659924	3.61567e-06	0.0116221
Nicotinic.acid	c__Clostridia.o__Clostridiales_ASV10280	0.657785	3.98622e-06	0.0122404
Hydrocinnamic.acid	g__Clostridium.s__symbiosum_ASV09780	-0.658188	3.91388e-06	0.0122404
Adipate	g__.Ruminococcus..s__gnavus_ASV09357	-0.657856	3.97339e-06	0.0122404
Octanoic.acid	o__Clostridiales.f__Ruminococcaceae_ASV13495	0.657601	4.01958e-06	0.0122404
Dihomo.gamma.linolenic.acid	o__Clostridiales.f__Lachnospiraceae_ASV09528	-0.65716	4.10078e-06	0.0123255
Sebacic.acid	o__Clostridiales.f__Ruminococcaceae_ASV13548	0.656062	4.30968e-06	0.0124681
X3.Methyladipic.acid	o__Clostridiales.f__Ruminococcaceae_ASV13495	0.656062	4.30968e-06	0.0124681
all.cis.4.7.10.13.16.Docosapentaenoic.acid	c__Clostridia.o__Clostridiales_ASV11010	-0.656061	4.30985e-06	0.0124681
Decanoic.acid	o__Clostridiales.f__Ruminococcaceae_ASV13495	0.655292	4.46184e-06	0.0126131
DPA	o__Clostridiales.f__Lachnospiraceae_ASV09981	-0.655256	4.46897e-06	0.0126131
Sebacic.acid	o__Clostridiales.f__Lachnospiraceae_ASV09528	0.653976	4.73352e-06	0.0131988
X2.Phenylpropionate	o__Clostridiales.f__Ruminococcaceae_ASV13704	0.653658	4.80122e-06	0.0132282
Hydrocinnamic.acid	o__Clostridiales.f__Ruminococcaceae_ASV13548	0.649647	5.73756e-06	0.0152537
isoLCA	o__Clostridiales.f__.Mogibacteriaceae._ASV08647	0.649402	5.8e-06	0.0152537
GLCA	o__Clostridiales.f__Ruminococcaceae_ASV14275	0.649937	5.66474e-06	0.0152537
X3..3.Hydroxyphenyl..3.hydroxypropanoic.acid	f__Ruminococcaceae.g__Oscillospira_ASV13645	-0.649697	5.72499e-06	0.0152537
X3.Methyladipic.acid	o__Clostridiales.f__Lachnospiraceae_ASV09382	0.648796	5.95678e-06	0.01549
GLCA	o__Clostridiales.f__.Mogibacteriaceae._ASV08647	0.648012	6.16526e-06	0.0156189
DPA	o__Clostridiales.f__Lachnospiraceae_ASV10079	-0.647873	6.20285e-06	0.0156189
DPA	o__Clostridiales.f__Ruminococcaceae_ASV13495	-0.647851	6.20883e-06	0.0156189
Suberate	g__Oxalobacter.s__formigenes_ASV11831	0.646772	6.50884e-06	0.0161976
Decanoic.acid	c__Clostridia.o__Clostridiales_ASV08935	0.646312	6.64076e-06	0.0162535
Carnitine	o__Clostridiales.f__Lachnospiraceae_ASV09753	-0.646205	6.67177e-06	0.0162535
Hexanoic.acid	f__Christensenellaceae.g__Christensenella_ASV07476	0.645338	6.92817e-06	0.0167023
X2.Phenylpropionate	g__Clostridium.s__symbiosum_ASV09780	-0.64473	7.11315e-06	0.0169537
cis.7.10.13.16.Docosatetraenoic.acid	o__Clostridiales.f__Ruminococcaceae_ASV14275	-0.644517	7.17898e-06	0.0169537
Dihomo.gamma.linolenic.acid	o__Clostridiales.f__Lachnospiraceae_ASV10079	-0.644019	7.33539e-06	0.0171481
Methyglutarate	g__Oxalobacter.s__formigenes_ASV11831	0.642587	7.80223e-06	0.0175312
isoLCA	o__Clostridiales.f__Ruminococcaceae_ASV13495	0.64272	7.75788e-06	0.0175312
LCA	o__Clostridiales.f__Lachnospiraceae_ASV10079	0.642918	7.69214e-06	0.0175312
X7.KetoLCA	g__.Ruminococcus..s__gnavus_ASV09357	0.643068	7.64246e-06	0.0175312
Sebacic.acid	f__Lachnospiraceae.g__Dorea_ASV15355	0.642335	7.8873e-06	0.0175519
DPA	f__Coriobacteriaceae.g__Adlercreutzia_ASV10589	-0.641659	8.11932e-06	0.0178961
DPA	o__Clostridiales.f__Ruminococcaceae_ASV00121	-0.640892	8.39017e-06	0.017998
DPA	o__Clostridiales.f__Ruminococcaceae_ASV13808	-0.641172	8.29038e-06	0.017998
X7.KetoLCA	o__Clostridiales.f__Ruminococcaceae_ASV13704	-0.640868	8.39884e-06	0.017998
Tridecanoic.acid	o__Clostridiales.f__Ruminococcaceae_ASV13548	0.638871	9.14394e-06	0.0194149
Methyglutarate	o__Clostridiales.f__Lachnospiraceae_ASV08946	0.638409	9.32496e-06	0.0196193
Hexanoic.acid	o__Clostridiales.f__.Mogibacteriaceae._ASV08642	0.638101	9.44701e-06	0.019697
Dodecanoic.acid	f__Lachnospiraceae.g__Coprococcus_ASV08621	0.637741	9.59209e-06	0.0198209
Tridecanoic.acid	o__Clostridiales.f__Ruminococcaceae_ASV12472	0.636305	1.01903e-05	0.0208707
DPA	o__Clostridiales.f__Lachnospiraceae_ASV09528	-0.635279	1.06388e-05	0.0215982
Sebacic.acid	o__Clostridiales.f__Ruminococcaceae_ASV13704	0.634568	1.09599e-05	0.0218963
Decanoic.acid	f__Lachnospiraceae.g__Blautia_ASV09311	0.634535	1.09749e-05	0.0218963
isoLCA	o__Clostridiales.f__Lachnospiraceae_ASV08865	0.633997	1.12241e-05	0.022202
Phenylacetic.acid	f__Dehalobacteriaceae.g__Dehalobacterium_ASV07447	0.631971	1.221e-05	0.0230994
Sebacic.acid	o__Clostridiales.f__Lachnospiraceae_ASV10079	0.632786	1.18042e-05	0.0230994
Pentanoate	g__Stenotrophomonas.s__geniculata_ASV02478	-0.632015	1.21876e-05	0.0230994
Heptanoic.acid	o__Clostridiales.f__Lachnospiraceae_ASV09382	0.632582	1.19047e-05	0.0230994
Decanoic.acid	o__Clostridiales.f__Christensenellaceae_ASV10872	0.632373	1.2008e-05	0.0230994
Dihomo.gamma.linolenic.acid	f__Coriobacteriaceae.g__Adlercreutzia_ASV10589	-0.631732	1.23311e-05	0.0230994
cis.7.10.13.16.Docosatetraenoic.acid	o__Clostridiales.f__Lachnospiraceae_ASV09981	-0.631644	1.23764e-05	0.0230994
Tridecanoic.acid	o__Clostridiales.f__Ruminococcaceae_ASV13495	0.631431	1.24859e-05	0.0231173
DPA	o__Clostridiales.f__Ruminococcaceae_ASV13704	-0.630941	1.27409e-05	0.0234023
Phenylacetic.acid	o__Clostridiales.f__Ruminococcaceae_ASV13808	0.629369	1.35918e-05	0.0235227
Glutarate	g__.Ruminococcus..s__gnavus_ASV09357	-0.630176	1.31484e-05	0.0235227
X2.Phenylpropionate	c__Clostridia.o__Clostridiales_ASV08935	0.629378	1.35868e-05	0.0235227
Hydrocinnamic.acid	c__Clostridia.o__Clostridiales_ASV08935	0.629635	1.34445e-05	0.0235227
Heptanoic.acid	o__Clostridiales.f__Ruminococcaceae_ASV13495	0.630148	1.3164e-05	0.0235227
CA	f__Ruminococcaceae.g__Oscillospira_ASV13645	-0.629007	1.37948e-05	0.0235227
GCDCA	o__Clostridiales.f__.Mogibacteriaceae._ASV08647	-0.628953	1.38257e-05	0.0235227
Tridecanoic.acid	f__Ruminococcaceae.g__Oscillospira_ASV13602	0.628984	1.38078e-05	0.0235227
Docosahexaenoic.acid	c__Clostridia.o__Clostridiales_ASV11010	-0.630255	1.31057e-05	0.0235227
cis.7.10.13.16.Docosatetraenoic.acid	o__Clostridiales.f__Lachnospiraceae_ASV09528	-0.628601	1.4026e-05	0.0235227
cis.7.10.13.16.Docosatetraenoic.acid	o__Clostridiales.f__Lachnospiraceae_ASV08865	-0.628601	1.40261e-05	0.0235227
X2.2.Dimethyladipic.acid	f__Lachnospiraceae.g__Anaerostipes_ASV15075	0.629676	1.34217e-05	0.0235227
Glutarate	o__Clostridiales.f__Ruminococcaceae_ASV00121	0.627019	1.49611e-05	0.0238407
Sebacic.acid	o__Clostridiales.f__Lachnospiraceae_ASV09382	0.627098	1.49135e-05	0.0238407
Pentanoate	f__Ruminococcaceae.g__Ruminococcus_ASV07554	0.626556	1.52459e-05	0.0238407
Pentanoate	o__Clostridiales.f__Lachnospiraceae_ASV10079	0.627059	1.49368e-05	0.0238407
Pentanoate	o__Clostridiales.f__Lachnospiraceae_ASV09382	0.626621	1.52056e-05	0.0238407
Hexanoic.acid	o__Clostridiales.f__Lachnospiraceae_ASV09382	0.628051	1.43449e-05	0.0238407
Octanoic.acid	o__Clostridiales.f__Lachnospiraceae_ASV09382	0.627575	1.46267e-05	0.0238407
Decanoic.acid	o__Clostridiales.f__.Mogibacteriaceae._ASV08647	0.627365	1.47523e-05	0.0238407
Decanoic.acid	f__Lachnospiraceae.g__Blautia_ASV09086	0.626844	1.50679e-05	0.0238407
cis.7.10.13.16.Docosatetraenoic.acid	o__Clostridiales.f__Ruminococcaceae_ASV00121	-0.626921	1.50211e-05	0.0238407
isoLCA	o__Clostridiales.f__Lachnospiraceae_ASV10079	0.626289	1.54121e-05	0.0239389
X2.Phenylpropionate	o__Clostridiales.f__Ruminococcaceae_ASV13548	0.626042	1.55667e-05	0.0240178
Hydrocinnamic.acid	o__Clostridiales.f__Ruminococcaceae_ASV07169	0.625297	1.60435e-05	0.0244278
Phthalic.acid	g__Oxalobacter.s__formigenes_ASV11831	0.625297	1.60435e-05	0.0244278
Dihomo.gamma.linolenic.acid	o__Clostridiales.f__Ruminococcaceae_ASV00121	-0.624855	1.63329e-05	0.024706
DPA	o__Clostridiales.f__.Mogibacteriaceae._ASV08647	-0.624387	1.66445e-05	0.0250138
Dihomo.gamma.linolenic.acid	c__Clostridia.o__Clostridiales_ASV08559	-0.623926	1.69559e-05	0.0253173
Arachidonic.acid	o__Clostridiales.f__Lachnospiraceae_ASV09677	-0.623646	1.71486e-05	0.025441
Hydrocinnamic.acid	o__Clostridiales.f__Lachnospiraceae_ASV10079	0.623205	1.74548e-05	0.0257303
CA	g__Alistipes.s__putredinis_ASV05127	-0.622791	1.77474e-05	0.025996
Methyglutarate	f__.Odoribacteraceae..g__Odoribacter_ASV04963	0.621688	1.85482e-05	0.0265566
Hexanoic.acid	g__Oxalobacter.s__formigenes_ASV11831	0.621773	1.84849e-05	0.0265566
Heptanoic.acid	f__Dehalobacteriaceae.g__Dehalobacterium_ASV07447	0.621633	1.85891e-05	0.0265566
GCDCA	g__Oxalobacter.s__formigenes_ASV11831	-0.621663	1.85664e-05	0.0265566
Decanoic.acid	g__Oxalobacter.s__formigenes_ASV11831	0.620892	1.9146e-05	0.0271844
isoLCA	o__Clostridiales.f__Christensenellaceae_ASV10908	0.620654	1.93283e-05	0.0272759
Hexanoic.acid	o__Clostridiales.f__Lachnospiraceae_ASV08865	0.620452	1.94847e-05	0.0273299
GUDCA	g__Prevotella.s__copri_ASV03204	-0.620217	1.96671e-05	0.0274196
Tridecanoic.acid	o__Bacteroidales.f__Rikenellaceae_ASV03791	0.618376	2.1155e-05	0.0293174
Tridecanoic.acid	f__Lachnospiraceae.g__Blautia_ASV09086	0.617161	2.21927e-05	0.0305724
LCA	f__Lachnospiraceae.g__Blautia_ASV09086	0.616586	2.26999e-05	0.0309032
Pentadecanoic.acid	f__Ruminococcaceae.g__Oscillospira_ASV13755	0.616723	2.25774e-05	0.0309032
Tridecanoic.acid	o__Clostridiales.f__Christensenellaceae_ASV10872	0.616262	2.29898e-05	0.0311149
Butyric.acid	f__Lachnospiraceae.g__Roseburia_ASV15174	0.615955	2.3268e-05	0.0313084
DPA	o__Clostridiales.f__.Mogibacteriaceae._ASV08642	-0.615779	2.34285e-05	0.031342
Homovanillic.acid	o__Clostridiales.f__Ruminococcaceae_ASV00145	-0.615482	2.37031e-05	0.0314204
X9.Pentadecenoic.acid	f__Veillonellaceae.g__Megamonas_ASV07056	0.615417	2.37629e-05	0.0314204
Dihomo.gamma.linolenic.acid	g__Oxalobacter.s__formigenes_ASV11831	-0.615276	2.38944e-05	0.0314204
Dihomo.gamma.linolenic.acid	o__Clostridiales.f__.Mogibacteriaceae._ASV08647	-0.614857	2.42883e-05	0.031758
Pentanoate	o__Bacteroidales.f__Rikenellaceae_ASV03791	0.613863	2.52466e-05	0.0324609
GUDCA	g__Alistipes.s__putredinis_ASV05127	-0.613866	2.52436e-05	0.0324609
X7.KetoLCA	g__Alistipes.s__putredinis_ASV05127	-0.613967	2.51454e-05	0.0324609
X2.Phenylpropionate	o__Clostridiales.f__Lachnospiraceae_ASV10079	0.612633	2.64811e-05	0.03318
Malonate	o__Clostridiales.f__Lachnospiraceae_ASV08946	-0.61271	2.64021e-05	0.03318
Adipate	o__Clostridiales.f__Lachnospiraceae_ASV09382	0.612314	2.68095e-05	0.03318
Heptanoic.acid	o__Clostridiales.f__Lachnospiraceae_ASV10079	0.612523	2.65943e-05	0.03318
Octanoic.acid	f__Dehalobacteriaceae.g__Dehalobacterium_ASV07447	0.612637	2.64769e-05	0.03318
DPA	o__Clostridiales.f__Ruminococcaceae_ASV12472	-0.612957	2.61506e-05	0.03318
DPA	f__Methanobacteriaceae.g__Methanobrevibacter_ASV00375	-0.612449	2.66704e-05	0.03318
Dihomo.gamma.linolenic.acid	g__.Ruminococcus..s__gnavus_ASV09357	0.612166	2.69638e-05	0.0331934
Hydrocinnamic.acid	f__Lachnospiraceae.g__Blautia_ASV09086	0.611504	2.76617e-05	0.0338724
GUDCA	g__Prevotella.s__copri_ASV03176	-0.610323	2.89482e-05	0.0352612
Decanoic.acid	o__Clostridiales.f__Ruminococcaceae_ASV13548	0.609622	2.97378e-05	0.0360333
Tridecanoic.acid	f__Christensenellaceae.g__Christensenella_ASV07476	0.609466	2.99154e-05	0.0360597
Phenylacetic.acid	o__Clostridiales.f__Lachnospiraceae_ASV09382	0.608738	3.07608e-05	0.0366965
Isobutyric.acid	f__Ruminococcaceae.g__Ruminococcus_ASV07554	0.608852	3.06268e-05	0.0366965
Sebacic.acid	o__Clostridiales.f__Ruminococcaceae_ASV14280	0.608595	3.09285e-05	0.0367074
Tridecanoic.acid	o__Clostridiales.f__Lachnospiraceae_ASV08946	0.608427	3.1128e-05	0.0367557
TCA	o__Bacteroidales.f__Rikenellaceae_ASV03800	-0.60765	3.20642e-05	0.0376689
Erythronic.acid	o__Clostridiales.f__Lachnospiraceae_ASV09753	-0.60744	3.23203e-05	0.0376835
Decanoic.acid	f__Dehalobacteriaceae.g__Dehalobacterium_ASV07447	0.606864	3.30365e-05	0.0376835
Tridecanoic.acid	o__Clostridiales.f__Ruminococcaceae_ASV13865	0.607027	3.28319e-05	0.0376835
LCA	o__Clostridiales.f__Lachnospiraceae_ASV08946	0.607074	3.27733e-05	0.0376835
X10Z.Nonadecenoic.acid	g__Faecalibacterium.s__prausnitzii_ASV00199	-0.607087	3.27575e-05	0.0376835
X7.KetoLCA	o__Clostridiales.f__Lachnospiraceae_ASV09753	-0.60685	3.30535e-05	0.0376835
Sebacic.acid	g__.Ruminococcus..s__gnavus_ASV09357	-0.60591	3.4253e-05	0.0388595
Phenylacetic.acid	o__Bacteroidales.f__Rikenellaceae_ASV03791	0.605532	3.47458e-05	0.0388811
Adipate	g__Blautia.s__producta_ASV08959	-0.605254	3.5112e-05	0.0388811
Isocitric.acid	g__Stenotrophomonas.s__geniculata_ASV02478	0.605695	3.45324e-05	0.0388811
GUDCA	o__Clostridiales.f__Lachnospiraceae_ASV09753	-0.605276	3.50835e-05	0.0388811
Dodecanoic.acid	f__Christensenellaceae.g__Christensenella_ASV07476	0.605301	3.5051e-05	0.0388811
Tridecanoic.acid	c__Clostridia.o__Clostridiales_ASV10341	0.604716	3.58331e-05	0.0393321
Dihomo.gamma.linolenic.acid	o__Clostridiales.f__Lachnospiraceae_ASV09382	-0.604446	3.61991e-05	0.0393321
cis.7.10.13.16.Docosatetraenoic.acid	o__Clostridiales.f__Ruminococcaceae_ASV13704	-0.604596	3.59951e-05	0.0393321
cis.7.10.13.16.Docosatetraenoic.acid	o__Clostridiales.f__Ruminococcaceae_ASV13808	-0.604491	3.61382e-05	0.0393321
Hexanoic.acid	f__Dehalobacteriaceae.g__Dehalobacterium_ASV07447	0.604313	3.63809e-05	0.0393449
Undecylenic.acid	f__.Odoribacteraceae..g__Odoribacter_ASV04963	0.60404	3.67565e-05	0.039476
Tridecanoic.acid	c__Clostridia.o__Clostridiales_ASV08935	0.603977	3.68433e-05	0.039476
Isovaleric.acid	f__Dehalobacteriaceae.g__Dehalobacterium_ASV07447	0.603776	3.71231e-05	0.0395926
Pentanoate	o__Clostridiales.f__Ruminococcaceae_ASV13818	0.602722	3.86203e-05	0.0410004
Hydrocinnamic.acid	g__Oxalobacter.s__formigenes_ASV11831	0.602061	3.95865e-05	0.04101
Homovanillic.acid	f__Ruminococcaceae.g__Oscillospira_ASV13645	-0.60203	3.96325e-05	0.04101
X3.Methyladipic.acid	o__Enterobacteriales.f__Enterobacteriaceae_ASV05726	-0.601989	3.96925e-05	0.04101
TCA	o__Clostridiales.f__.Mogibacteriaceae._ASV08647	-0.602349	3.91617e-05	0.04101
Tridecanoic.acid	o__Clostridiales.f__Ruminococcaceae_ASV13704	0.602305	3.92267e-05	0.04101
Tridecanoic.acid	f__Ruminococcaceae.g__Oscillospira_ASV12656	0.602251	3.93063e-05	0.04101
HCA	o__Clostridiales.f__Lachnospiraceae_ASV09753	-0.601832	3.99254e-05	0.0410673
X2.Phenylpropionate	o__Bacteroidales.f__Rikenellaceae_ASV03791	0.600441	4.20495e-05	0.0426418
X2.Phenylpropionate	f__Lachnospiraceae.g__Blautia_ASV09086	0.600095	4.25928e-05	0.0426418
X2.Phenylpropionate	o__Clostridiales.f__Christensenellaceae_ASV10872	0.599882	4.29301e-05	0.0426418
p.Hydroxymandelic.acid	g__Parabacteroides.s__distasonis_ASV04233	0.600375	4.21512e-05	0.0426418
Adipate	o__Clostridiales.f__Lachnospiraceae_ASV09133	0.600299	4.22715e-05	0.0426418
Pentadecanoic.acid	g__Oxalobacter.s__formigenes_ASV11831	0.599968	4.27931e-05	0.0426418
Linoelaidic.acid	o__Bacteroidales.f__Rikenellaceae_ASV03791	-0.600209	4.24124e-05	0.0426418
Dihomo.gamma.linolenic.acid	f__Lachnospiraceae.g__Anaerostipes_ASV15075	-0.599963	4.28014e-05	0.0426418
GUDCA	o__Clostridiales.f__Lachnospiraceae_ASV09382	-0.5992	4.40284e-05	0.0432036
Octanoic.acid	o__Bacteroidales.f__Rikenellaceae_ASV04265	0.599183	4.40557e-05	0.0432036
Decanoic.acid	o__Clostridiales.f__Ruminococcaceae_ASV13863	0.599345	4.37929e-05	0.0432036
X10Z.Nonadecenoic.acid	o__Clostridiales.f__Lachnospiraceae_ASV08982	-0.598723	4.48115e-05	0.0437593
Ethylmethylacetic.acid	o__Enterobacteriales.f__Enterobacteriaceae_ASV05726	-0.598236	4.56246e-05	0.0441805
Oxoproline	o__Clostridiales.f__Lachnospiraceae_ASV09382	0.598246	4.56073e-05	0.0441805
Sebacic.acid	o__Clostridiales.f__Ruminococcaceae_ASV13495	0.597563	4.67706e-05	0.0449143
cis.7.10.13.16.Docosatetraenoic.acid	o__Clostridiales.f__Lachnospiraceae_ASV09133	-0.597656	4.66107e-05	0.0449143
Hydrocinnamic.acid	g__Alistipes.s__putredinis_ASV05127	0.597322	4.71872e-05	0.0451272
Ethylmethylacetic.acid	o__Clostridiales.f__Lachnospiraceae_ASV09382	0.596577	4.84946e-05	0.0459974
Methylsuccinic.acid	g__Alistipes.s__putredinis_ASV05127	0.59662	4.84194e-05	0.0459974
Tridecanoic.acid	o__Clostridiales.f__Christensenellaceae_ASV07886	0.596092	4.9364e-05	0.0466309
DPA	f__Lachnospiraceae.g__Anaerostipes_ASV15075	-0.595929	4.96599e-05	0.0467197
Hydrocinnamic.acid	o__Clostridiales.f__Ruminococcaceae_ASV13082	0.595679	5.01171e-05	0.0467696
GUDCA	g__Blautia.s__producta_ASV08959	0.595784	4.99253e-05	0.0467696
Suberate	o__Clostridiales.f__Ruminococcaceae_ASV14748	0.595555	5.03436e-05	0.0467923
Arginine	g__Clostridium.s__aldenense_ASV09503	0.595127	5.11379e-05	0.0470153
GABA	g__Faecalibacterium.s__prausnitzii_ASV00199	-0.594561	5.22037e-05	0.0470153
Phenylacetic.acid	o__Clostridiales.f__Ruminococcaceae_ASV12472	0.594484	5.23509e-05	0.0470153
Glutarate	o__Clostridiales.f__Lachnospiraceae_ASV08946	0.594225	5.28464e-05	0.0470153
X2.Phenylpropionate	f__Christensenellaceae.g__Christensenella_ASV07476	0.593382	5.44905e-05	0.0470153
Hydrocinnamic.acid	f__Ruminococcaceae.g__Ruminococcus_ASV07554	0.593201	5.48496e-05	0.0470153
Isobutyric.acid	f__Dehalobacteriaceae.g__Dehalobacterium_ASV07447	0.59384	5.35909e-05	0.0470153
N.Methylnicotinamide	o__Enterobacteriales.f__Enterobacteriaceae_ASV05726	-0.594295	5.27113e-05	0.0470153
Adipate	o__Clostridiales.f__Lachnospiraceae_ASV09528	0.593571	5.41184e-05	0.0470153
X3.Methyladipic.acid	o__Clostridiales.f__Ruminococcaceae_ASV13548	0.593201	5.48496e-05	0.0470153
Hexanoic.acid	o__Clostridiales.f__Ruminococcaceae_ASV13865	0.593952	5.33744e-05	0.0470153
Suberate	o__Clostridiales.f__Ruminococcaceae_ASV13495	0.593457	5.43414e-05	0.0470153
GUDCA	o__Clostridiales.f__.Mogibacteriaceae._ASV08647	-0.59421	5.28761e-05	0.0470153
GUDCA	o__Clostridiales.f__Lachnospiraceae_ASV10079	-0.594352	5.26029e-05	0.0470153
Decanoic.acid	o__Clostridiales.f__Ruminococcaceae_ASV00331	0.593975	5.333e-05	0.0470153
Decanoic.acid	f__Christensenellaceae.g__Christensenella_ASV07476	0.593729	5.38079e-05	0.0470153
Decanoic.acid	c__Clostridia.o__Clostridiales_ASV08559	0.595207	5.09884e-05	0.0470153
Dihomo.gamma.linolenic.acid	o__Clostridiales.f__.Mogibacteriaceae._ASV08642	-0.59474	5.18638e-05	0.0470153
Dihomo.gamma.linolenic.acid	o__Clostridiales.f__Ruminococcaceae_ASV13495	-0.593201	5.48496e-05	0.0470153
DPA	o__Clostridiales.f__Ruminococcaceae_ASV13548	-0.593201	5.48496e-05	0.0470153
Carnitine	o__Clostridiales.f__Lachnospiraceae_ASV10079	-0.594352	5.26029e-05	0.0470153
Hexanoic.acid	o__Clostridiales.f__Lachnospiraceae_ASV10079	0.59259	5.60774e-05	0.0478903
Anserine	o__Clostridiales.f__.Mogibacteriaceae._ASV08662	-0.592336	5.65947e-05	0.0479955
X3.Methyladipic.acid	o__Clostridiales.f__Ruminococcaceae_ASV13808	0.592225	5.68227e-05	0.0479955
Octanoic.acid	o__Clostridiales.f__Ruminococcaceae_ASV13808	0.592225	5.68227e-05	0.0479955
Creatine	f__Ruminococcaceae.g__Oscillospira_ASV13645	-0.591888	5.75192e-05	0.0483697
Pentadecanoic.acid	o__Clostridiales.f__Lachnospiraceae_ASV09382	0.591809	5.76838e-05	0.0483697
Histidine	f__Lachnospiraceae.g__Blautia_ASV09311	-0.591485	5.83618e-05	0.0487616
Ethylmethylacetic.acid	f__Dehalobacteriaceae.g__Dehalobacterium_ASV07447	0.590752	5.99217e-05	0.049706
Erythronic.acid	o__Clostridiales.f__.Mogibacteriaceae._ASV08647	-0.590834	5.97447e-05	0.049706
Isovaleric.acid	o__Enterobacteriales.f__Enterobacteriaceae_ASV05726	-0.590355	6.07844e-05	0.0501336
isoLCA	f__Lachnospiraceae.g__Blautia_ASV09086	0.590315	6.08704e-05	0.0501336
LCA	o__Clostridiales.f__Ruminococcaceae_ASV13495	0.590122	6.12945e-05	0.0503039
LCA	g__Oxalobacter.s__formigenes_ASV11831	0.589947	6.1681e-05	0.0504422
Malonate	f__Ruminococcaceae.g__Ruminococcus_ASV08130	-0.589605	6.24408e-05	0.0507052
Phenylacetylglutamine	f__Lachnospiraceae.g__Roseburia_ASV15174	-0.589676	6.22824e-05	0.0507052
DPA	o__Clostridiales.f__Ruminococcaceae_ASV14748	-0.589141	6.34881e-05	0.0513754
Decanoic.acid	o__Clostridiales.f__Ruminococcaceae_ASV14275	0.588862	6.41246e-05	0.0517097
X2.Phenylpropionate	f__Ruminococcaceae.g__Ruminococcus_ASV07554	0.588583	6.47682e-05	0.0520473
Hydrocinnamic.acid	o__Clostridiales.f__Ruminococcaceae_ASV13808	0.588406	6.51771e-05	0.0521947
X7.KetoLCA	f__Ruminococcaceae.g__Oscillospira_ASV13645	-0.588237	6.55732e-05	0.0523308
Histidine	c__Clostridia.o__Clostridiales_ASV08935	-0.587813	6.65712e-05	0.0526006
Decanoic.acid	f__Ruminococcaceae.g__Oscillospira_ASV12656	0.587804	6.65931e-05	0.0526006
Docosahexaenoic.acid	o__Clostridiales.f__Ruminococcaceae_ASV13808	-0.587828	6.65359e-05	0.0526006
Histidine	o__Clostridiales.f__Ruminococcaceae_ASV13548	-0.587556	6.71823e-05	0.0528855
Hydrocinnamic.acid	g__Prevotella.s__copri_ASV03204	0.587459	6.74141e-05	0.0528881
isoLCA	o__Clostridiales.f__Lachnospiraceae_ASV08946	0.587237	6.79501e-05	0.0529496
Tridecanoic.acid	o__Coriobacteriales.f__Coriobacteriaceae_ASV07244	0.587316	6.77585e-05	0.0529496
Hydrocinnamic.acid	o__Bacteroidales.f__Rikenellaceae_ASV03791	0.587018	6.84814e-05	0.0531292
CA	f__Lachnospiraceae.g__Coprococcus_ASV10133	-0.586859	6.88693e-05	0.0531292
Carnitine	f__Lachnospiraceae.g__Shuttleworthia_ASV14896	-0.586859	6.88693e-05	0.0531292
Isobutyric.acid	o__Clostridiales.f__Lachnospiraceae_ASV08946	0.586561	6.96021e-05	0.0535162
Oxoproline	o__Clostridiales.f__Christensenellaceae_ASV10872	0.586322	7.01943e-05	0.0537154
Tridecanoic.acid	g__Prevotella.s__copri_ASV03176	0.586269	7.03254e-05	0.0537154
Histidine	o__Clostridiales.f__Lachnospiraceae_ASV10079	-0.585432	7.24411e-05	0.0539141
X2.Phenylpropionate	o__Clostridiales.f__Ruminococcaceae_ASV07169	0.585652	7.18791e-05	0.0539141
Hydrocinnamic.acid	o__Clostridiales.f__Lachnospiraceae_ASV09116	0.585314	7.27417e-05	0.0539141
Oxoproline	o__Clostridiales.f__Lachnospiraceae_ASV08946	0.585659	7.18615e-05	0.0539141
HDCA	o__Clostridiales.f__Lachnospiraceae_ASV08865	0.585432	7.24411e-05	0.0539141
isoLCA	o__Clostridiales.f__Lachnospiraceae_ASV09133	0.585322	7.27236e-05	0.0539141
Tridecanoic.acid	f__Ruminococcaceae.g__Ruminococcus_ASV07554	0.585247	7.29152e-05	0.0539141
X9E.tetradecenoic.acid	o__Clostridiales.f__Lachnospiraceae_ASV09751	-0.586057	7.08556e-05	0.0539141
DPA	g__.Ruminococcus..s__gnavus_ASV09357	0.585814	7.14684e-05	0.0539141
X2.2.Dimethyladipic.acid	o__Clostridiales.f__Christensenellaceae_ASV10908	0.585247	7.29152e-05	0.0539141
X2.2.Dimethyladipic.acid	o__Clostridiales.f__Lachnospiraceae_ASV09382	0.585132	7.32117e-05	0.053961
Decanoic.acid	o__Clostridiales.f__Ruminococcaceae_ASV13818	0.584661	7.44397e-05	0.0541864
Tridecanoic.acid	o__Clostridiales.f__Ruminococcaceae_ASV13851	0.584655	7.44541e-05	0.0541864
Tridecanoic.acid	o__Clostridiales.f__.Mogibacteriaceae._ASV08647	0.584879	7.38702e-05	0.0541864
Dihomo.gamma.linolenic.acid	o__Clostridiales.f__Ruminococcaceae_ASV13704	-0.584742	7.42274e-05	0.0541864
Glutarate	o__Coriobacteriales.f__Coriobacteriaceae_ASV07244	0.584511	7.48331e-05	0.0542915
X2.Phenylpropionate	g__Coprococcus.s__catus_ASV10053	0.584383	7.51732e-05	0.0543679
X3.Methyladipic.acid	f__Ruminococcaceae.g__Oscillospira_ASV13645	0.583977	7.62545e-05	0.0546359
Hexanoic.acid	o__Clostridiales.f__Lachnospiraceae_ASV09133	0.58389	7.64881e-05	0.0546359
Tridecanoic.acid	o__Clostridiales.f__Christensenellaceae_ASV10908	0.583964	7.62885e-05	0.0546359
Dihomo.gamma.linolenic.acid	o__Clostridiales.f__Ruminococcaceae_ASV13808	-0.583893	7.64787e-05	0.0546359
CA	o__Clostridiales.f__Ruminococcaceae_ASV13704	-0.583787	7.67647e-05	0.0546615
CA	o__Clostridiales.f__Lachnospiraceae_ASV09382	-0.583702	7.69964e-05	0.0546615
GUDCA	o__Clostridiales.f__Lachnospiraceae_ASV09831	-0.583567	7.73601e-05	0.0547518
Adipate	o__Clostridiales.f__Lachnospiraceae_ASV10079	0.583339	7.79825e-05	0.055024
Glutarate	o__Clostridiales.f__Ruminococcaceae_ASV13704	0.582642	7.99132e-05	0.0552081
X2.Phenylpropionate	g__Oxalobacter.s__formigenes_ASV11831	0.582789	7.95033e-05	0.0552081
Azelate	f__Dehalobacteriaceae.g__Dehalobacterium_ASV07447	0.583099	7.86417e-05	0.0552081
GUDCA	f__Ruminococcaceae.g__Ruminococcus_ASV07554	-0.582681	7.98027e-05	0.0552081
isoLCA	o__Clostridiales.f__Ruminococcaceae_ASV12472	0.582681	7.98027e-05	0.0552081
isoLCA	o__Clostridiales.f__Lachnospiraceae_ASV09753	0.583041	7.88042e-05	0.0552081
cis.7.10.13.16.Docosatetraenoic.acid	f__Lachnospiraceae.g__Blautia_ASV09086	-0.582837	7.93689e-05	0.0552081
Homovanillic.acid	f__.Odoribacteraceae..g__Odoribacter_ASV04963	-0.582481	8.03638e-05	0.0553446
Pentanoate	g__.Ruminococcus..s__gnavus_ASV09357	-0.582401	8.0589e-05	0.0553446
Heptanoic.acid	o__Clostridiales.f__.Mogibacteriaceae._ASV08647	0.582298	8.08821e-05	0.0553815
DPA	f__Dehalobacteriaceae.g__Dehalobacterium_ASV07447	-0.58216	8.12736e-05	0.0554854
DPA	o__Clostridiales.f__Christensenellaceae_ASV10908	-0.581912	8.19811e-05	0.0558038
Glutarate	o__Clostridiales.f__Lachnospiraceae_ASV09133	0.581797	8.23086e-05	0.0558624
X10Z.Nonadecenoic.acid	o__Clostridiales.f__Lachnospiraceae_ASV09133	-0.581687	8.26257e-05	0.0559137
Glutarate	o__Clostridiales.f__Lachnospiraceae_ASV09382	0.581317	8.37002e-05	0.0563115
Carnitine	o__Clostridiales.f__Lachnospiraceae_ASV18491	-0.581398	8.34631e-05	0.0563115
Hydrocinnamic.acid	f__Christensenellaceae.g__Christensenella_ASV07476	0.580885	8.49707e-05	0.0568358
Heptanoic.acid	g__Oxalobacter.s__formigenes_ASV11831	0.580916	8.48772e-05	0.0568358
Hydrocinnamic.acid	c__Clostridia.o__Clostridiales_ASV10855	0.580586	8.5859e-05	0.0570999
Pentanoate	c__Clostridia.o__Clostridiales_ASV10855	0.580586	8.5859e-05	0.0570999
isoLCA	o__Clostridiales.f__Ruminococcaceae_ASV13865	0.580259	8.684e-05	0.0575869
Decanoic.acid	o__Clostridiales.f__Ruminococcaceae_ASV12472	0.579602	8.88435e-05	0.0587471
Pentanoate	f__Lachnospiraceae.g__Blautia_ASV09311	0.579149	9.025e-05	0.0595071
THDCA	g__Collinsella.s__stercoris_ASV10571	0.578578	9.20509e-05	0.0605222
Methyglutarate	o__Bacteroidales.f__Rikenellaceae_ASV04265	0.57847	9.23961e-05	0.060577
HCA	o__Clostridiales.f__Ruminococcaceae_ASV13808	-0.578108	9.35586e-05	0.0611659
isoLCA	o__Clostridiales.f__Ruminococcaceae_ASV13808	0.577876	9.43086e-05	0.0614826
X2.Phenylpropionate	g__Alistipes.s__putredinis_ASV05127	0.577668	9.49876e-05	0.0617513
DPA	c__Clostridia.o__Clostridiales_ASV08935	-0.57755	9.53758e-05	0.06183
Decanoic.acid	c__Mollicutes.o__RF39_ASV10246	0.57737	9.59677e-05	0.0620399
Oxoproline	o__Clostridiales.f__Ruminococcaceae_ASV13808	0.577182	9.65914e-05	0.0620962
Methylsuccinic.acid	o__Clostridiales.f__Ruminococcaceae_ASV00121	0.577236	9.6413e-05	0.0620962
Histidine	f__Dehalobacteriaceae.g__Dehalobacterium_ASV07447	-0.576923	9.74545e-05	0.0621333
X4.Hydroxybenzoate	o__Clostridiales.f__Lachnospiraceae_ASV09677	-0.576952	9.73587e-05	0.0621333
X2.Phenylpropionate	o__Clostridiales.f__Ruminococcaceae_ASV12472	0.577037	9.70754e-05	0.0621333
Glutarate	o__Clostridiales.f__Ruminococcaceae_ASV13548	0.576524	9.88024e-05	0.0625141
Sebacic.acid	o__Clostridiales.f__Lachnospiraceae_ASV14885	0.576189	9.99426e-05	0.0625141
Adipate	g__Prevotella.s__copri_ASV03204	0.576342	9.94214e-05	0.0625141
X3.Methyladipic.acid	c__Clostridia.o__Clostridiales_ASV08935	0.576524	9.88024e-05	0.0625141
GCDCA	o__Clostridiales.f__Lachnospiraceae_ASV08946	-0.576191	9.99367e-05	0.0625141
cis.7.10.13.16.Docosatetraenoic.acid	o__Clostridiales.f__Ruminococcaceae_ASV13818	-0.576401	9.92178e-05	0.0625141
cis.7.10.13.16.Docosatetraenoic.acid	f__Coriobacteriaceae.g__Adlercreutzia_ASV10589	-0.576342	9.94214e-05	0.0625141
Decanoic.acid	o__Clostridiales.f__Ruminococcaceae_ASV13808	0.575909	0.000100907	0.062947
Proline	f__Lachnospiraceae.g__Roseburia_ASV15174	-0.575786	0.000101333	0.063043
Hydrocinnamic.acid	g__Coprococcus.s__catus_ASV10053	0.575052	0.000103911	0.0642782
Pentanoate	f__Moraxellaceae.g__Acinetobacter_ASV01420	-0.574984	0.000104152	0.0642782
Carnitine	o__Clostridiales.f__Ruminococcaceae_ASV14280	-0.574984	0.000104152	0.0642782
Methyglutarate	o__Clostridiales.f__.Mogibacteriaceae._ASV08642	0.574728	0.000105068	0.0646715
Heptanoic.acid	o__Clostridiales.f__.Mogibacteriaceae._ASV08642	0.574471	0.000105992	0.0648949
isoLCA	f__Dehalobacteriaceae.g__Dehalobacterium_ASV07450	0.574501	0.000105882	0.0648949
Adipate	o__Clostridiales.f__Christensenellaceae_ASV10908	0.574214	0.000106923	0.0649048
GLCA	f__Lachnospiraceae.g__Blautia_ASV09086	0.574304	0.000106598	0.0649048
Dihomo.gamma.linolenic.acid	o__Clostridiales.f__Ruminococcaceae_ASV13865	-0.574338	0.000106472	0.0649048
cis.7.10.13.16.Docosatetraenoic.acid	o__Clostridiales.f__.Mogibacteriaceae._ASV08647	-0.574158	0.00010713	0.0649048
Sebacic.acid	o__Clostridiales.f__Ruminococcaceae_ASV14741	0.573983	0.00010777	0.0650794
X7.KetoLCA	o__Clostridiales.f__Lachnospiraceae_ASV09382	-0.573925	0.000107981	0.0650794
Pentadecanoic.acid	o__Coriobacteriales.f__Coriobacteriaceae_ASV07244	0.573291	0.000110335	0.0663255
Heptanoic.acid	o__Clostridiales.f__Ruminococcaceae_ASV13865	0.572858	0.00011197	0.0669607
Dihomo.gamma.linolenic.acid	o__Clostridiales.f__Ruminococcaceae_ASV13026	-0.57286	0.000111963	0.0669607
X2.Phenylpropionate	o__Clostridiales.f__Lachnospiraceae_ASV09116	0.572715	0.000112516	0.0671136
Ethylmethylacetic.acid	o__Clostridiales.f__Lachnospiraceae_ASV08946	0.572359	0.000113882	0.0672016
Ethylmethylacetic.acid	f__Ruminococcaceae.g__Ruminococcus_ASV07554	0.572418	0.000113652	0.0672016
Azelate	o__Clostridiales.f__Ruminococcaceae_ASV13030	0.572223	0.000114406	0.0672016
Octanoic.acid	f__Ruminococcaceae.g__Oscillospira_ASV12659	0.572223	0.000114406	0.0672016
X9E.tetradecenoic.acid	f__Lachnospiraceae.g__Blautia_ASV09086	-0.57229	0.000114146	0.0672016
Palmitoleic.acid	o__Clostridiales.f__Lachnospiraceae_ASV09751	-0.572488	0.000113384	0.0672016
Dihomo.gamma.linolenic.acid	o__Clostridiales.f__Lachnospiraceae_ASV09981	-0.57212	0.000114808	0.0672672
Glutamate	g__Alistipes.s__onderdonkii_ASV05119	0.571769	0.000116176	0.0673686
Hydrocinnamic.acid	f__Lachnospiraceae.g__Shuttleworthia_ASV14896	0.571419	0.000117561	0.0673686
Hydrocinnamic.acid	o__Clostridiales.f__Lachnospiraceae_ASV09133	0.571556	0.000117018	0.0673686
Isovaleric.acid	o__Clostridiales.f__Lachnospiraceae_ASV09382	0.57178	0.000116136	0.0673686
Pentanoate	o__Clostridiales.f__Ruminococcaceae_ASV13548	0.571392	0.000117667	0.0673686
Hexanoic.acid	o__Bacteroidales.f__Rikenellaceae_ASV03791	0.571396	0.00011765	0.0673686
GUDCA	o__Clostridiales.f__Lachnospiraceae_ASV09133	-0.571335	0.000117892	0.0673686
GUDCA	o__Clostridiales.f__Ruminococcaceae_ASV13548	-0.571905	0.000115644	0.0673686
Dodecanoic.acid	o__Clostridiales.f__Ruminococcaceae_ASV13865	0.571871	0.000115776	0.0673686
cis.7.10.13.16.Docosatetraenoic.acid	c__Clostridia.o__Clostridiales_ASV08935	-0.571392	0.000117667	0.0673686
Hexanoic.acid	o__Clostridiales.f__Ruminococcaceae_ASV13495	0.571135	0.00011869	0.0674917
isoLCA	o__Clostridiales.f__Ruminococcaceae_ASV13704	0.571188	0.000118482	0.0674917
Sebacic.acid	o__Clostridiales.f__Ruminococcaceae_ASV14748	0.571008	0.000119203	0.0676168
Pentadecanoic.acid	f__Ruminococcaceae.g__Oscillospira_ASV13602	0.570884	0.0001197	0.0677327
DCA	o__Clostridiales.f__.Mogibacteriaceae._ASV08647	0.570783	0.000120111	0.0677997
X2.Phenylpropionate	o__Clostridiales.f__Ruminococcaceae_ASV13808	0.570702	0.000120438	0.0678188
cis.7.10.13.16.Docosatetraenoic.acid	c__Mollicutes.o__RF39_ASV10246	-0.570576	0.000120951	0.0679424
Aspartate	f__Bacteroidaceae.g__Bacteroides_ASV04093	0.569792	0.000124184	0.0682083
alpha.Aminobutyric.acid	f__Bacteroidaceae.g__Bacteroides_ASV03957	0.570148	0.000122703	0.0682083
Pentanoate	o__Clostridiales.f__Lachnospiraceae_ASV09133	0.569794	0.000124175	0.0682083
Adipate	o__Clostridiales.f__Ruminococcaceae_ASV13495	0.570109	0.000122865	0.0682083
Methyglutarate	f__Dehalobacteriaceae.g__Dehalobacterium_ASV07447	0.570076	0.000123003	0.0682083
Heptanoic.acid	f__Ruminococcaceae.g__Oscillospira_ASV12659	0.57024	0.000122325	0.0682083
Heptanoic.acid	o__Clostridiales.f__Ruminococcaceae_ASV13548	0.569853	0.00012393	0.0682083
isoLCA	f__Dehalobacteriaceae.g__Dehalobacterium_ASV07447	0.569942	0.000123559	0.0682083
Tridecanoic.acid	g__Alistipes.s__putredinis_ASV05127	0.569747	0.000124372	0.0682083
LCA	c__Clostridia.o__Clostridiales_ASV08559	0.569764	0.000124298	0.0682083
Glutarate	g__Alistipes.s__putredinis_ASV05127	0.569646	0.000124791	0.0682766
X2.Phenylpropionate	o__Clostridiales.f__Ruminococcaceae_ASV13082	0.569528	0.00012529	0.068388
Tridecanoic.acid	f__Ruminococcaceae.g__Oscillospira_ASV13645	0.569372	0.000125944	0.0685833
X2.Phenylpropionate	c__Clostridia.o__Clostridiales_ASV10341	0.569136	0.000126946	0.0688718
Dihomo.gamma.linolenic.acid	f__Methanobacteriaceae.g__Methanobrevibacter_ASV00375	-0.569107	0.000127069	0.0688718
DPA	o__Clostridiales.f__Ruminococcaceae_ASV13865	-0.569034	0.000127381	0.0688794
Hexanoic.acid	o__Clostridiales.f__Ruminococcaceae_ASV13818	0.568803	0.000128373	0.0692539
X3..3.Hydroxyphenyl..3.hydroxypropanoic.acid	f__Christensenellaceae.g__Christensenella_ASV07476	-0.568619	0.000129164	0.0695185
X2.Phenylpropionate	g__Prevotella.s__copri_ASV03204	0.5684	0.000130113	0.069867
Indole.3.carboxylic.acid	f__Ruminococcaceae.g__Oscillospira_ASV12656	0.568257	0.000130736	0.0700047
X2.Phenylpropionate	o__Clostridiales.f__Lachnospiraceae_ASV09382	0.568203	0.000130974	0.0700047
Carnitine	g__Prevotella.s__copri_ASV03176	-0.568133	0.00013128	0.0700067
X3.Methyladipic.acid	o__Clostridiales.f__Lachnospiraceae_ASV10079	0.567922	0.000132211	0.0703409
Glutarate	o__Bacteroidales.f__Rikenellaceae_ASV03791	0.567115	0.000135817	0.0706483
X2.Phenylpropionate	f__Ruminococcaceae.g__Oscillospira_ASV12656	0.567124	0.000135774	0.0706483
Hydrocinnamic.acid	o__Clostridiales.f__Lachnospiraceae_ASV09382	0.567488	0.00013414	0.0706483
X4.Hydroxyphenylpyruvic.acid	o__Bacteroidales.f__Rikenellaceae_ASV04265	0.566818	0.000137164	0.0706483
Sebacic.acid	c__Clostridia.o__Clostridiales_ASV08935	0.566774	0.000137368	0.0706483
Sebacic.acid	f__Dehalobacteriaceae.g__Dehalobacterium_ASV07447	0.567525	0.000133973	0.0706483
Isocitric.acid	f__Moraxellaceae.g__Acinetobacter_ASV01420	0.567543	0.00013389	0.0706483
GCA	g__Oxalobacter.s__formigenes_ASV11831	-0.567151	0.000135655	0.0706483
Decanoic.acid	f__Lachnospiraceae.g__Coprococcus_ASV15440	0.567034	0.000136182	0.0706483
Undecylenic.acid	o__Bacteroidales.f__Rikenellaceae_ASV04265	0.567034	0.000136182	0.0706483
LCA	o__Bacteroidales.f__Rikenellaceae_ASV03800	0.566939	0.000136614	0.0706483
LCA	o__Clostridiales.f__Ruminococcaceae_ASV13865	0.566814	0.000137185	0.0706483
DPA	f__Lachnospiraceae.g__Blautia_ASV09311	-0.567431	0.000134395	0.0706483
Methylmalonylcarnitine	o__Clostridiales.f__Ruminococcaceae_ASV13818	0.567481	0.000134169	0.0706483
X2.2.Dimethyladipic.acid	o__Clostridiales.f__Lachnospiraceae_ASV08946	0.567174	0.00013555	0.0706483
X5.Hydroxylysine	f__Moraxellaceae.g__Acinetobacter_ASV01420	0.566261	0.000139731	0.0714434
TCA	f__.Odoribacteraceae..g__Odoribacter_ASV04963	-0.566237	0.00013984	0.0714434
X2.2.Dimethyladipic.acid	o__Clostridiales.f__Ruminococcaceae_ASV13865	0.56632	0.000139454	0.0714434
Ketoleucine	o__Clostridiales.f__Ruminococcaceae_ASV13808	0.565842	0.000141686	0.07193
X10Z.Heptadecenoic.acid	g__Faecalibacterium.s__prausnitzii_ASV00199	-0.56593	0.000141272	0.07193
Citramalate	f__Lachnospiraceae.g__Roseburia_ASV15207	-0.565834	0.000141725	0.07193
Valine	f__Actinomycetaceae.g__Actinomyces_ASV12180	0.565636	0.00014266	0.0721235
cis.7.10.13.16.Docosatetraenoic.acid	c__Clostridia.o__Clostridiales_ASV15397	-0.565621	0.000142729	0.0721235
Histidine	o__Clostridiales.f__Lachnospiraceae_ASV14885	-0.565425	0.00014366	0.0724358
Hexanoic.acid	o__Clostridiales.f__Christensenellaceae_ASV10908	0.565234	0.000144569	0.0727353
TCA	o__Fusobacteriales.f__Fusobacteriaceae_ASV15593	0.565103	0.000145197	0.0727353
GUDCA	o__Clostridiales.f__Lachnospiraceae_ASV09981	-0.565134	0.000145049	0.0727353
Glutarate	o__Clostridiales.f__Ruminococcaceae_ASV13808	0.564801	0.000146658	0.0729931
Isobutyric.acid	o__Clostridiales.f__Lachnospiraceae_ASV09382	0.564865	0.000146347	0.0729931
DPA	f__Ruminococcaceae.g__Oscillospira_ASV13790	-0.564841	0.000146462	0.0729931
X9E.tetradecenoic.acid	o__Clostridiales.f__Ruminococcaceae_ASV13808	-0.564569	0.000147784	0.0733957
AMP	o__Clostridiales.f__Lachnospiraceae_ASV08946	0.564243	0.000149383	0.0739437
Sebacic.acid	f__Lachnospiraceae.g__Coprococcus_ASV10133	0.564168	0.000149752	0.0739437
Dihomo.gamma.linolenic.acid	o__Clostridiales.f__Lachnospiraceae_ASV08982	-0.564149	0.000149846	0.0739437
DPA	f__Coriobacteriaceae.g__Adlercreutzia_ASV10603	-0.563977	0.000150703	0.0742083
Hydrocinnamic.acid	o__Clostridiales.f__Ruminococcaceae_ASV12472	0.563438	0.0001534	0.074464
X3.Methyl.2.oxopentanoic.acid	o__Clostridiales.f__Ruminococcaceae_ASV13808	0.563296	0.000154118	0.074464
X2.Furoic.acid	g__Ruminococcus.s__bromii_ASV07583	0.563342	0.000153888	0.074464
Phenylacetylglutamine	g__Coprococcus.s__eutactus_ASV15446	-0.563366	0.000153764	0.074464
Octanoic.acid	o__Clostridiales.f__Lachnospiraceae_ASV08946	0.563567	0.000152751	0.074464
Decanoic.acid	o__Clostridiales.f__Ruminococcaceae_ASV13851	0.563434	0.00015342	0.074464
Decanoic.acid	o__Clostridiales.f__Christensenellaceae_ASV10908	0.563438	0.0001534	0.074464
X9E.tetradecenoic.acid	f__Ruminococcaceae.g__Ruminococcus_ASV08168	-0.563673	0.00015222	0.074464
X7.KetoLCA	o__Clostridiales.f__Lachnospiraceae_ASV09133	-0.563517	0.000153005	0.074464
N.Methylnicotinamide	o__Clostridiales.f__Lachnospiraceae_ASV09382	0.563196	0.000154629	0.0745552
X2.Phenylpropionate	c__Clostridia.o__Clostridiales_ASV10855	0.562415	0.000158644	0.0758592
N.Acetylglucosamine	g__Bacteroides.s__uniformis_ASV03984	-0.562459	0.000158417	0.0758592
Decanoic.acid	o__Clostridiales.f__Christensenellaceae_ASV07886	0.562423	0.000158606	0.0758592
Decanoic.acid	o__Clostridiales.f__Ruminococcaceae_ASV00121	0.562478	0.00015832	0.0758592
Isobutyric.acid	o__Bacteroidales.f__Rikenellaceae_ASV03791	0.562255	0.000159481	0.0761021
p.Hydroxymandelic.acid	f__Bacteroidaceae.g__Bacteroides_ASV04093	0.561598	0.000162951	0.076341
Tridecanoic.acid	g__Prevotella.s__copri_ASV03204	0.561849	0.000161618	0.076341
DPA	o__Clostridiales.f__Ruminococcaceae_ASV13026	-0.561856	0.000161581	0.076341
cis.7.10.13.16.Docosatetraenoic.acid	o__Clostridiales.f__Lachnospiraceae_ASV09382	-0.561765	0.000162062	0.076341
Methylmalonylcarnitine	o__Fusobacteriales.f__Fusobacteriaceae_ASV15593	-0.561765	0.000162062	0.076341
Methylmalonylcarnitine	f__Coriobacteriaceae.g__Adlercreutzia_ASV10589	0.562047	0.000160571	0.076341
Methylmalonylcarnitine	o__Clostridiales.f__Lachnospiraceae_ASV10079	0.561644	0.000162703	0.076341
X7.KetoLCA	g__Blautia.s__producta_ASV08959	0.561644	0.000162703	0.076341
X7.KetoLCA	o__Clostridiales.f__Ruminococcaceae_ASV13808	-0.561676	0.000162533	0.076341
cis.7.10.13.16.Docosatetraenoic.acid	o__Clostridiales.f__Lachnospiraceae_ASV10079	-0.561534	0.00016329	0.0763457
TCA	f__Ruminococcaceae.g__Oscillospira_ASV13602	-0.561263	0.000164746	0.0768712
Isovaleric.acid	o__Bacteroidales.f__Rikenellaceae_ASV03791	0.560982	0.000166265	0.0774235
Hydrocinnamic.acid	f__Ruminococcaceae.g__Ruminococcus_ASV07566	-0.56092	0.0001666	0.0774238
Sebacic.acid	f__Ruminococcaceae.g__Ruminococcus_ASV07554	0.560616	0.000168264	0.0778842
Oxoproline	o__Clostridiales.f__Ruminococcaceae_ASV13495	0.560616	0.000168264	0.0778842
Hydrocinnamic.acid	o__Clostridiales.f__Christensenellaceae_ASV10872	0.560275	0.000170145	0.0784233
Octanoic.acid	o__Clostridiales.f__Ruminococcaceae_ASV13865	0.560276	0.000170139	0.0784233
X7.KetoLCA	f__.Odoribacteraceae..g__Odoribacter_ASV04963	-0.560221	0.000170445	0.0784233
Malonate	f__Ruminococcaceae.g__Oscillospira_ASV12634	-0.55996	0.000171898	0.0787786
Heptanoic.acid	f__Dehalobacteriaceae.g__Dehalobacterium_ASV07450	0.560007	0.000171637	0.0787786
alpha.Ketoisovaleric.acid	o__Clostridiales.f__Ruminococcaceae_ASV13808	0.559825	0.000172657	0.0789699
Histidine	f__Lachnospiraceae.g__Coprococcus_ASV10069	-0.558964	0.000177555	0.0793633
Glutarate	o__Clostridiales.f__Ruminococcaceae_ASV13818	0.559001	0.00017734	0.0793633
Sebacic.acid	o__Clostridiales.f__Ruminococcaceae_ASV12942	0.559192	0.000176243	0.0793633
Erythronic.acid	o__Clostridiales.f__Lachnospiraceae_ASV10079	-0.558891	0.000177975	0.0793633
Pentanoate	o__Clostridiales.f__Ruminococcaceae_ASV14280	0.559333	0.00017544	0.0793633
Suberate	c__Clostridia.o__Clostridiales_ASV10853	0.559131	0.000176597	0.0793633
Decanoic.acid	o__Clostridiales.f__Lachnospiraceae_ASV09858	0.559201	0.000176195	0.0793633
isoLCA	o__Clostridiales.f__Ruminococcaceae_ASV13548	0.559076	0.000176908	0.0793633
Dodecanoic.acid	o__Bacteroidales.f__Rikenellaceae_ASV03791	0.559362	0.000175275	0.0793633
Tridecanoic.acid	f__Dehalobacteriaceae.g__Dehalobacterium_ASV07447	0.558932	0.000177738	0.0793633
Palmitoleic.acid	f__Coriobacteriaceae.g__Adlercreutzia_ASV10603	-0.559042	0.000177103	0.0793633
gamma.Linolenic.acid	o__Clostridiales.f__Lachnospiraceae_ASV09677	-0.559332	0.000175447	0.0793633
all.cis.4.7.10.13.16.Docosapentaenoic.acid	o__Clostridiales.f__Lachnospiraceae_ASV09981	-0.559428	0.000174901	0.0793633
Hexanoic.acid	o__Clostridiales.f__Ruminococcaceae_ASV00331	0.558529	0.000180074	0.0798382
CA	o__Clostridiales.f__Ruminococcaceae_ASV13495	-0.558563	0.000179877	0.0798382
Linolenic.acid	g__Oxalobacter.s__formigenes_ASV11831	-0.558561	0.000179891	0.0798382
GUDCA	f__Ruminococcaceae.g__Oscillospira_ASV13645	-0.558419	0.00018072	0.0799712
Pentanoate	g__Clostridium.s__aldenense_ASV09503	-0.558157	0.000182261	0.080346
GLCA	o__Bacteroidales.f__Rikenellaceae_ASV03800	0.558215	0.000181916	0.080346
Methyglutarate	f__Ruminococcaceae.g__Oscillospira_ASV12659	0.558059	0.000182837	0.0804465
Gluconolactone	o__Clostridiales.f__Lachnospiraceae_ASV09178	0.557984	0.00018328	0.0804885
Glutarate	o__Clostridiales.f__Lachnospiraceae_ASV10079	0.55757	0.000185754	0.0806526
Sebacic.acid	o__Clostridiales.f__Lachnospiraceae_ASV08865	0.55746	0.000186416	0.0806526
Pentanoate	g__Faecalibacterium.s__prausnitzii_ASV00199	0.557642	0.000185319	0.0806526
X3.Methyladipic.acid	o__Clostridiales.f__Christensenellaceae_ASV10872	0.557455	0.000186442	0.0806526
Heptanoic.acid	o__Clostridiales.f__Lachnospiraceae_ASV08865	0.55757	0.000185754	0.0806526
Octanoic.acid	o__Clostridiales.f__.Mogibacteriaceae._ASV08642	0.557537	0.000185951	0.0806526
Tridecanoic.acid	o__Clostridiales.f__Lachnospiraceae_ASV08865	0.55779	0.000184437	0.0806526
X10Z.Nonadecenoic.acid	f__Peptococcaceae.g__Peptococcus_ASV00012	-0.557455	0.000186442	0.0806526
Ethylmethylacetic.acid	o__Bacteroidales.f__Rikenellaceae_ASV03791	0.557163	0.000188207	0.0809013
X3.Methyladipic.acid	o__Clostridiales.f__Lachnospiraceae_ASV08865	0.557129	0.000188415	0.0809013
LCA	f__Ruminococcaceae.g__Oscillospira_ASV12659	0.557209	0.000187927	0.0809013
Pentadecanoic.acid	o__Clostridiales.f__Ruminococcaceae_ASV13495	0.55728	0.000187498	0.0809013
isoLCA	o__Clostridiales.f__Christensenellaceae_ASV10872	0.557053	0.000188881	0.0809513
Citramalate	c__Clostridia.o__Clostridiales_ASV08559	-0.55685	0.000190119	0.0813311
Glutarate	c__Clostridia.o__Clostridiales_ASV08935	0.556767	0.000190627	0.0813979
X2.Phenylpropionate	o__Coriobacteriales.f__Coriobacteriaceae_ASV07244	0.556677	0.000191179	0.0814836
Glutamate	o__Bacteroidales.f__Rikenellaceae_ASV04265	0.556462	0.000192512	0.0817354
alpha.Ketoisovaleric.acid	o__Bacteroidales.f__Rikenellaceae_ASV04265	0.556462	0.000192512	0.0817354
isoLCA	o__Bacteroidales.f__Rikenellaceae_ASV03800	0.55641	0.00019283	0.0817354
isoLCA	o__Clostridiales.f__Christensenellaceae_ASV07886	0.556232	0.000193939	0.0818734
LCA	o__Clostridiales.f__Ruminococcaceae_ASV00331	0.556247	0.000193847	0.0818734
DPA	f__Ruminococcaceae.g__Oscillospira_ASV13645	-0.556188	0.000194217	0.0818734
X9E.tetradecenoic.acid	c__Clostridia.o__Clostridiales_ASV10814	-0.555844	0.000196373	0.0826321
CA	f__Ruminococcaceae.g__Oscillospira_ASV13790	-0.555699	0.000197292	0.0828678
GUDCA	o__Clostridiales.f__Lachnospiraceae_ASV08865	-0.555587	0.000198	0.0830146
GLCA	o__Clostridiales.f__Lachnospiraceae_ASV09677	0.555477	0.000198701	0.0831579
LCA	o__Clostridiales.f__Ruminococcaceae_ASV13704	0.555342	0.000199563	0.0833678
Pentanoate	o__Clostridiales.f__Lachnospiraceae_ASV08865	0.555037	0.000201528	0.0834692
Methylsuccinic.acid	f__Ruminococcaceae.g__Ruminococcus_ASV07554	0.555228	0.000200297	0.0834692
Suberate	o__Clostridiales.f__Lachnospiraceae_ASV09382	0.555089	0.000201193	0.0834692
Octanoic.acid	f__Dehalobacteriaceae.g__Dehalobacterium_ASV07450	0.555024	0.000201609	0.0834692
X7.KetoLCA	o__Clostridiales.f__Ruminococcaceae_ASV07169	-0.555147	0.000200818	0.0834692
Histidine	g__.Eubacterium..s__dolichum_ASV12429	0.554673	0.000203892	0.0839638
Sebacic.acid	o__Clostridiales.f__Ruminococcaceae_ASV07169	0.554706	0.000203672	0.0839638
Pentanoate	c__Clostridia.o__Clostridiales_ASV10280	0.554706	0.000203672	0.0839638
X2.2.Dimethyladipic.acid	g__Alistipes.s__putredinis_ASV05127	0.554505	0.000204987	0.0842649
Phenylacetic.acid	o__Clostridiales.f__Christensenellaceae_ASV10872	0.554099	0.000207669	0.0852159
Sebacic.acid	o__Clostridiales.f__Ruminococcaceae_ASV13030	0.55381	0.000209592	0.0853996
N.Methylnicotinamide	f__Dehalobacteriaceae.g__Dehalobacterium_ASV07447	0.553965	0.000208561	0.0853996
Hexanoic.acid	f__Ruminococcaceae.g__Oscillospira_ASV12659	0.55381	0.000209592	0.0853996
Heptanoic.acid	o__Clostridiales.f__Ruminococcaceae_ASV13818	0.553825	0.00020949	0.0853996
Acetic.acid	g__Clostridium.s__celatum_ASV14603	0.553615	0.0002109	0.0856308
GLCA	o__Clostridiales.f__Lachnospiraceae_ASV09382	0.553658	0.000210612	0.0856308
Azelate	g__Oxalobacter.s__formigenes_ASV11831	0.553385	0.000212455	0.0858106
X3.Methyladipic.acid	f__Dehalobacteriaceae.g__Dehalobacterium_ASV07447	0.553428	0.000212166	0.0858106
Decanoic.acid	o__Clostridiales.f__.Mogibacteriaceae._ASV08642	0.553432	0.000212137	0.0858106
Pipecolic.acid	f__Ruminococcaceae.g__Oscillospira_ASV13659	0.553202	0.000213699	0.0859361
Pentadecanoic.acid	c__Clostridia.o__Clostridiales_ASV08935	0.553175	0.000213879	0.0859361
X2.2.Dimethyladipic.acid	f__Christensenellaceae.g__Christensenella_ASV07476	0.553229	0.000213512	0.0859361
Histidine	o__Clostridiales.f__Ruminococcaceae_ASV13818	-0.552724	0.000216973	0.0864831
GABA	o__Clostridiales.f__Lachnospiraceae_ASV10079	-0.552724	0.000216973	0.0864831
Phenylalanine	f__Moraxellaceae.g__Acinetobacter_ASV01420	0.552662	0.000217402	0.0864831
X2.Phenylpropionate	o__Clostridiales.f__Lachnospiraceae_ASV09133	0.552834	0.000216214	0.0864831
Hydrocinnamic.acid	f__Lachnospiraceae.g__Clostridium_ASV09450	-0.55265	0.000217483	0.0864831
Carnitine	o__Clostridiales.f__Ruminococcaceae_ASV13704	-0.55267	0.000217349	0.0864831
Hydrocinnamic.acid	o__Clostridiales.f__Lachnospiraceae_ASV14885	0.552394	0.000219265	0.0867445
GUDCA	o__Clostridiales.f__Ruminococcaceae_ASV14280	-0.552406	0.000219183	0.0867445
Arachidonic.acid	o__Clostridiales.f__Ruminococcaceae_ASV13808	-0.552419	0.000219087	0.0867445
Ethylmethylacetic.acid	o__Clostridiales.f__Christensenellaceae_ASV10872	0.552219	0.000220484	0.0870781
X3.Hydroxyisovaleric.acid	o__Bacteroidales.f__Rikenellaceae_ASV03800	0.552099	0.000221329	0.0871528
Tridecanoic.acid	o__Bacteroidales.f__Rikenellaceae_ASV04278	0.552085	0.000221426	0.0871528
Phenylalanine	c__Clostridia.o__Clostridiales_ASV11010	-0.551803	0.000223415	0.087511
Sebacic.acid	f__Ruminococcaceae.g__Oscillospira_ASV13747	0.551781	0.000223572	0.087511
Decanoic.acid	o__Clostridiales.f__Ruminococcaceae_ASV13849	0.551888	0.000222816	0.087511
Decanoic.acid	g__.Ruminococcus..s__gnavus_ASV09357	-0.551689	0.000224227	0.087511
Dihomo.gamma.linolenic.acid	g__Clostridium.s__clostridioforme_ASV09123	-0.551698	0.00022416	0.087511
Pentanoate	f__Lachnospiraceae.g__Dorea_ASV15355	0.551354	0.000226621	0.0882964
Methylsuccinic.acid	f__Ruminococcaceae.g__Ruminococcus_ASV08136	0.551035	0.000228918	0.0888918
Hexanoic.acid	o__Clostridiales.f__Ruminococcaceae_ASV13851	0.551035	0.000228918	0.0888918
Decanoic.acid	o__Bacteroidales.f__Rikenellaceae_ASV03791	0.550799	0.000230633	0.0894081
Azelate	o__Clostridiales.f__Ruminococcaceae_ASV12942	0.550694	0.000231401	0.0895557
CA	f__.Odoribacteraceae..g__Odoribacter_ASV04963	-0.550294	0.000234345	0.0901385
LCA	g__Roseburia.s__faecis_ASV15263	0.55039	0.000233632	0.0901385
Dihomo.gamma.linolenic.acid	o__Clostridiales.f__Lachnospiraceae_ASV09753	-0.550376	0.000233738	0.0901385
DPA	o__Clostridiales.f__Lachnospiraceae_ASV09753	-0.550278	0.000234465	0.0901385
Suberate	f__Dehalobacteriaceae.g__Dehalobacterium_ASV07450	0.550193	0.000235095	0.0902307
Dihomo.gamma.linolenic.acid	o__Clostridiales.f__Lachnospiraceae_ASV09523	-0.550094	0.000235831	0.0903636
Tridecanoic.acid	o__Clostridiales.f__Lachnospiraceae_ASV09133	0.549971	0.000236745	0.0904143
X2.2.Dimethyladipic.acid	o__Clostridiales.f__Ruminococcaceae_ASV13808	0.549989	0.000236609	0.0904143
DPA	o__Clostridiales.f__Ruminococcaceae_ASV13818	-0.549861	0.000237569	0.0905794
Glutarate	f__Ruminococcaceae.g__Ruminococcus_ASV07554	0.549327	0.000241601	0.0911502
X2.Phenylpropionate	o__Clostridiales.f__Lachnospiraceae_ASV08946	0.549591	0.000239601	0.0911502
Sebacic.acid	o__Clostridiales.f__.Mogibacteriaceae._ASV08647	0.549341	0.000241491	0.0911502
Decanoic.acid	o__Clostridiales.f__Ruminococcaceae_ASV14748	0.549297	0.000241823	0.0911502
DPA	c__Clostridia.o__Clostridiales_ASV08559	-0.549526	0.000240092	0.0911502
DPA	o__Clostridiales.f__Christensenellaceae_ASV10872	-0.5494	0.000241046	0.0911502
X2.2.Dimethyladipic.acid	g__Oxalobacter.s__formigenes_ASV11831	0.54942	0.000240889	0.0911502
Nicotinic.acid	o__Bacteroidales.f__Rikenellaceae_ASV03800	0.549191	0.000242635	0.0911829
Dodecanoic.acid	c__Mollicutes.o__RF39_ASV10246	0.549136	0.000243055	0.0911829
X2.2.Dimethyladipic.acid	o__Clostridiales.f__Ruminococcaceae_ASV13863	0.549131	0.000243091	0.0911829
Adipate	o__Clostridiales.f__Christensenellaceae_ASV10872	0.548997	0.00024412	0.091325
HDCA	f__Ruminococcaceae.g__Oscillospira_ASV13881	0.548927	0.000244654	0.091325
cis.7.10.13.16.Docosatetraenoic.acid	f__Lachnospiraceae.g__Blautia_ASV09311	-0.548927	0.000244654	0.091325
Glutarate	f__Lachnospiraceae.g__Blautia_ASV09311	0.548804	0.000245604	0.0913849
Sebacic.acid	f__Ruminococcaceae.g__Oscillospira_ASV13755	0.548822	0.000245462	0.0913849
Pentadecanoic.acid	f__Ruminococcaceae.g__Oscillospira_ASV12656	0.548711	0.000246322	0.0915049
Dihomo.gamma.linolenic.acid	g__Clostridium.s__ramosum_ASV12509	0.54862	0.000247025	0.0916191
Isocitric.acid	o__Burkholderiales.f__Comamonadaceae_ASV11269	0.548293	0.000249578	0.0924179
Oxoproline	f__Dehalobacteriaceae.g__Dehalobacterium_ASV07447	0.548057	0.00025143	0.0929549
GLCA	f__Ruminococcaceae.g__Oscillospira_ASV13645	0.547871	0.000252898	0.0933484
DPA	o__Clostridiales.f__Ruminococcaceae_ASV13082	-0.547817	0.000253327	0.093358
aminoadipate	o__Clostridiales.f__Lachnospiraceae_ASV09981	0.547523	0.000255673	0.0940724
GLCA	f__Lachnospiraceae.g__Coprococcus_ASV15440	0.547399	0.000256662	0.0942866
Sebacic.acid	o__Clostridiales.f__Ruminococcaceae_ASV13826	0.546871	0.000260936	0.0951574
X2.Hydroxyglutaric.acid	f__Lachnospiraceae.g__Dorea_ASV09299	-0.54683	0.000261268	0.0951574
Homovanillic.acid	f__Ruminococcaceae.g__Oscillospira_ASV12634	-0.546885	0.000260819	0.0951574
p.Hydroxyphenylacetic.acid	o__Clostridiales.f__Ruminococcaceae_ASV13704	-0.546752	0.000261911	0.0951574
Dihomo.gamma.linolenic.acid	o__Clostridiales.f__Ruminococcaceae_ASV13082	-0.546954	0.000260264	0.0951574
DPA	f__Dehalobacteriaceae.g__Dehalobacterium_ASV07450	-0.547022	0.000259709	0.0951574
X7.KetoLCA	g__Prevotella.s__copri_ASV03204	-0.54676	0.000261842	0.0951574
Hexanoic.acid	f__Lachnospiraceae.g__Anaerostipes_ASV15075	0.546637	0.000262847	0.0953479
X3.Methyladipic.acid	o__Bacteroidales.f__Rikenellaceae_ASV04265	0.546536	0.000263677	0.0954993
Tridecanoic.acid	f__Lachnospiraceae.g__Blautia_ASV09311	0.54646	0.000264304	0.0955767
N.Acetyltryptophan	o__Clostridiales.f__Ruminococcaceae_ASV14275	-0.546339	0.000265306	0.0957895
AMP	f__Ruminococcaceae.g__Oscillospira_ASV13755	0.546174	0.000266671	0.0961326
Octanoic.acid	f__Ruminococcaceae.g__Ruminococcus_ASV08130	0.546068	0.000267553	0.0963004
Pentanoate	f__Christensenellaceae.g__Christensenella_ASV07476	0.545939	0.000268631	0.0965382
Oxoproline	f__Methanobacteriaceae.g__Methanobrevibacter_ASV00375	0.545878	0.00026914	0.0965713
Glutarate	o__Clostridiales.f__Ruminococcaceae_ASV13851	0.545551	0.000271895	0.097076
GCDCA	o__Fusobacteriales.f__Fusobacteriaceae_ASV15593	0.545551	0.000271895	0.097076
Dodecanoic.acid	f__Dehalobacteriaceae.g__Dehalobacterium_ASV07447	0.54564	0.000271142	0.097076
Myristic.acid	c__Mollicutes.o__RF39_ASV10246	0.545512	0.000272225	0.097076
Sebacic.acid	o__Clostridiales.f__Ruminococcaceae_ASV13082	0.54535	0.0002736	0.0970816
Pentanoate	f__Lachnospiraceae.g__Coprococcus_ASV15440	0.545458	0.000272687	0.0970816
Octanoic.acid	f__.Odoribacteraceae..g__Butyricimonas_ASV06676	0.545313	0.000273918	0.0970816
isoLCA	o__Clostridiales.f__Ruminococcaceae_ASV14748	0.54535	0.0002736	0.0970816
Hydrocinnamic.acid	c__Clostridia.o__Clostridiales_ASV10341	0.544835	0.000278014	0.0983826
cis.7.10.13.16.Docosatetraenoic.acid	g__Clostridium.s__clostridioforme_ASV09123	-0.544755	0.000278702	0.0984754
Nicotinic.acid	g__Coprococcus.s__eutactus_ASV15446	0.544379	0.000281974	0.0984897
Nicotinic.acid	o__Clostridiales.f__Ruminococcaceae_ASV13704	0.544652	0.000279597	0.0984897
X4.Hydroxyphenylpyruvic.acid	f__Ruminococcaceae.g__Oscillospira_ASV13645	0.544423	0.000281587	0.0984897
Erythronic.acid	f__Lachnospiraceae.g__Blautia_ASV09086	-0.544582	0.000280203	0.0984897
isoLCA	o__Clostridiales.f__Ruminococcaceae_ASV13863	0.5447	0.000279175	0.0984897
LCA	o__Clostridiales.f__Lachnospiraceae_ASV08982	0.544359	0.000282147	0.0984897
LCA	f__Ruminococcaceae.g__Oscillospira_ASV13645	0.544423	0.000281587	0.0984897
Aconitic.acid	g__Stenotrophomonas.s__geniculata_ASV02478	0.544465	0.000281224	0.0984897
Histidine	o__Clostridiales.f__Ruminococcaceae_ASV13082	-0.54424	0.000283189	0.0986416
Heptanoic.acid	o__Bacteroidales.f__Rikenellaceae_ASV03791	0.544203	0.000283509	0.0986416
Octanoic.acid	o__Clostridiales.f__Ruminococcaceae_ASV13863	0.544163	0.000283861	0.0986416
X7.KetoLCA	o__Clostridiales.f__Lachnospiraceae_ASV10079	-0.544024	0.000285087	0.0989193
Glutarate	o__Clostridiales.f__Christensenellaceae_ASV10872	0.543761	0.000287421	0.0989871
Pentanoate	f__Coriobacteriaceae.g__Adlercreutzia_ASV10589	0.543782	0.00028723	0.0989871
CA	o__Clostridiales.f__.Mogibacteriaceae._ASV08647	-0.543782	0.00028723	0.0989871
Pentadecanoic.acid	o__Clostridiales.f__Lachnospiraceae_ASV10079	0.543914	0.000286061	0.0989871
Dihomo.gamma.linolenic.acid	f__Lachnospiraceae.g__Lachnospira_ASV14941	-0.543883	0.000286339	0.0989871
X2.Phenylpropionate	o__Clostridiales.f__Lachnospiraceae_ASV14885	0.543612	0.000288745	0.0991478
Pentanoate	f__Ruminococcaceae.g__Oscillospira_ASV13755	0.543632	0.000288568	0.0991478
Sebacic.acid	o__Clostridiales.f__Ruminococcaceae_ASV13808	0.543393	0.000290702	0.0993863
Dihomo.gamma.linolenic.acid	c__Clostridia.o__Clostridiales_ASV08935	-0.543425	0.000290416	0.0993863
cis.7.10.13.16.Docosatetraenoic.acid	f__Lachnospiraceae.g__Anaerostipes_ASV15075	-0.543391	0.000290728	0.0993863
Pentanoate	o__Clostridiales.f__Ruminococcaceae_ASV13082	0.543253	0.000291966	0.0995025
Octanoic.acid	g__Oxalobacter.s__formigenes_ASV11831	0.543253	0.000291964	0.0995025
cis.7.10.13.16.Docosatetraenoic.acid	o__Clostridiales.f__.Mogibacteriaceae._ASV08642	-0.543169	0.000292726	0.0995025
X3..3.Hydroxyphenyl..3.hydroxypropanoic.acid	o__Bacteroidales.f__Rikenellaceae_ASV03791	-0.543162	0.000292787	0.0995025
X2.2.Dimethyladipic.acid	o__Coriobacteriales.f__Coriobacteriaceae_ASV15140	0.543084	0.000293492	0.0995959
HDCA	f__Ruminococcaceae.g__Ruminococcus_ASV07904	0.542966	0.000294568	0.0998144
Glutamate	g__Alistipes.s__finegoldii_ASV03796	0.542883	0.000295319	0.0999228
Erythronic.acid	f__Lachnospiraceae.g__Roseburia_ASV15223	-0.542795	0.000296119	0.100047
Indole.3.carboxylic.acid	f__Porphyromonadaceae.g__Parabacteroides_ASV05030	0.542664	0.000297316	0.100186
Phthalic.acid	o__Clostridiales.f__Ruminococcaceae_ASV13495	0.542656	0.000297396	0.100186
Methyglutarate	f__Ruminococcaceae.g__Oscillospira_ASV13645	0.542597	0.00029793	0.10022
Erythronic.acid	g__Stenotrophomonas.s__geniculata_ASV02478	0.542482	0.000298988	0.100294
Pentanoate	g__Roseburia.s__faecis_ASV15263	0.542479	0.000299017	0.100294
Methylsuccinic.acid	o__Clostridiales.f__Ruminococcaceae_ASV13548	0.542399	0.000299757	0.100397
DPA	f__Lachnospiraceae.g__Lachnospira_ASV14941	-0.542308	0.000300595	0.100532
TUDCA	o__Clostridiales.f__.Mogibacteriaceae._ASV08647	-0.542194	0.000301656	0.100596
Dodecanoic.acid	o__Clostridiales.f__Lachnospiraceae_ASV09382	0.542213	0.000301479	0.100596
Palmitoleic.acid	g__Faecalibacterium.s__prausnitzii_ASV00199	-0.542103	0.000302505	0.100734
Azelate	o__Fusobacteriales.f__Fusobacteriaceae_ASV15593	-0.541975	0.000303699	0.100842
isoLCA	o__Clostridiales.f__Ruminococcaceae_ASV00331	0.542015	0.000303319	0.100842
Histidine	o__Clostridiales.f__Lachnospiraceae_ASV14891	-0.541822	0.00030513	0.101137
Decanoic.acid	f__Ruminococcaceae.g__Oscillospira_ASV13645	0.541786	0.000305464	0.101137
Phenylalanine	f__Actinomycetaceae.g__Actinomyces_ASV12180	0.54157	0.000307497	0.101375
X2.Phenylpropionate	f__Ruminococcaceae.g__Ruminococcus_ASV07566	-0.541592	0.000307293	0.101375
X3.Methyladipic.acid	o__Clostridiales.f__.Mogibacteriaceae._ASV08642	0.541629	0.000306939	0.101375
GUDCA	o__Clostridiales.f__Ruminococcaceae_ASV07169	-0.541381	0.000309288	0.101414
Dodecanoic.acid	o__Clostridiales.f__Ruminococcaceae_ASV13495	0.541373	0.000309367	0.101414
LCA	o__Clostridiales.f__Lachnospiraceae_ASV09753	0.541423	0.000308891	0.101414
X3..3.Hydroxyphenyl..3.hydroxypropanoic.acid	o__Clostridiales.f__.Mogibacteriaceae._ASV10534	0.541451	0.000308623	0.101414
Malonate	f__.Odoribacteraceae..g__Odoribacter_ASV04963	-0.541269	0.00031035	0.101593
Oxoproline	o__Clostridiales.f__.Mogibacteriaceae._ASV08646	0.541007	0.000312862	0.10227
Butyric.acid	f__Lachnospiraceae.g__Lachnospira_ASV14941	0.540833	0.000314536	0.102534
Suberate	o__Clostridiales.f__Lachnospiraceae_ASV09133	0.54083	0.000314556	0.102534
X3.Methyladipic.acid	o__Clostridiales.f__Christensenellaceae_ASV10908	0.540603	0.000316755	0.102817
Decanoic.acid	f__Coriobacteriaceae.g__Adlercreutzia_ASV10589	0.540606	0.00031673	0.102817
Carnitine	o__Clostridiales.f__Ruminococcaceae_ASV13808	-0.540616	0.000316626	0.102817
X3.Methyladipic.acid	c__Clostridia.o__Clostridiales_ASV10826	0.54053	0.000317468	0.102904
Azelate	o__Clostridiales.f__Ruminococcaceae_ASV13548	0.540346	0.000319253	0.102974
X3.Methyl.2.oxopentanoic.acid	o__Bacteroidales.f__Rikenellaceae_ASV04265	0.540279	0.000319911	0.102974
Methylsuccinic.acid	o__Clostridiales.f__Lachnospiraceae_ASV09382	0.540305	0.000319654	0.102974
isoLCA	f__Ruminococcaceae.g__Oscillospira_ASV13645	0.540366	0.00031906	0.102974
X2.2.Dimethyladipic.acid	o__Clostridiales.f__Ruminococcaceae_ASV13818	0.54039	0.000318828	0.102974
Octanoic.acid	c__Mollicutes.o__RF39_ASV10246	0.540228	0.000320415	0.102994
Indole.3.carboxylic.acid	o__Coriobacteriales.f__Coriobacteriaceae_ASV07244	0.539848	0.00032416	0.104053
Rhamnose	o__Clostridiales.f__Lachnospiraceae_ASV09677	-0.539729	0.000325334	0.104285
Nicotinic.acid	f__Lachnospiraceae.g__Blautia_ASV09311	0.539676	0.000325866	0.104311
X2.Hydroxycaproic.acid	o__Clostridiales.f__Ruminococcaceae_ASV13818	-0.539399	0.000328632	0.104762
Heptanoic.acid	f__Lachnospiraceae.g__Blautia_ASV09311	0.539429	0.000328329	0.104762
Docosahexaenoic.acid	o__Clostridiales.f__.Mogibacteriaceae._ASV08647	-0.539414	0.000328476	0.104762
Docosahexaenoic.acid	o__Clostridiales.f__Lachnospiraceae_ASV09981	-0.539258	0.000330043	0.105058
Methylmalonylcarnitine	o__Clostridiales.f__.Mogibacteriaceae._ASV08647	0.539216	0.000330471	0.105058
Heptanoic.acid	f__Ruminococcaceae.g__Oscillospira_ASV13645	0.539149	0.000331144	0.105128
Adipate	o__Clostridiales.f__Ruminococcaceae_ASV13548	0.539064	0.000332008	0.105258
Nicotinic.acid	o__Clostridiales.f__Ruminococcaceae_ASV13818	0.538628	0.000336443	0.10527
X2.Hydroxycaproic.acid	f__Lachnospiraceae.g__Shuttleworthia_ASV14896	-0.538659	0.000336128	0.10527
Glutarate	o__Clostridiales.f__Lachnospiraceae_ASV09981	0.538963	0.000333026	0.10527
Azelate	o__Clostridiales.f__Ruminococcaceae_ASV13704	0.538543	0.000337316	0.10527
Azelate	o__Clostridiales.f__Lachnospiraceae_ASV09133	0.538738	0.000335317	0.10527
Sebacic.acid	g__Prevotella.s__copri_ASV03176	0.538543	0.000337316	0.10527
Ketoleucine	o__Bacteroidales.f__Rikenellaceae_ASV04265	0.538553	0.000337211	0.10527
Pentanoate	f__Dehalobacteriaceae.g__Dehalobacterium_ASV07447	0.538524	0.000337505	0.10527
Adipate	f__Lachnospiraceae.g__Blautia_ASV10662	0.538668	0.000336033	0.10527
Octanoic.acid	o__Enterobacteriales.f__Enterobacteriaceae_ASV05726	-0.538938	0.000333283	0.10527
Octanoic.acid	o__Clostridiales.f__Christensenellaceae_ASV10872	0.538659	0.000336128	0.10527
Methylmalonylcarnitine	o__Clostridiales.f__Ruminococcaceae_ASV13808	0.538881	0.000333865	0.10527
Dihomo.gamma.linolenic.acid	f__Lachnospiraceae.g__Dorea_ASV15355	-0.538468	0.000338085	0.105309
Glutarate	o__Clostridiales.f__.Mogibacteriaceae._ASV08646	0.538395	0.00033884	0.105402
X5.Aminolevulinic.acid	o__Clostridiales.f__Ruminococcaceae_ASV12472	0.538294	0.00033988	0.105584
GUDCA	o__Fusobacteriales.f__Fusobacteriaceae_ASV15593	0.538159	0.000341271	0.105732
GCA	o__Fusobacteriales.f__Fusobacteriaceae_ASV15593	0.538159	0.000341271	0.105732
X2.Hydroxycaproic.acid	f__Moraxellaceae.g__Acinetobacter_ASV01420	0.538037	0.00034254	0.105984
Butyric.acid	f__Turicibacteraceae.g__Turicibacter_ASV14204	0.537864	0.000344344	0.106399
Methyglutarate	o__Clostridiales.f__Ruminococcaceae_ASV13495	0.537781	0.00034522	0.106528
X2.Phenylpropionate	f__Lachnospiraceae.g__Blautia_ASV09311	0.537455	0.000348644	0.107014
Hydrocinnamic.acid	o__Clostridiales.f__Ruminococcaceae_ASV13495	0.537524	0.000347918	0.107014
Hexanoic.acid	f__Coriobacteriaceae.g__Adlercreutzia_ASV10603	0.537455	0.000348644	0.107014
X2.2.Dimethyladipic.acid	o__Clostridiales.f__Ruminococcaceae_ASV13495	0.537524	0.000347918	0.107014
Undecylenic.acid	f__Alcaligenaceae.g__Sutterella_ASV11813	0.537089	0.000352541	0.108067
Heptanoic.acid	o__Clostridiales.f__Christensenellaceae_ASV10908	0.537011	0.000353371	0.108178
CA	o__Clostridiales.f__Ruminococcaceae_ASV13808	-0.536913	0.000354416	0.108212
DPA	o__Clostridiales.f__Ruminococcaceae_ASV13863	-0.536913	0.000354418	0.108212
GUDCA	o__Clostridiales.f__Ruminococcaceae_ASV13495	-0.536754	0.000356126	0.108305
LCA	o__Clostridiales.f__Ruminococcaceae_ASV13548	0.536754	0.000356126	0.108305
X7.KetoLCA	o__Clostridiales.f__Ruminococcaceae_ASV13495	-0.536754	0.000356126	0.108305
Carnosine	o__Clostridiales.f__.Mogibacteriaceae._ASV08662	-0.53653	0.000358551	0.108493
X2.Hydroxycaproic.acid	g__Clostridium.s__clostridioforme_ASV09123	-0.536311	0.000360936	0.108493
Glutarate	o__Clostridiales.f__Ruminococcaceae_ASV13495	0.536498	0.000358901	0.108493
Sebacic.acid	f__Lachnospiraceae.g__Blautia_ASV09311	0.536469	0.000359219	0.108493
X3.Methyl.2.oxopentanoic.acid	o__Clostridiales.f__Ruminococcaceae_ASV12942	0.536247	0.000361634	0.108493
Pentanoate	f__Ruminococcaceae.g__Ruminococcus_ASV07566	-0.53632	0.000360832	0.108493
Pentanoate	o__Clostridiales.f__Lachnospiraceae_ASV08946	0.53629	0.000361159	0.108493
Pentanoate	o__Clostridiales.f__Ruminococcaceae_ASV00331	0.536376	0.000360223	0.108493
Pentadecanoic.acid	o__Clostridiales.f__Christensenellaceae_ASV10872	0.536511	0.000358764	0.108493
cis.7.10.13.16.Docosatetraenoic.acid	o__Clostridiales.f__Lachnospiraceae_ASV09677	-0.536205	0.000362089	0.108493
Methylmalonylcarnitine	o__Clostridiales.f__Lachnospiraceae_ASV09620	-0.536376	0.000360223	0.108493
X7.KetoLCA	o__Coriobacteriales.f__Coriobacteriaceae_ASV07244	-0.53618	0.00036237	0.108493
X10Z.Nonadecenoic.acid	f__Lachnospiraceae.g__Anaerostipes_ASV15075	-0.53611	0.000363132	0.108581
Methyglutarate	o__Coriobacteriales.f__Coriobacteriaceae_ASV15140	0.535964	0.000364738	0.10892
Decanoic.acid	o__Clostridiales.f__Ruminococcaceae_ASV12992	0.53568	0.000367872	0.109714
N.Acetylserotonin	o__Clostridiales.f__Ruminococcaceae_ASV00145	0.535292	0.000372207	0.109875
Indole.3.carboxylic.acid	f__Bacteroidaceae.g__Bacteroides_ASV03925	0.535544	0.000369382	0.109875
X2.Phenylpropionate	f__Dehalobacteriaceae.g__Dehalobacterium_ASV07447	0.535436	0.000370586	0.109875
Hydrocinnamic.acid	g__Blautia.s__producta_ASV08959	-0.535324	0.000371841	0.109875
Sebacic.acid	o__Coriobacteriales.f__Coriobacteriaceae_ASV07244	0.535317	0.000371927	0.109875
Oxalate	g__.Eubacterium..s__dolichum_ASV12429	0.535539	0.000369438	0.109875
GUDCA	f__Lachnospiraceae.g__Coprococcus_ASV10133	-0.535436	0.000370586	0.109875
Tridecanoic.acid	o__Enterobacteriales.f__Enterobacteriaceae_ASV05726	-0.535372	0.000371301	0.109875
Histidine	o__Xanthomonadales.f__Xanthomonadaceae_ASV17751	0.53513	0.000374026	0.110271
Undecylenic.acid	g__Alistipes.s__putredinis_ASV05127	0.535052	0.000374896	0.110387
Phenylacetic.acid	o__Clostridiales.f__Christensenellaceae_ASV07886	0.534641	0.000379563	0.111195
CA	o__Clostridiales.f__Christensenellaceae_ASV10908	-0.534702	0.000378871	0.111195
Tridecanoic.acid	c__Clostridia.o__Clostridiales_ASV10826	0.534641	0.000379563	0.111195
Dihomo.gamma.linolenic.acid	o__Clostridiales.f__Ruminococcaceae_ASV13548	-0.534702	0.000378871	0.111195
Acetic.acid	f__Lachnospiraceae.g__Roseburia_ASV15174	0.534585	0.000380207	0.111243
CA	o__Clostridiales.f__Lachnospiraceae_ASV09981	-0.534437	0.000381894	0.111455
Decanoic.acid	f__Ruminococcaceae.g__Oscillospira_ASV12671	0.534477	0.000381444	0.111455
Docosahexaenoic.acid	o__Clostridiales.f__Lachnospiraceae_ASV09677	-0.534333	0.000383093	0.111664
Methylsuccinic.acid	g__.Ruminococcus..s__gnavus_ASV09357	-0.534247	0.000384084	0.111671
Phthalic.acid	g__Alistipes.s__putredinis_ASV05127	0.53425	0.000384046	0.111671
Dimethylglycine	o__Bacteroidales.f__Rikenellaceae_ASV03800	0.53415	0.000385204	0.111716
N.Acetyltryptophan	f__Lachnospiraceae.g__Anaerostipes_ASV15083	-0.534189	0.000384757	0.111716
Methylmalonylcarnitine	o__Bacteroidales.f__Rikenellaceae_ASV03791	0.534021	0.000386703	0.112011
Nicotinic.acid	o__Clostridiales.f__Lachnospiraceae_ASV09433	0.533697	0.00039047	0.112259
Heptanoic.acid	f__Ruminococcaceae.g__Oscillospira_ASV13755	0.533886	0.000388264	0.112259
CA	o__Clostridiales.f__Lachnospiraceae_ASV09753	-0.533749	0.000389869	0.112259
X10.Trans.Heptadecenoic.acid	g__Clostridium.s__celatum_ASV14603	-0.533709	0.000390332	0.112259
X10Z.Nonadecenoic.acid	g__Ruminococcus.s__flavefaciens_ASV07926	-0.533782	0.000389476	0.112259
X3.DHCA	f__Ruminococcaceae.g__Oscillospira_ASV12634	-0.533811	0.000389146	0.112259
Pentanoate	g__Oxalobacter.s__formigenes_ASV11831	0.533452	0.000393351	0.112947
X3.Methyladipic.acid	f__Lachnospiraceae.g__Blautia_ASV09311	0.533385	0.000394145	0.113035
Homovanillic.acid	c__Clostridia.o__Clostridiales_ASV08563	-0.533207	0.00039625	0.113217
Oxoglutarate	g__Alistipes.s__onderdonkii_ASV05119	0.533207	0.00039625	0.113217
X9E.tetradecenoic.acid	o__Clostridiales.f__Ruminococcaceae_ASV14275	-0.533207	0.00039625	0.113217
Octanoic.acid	c__Clostridia.o__Clostridiales_ASV08935	0.533162	0.000396776	0.113228
X9E.tetradecenoic.acid	o__Clostridiales.f__Lachnospiraceae_ASV09133	-0.533012	0.000398571	0.1136
Sebacic.acid	c__Clostridia.o__Clostridiales_ASV10855	0.532901	0.000399886	0.113695
Tridecanoic.acid	c__Clostridia.o__Clostridiales_ASV10280	0.532901	0.000399886	0.113695
Indole.3.carboxylic.acid	g__Oxalobacter.s__formigenes_ASV11831	0.532791	0.000401204	0.11379
GLCA	o__Clostridiales.f__Ruminococcaceae_ASV13704	0.532816	0.000400912	0.11379
X2.Phenylpropionate	o__Clostridiales.f__Ruminococcaceae_ASV13495	0.532649	0.000402911	0.113855
Sebacic.acid	o__Coriobacteriales.f__Coriobacteriaceae_ASV15024	0.532649	0.000402911	0.113855
Palmitoleic.acid	o__Clostridiales.f__Lachnospiraceae_ASV08982	-0.532675	0.000402596	0.113855
Nicotinic.acid	c__Clostridia.o__Clostridiales_ASV10855	0.532461	0.000405183	0.114301
isoLCA	o__Clostridiales.f__Ruminococcaceae_ASV13851	0.532437	0.000405474	0.114301
HDCA	o__Clostridiales.f__Lachnospiraceae_ASV08946	0.532233	0.000407953	0.11472
GCA	o__Bacteroidales.f__Rikenellaceae_ASV03800	-0.532245	0.000407804	0.11472
Histidine	o__Clostridiales.f__Lachnospiraceae_ASV09858	-0.53208	0.000409817	0.11503
X2.Phenylpropionate	f__Ruminococcaceae.g__Oscillospira_ASV13755	0.53198	0.000411044	0.11503
GUDCA	o__Clostridiales.f__Ruminococcaceae_ASV13808	-0.532053	0.000410139	0.11503
GCA	o__Clostridiales.f__Lachnospiraceae_ASV08946	-0.532007	0.000410705	0.11503
X3.Methyladipic.acid	o__Clostridiales.f__Ruminococcaceae_ASV00121	0.531879	0.000412274	0.115235
Glutarate	f__Lachnospiraceae.g__Shuttleworthia_ASV14896	0.531677	0.000414766	0.115422
Methyglutarate	g__Alistipes.s__putredinis_ASV05127	0.531643	0.000415184	0.115422
isoLCA	o__Clostridiales.f__.Mogibacteriaceae._ASV08642	0.531623	0.000415435	0.115422
isoLCA	f__Lachnospiraceae.g__Blautia_ASV09311	0.531658	0.000415005	0.115422
Eicosapentaenoic.acid	c__Clostridia.o__Clostridiales_ASV11010	-0.531743	0.000413956	0.115422
Pentanoate	o__Clostridiales.f__.Mogibacteriaceae._ASV08647	0.531473	0.000417293	0.115606
Hexanoic.acid	o__Clostridiales.f__Ruminococcaceae_ASV13863	0.531409	0.000418095	0.115606
LCA	o__Coriobacteriales.f__Coriobacteriaceae_ASV07244	0.531433	0.000417795	0.115606
X10Z.Nonadecenoic.acid	f__Lachnospiraceae.g__Coprococcus_ASV15440	-0.531433	0.000417795	0.115606
Histidine	g__Oxalobacter.s__formigenes_ASV11831	-0.53136	0.000418704	0.115636
Hydrocinnamic.acid	o__Clostridiales.f__Ruminococcaceae_ASV14280	0.53111	0.000421827	0.115807
Sebacic.acid	o__Clostridiales.f__Christensenellaceae_ASV10872	0.53114	0.000421448	0.115807
Heptanoic.acid	c__Clostridia.o__Clostridiales_ASV10366	0.531212	0.000420551	0.115807
X10.Trans.Heptadecenoic.acid	f__Lachnospiraceae.g__Coprococcus_ASV15440	-0.531217	0.000420485	0.115807
DPA	c__Mollicutes.o__RF39_ASV10246	-0.531169	0.000421092	0.115807
X3.Methyladipic.acid	o__Clostridiales.f__Lachnospiraceae_ASV09133	0.530809	0.000425615	0.116295
Hexanoic.acid	o__Clostridiales.f__.Mogibacteriaceae._ASV08647	0.530878	0.00042475	0.116295
GUDCA	f__Dehalobacteriaceae.g__Dehalobacterium_ASV07447	-0.530872	0.000424825	0.116295
HDCA	g__Coprococcus.s__catus_ASV10053	0.530833	0.000425315	0.116295
Azelate	o__Clostridiales.f__Ruminococcaceae_ASV14741	0.530559	0.00042879	0.116612
Hexanoic.acid	c__Clostridia.o__Clostridiales_ASV10366	0.530559	0.00042879	0.116612
Hexanoic.acid	g__Faecalibacterium.s__prausnitzii_ASV00199	0.530613	0.000428105	0.116612
Tridecanoic.acid	o__Coriobacteriales.f__Coriobacteriaceae_ASV10562	0.530603	0.000428227	0.116612
Histidine	o__Clostridiales.f__Ruminococcaceae_ASV13808	-0.530202	0.000433351	0.117027
Glutamine	g__.Eubacterium..s__dolichum_ASV12429	0.530268	0.000432505	0.117027
Hydrocinnamic.acid	f__Ruminococcaceae.g__Oscillospira_ASV12656	0.530298	0.00043212	0.117027
Decanoic.acid	o__Clostridiales.f__Lachnospiraceae_ASV08946	0.530204	0.000433328	0.117027
Dodecanoic.acid	c__Clostridia.o__Clostridiales_ASV08935	0.53034	0.000431581	0.117027
cis.7.10.13.16.Docosatetraenoic.acid	o__Clostridiales.f__Ruminococcaceae_ASV13495	-0.53034	0.000431581	0.117027
DPA	g__Alistipes.s__putredinis_ASV05127	-0.530039	0.000435452	0.117458
Histidine	g__.Ruminococcus..s__gnavus_ASV09357	0.529887	0.000437421	0.117714
Oxoproline	f__Ruminococcaceae.g__Oscillospira_ASV13790	0.529906	0.000437174	0.117714
X2.Hydroxycaproic.acid	o__Clostridiales.f__Lachnospiraceae_ASV10079	-0.529598	0.00044118	0.117784
Phenylacetic.acid	f__Ruminococcaceae.g__Oscillospira_ASV12656	0.529448	0.000443135	0.117784
Hydrocinnamic.acid	o__Coriobacteriales.f__Coriobacteriaceae_ASV15024	0.52957	0.000441536	0.117784
Hydrocinnamic.acid	f__Ruminococcaceae.g__Oscillospira_ASV13755	0.529543	0.000441891	0.117784
Sebacic.acid	o__Clostridiales.f__Ruminococcaceae_ASV13849	0.529807	0.000438448	0.117784
Phenylacetylglutamine	o__Burkholderiales.f__Comamonadaceae_ASV11269	0.529543	0.000441891	0.117784
Isovaleric.acid	o__Clostridiales.f__Ruminococcaceae_ASV12472	0.52957	0.000441536	0.117784
Pentanoate	o__Clostridiales.f__Lachnospiraceae_ASV09831	0.529437	0.000443278	0.117784
GUDCA	o__Clostridiales.f__Christensenellaceae_ASV10908	-0.52957	0.000441536	0.117784
Tridecanoic.acid	o__Clostridiales.f__Ruminococcaceae_ASV12942	0.529448	0.000443135	0.117784
Methylmalonylcarnitine	f__Lachnospiraceae.g__.Ruminococcus._ASV15299	-0.529739	0.000439334	0.117784
Heptanoic.acid	o__Clostridiales.f__Christensenellaceae_ASV10872	0.529395	0.000443837	0.117797
X2.3.Diaminopropionic.acid	o__Clostridiales.f__Lachnospiraceae_ASV09751	0.528821	0.00045143	0.118916
X2.Phenylpropionate	f__Ruminococcaceae.g__Oscillospira_ASV13645	0.528804	0.000451646	0.118916
Azelate	c__Clostridia.o__Clostridiales_ASV10814	0.528992	0.000449152	0.118916
Hexanoic.acid	f__Dehalobacteriaceae.g__Dehalobacterium_ASV07450	0.528904	0.000450323	0.118916
CA	f__.Odoribacteraceae..g__Butyricimonas_ASV06676	-0.52886	0.000450901	0.118916
DPA	o__Clostridiales.f__Ruminococcaceae_ASV13826	-0.528904	0.000450323	0.118916
cis.7.10.13.16.Docosatetraenoic.acid	f__Methanobacteriaceae.g__Methanobrevibacter_ASV00375	-0.528882	0.000450617	0.118916
X3.Methyladipic.acid	f__Ruminococcaceae.g__Oscillospira_ASV13790	0.5286	0.000454382	0.119364
Undecylenic.acid	o__Clostridiales.f__Lachnospiraceae_ASV08946	0.528626	0.000454032	0.119364
Glutarate	f__Dehalobacteriaceae.g__Dehalobacterium_ASV07447	0.528321	0.000458138	0.120098
isoLCA	f__Ruminococcaceae.g__Oscillospira_ASV12656	0.528315	0.000458212	0.120098
Heptanoic.acid	g__Clostridium.s__aldenense_ASV09503	-0.528175	0.000460108	0.120322
Docosahexaenoic.acid	f__Coriobacteriaceae.g__Adlercreutzia_ASV10603	-0.528204	0.000459717	0.120322
Malate	c__Clostridia.o__Clostridiales_ASV11010	0.527975	0.000462819	0.120399
Ethylmethylacetic.acid	o__Clostridiales.f__Ruminococcaceae_ASV12472	0.528031	0.000462065	0.120399
Hydrocinnamic.acid	f__Dehalobacteriaceae.g__Dehalobacterium_ASV07447	0.527783	0.000465442	0.120399
TCDCA	o__Clostridiales.f__Lachnospiraceae_ASV08982	-0.527907	0.00046376	0.120399
TCDCA	f__Ruminococcaceae.g__Oscillospira_ASV13741	-0.527947	0.000463212	0.120399
Decanoic.acid	f__Dehalobacteriaceae.g__Dehalobacterium_ASV07450	0.527696	0.000466645	0.120399
GCDCA	f__Ruminococcaceae.g__Oscillospira_ASV13645	-0.52779	0.000465351	0.120399
Dodecanoic.acid	f__Ruminococcaceae.g__Oscillospira_ASV13645	0.527993	0.000462581	0.120399
Tridecanoic.acid	g__Akkermansia.s__muciniphila_ASV01507	0.52771	0.000466445	0.120399
DPA	o__Clostridiales.f__Christensenellaceae_ASV07886	-0.527696	0.000466645	0.120399
cis.7.10.13.16.Docosatetraenoic.acid	f__Dehalobacteriaceae.g__Dehalobacterium_ASV07447	-0.527783	0.000465442	0.120399
cis.7.10.13.16.Docosatetraenoic.acid	o__Clostridiales.f__Lachnospiraceae_ASV09753	-0.528042	0.00046191	0.120399
Nicotinic.acid	f__Ruminococcaceae.g__Ruminococcus_ASV07554	0.527518	0.000469095	0.120418
X4.Hydroxyphenylpyruvic.acid	o__Clostridiales.f__Ruminococcaceae_ASV13030	0.527465	0.00046982	0.120418
X2.Hydroxyglutaric.acid	f__Bacteroidaceae.g__Bacteroides_ASV04135	-0.527512	0.000469175	0.120418
Hexanoic.acid	f__Lachnospiraceae.g__Blautia_ASV09311	0.527587	0.00046814	0.120418
HCA	o__Clostridiales.f__Ruminococcaceae_ASV13495	-0.527518	0.000469095	0.120418
cis.7.10.13.16.Docosatetraenoic.acid	o__Clostridiales.f__Ruminococcaceae_ASV13865	-0.527464	0.000469842	0.120418
Asparagine	f__Veillonellaceae.g__Dialister_ASV13202	-0.526847	0.00047843	0.121789
Phenylacetic.acid	o__Enterobacteriales.f__Enterobacteriaceae_ASV05726	-0.526928	0.000477291	0.121789
Oxoproline	c__Clostridia.o__Clostridiales_ASV10826	0.52679	0.000479231	0.121789
TCA	o__Clostridiales.f__Lachnospiraceae_ASV08946	-0.526822	0.000478774	0.121789
GUDCA	f__Lachnospiraceae.g__Blautia_ASV09086	-0.526749	0.000479809	0.121789
Tridecanoic.acid	o__Clostridiales.f__Ruminococcaceae_ASV14280	0.526748	0.00047982	0.121789
Tridecanoic.acid	c__Mollicutes.o__RF39_ASV10246	0.52679	0.000479231	0.121789
cis.7.10.13.16.Docosatetraenoic.acid	o__Clostridiales.f__Christensenellaceae_ASV10872	-0.526978	0.000476594	0.121789
X7.KetoLCA	o__Enterobacteriales.f__Enterobacteriaceae_ASV05726	0.52674	0.000479926	0.121789
Myristic.acid	o__Bacteroidales.f__Rikenellaceae_ASV04265	0.526686	0.000480696	0.121851
Glutarate	f__.Odoribacteraceae..g__Odoribacter_ASV04963	0.526529	0.000482907	0.122252
TUDCA	o__Clostridiales.f__Ruminococcaceae_ASV07000	-0.526499	0.000483334	0.122252
Sebacic.acid	g__Coprococcus.s__catus_ASV10053	0.52637	0.000485164	0.122314
Dodecanoic.acid	o__Clostridiales.f__Lachnospiraceae_ASV08946	0.526372	0.000485145	0.122314
Dihomo.gamma.linolenic.acid	f__Ruminococcaceae.g__Oscillospira_ASV13645	-0.52637	0.000485164	0.122314
HCA	o__Clostridiales.f__Lachnospiraceae_ASV10079	-0.526294	0.000486251	0.122454
X7.KetoLCA	o__Clostridiales.f__.Mogibacteriaceae._ASV08647	-0.526113	0.000488837	0.122972
HDCA	f__Ruminococcaceae.g__Oscillospira_ASV12659	0.526049	0.000489752	0.123068
Dihomo.gamma.linolenic.acid	o__Clostridiales.f__Christensenellaceae_ASV10908	-0.525978	0.000490764	0.123189
X7.KetoLCA	o__Clostridiales.f__Lachnospiraceae_ASV08946	-0.525921	0.000491592	0.123263
alpha.Ketoisovaleric.acid	o__Clostridiales.f__Ruminococcaceae_ASV12942	0.525766	0.000493829	0.12369
Sebacic.acid	c__Clostridia.o__Clostridiales_ASV10814	0.525635	0.000495713	0.123862
Oxoproline	o__Coriobacteriales.f__Coriobacteriaceae_ASV07244	0.525607	0.000496123	0.123862
cis.7.10.13.16.Docosatetraenoic.acid	o__Clostridiales.f__Ruminococcaceae_ASV13026	-0.525607	0.000496123	0.123862
Tridecanoic.acid	o__Clostridiales.f__Ruminococcaceae_ASV13826	0.525431	0.000498681	0.124367
X10.Trans.Heptadecenoic.acid	g__Parabacteroides.s__distasonis_ASV04233	0.525387	0.00049932	0.124392
X2.Phenylpropionate	g__Blautia.s__producta_ASV08959	-0.525303	0.000500554	0.124431
Myristic.acid	f__Alcaligenaceae.g__Sutterella_ASV11813	0.525335	0.000500086	0.124431
alpha.Ketoisovaleric.acid	c__Mollicutes.o__RF39_ASV10246	0.525129	0.000503097	0.12493
Indole.3.Methyl.Acetate	f__Ruminococcaceae.g__Oscillospira_ASV13659	0.524624	0.00051056	0.125003
Sebacic.acid	c__Clostridia.o__Clostridiales_ASV10341	0.524561	0.000511498	0.125003
Ketoleucine	c__Mollicutes.o__RF39_ASV10246	0.524525	0.000512036	0.125003
Ketoleucine	o__Clostridiales.f__.Mogibacteriaceae._ASV08646	0.524682	0.000509705	0.125003
X3.Methyl.2.oxopentanoic.acid	c__Mollicutes.o__RF39_ASV10246	0.524525	0.000512036	0.125003
Methylsuccinic.acid	o__Clostridiales.f__Lachnospiraceae_ASV08946	0.524568	0.000511394	0.125003
X3.Methyladipic.acid	f__Ruminococcaceae.g__Oscillospira_ASV12659	0.524632	0.000510438	0.125003
Hexanoic.acid	f__Ruminococcaceae.g__Oscillospira_ASV13645	0.524545	0.000511744	0.125003
Heptanoic.acid	f__Ruminococcaceae.g__Ruminococcus_ASV08130	0.524776	0.000508301	0.125003
TCDCA	f__Dehalobacteriaceae.g__Dehalobacterium_ASV07447	-0.524695	0.000509501	0.125003
Decanoic.acid	f__Ruminococcaceae.g__Oscillospira_ASV13755	0.524564	0.000511449	0.125003
Tridecanoic.acid	o__Clostridiales.f__Ruminococcaceae_ASV12992	0.524916	0.000506239	0.125003
DPA	o__Clostridiales.f__Lachnospiraceae_ASV08982	-0.524568	0.000511391	0.125003
DPA	o__Clostridiales.f__Lachnospiraceae_ASV09751	-0.524627	0.000510526	0.125003
cis.7.10.13.16.Docosatetraenoic.acid	g__Gemmiger.s__formicilis_ASV00103	-0.524689	0.00050959	0.125003
Methylmalonylcarnitine	o__Clostridiales.f__Lachnospiraceae_ASV08865	0.524862	0.00050703	0.125003
Adipate	o__Fusobacteriales.f__Fusobacteriaceae_ASV15593	-0.52433	0.000514955	0.125583
LCA	o__Clostridiales.f__Lachnospiraceae_ASV09981	0.524205	0.000516829	0.125889
Dihomo.gamma.linolenic.acid	o__Clostridiales.f__Ruminococcaceae_ASV14748	-0.524133	0.000517914	0.125889
cis.7.10.13.16.Docosatetraenoic.acid	f__Coriobacteriaceae.g__Adlercreutzia_ASV10603	-0.524133	0.000517914	0.125889
cis.7.10.13.16.Docosatetraenoic.acid	c__Clostridia.o__Clostridiales_ASV07336	-0.524066	0.000518928	0.125889
X7.KetoLCA	o__Clostridiales.f__Lachnospiraceae_ASV08982	-0.524091	0.000518541	0.125889
cis.7.10.13.16.Docosatetraenoic.acid	o__Clostridiales.f__Ruminococcaceae_ASV13082	-0.52401	0.000519776	0.125963
Phenylacetic.acid	c__Mollicutes.o__RF39_ASV10246	0.523921	0.000521117	0.126024
Hexanoic.acid	o__Clostridiales.f__Ruminococcaceae_ASV12472	0.523926	0.000521048	0.126024
Heptanoic.acid	g__Alistipes.s__putredinis_ASV05127	0.523822	0.000522621	0.126256
X10Z.Nonadecenoic.acid	f__Coriobacteriaceae.g__Adlercreutzia_ASV10589	-0.52373	0.000524016	0.126461
Isovaleric.acid	f__Ruminococcaceae.g__Ruminococcus_ASV07554	0.523669	0.000524949	0.126554
GCDCA	o__Clostridiales.f__Lachnospiraceae_ASV09382	-0.523615	0.000525781	0.126622
Phenylpyruvate	f__Streptococcaceae.g__Streptococcus_ASV12281	0.523376	0.000529434	0.126842
Methylsuccinic.acid	o__Coriobacteriales.f__Coriobacteriaceae_ASV07244	0.523449	0.00052831	0.126842
TCDCA	o__Clostridiales.f__Lachnospiraceae_ASV08946	-0.523441	0.000528438	0.126842
Tridecanoic.acid	o__Clostridiales.f__Ruminococcaceae_ASV13863	0.523487	0.000527732	0.126842
Methylmalonylcarnitine	f__Ruminococcaceae.g__Oscillospira_ASV13755	0.523399	0.000529079	0.126842
GCDCA	g__Blautia.s__producta_ASV08959	0.52332	0.000530292	0.126916
Ethylmethylacetic.acid	o__Clostridiales.f__Ruminococcaceae_ASV13808	0.523028	0.000534813	0.127347
Glutarate	f__Ruminococcaceae.g__Oscillospira_ASV13755	0.522976	0.000535624	0.127347
Suberate	f__Lachnospiraceae.g__Coprococcus_ASV15011	0.52314	0.000533083	0.127347
Decanoic.acid	f__Ruminococcaceae.g__Oscillospira_ASV12659	0.522933	0.000536289	0.127347
LCA	f__Lachnospiraceae.g__Coprococcus_ASV15440	0.523018	0.000534968	0.127347
GLCA	f__Lachnospiraceae.g__Dorea_ASV09941	0.523018	0.000534968	0.127347
X2.2.Dimethyladipic.acid	f__Ruminococcaceae.g__Oscillospira_ASV13659	0.52292	0.000536494	0.127347
X2.2.Dimethyladipic.acid	o__Clostridiales.f__Christensenellaceae_ASV10872	0.52295	0.00053602	0.127347
N.Acetyltryptophan	f__Lachnospiraceae.g__Coprococcus_ASV15440	-0.522586	0.0005417	0.127666
Oxoproline	f__Lachnospiraceae.g__Coprococcus_ASV10133	0.522682	0.000540207	0.127666
Oxoglutarate	f__Alcaligenaceae.g__Sutterella_ASV11813	0.522723	0.000539563	0.127666
Octanoic.acid	o__Clostridiales.f__Ruminococcaceae_ASV13818	0.52277	0.000538828	0.127666
LCA	o__Clostridiales.f__Ruminococcaceae_ASV13851	0.522661	0.000540531	0.127666
LCA	o__Clostridiales.f__Christensenellaceae_ASV10908	0.522643	0.000540813	0.127666
X3..3.Hydroxyphenyl..3.hydroxypropanoic.acid	f__.Odoribacteraceae..g__Odoribacter_ASV04963	-0.522619	0.000541191	0.127666
X2.3.Diaminopropionic.acid	o__Clostridiales.f__Lachnospiraceae_ASV08865	0.522439	0.000544008	0.127752
Phenylacetic.acid	c__Clostridia.o__Clostridiales_ASV08935	0.522386	0.000544846	0.127752
Hydrocinnamic.acid	f__Ruminococcaceae.g__Oscillospira_ASV13645	0.522313	0.000545995	0.127752
Hexanoic.acid	o__Clostridiales.f__Ruminococcaceae_ASV14748	0.522283	0.00054648	0.127752
Hexanoic.acid	o__Clostridiales.f__Ruminococcaceae_ASV13548	0.522386	0.000544846	0.127752
Octanoic.acid	f__Lachnospiraceae.g__Blautia_ASV09311	0.522406	0.000544532	0.127752
Decanoic.acid	o__Clostridiales.f__Ruminococcaceae_ASV13704	0.522316	0.000545957	0.127752
LCA	o__Clostridiales.f__Christensenellaceae_ASV07886	0.522411	0.000544451	0.127752
Hexanoic.acid	f__Peptostreptococcaceae.g__Peptostreptococcus_ASV11014	-0.522234	0.000547251	0.127803
Histidine	o__Clostridiales.f__Ruminococcaceae_ASV14280	-0.52213	0.000548905	0.127848
Hexanoic.acid	g__Alistipes.s__putredinis_ASV05127	0.522117	0.000549101	0.127848
Heptanoic.acid	o__Clostridiales.f__Ruminococcaceae_ASV13863	0.522144	0.00054867	0.127848
N.Phenylacetylphenylalanine	f__Dehalobacteriaceae.g__Dehalobacterium_ASV07447	0.52201	0.000550804	0.127987
Octanoic.acid	o__Clostridiales.f__Ruminococcaceae_ASV00331	0.52201	0.000550804	0.127987
GCA	o__Clostridiales.f__.Mogibacteriaceae._ASV08647	-0.521944	0.000551868	0.128106
Dihomo.gamma.linolenic.acid	o__Clostridiales.f__Ruminococcaceae_ASV13863	-0.521876	0.000552946	0.128228
X6.Carboxyhexanoate	o__Clostridiales.f__Ruminococcaceae_ASV13826	0.521807	0.000554043	0.128353
X5.Hydroxylysine	c__Clostridia.o__Clostridiales_ASV07771	-0.521742	0.000555095	0.128468
Sebacic.acid	c__Clostridia.o__Clostridiales_ASV10826	0.521656	0.000556464	0.128558
Erythronic.acid	o__Clostridiales.f__Ruminococcaceae_ASV13704	-0.521552	0.00055814	0.128558
Oxoproline	o__Clostridiales.f__Ruminococcaceae_ASV13548	0.521617	0.000557105	0.128558
Fructose	f__Lachnospiraceae.g__.Ruminococcus._ASV15329	0.521607	0.000557251	0.128558
Tridecanoic.acid	g__.Ruminococcus..s__gnavus_ASV09357	-0.521545	0.000558258	0.128558
Sebacic.acid	f__Lachnospiraceae.g__Blautia_ASV09086	0.521476	0.000559377	0.128687
Hexanoic.acid	g__.Ruminococcus..s__gnavus_ASV09357	-0.521355	0.000561321	0.129006
Sebacic.acid	g__Alistipes.s__putredinis_ASV05127	0.521315	0.000561971	0.129028
Phenylacetic.acid	f__Methanobacteriaceae.g__Methanobrevibacter_ASV00375	0.521233	0.000563304	0.129205
Hexanoic.acid	o__Coriobacteriales.f__Coriobacteriaceae_ASV15140	0.521076	0.000565862	0.129635
Tridecanoic.acid	o__Clostridiales.f__Ruminococcaceae_ASV14748	0.521049	0.000566298	0.129635
X2.Hydroxyglutaric.acid	c__Clostridia.o__Clostridiales_ASV10341	0.520936	0.000568147	0.129674
Heptanoic.acid	o__Clostridiales.f__Ruminococcaceae_ASV12992	0.52095	0.000567923	0.129674
Octanoic.acid	o__Clostridiales.f__Ruminococcaceae_ASV12942	0.52095	0.000567923	0.129674
Phenylacetic.acid	f__Ruminococcaceae.g__Oscillospira_ASV13755	0.520857	0.000569444	0.129752
Octanoic.acid	o__Clostridiales.f__Ruminococcaceae_ASV13548	0.520847	0.00056961	0.129752
Tridecanoic.acid	f__Ruminococcaceae.g__Oscillospira_ASV12671	0.520764	0.000570975	0.129935
AMP	g__Oxalobacter.s__formigenes_ASV11831	0.520677	0.000572397	0.130003
GUDCA	g__.Eubacterium..s__biforme_ASV14129	-0.5207	0.000572025	0.130003
Octanoic.acid	f__.Odoribacteraceae..g__Odoribacter_ASV04963	0.520513	0.000575111	0.130491
X2.Phenylpropionate	c__Clostridia.o__Clostridiales_ASV10280	0.520457	0.000576036	0.130573
Hexanoic.acid	g__Clostridium.s__ramosum_ASV12509	-0.520311	0.000578467	0.13074
Dihomo.gamma.linolenic.acid	f__Lachnospiraceae.g__Blautia_ASV09037	0.520319	0.00057833	0.13074
X7.KetoLCA	o__Clostridiales.f__Lachnospiraceae_ASV09831	-0.520327	0.000578192	0.13074
X2.Phenylpropionate	f__Lachnospiraceae.g__Shuttleworthia_ASV14896	0.520265	0.000579231	0.130785
Ethylmethylacetic.acid	f__Ruminococcaceae.g__Oscillospira_ASV12656	0.5201	0.000581983	0.130895
Glutarate	f__Lachnospiraceae.g__Coprococcus_ASV10069	0.520111	0.000581802	0.130895
Tartrate	g__Rothia.s__mucilaginosa_ASV08351	0.520127	0.000581535	0.130895
X7.KetoLCA	f__Lachnospiraceae.g__Dorea_ASV15355	-0.520116	0.000581723	0.130895
Oxoproline	f__.Odoribacteraceae..g__Odoribacter_ASV04963	0.519911	0.000585145	0.131479
X2.3.Diaminopropionic.acid	g__Oxalobacter.s__formigenes_ASV11831	0.519796	0.000587081	0.131728
X5.Aminolevulinic.acid	o__Clostridiales.f__Lachnospiraceae_ASV09981	0.519778	0.000587394	0.131728
Sebacic.acid	c__Mollicutes.o__RF39_ASV10246	0.519694	0.000588816	0.131746
GUDCA	f__Ruminococcaceae.g__Oscillospira_ASV13602	-0.519692	0.000588837	0.131746
Pentadecanoic.acid	o__Clostridiales.f__Ruminococcaceae_ASV13808	0.519672	0.000589179	0.131746
Isobutyric.acid	o__Enterobacteriales.f__Enterobacteriaceae_ASV05726	-0.51961	0.000590235	0.131784
Dihomo.gamma.linolenic.acid	f__Ruminococcaceae.g__Ruminococcus_ASV08168	-0.519561	0.000591058	0.131784
X2.2.Dimethyladipic.acid	o__Clostridiales.f__Ruminococcaceae_ASV12472	0.519564	0.00059101	0.131784
X2.Phenylpropionate	f__Lachnospiraceae.g__Clostridium_ASV09450	-0.519442	0.000593076	0.131979
Octanoic.acid	f__Lachnospiraceae.g__Oribacterium_ASV08975	-0.519446	0.00059302	0.131979
Homovanillic.acid	g__Bacteroides.s__uniformis_ASV03984	-0.519381	0.000594126	0.132086
Docosahexaenoic.acid	o__Clostridiales.f__Ruminococcaceae_ASV13704	-0.519261	0.000596161	0.132411
X2.2.Dimethyladipic.acid	o__Clostridiales.f__Lachnospiraceae_ASV09620	-0.519191	0.000597369	0.132552
Oxoproline	o__Clostridiales.f__Christensenellaceae_ASV10908	0.519051	0.00059977	0.13283
Pentadecanoic.acid	o__Clostridiales.f__Ruminococcaceae_ASV13548	0.519051	0.00059977	0.13283
CA	f__Methanobacteriaceae.g__Methanobrevibacter_ASV00375	-0.518967	0.000601213	0.133023
Heptanoic.acid	o__Clostridiales.f__Ruminococcaceae_ASV14748	0.518829	0.000603593	0.133294
Octanoic.acid	o__Bacteroidales.f__Rikenellaceae_ASV03791	0.518862	0.000603019	0.133294
LCA	o__Coriobacteriales.f__Coriobacteriaceae_ASV10562	0.518788	0.000604301	0.133323
Dodecanoic.acid	o__Bacteroidales.f__Rikenellaceae_ASV04265	0.518702	0.00060578	0.133424
Docosahexaenoic.acid	o__Clostridiales.f__Lachnospiraceae_ASV08865	-0.518695	0.000605909	0.133424
Decanoic.acid	o__Clostridiales.f__Christensenellaceae_ASV07882	0.518517	0.000608998	0.133717
X9E.tetradecenoic.acid	o__Clostridiales.f__.Mogibacteriaceae._ASV08652	-0.518486	0.000609549	0.133717
LCA	f__Lachnospiraceae.g__Dorea_ASV15355	0.518554	0.000608366	0.133717
X2.2.Dimethyladipic.acid	o__Bacteroidales.f__Rikenellaceae_ASV03791	0.518515	0.000609039	0.133717
Sebacic.acid	o__Enterobacteriales.f__Enterobacteriaceae_ASV05780	-0.518386	0.00061128	0.133969
Adipate	o__Clostridiales.f__Ruminococcaceae_ASV13849	0.518335	0.000612173	0.134038
Carnosine	f__Ruminococcaceae.g__Oscillospira_ASV12634	-0.518256	0.000613561	0.134215
Oxoproline	o__Bacteroidales.f__Rikenellaceae_ASV04265	0.518055	0.000617095	0.134795
X3.Methyladipic.acid	g__Alistipes.s__putredinis_ASV05127	0.518006	0.000617958	0.134795
Dihomo.gamma.linolenic.acid	o__Clostridiales.f__Ruminococcaceae_ASV12472	-0.518024	0.000617636	0.134795
Histidine	f__Lachnospiraceae.g__Shuttleworthia_ASV14896	-0.51758	0.000625528	0.135057
N.Acetyltryptophan	o__Clostridiales.f__Lachnospiraceae_ASV10079	-0.517594	0.000625274	0.135057
X2.Phenylpropionate	o__Coriobacteriales.f__Coriobacteriaceae_ASV15024	0.517511	0.000626746	0.135057
Hydrocinnamic.acid	f__Lachnospiraceae.g__Blautia_ASV09311	0.517719	0.000623051	0.135057
Azelate	f__Ruminococcaceae.g__Oscillospira_ASV13790	0.517825	0.000621159	0.135057
Azelate	c__Clostridia.o__Clostridiales_ASV10826	0.51758	0.000625524	0.135057
Sebacic.acid	o__Clostridiales.f__Lachnospiraceae_ASV14887	0.517515	0.000626683	0.135057
Ketoleucine	o__Clostridiales.f__Lachnospiraceae_ASV09528	0.517859	0.000620559	0.135057
N.Methylnicotinamide	f__Lachnospiraceae.g__Oribacterium_ASV08975	-0.517595	0.000625247	0.135057
Oxalate	o__Clostridiales.f__Lachnospiraceae_ASV08982	-0.517892	0.000619976	0.135057
gamma.Linolenic.acid	o__Clostridiales.f__.Mogibacteriaceae._ASV08652	-0.517731	0.000622836	0.135057
cis.7.10.13.16.Docosatetraenoic.acid	o__Clostridiales.f__Ruminococcaceae_ASV12472	-0.517511	0.000626746	0.135057
Methylmalonylcarnitine	o__Clostridiales.f__Ruminococcaceae_ASV14275	0.517573	0.000625641	0.135057
Isovaleric.acid	f__Lachnospiraceae.g__Oribacterium_ASV08975	-0.517349	0.00062966	0.135559
Hexanoic.acid	f__Lachnospiraceae.g__Coprococcus_ASV15440	0.517192	0.000632474	0.135971
Linolenic.acid	f__Dehalobacteriaceae.g__Dehalobacterium_ASV07447	-0.517177	0.00063275	0.135971
Heptanoic.acid	o__Bacteroidales.f__Rikenellaceae_ASV03800	0.516903	0.000637697	0.136907
Phenylacetic.acid	g__Oxalobacter.s__formigenes_ASV11831	0.516823	0.000639156	0.136966
Coumaric.acid.4.Hydroxycinnamic.acid	f__Eubacteriaceae.g__Anaerofustis_ASV10424	0.516825	0.000639121	0.136966
Phenylacetic.acid	f__Lachnospiraceae.g__Blautia_ASV09086	0.516778	0.000639981	0.137016
Suberate	o__Clostridiales.f__Ruminococcaceae_ASV13548	0.516742	0.000640637	0.137029
X2.3.Diaminopropionic.acid	o__Clostridiales.f__Lachnospiraceae_ASV09382	0.5167	0.000641398	0.137065
Sebacic.acid	o__Clostridiales.f__Ruminococcaceae_ASV12993	0.516485	0.000645327	0.137524
Octanoic.acid	o__Clostridiales.f__Lachnospiraceae_ASV09528	0.516524	0.000644619	0.137524
GCA	g__Blautia.s__producta_ASV08959	0.516493	0.000645189	0.137524
X3.Methyladipic.acid	f__Ruminococcaceae.g__Oscillospira_ASV12656	0.516417	0.00064657	0.137662
Ethylmethylacetic.acid	f__.Odoribacteraceae..g__Butyricimonas_ASV00417	0.51607	0.000652982	0.13783
Glutarate	g__.Eubacterium..s__biforme_ASV14129	0.516114	0.000652163	0.13783
Pentanoate	g__.Eubacterium..s__biforme_ASV14129	0.516114	0.000652163	0.13783
Adipate	g__Coprococcus.s__eutactus_ASV15446	0.516329	0.000648194	0.13783
X6.Carboxyhexanoate	o__Clostridiales.f__Lachnospiraceae_ASV09133	0.516052	0.000653312	0.13783
Hexanoic.acid	o__Clostridiales.f__Ruminococcaceae_ASV14275	0.516114	0.000652163	0.13783
HDCA	g__Faecalibacterium.s__prausnitzii_ASV00199	0.516297	0.000648782	0.13783
LCA	o__Clostridiales.f__Ruminococcaceae_ASV14748	0.516238	0.000649865	0.13783
Dihomo.gamma.linolenic.acid	f__Dehalobacteriaceae.g__Dehalobacterium_ASV07447	-0.516103	0.000652374	0.13783
DPA	c__Clostridia.o__Clostridiales_ASV07336	-0.516134	0.000651794	0.13783
GABA	f__Lachnospiraceae.g__Dorea_ASV15355	-0.516016	0.000653991	0.137847
DPA	o__Clostridiales.f__Ruminococcaceae_ASV12993	-0.515972	0.000654801	0.137892
X2.3.Diaminopropionic.acid	o__Clostridiales.f__Ruminococcaceae_ASV13495	0.515715	0.000659584	0.138021
Dimethylglycine	g__Ruminococcus.s__callidus_ASV07938	0.515715	0.000659584	0.138021
Phenylacetic.acid	o__Clostridiales.f__Ruminococcaceae_ASV13548	0.515715	0.000659584	0.138021
GUDCA	o__Bacteroidales.f__Rikenellaceae_ASV03800	-0.515901	0.000656128	0.138021
HDCA	o__Clostridiales.f__Lachnospiraceae_ASV10079	0.515832	0.000657408	0.138021
DPA	f__Ruminococcaceae.g__Ruminococcus_ASV08168	-0.515746	0.000659008	0.138021
X7.KetoLCA	f__Ruminococcaceae.g__Ruminococcus_ASV07554	-0.515715	0.000659584	0.138021
Hydrocinnamic.acid	o__Clostridiales.f__Lachnospiraceae_ASV09753	0.515646	0.00066089	0.138065
Suberate	o__Enterobacteriales.f__Enterobacteriaceae_ASV05726	-0.515481	0.000663973	0.138065
GUDCA	f__Lachnospiraceae.g__Blautia_ASV09311	-0.515498	0.000663654	0.138065
Octanoic.acid	c__Clostridia.o__Clostridiales_ASV10366	0.51554	0.000662874	0.138065
Palmitoleic.acid	o__Clostridiales.f__Ruminococcaceae_ASV14275	-0.515489	0.000663833	0.138065
Arachidonic.acid	g__Ruminococcus.s__bromii_ASV07576	-0.515496	0.00066369	0.138065
cis.7.10.13.16.Docosatetraenoic.acid	g__Clostridium.s__celatum_ASV14603	-0.515493	0.00066375	0.138065
Phenylacetic.acid	o__Clostridiales.f__Ruminococcaceae_ASV07212	0.515213	0.000669033	0.138619
Phenylacetylglutamine	o__Clostridiales.f__Lachnospiraceae_ASV10132	-0.515213	0.000669033	0.138619
X6.Carboxyhexanoate	o__Clostridiales.f__Ruminococcaceae_ASV14748	0.515252	0.000668308	0.138619
X9E.tetradecenoic.acid	o__Clostridiales.f__Ruminococcaceae_ASV13704	-0.515252	0.000668293	0.138619
X2.3.Diaminopropionic.acid	o__Clostridiales.f__Ruminococcaceae_ASV13814	0.515031	0.000672498	0.139213
GUDCA	f__Coriobacteriaceae.g__Adlercreutzia_ASV10589	-0.514995	0.000673182	0.13923
HCA	c__Clostridia.o__Clostridiales_ASV08935	-0.514946	0.000674121	0.139299
Glutamate	f__.Odoribacteraceae..g__Odoribacter_ASV04963	0.514597	0.000680798	0.139311
aminoadipate	f__Lachnospiraceae.g__Coprococcus_ASV15440	0.514819	0.000676544	0.139311
Glutarate	f__Ruminococcaceae.g__Oscillospira_ASV13645	0.514606	0.000680634	0.139311
Ketoleucine	o__Clostridiales.f__Ruminococcaceae_ASV12942	0.514718	0.00067848	0.139311
X3.Methyladipic.acid	o__Clostridiales.f__Ruminococcaceae_ASV12472	0.514689	0.00067903	0.139311
Hexanoic.acid	g__Clostridium.s__aldenense_ASV09503	-0.514875	0.000675472	0.139311
LCA	f__Lachnospiraceae.g__Blautia_ASV09311	0.514635	0.000680071	0.139311
Arachidonic.acid	c__Clostridia.o__Clostridiales_ASV11010	-0.514602	0.000680704	0.139311
Dihomo.gamma.linolenic.acid	g__Alistipes.s__putredinis_ASV05127	-0.514697	0.000678872	0.139311
Dihomo.gamma.linolenic.acid	o__Clostridiales.f__Ruminococcaceae_ASV13818	-0.51462	0.000680347	0.139311
DPA	o__Clostridiales.f__Ruminococcaceae_ASV07169	-0.514731	0.000678233	0.139311
HDCA	g__Roseburia.s__faecis_ASV15263	0.514508	0.000682518	0.139539
N.Phenylacetylphenylalanine	o__Bacteroidales.f__Rikenellaceae_ASV03791	0.514349	0.000685579	0.139549
Azelate	o__Clostridiales.f__Ruminococcaceae_ASV13826	0.514409	0.000684422	0.139549
Heptanoic.acid	o__Clostridiales.f__Ruminococcaceae_ASV00331	0.514357	0.000685423	0.139549
Methylmalonylcarnitine	o__Clostridiales.f__.Mogibacteriaceae._ASV08643	0.514432	0.00068397	0.139549
X3.DHCA	o__Clostridiales.f__Lachnospiraceae_ASV09433	-0.514434	0.000683933	0.139549
Hydrocinnamic.acid	o__Clostridiales.f__Ruminococcaceae_ASV00121	0.51417	0.000689062	0.140085
cis.7.10.13.16.Docosatetraenoic.acid	g__.Ruminococcus..s__gnavus_ASV09357	0.514151	0.000689423	0.140085
Undecylenic.acid	f__Ruminococcaceae.g__Anaerotruncus_ASV07500	0.51407	0.000691008	0.140284
cis.7.10.13.16.Docosatetraenoic.acid	o__Clostridiales.f__Ruminococcaceae_ASV13548	-0.513919	0.000693948	0.140757
isoLCA	c__Clostridia.o__Clostridiales_ASV08559	0.513867	0.000694969	0.140841
Dihomo.gamma.linolenic.acid	f__Dehalobacteriaceae.g__Dehalobacterium_ASV07450	-0.513805	0.000696185	0.140964
GABA	g__Oxalobacter.s__formigenes_ASV11831	-0.513739	0.000697475	0.140978
Octanoic.acid	o__Clostridiales.f__Lachnospiraceae_ASV10079	0.513739	0.000697475	0.140978
Adipate	f__Lachnospiraceae.g__Blautia_ASV09311	0.513648	0.000699275	0.141096
Tridecanoic.acid	f__Ruminococcaceae.g__Ruminococcus_ASV08163	0.513653	0.000699179	0.141096
Oxoproline	f__Ruminococcaceae.g__Oscillospira_ASV12656	0.513585	0.000700526	0.141225
Glycine	f__.Mogibacteriaceae..g__Mogibacterium_ASV08676	-0.513534	0.000701519	0.141302
X7.KetoLCA	o__Clostridiales.f__Ruminococcaceae_ASV13548	-0.513406	0.000704055	0.141689
Adipate	g__Prevotella.s__copri_ASV03176	0.513343	0.0007053	0.141723
DPA	o__Clostridiales.f__Lachnospiraceae_ASV09523	-0.513336	0.000705447	0.141723
Aspartate	o__Clostridiales.f__Ruminococcaceae_ASV00145	0.513216	0.000707837	0.14208
Glutamate	o__Clostridiales.f__Ruminococcaceae_ASV00145	0.513027	0.000711604	0.142342
Pentanoate	g__Coprococcus.s__eutactus_ASV15446	0.513093	0.000710295	0.142342
LCA	o__Clostridiales.f__Lachnospiraceae_ASV09133	0.513079	0.000710573	0.142342
DPA	o__Clostridiales.f__.Mogibacteriaceae._ASV08652	-0.51305	0.000711142	0.142342
Ethylmethylacetic.acid	f__Ruminococcaceae.g__Oscillospira_ASV13790	0.512928	0.000713594	0.142574
X2.Phenylpropionate	o__Clostridiales.f__Ruminococcaceae_ASV06902	0.512908	0.000713994	0.142574
cis.7.10.13.16.Docosatetraenoic.acid	g__Oxalobacter.s__formigenes_ASV11831	-0.512858	0.000714987	0.142649
Phenylacetic.acid	f__Ruminococcaceae.g__Oscillospira_ASV13790	0.512601	0.000720171	0.14356
CA	o__Enterobacteriales.f__Enterobacteriaceae_ASV05726	0.512479	0.000722651	0.143688
Dodecanoic.acid	o__Clostridiales.f__Ruminococcaceae_ASV13863	0.512478	0.000722676	0.143688
Tridecanoic.acid	o__Clostridiales.f__Ruminococcaceae_ASV13818	0.512528	0.000721655	0.143688
X2.Phenylpropionate	o__Clostridiales.f__Ruminococcaceae_ASV00121	0.512399	0.000724278	0.143735
Tridecanoic.acid	g__Blautia.s__producta_ASV08959	-0.512418	0.000723889	0.143735
X2.2.Dimethyladipic.acid	f__Ruminococcaceae.g__Oscillospira_ASV13645	0.512374	0.000724776	0.143735
Nicotinic.acid	o__Clostridiales.f__Lachnospiraceae_ASV08865	0.512308	0.00072613	0.143767
Pyrrole.2.carboxylic.acid	f__Prevotellaceae.g__Prevotella_ASV03266	0.512275	0.000726802	0.143767
Butyric.acid	f__Lachnospiraceae.g__Blautia_ASV09594	0.512286	0.000726567	0.143767
X5.Aminolevulinic.acid	f__Methanobacteriaceae.g__Methanobrevibacter_ASV00375	0.512168	0.00072898	0.144075
Glutamate	o__Clostridiales.f__Lachnospiraceae_ASV08946	0.511944	0.000733571	0.14412
Glutarate	f__Turicibacteraceae.g__Turicibacter_ASV14204	0.512059	0.000731215	0.14412
X2.Phenylpropionate	o__Clostridiales.f__Ruminococcaceae_ASV14280	0.512123	0.000729898	0.14412
Adipate	o__Clostridiales.f__Lachnospiraceae_ASV09831	0.512065	0.000731096	0.14412
Suberate	o__Clostridiales.f__Ruminococcaceae_ASV13010	0.511948	0.000733487	0.14412
isoLCA	f__.Odoribacteraceae..g__Odoribacter_ASV04963	0.51199	0.000732633	0.14412
Docosahexaenoic.acid	o__Clostridiales.f__Ruminococcaceae_ASV14275	-0.511945	0.000733552	0.14412
X4.Hydroxyphenylpyruvic.acid	f__.Odoribacteraceae..g__Odoribacter_ASV04963	0.51189	0.000734695	0.144219
Phenylalanine	f__Bacteroidaceae.g__Bacteroides_ASV03957	0.511798	0.000736582	0.144344
GLCA	f__Coriobacteriaceae.g__Adlercreutzia_ASV10589	0.511818	0.000736164	0.144344
X2.Phenylpropionate	o__Clostridiales.f__Lachnospiraceae_ASV09858	0.511538	0.000741971	0.144669
Azelate	o__Clostridiales.f__Ruminococcaceae_ASV13808	0.511572	0.000741259	0.144669
Adipate	c__Clostridia.o__Clostridiales_ASV08935	0.51161	0.00074047	0.144669
Adipate	o__Clostridiales.f__Lachnospiraceae_ASV14885	0.511602	0.000740647	0.144669
Suberate	o__Clostridiales.f__Christensenellaceae_ASV10908	0.51161	0.00074047	0.144669
TUDCA	o__Clostridiales.f__Lachnospiraceae_ASV10079	-0.511537	0.00074199	0.144669
Histidine	o__Clostridiales.f__Lachnospiraceae_ASV09382	-0.511454	0.00074371	0.144804
Phthalic.acid	o__Clostridiales.f__Ruminococcaceae_ASV13548	0.511354	0.000745807	0.144804
Heptanoic.acid	f__Ruminococcaceae.g__Ruminococcus_ASV07554	0.511354	0.000745807	0.144804
isoLCA	f__Ruminococcaceae.g__Ruminococcus_ASV08130	0.511429	0.00074423	0.144804
Tridecanoic.acid	o__Clostridiales.f__Ruminococcaceae_ASV12993	0.511354	0.000745807	0.144804
Hexanoic.acid	f__Lachnospiraceae.g__Lachnobacterium_ASV08916	0.511318	0.000746543	0.144825
isoLCA	f__Coriobacteriaceae.g__Adlercreutzia_ASV10589	0.511223	0.000748542	0.144848
Dodecanoic.acid	o__Clostridiales.f__Christensenellaceae_ASV07886	0.511238	0.000748214	0.144848
LCA	g__Clostridium.s__aldenense_ASV09503	-0.511268	0.000747595	0.144848
Malonate	o__Coriobacteriales.f__Coriobacteriaceae_ASV07244	-0.511151	0.000750051	0.145019
X7.KetoLCA	o__Clostridiales.f__Christensenellaceae_ASV10908	-0.511097	0.000751179	0.145116
Methylsuccinic.acid	f__Lachnospiraceae.g__Coprococcus_ASV10069	0.510969	0.000753874	0.145273
Decanoic.acid	f__Ruminococcaceae.g__Ruminococcus_ASV08171	0.510969	0.000753874	0.145273
isoLCA	o__Clostridiales.f__Ruminococcaceae_ASV13010	0.510969	0.000753874	0.145273
X2.2.Dimethyladipic.acid	f__Dehalobacteriaceae.g__Dehalobacterium_ASV07450	0.510936	0.000754558	0.145284
Methylsuccinic.acid	o__Clostridiales.f__Lachnospiraceae_ASV09831	0.5109	0.000755335	0.145312
X7.KetoLCA	c__Clostridia.o__Clostridiales_ASV08935	-0.51084	0.000756584	0.145432
Gluconolactone	f__Lachnospiraceae.g__Coprococcus_ASV15440	-0.510719	0.000759151	0.145442
Homovanillic.acid	f__.Odoribacteraceae..g__Butyricimonas_ASV06676	-0.510739	0.000758733	0.145442
Dihomo.gamma.linolenic.acid	o__Clostridiales.f__.Mogibacteriaceae._ASV08652	-0.510785	0.000757747	0.145442
X7.KetoLCA	g__Clostridium.s__ramosum_ASV12509	0.510744	0.000758623	0.145442
Tridecanoic.acid	c__Clostridia.o__Clostridiales_ASV10349	0.510642	0.000760781	0.145634
Adipate	g__Alistipes.s__putredinis_ASV05127	0.510586	0.000761976	0.145742
X2.3.Diaminopropionic.acid	o__Clostridiales.f__Lachnospiraceae_ASV09133	0.510546	0.000762835	0.145786
GUDCA	f__.Odoribacteraceae..g__Odoribacter_ASV04963	-0.510486	0.000764112	0.145909
X3.Methyladipic.acid	c__Clostridia.o__Clostridiales_ASV10829	0.51041	0.000765733	0.145978
Pentadecanoic.acid	o__Enterobacteriales.f__Enterobacteriaceae_ASV05726	-0.510415	0.000765629	0.145978
Leucine	f__Lachnospiraceae.g__Roseburia_ASV15174	-0.510371	0.000766568	0.146017
isoLCA	f__Ruminococcaceae.g__Ruminococcus_ASV08171	0.510316	0.000767744	0.146121
Oxoglutarate	g__Bacteroides.s__eggerthii_ASV04057	0.510181	0.000770626	0.146549
X4.Hydroxybenzoate	c__Clostridia.o__Clostridiales_ASV08592	-0.509728	0.000780413	0.146603
Phenylacetic.acid	f__Ruminococcaceae.g__Oscillospira_ASV13602	0.509824	0.000778341	0.146603
Indole.3.carboxylic.acid	o__Bacteroidales.f__Rikenellaceae_ASV04265	0.510072	0.000772984	0.146603
Hydrocinnamic.acid	g__.Eubacterium..s__biforme_ASV14129	0.509861	0.000777545	0.146603
X4.Hydroxyphenylpyruvic.acid	o__Clostridiales.f__Ruminococcaceae_ASV12942	0.509902	0.000776653	0.146603
Sebacic.acid	o__Clostridiales.f__Christensenellaceae_ASV10908	0.510071	0.00077301	0.146603
Oxoproline	c__Mollicutes.o__RF39_ASV10246	0.509728	0.000780413	0.146603
X5.Aminolevulinic.acid	o__Clostridiales.f__Christensenellaceae_ASV10891	0.509879	0.000777138	0.146603
Adipate	o__Clostridiales.f__Lachnospiraceae_ASV09981	0.509742	0.000780112	0.146603
Methyglutarate	o__Clostridiales.f__Lachnospiraceae_ASV09382	0.509785	0.000779184	0.146603
Octanoic.acid	o__Clostridiales.f__.Mogibacteriaceae._ASV08647	0.510032	0.000773853	0.146603
isoLCA	o__Bacteroidales.f__Rikenellaceae_ASV03791	0.509952	0.000775568	0.146603
LCA	f__Dehalobacteriaceae.g__Dehalobacterium_ASV07450	0.509879	0.000777138	0.146603
cis.7.10.13.16.Docosatetraenoic.acid	o__Clostridiales.f__Lachnospiraceae_ASV09523	-0.50984	0.000777988	0.146603
X7.KetoLCA	o__Clostridiales.f__.Mogibacteriaceae._ASV08652	-0.509728	0.000780413	0.146603
X2.2.Dimethyladipic.acid	f__Coriobacteriaceae.g__Adlercreutzia_ASV10589	0.509436	0.000786793	0.147682
Sebacic.acid	f__Methanobacteriaceae.g__Methanobrevibacter_ASV00375	0.509335	0.000788996	0.14774
Adipate	o__Clostridiales.f__Lachnospiraceae_ASV08865	0.509334	0.000789018	0.14774
X3.Methyladipic.acid	f__Lachnospiraceae.g__Coprococcus_ASV10133	0.50939	0.000787807	0.14774
Oxoproline	o__Clostridiales.f__Ruminococcaceae_ASV12472	0.509301	0.000789752	0.147758
Sebacic.acid	o__Fusobacteriales.f__Fusobacteriaceae_ASV15593	-0.50907	0.000794843	0.14859
Hexanoic.acid	f__Ruminococcaceae.g__Ruminococcus_ASV08130	0.508781	0.000801244	0.149666
X2.Phenylpropionate	f__Ruminococcaceae.g__Oscillospira_ASV13602	0.508714	0.000802739	0.149824
Glutamate	g__Oxalobacter.s__formigenes_ASV11831	0.508563	0.000806095	0.150184
Indole.3.carboxylic.acid	o__Clostridiales.f__Ruminococcaceae_ASV13495	0.508531	0.000806816	0.150184
GUDCA	o__Clostridiales.f__Ruminococcaceae_ASV00307	-0.508521	0.000807054	0.150184
CA	o__Clostridiales.f__Lachnospiraceae_ASV10079	-0.508453	0.000808561	0.150184
DCA	o__Clostridiales.f__Lachnospiraceae_ASV08865	0.508453	0.000808561	0.150184
DPA	o__Clostridiales.f__Ruminococcaceae_ASV13849	-0.508467	0.000808253	0.150184
Linolenic.acid	f__Ruminococcaceae.g__Oscillospira_ASV13602	-0.508344	0.000811022	0.150414
Carnitine	f__Lachnospiraceae.g__Blautia_ASV09086	-0.50834	0.000811097	0.150414
Sebacic.acid	g__Blautia.s__producta_ASV08959	-0.508123	0.000815999	0.150839
X3.Methyl.2.oxopentanoic.acid	g__Oxalobacter.s__formigenes_ASV11831	0.508123	0.000815999	0.150839
X5.Aminolevulinic.acid	g__Clostridium.s__celatum_ASV14603	0.508169	0.000814954	0.150839
DPA	g__Clostridium.s__ramosum_ASV12509	0.508206	0.000814125	0.150839
Sebacic.acid	g__Alistipes.s__onderdonkii_ASV05119	0.507985	0.000819131	0.151177
Pentanoate	o__Clostridiales.f__Ruminococcaceae_ASV13704	0.507998	0.000818829	0.151177
Phenylacetylglutamine	g__Parabacteroides.s__distasonis_ASV04233	0.507931	0.000820359	0.151279
Dodecanoic.acid	o__Clostridiales.f__Ruminococcaceae_ASV13818	0.507903	0.000820992	0.151279
X2.3.Diaminopropionic.acid	o__Clostridiales.f__Ruminococcaceae_ASV13704	0.507807	0.000823169	0.151559
Tridecanoic.acid	g__Coprococcus.s__catus_ASV10053	0.507709	0.000825407	0.151851
GUDCA	o__Clostridiales.f__Lachnospiraceae_ASV14885	-0.507636	0.000827082	0.152038
Decanoic.acid	o__Clostridiales.f__Lachnospiraceae_ASV09753	0.507578	0.000828407	0.152161
X2.3.Diaminopropionic.acid	f__Ruminococcaceae.g__Ruminococcus_ASV07554	0.507505	0.000830079	0.152341
Tridecanoic.acid	f__.Odoribacteraceae..g__Odoribacter_ASV04963	0.507478	0.000830705	0.152341
Methyglutarate	g__Blautia.s__producta_ASV08959	-0.507352	0.000833594	0.152508
Phthalic.acid	o__Clostridiales.f__Ruminococcaceae_ASV00328	0.507352	0.000833586	0.152508
isoLCA	f__Coriobacteriaceae.g__Adlercreutzia_ASV10603	0.507357	0.000833483	0.152508
Isovaleric.acid	o__Clostridiales.f__Christensenellaceae_ASV07886	0.507313	0.000834501	0.152554
Glucose	o__Enterobacteriales.f__Enterobacteriaceae_ASV05726	0.507225	0.000836535	0.152805
Tridecanoic.acid	o__Clostridiales.f__Ruminococcaceae_ASV00331	0.507107	0.000839254	0.15318
Glutarate	c__Clostridia.o__Clostridiales_ASV10855	0.507022	0.000841237	0.153301
X10Z.Nonadecenoic.acid	f__Lachnospiraceae.g__Dorea_ASV15355	-0.507035	0.000840939	0.153301
Xylulose	f__Porphyromonadaceae.g__Parabacteroides_ASV05030	-0.506902	0.000844016	0.153686
Creatine	f__Bacteroidaceae.g__Bacteroides_ASV03998	-0.506835	0.000845576	0.153849
Octanoic.acid	o__Clostridiales.f__Christensenellaceae_ASV10908	0.506735	0.000847916	0.153912
Citramalate	o__Enterobacteriales.f__Enterobacteriaceae_ASV05780	0.506754	0.000847471	0.153912
Methylmalonylcarnitine	f__Ruminococcaceae.g__Oscillospira_ASV13602	0.50674	0.000847801	0.153912
X10Z.Heptadecenoic.acid	g__Clostridium.s__celatum_ASV14603	-0.506667	0.000849515	0.154081
X2.Hydroxy.3.methylbutyric.acid	f__Moraxellaceae.g__Acinetobacter_ASV01420	0.506479	0.000853937	0.15452
LCA	o__Clostridiales.f__Ruminococcaceae_ASV14275	0.506526	0.000852833	0.15452
X2.2.Dimethyladipic.acid	o__Clostridiales.f__.Mogibacteriaceae._ASV08642	0.506479	0.000853937	0.15452
X7.KetoLCA	o__Clostridiales.f__Ruminococcaceae_ASV13851	-0.506447	0.000854683	0.154534
X3.Methyl.2.oxopentanoic.acid	o__Clostridiales.f__.Mogibacteriaceae._ASV08646	0.506398	0.00085584	0.154622
Isovaleric.acid	o__Clostridiales.f__Ruminococcaceae_ASV13808	0.506365	0.000856616	0.154642
X2.3.Diaminopropionic.acid	f__Ruminococcaceae.g__Ruminococcus_ASV07566	-0.506254	0.000859249	0.154762
Ornithine	c__Chloroplast.o__Streptophyta_ASV00606	-0.506167	0.000861293	0.154762
Glutamate	o__Enterobacteriales.f__Enterobacteriaceae_ASV05718	-0.506167	0.000861293	0.154762
Phenylacetic.acid	o__Clostridiales.f__Christensenellaceae_ASV10908	0.506222	0.000859996	0.154762
Azelate	f__Synergistaceae.g__Cloacibacillus_ASV10985	0.506266	0.000858954	0.154762
Azelate	o__Clostridiales.f__Lachnospiraceae_ASV09382	0.506208	0.000860317	0.154762
Xylulose	f__Actinomycetaceae.g__Actinomyces_ASV08231	0.506086	0.000863218	0.154811
Pentadecanoic.acid	o__Clostridiales.f__Lachnospiraceae_ASV08946	0.506083	0.000863291	0.154811
X2.2.Dimethyladipic.acid	f__Ruminococcaceae.g__Ruminococcus_ASV08171	0.506071	0.000863572	0.154811
Arginine	o__Clostridiales.f__Ruminococcaceae_ASV14280	-0.505965	0.000866093	0.155143
Tridecanoic.acid	f__Lachnospiraceae.g__Dorea_ASV15355	0.505863	0.000868536	0.15546
alpha.Ketoisovaleric.acid	o__Clostridiales.f__.Mogibacteriaceae._ASV08646	0.505745	0.000871366	0.155577
Hexanoic.acid	o__Clostridiales.f__Lachnospiraceae_ASV08982	0.505732	0.000871684	0.155577
GDCA	o__Erysipelotrichales.f__Erysipelotrichaceae_ASV14209	0.505723	0.00087188	0.155577
cis.7.10.13.16.Docosatetraenoic.acid	f__Lachnospiraceae.g__Lachnospira_ASV14941	-0.505807	0.000869882	0.155577
X2.Hydroxycaproic.acid	o__Clostridiales.f__Ruminococcaceae_ASV14275	-0.505692	0.00087264	0.155593
Azelate	f__Methanobacteriaceae.g__Methanosphaera_ASV00362	0.505545	0.000876159	0.1561
Methylsuccinic.acid	o__Clostridiales.f__Ruminococcaceae_ASV07169	0.50548	0.000877736	0.156141
X9E.tetradecenoic.acid	o__Clostridiales.f__Lachnospiraceae_ASV10079	-0.50548	0.000877736	0.156141
Oxoproline	o__Clostridiales.f__Ruminococcaceae_ASV12942	0.505369	0.000880405	0.156495
Carnitine	g__Gemmiger.s__formicilis_ASV00103	-0.505333	0.000881285	0.156531
p.Hydroxyphenylacetic.acid	f__Lachnospiraceae.g__Coprococcus_ASV15440	-0.505109	0.00088672	0.157376
Hexanoic.acid	f__Coriobacteriaceae.g__Adlercreutzia_ASV10589	0.505068	0.000887719	0.157432
Hydrocinnamic.acid	c__Clostridia.o__Clostridiales_ASV10280	0.505039	0.00088842	0.157436
X2.3.Diaminopropionic.acid	g__Blautia.s__producta_ASV08959	-0.504929	0.000891109	0.157671
Methylsuccinic.acid	o__Clostridiales.f__Ruminococcaceae_ASV13495	0.504939	0.000890868	0.157671
Asparagine	g__.Eubacterium..s__dolichum_ASV12429	0.504887	0.000892146	0.15769
cis.7.10.13.16.Docosatetraenoic.acid	f__Ruminococcaceae.g__Oscillospira_ASV13645	-0.504869	0.00089258	0.15769
LCA	f__Ruminococcaceae.g__Oscillospira_ASV12656	0.504803	0.000894204	0.157857
Phenylalanine	g__.Eubacterium..s__dolichum_ASV12427	0.504765	0.000895125	0.157899
X2.Phenylpropionate	g__Blautia.s__producta_ASV08960	0.50465	0.000897973	0.157948
N.Methylnicotinamide	o__Clostridiales.f__Ruminococcaceae_ASV12472	0.504683	0.000897159	0.157948
Methylsuccinic.acid	c__Clostridia.o__Clostridiales_ASV08935	0.504683	0.000897159	0.157948
X3.Methyladipic.acid	o__Clostridiales.f__Ruminococcaceae_ASV14748	0.504643	0.000898131	0.157948
Malonate	g__Haemophilus.s__parainfluenzae_ASV06380	0.504562	0.000900137	0.157981
Oxoglutarate	f__Ruminococcaceae.g__Ruminococcus_ASV08136	0.504539	0.000900688	0.157981
GUDCA	c__Clostridia.o__Clostridiales_ASV10819	-0.504595	0.000899317	0.157981
Dihomo.gamma.linolenic.acid	g__Roseburia.s__faecis_ASV15263	-0.504525	0.000901054	0.157981
Sebacic.acid	f__.Odoribacteraceae..g__Odoribacter_ASV04963	0.504469	0.000902415	0.1581
Undecylenic.acid	f__Ruminococcaceae.g__Oscillospira_ASV13786	0.504439	0.000903172	0.158113
cis.7.10.13.16.Docosatetraenoic.acid	o__Clostridiales.f__.Mogibacteriaceae._ASV08652	-0.504293	0.000906788	0.158626
Arginine	o__Xanthomonadales.f__Xanthomonadaceae_ASV17751	0.504112	0.000911283	0.158729
Methylsuccinic.acid	g__Blautia.s__producta_ASV08959	-0.504158	0.000910135	0.158729
HCA	o__Clostridiales.f__Ruminococcaceae_ASV13548	-0.504169	0.000909861	0.158729
CA	f__.Odoribacteraceae..g__Butyricimonas_ASV06672	-0.504112	0.000911283	0.158729
GLCA	g__.Eubacterium..s__dolichum_ASV12454	-0.504104	0.000911491	0.158729
Docosahexaenoic.acid	o__Clostridiales.f__Ruminococcaceae_ASV12942	-0.504236	0.000908196	0.158729
isoLCA	c__Clostridia.o__Clostridiales_ASV08935	0.503913	0.000916271	0.159322
LCA	o__Clostridiales.f__Ruminococcaceae_ASV12472	0.503913	0.000916271	0.159322
Indole.3.carboxylic.acid	g__Blautia.s__producta_ASV08959	-0.503828	0.000918399	0.159344
Glutarate	g__Faecalibacterium.s__prausnitzii_ASV00199	0.503865	0.000917464	0.159344
Hydrocinnamic.acid	g__Blautia.s__producta_ASV08960	0.503816	0.000918708	0.159344
X7.KetoLCA	g__Prevotella.s__copri_ASV03176	-0.503798	0.000919152	0.159344
all.cis.4.7.10.13.16.Docosapentaenoic.acid	o__Clostridiales.f__.Mogibacteriaceae._ASV08647	-0.503678	0.000922162	0.159746
Rhamnose	o__Lactobacillales.f__Carnobacteriaceae_ASV13955	0.503583	0.000924578	0.160045
LCA	f__Dehalobacteriaceae.g__Dehalobacterium_ASV07447	0.503482	0.000927124	0.160365
X3.Methyladipic.acid	f__Methanobacteriaceae.g__Methanosphaera_ASV00362	0.503383	0.000929627	0.160678
X2.2.Dimethyladipic.acid	c__Clostridia.o__Clostridiales_ASV10341	0.503348	0.00093053	0.160714
Dodecanoic.acid	o__Clostridiales.f__Lachnospiraceae_ASV08865	0.503277	0.000932321	0.160904
Methyglutarate	f__Dehalobacteriaceae.g__Dehalobacterium_ASV07450	0.503236	0.000933373	0.160965
X2.Phenylpropionate	o__Clostridiales.f__Ruminococcaceae_ASV14748	0.503163	0.000935241	0.161092
HDCA	g__Clostridium.s__aldenense_ASV09503	-0.503153	0.000935502	0.161092
TCDCA	g__Oxalobacter.s__formigenes_ASV11831	-0.503057	0.000937942	0.161392
GABA	o__Clostridiales.f__Ruminococcaceae_ASV13851	-0.502393	0.000955063	0.161545
Ethylmethylacetic.acid	f__Lachnospiraceae.g__Oribacterium_ASV08975	-0.502669	0.00094791	0.161545
X2.Hydroxycaproic.acid	g__Faecalibacterium.s__prausnitzii_ASV00199	-0.502453	0.000953526	0.161545
Glutarate	f__Streptococcaceae.g__Streptococcus_ASV12303	-0.502627	0.000949016	0.161545
Glutarate	o__Clostridiales.f__Ruminococcaceae_ASV13082	0.502916	0.000941557	0.161545
Hydrocinnamic.acid	o__Coriobacteriales.f__Coriobacteriaceae_ASV07244	0.502736	0.000946198	0.161545
Sebacic.acid	o__Clostridiales.f__Ruminococcaceae_ASV06901	0.502481	0.000952784	0.161545
Isovaleric.acid	f__Ruminococcaceae.g__Oscillospira_ASV12656	0.502537	0.000951345	0.161545
Methylsuccinic.acid	f__Lachnospiraceae.g__Shuttleworthia_ASV14896	0.502677	0.000947727	0.161545
Methyglutarate	f__Porphyromonadaceae.g__Parabacteroides_ASV05030	0.502971	0.000940142	0.161545
Methyglutarate	o__Bacteroidales.f__Rikenellaceae_ASV03791	0.502894	0.000942137	0.161545
X6.Carboxyhexanoate	f__Dehalobacteriaceae.g__Dehalobacterium_ASV07447	0.502542	0.0009512	0.161545
X3.Methyladipic.acid	f__Synergistaceae.g__Cloacibacillus_ASV10985	0.502663	0.000948083	0.161545
THDCA	o__Burkholderiales.f__Comamonadaceae_ASV11269	0.502955	0.000940564	0.161545
TCDCA	o__Clostridiales.f__Lachnospiraceae_ASV09677	-0.502837	0.000943593	0.161545
CA	g__Alistipes.s__onderdonkii_ASV05119	-0.502565	0.00095061	0.161545
Undecylenic.acid	f__Porphyromonadaceae.g__Parabacteroides_ASV05030	0.502588	0.000950022	0.161545
isoLCA	f__Christensenellaceae.g__Christensenella_ASV07476	0.502431	0.000954095	0.161545
Tridecanoic.acid	o__Clostridiales.f__Ruminococcaceae_ASV14269	0.502663	0.000948083	0.161545
Tridecanoic.acid	o__Clostridiales.f__Lachnospiraceae_ASV09858	0.502408	0.000954685	0.161545
DCA	f__Lachnospiraceae.g__Anaerostipes_ASV15083	0.502373	0.000955584	0.161545
cis.7.10.13.16.Docosatetraenoic.acid	g__Roseburia.s__faecis_ASV15263	-0.502641	0.000948646	0.161545
cis.7.10.13.16.Docosatetraenoic.acid	g__Clostridium.s__ramosum_ASV12509	0.502739	0.000946107	0.161545
X3.DHCA	g__Prevotella.s__copri_ASV03204	-0.502487	0.000952626	0.161545
Decanoic.acid	o__Clostridiales.f__Lachnospiraceae_ASV09133	0.502176	0.000960728	0.162296
Sebacic.acid	f__Lachnospiraceae.g__Anaerostipes_ASV15075	0.50197	0.000966137	0.162987
Decanoic.acid	f__Ruminococcaceae.g__Ruminococcus_ASV08161	0.501942	0.000966865	0.162987
Citramalate	c__Clostridia.o__Clostridiales_ASV08563	-0.50194	0.000966926	0.162987
Glutarate	o__Clostridiales.f__Lachnospiraceae_ASV09528	0.501833	0.000969726	0.163012
Phenylpyruvate	o__Clostridiales.f__.Mogibacteriaceae._ASV08646	0.501827	0.000969896	0.163012
Methyglutarate	o__Clostridiales.f__Christensenellaceae_ASV10908	0.50186	0.000969017	0.163012
Citramalate	o__Clostridiales.f__Lachnospiraceae_ASV09784	-0.501892	0.00096819	0.163012
Decanoic.acid	f__Lachnospiraceae.g__Shuttleworthia_ASV14896	0.501737	0.000972277	0.163294
Glutarate	g__Coprococcus.s__eutactus_ASV15446	0.501657	0.000974386	0.163411
Decanoic.acid	o__Clostridiales.f__Ruminococcaceae_ASV13082	0.501683	0.000973707	0.163411
X2.3.Diaminopropionic.acid	g__Alistipes.s__putredinis_ASV05127	0.501562	0.000976913	0.163716
Nicotinic.acid	c__Clostridia.o__Clostridiales_ASV10341	0.501468	0.000979394	0.164013
Xylose	f__Enterococcaceae.g__Enterococcus_ASV13967	-0.501404	0.000981114	0.164083
isoLCA	o__Clostridiales.f__Lachnospiraceae_ASV09981	0.501379	0.000981756	0.164083
DPA	f__Lachnospiraceae.g__Dorea_ASV15355	-0.501373	0.000981938	0.164083
Dihomo.gamma.linolenic.acid	o__Clostridiales.f__Lachnospiraceae_ASV09116	-0.501316	0.000983439	0.164215
X3..3.Hydroxyphenyl..3.hydroxypropanoic.acid	g__Bacteroides.s__uniformis_ASV03984	-0.501267	0.000984755	0.164316
Hexanoic.acid	g__Coprococcus.s__catus_ASV10053	0.501218	0.000986065	0.164373
Docosahexaenoic.acid	o__Clostridiales.f__Lachnospiraceae_ASV09382	-0.501201	0.000986515	0.164373
HCA	o__Clostridiales.f__Lachnospiraceae_ASV14891	-0.501075	0.000989902	0.164819
Lysine	o__Enterobacteriales.f__Enterobacteriaceae_ASV05726	-0.501032	0.000991051	0.164891
HDCA	o__Clostridiales.f__Ruminococcaceae_ASV13704	0.500935	0.000993676	0.165209
Glucose	f__Ruminococcaceae.g__Oscillospira_ASV13790	-0.500847	0.000996025	0.165365
isoLCA	o__Clostridiales.f__Ruminococcaceae_ASV12992	0.500837	0.000996306	0.165365
Dihomo.gamma.linolenic.acid	f__Lachnospiraceae.g__Blautia_ASV09039	0.50082	0.000996756	0.165365
Phenylacetic.acid	o__Clostridiales.f__Lachnospiraceae_ASV10079	0.500745	0.000998806	0.165472
Pentanoate	g__Prevotella.s__copri_ASV03176	0.500744	0.00099883	0.165472
Phenylacetic.acid	f__Ruminococcaceae.g__Ruminococcus_ASV07554	0.500577	0.00100334	0.165969
Hydrocinnamic.acid	o__Clostridiales.f__Ruminococcaceae_ASV00328	0.500554	0.00100398	0.165969
Methylmalonylcarnitine	f__Ruminococcaceae.g__Oscillospira_ASV12656	0.500554	0.00100398	0.165969
isoLCA	f__Ruminococcaceae.g__Oscillospira_ASV12671	0.500521	0.00100487	0.165998
Glutarate	f__Lachnospiraceae.g__Dorea_ASV15355	0.500396	0.00100826	0.166019
Isobutyric.acid	f__.Odoribacteraceae..g__Butyricimonas_ASV00417	0.500367	0.00100906	0.166019
X3.Methyladipic.acid	o__Bacteroidales.f__Rikenellaceae_ASV04278	0.500394	0.00100833	0.166019
X3.Methyladipic.acid	o__Clostridiales.f__Ruminococcaceae_ASV07169	0.500414	0.00100778	0.166019
LCA	f__Lachnospiraceae.g__Lachnospira_ASV14941	0.500396	0.00100829	0.166019
LCA	f__.Odoribacteraceae..g__Odoribacter_ASV04963	0.500358	0.0010093	0.166019
Phenylacetic.acid	o__Clostridiales.f__Lachnospiraceae_ASV08865	0.500304	0.00101079	0.166079
X3.Methyl.2.oxopentanoic.acid	o__Clostridiales.f__Lachnospiraceae_ASV09528	0.500292	0.00101111	0.166079
X2.Phenylpropionate	c__Clostridia.o__Clostridiales_ASV10826	0.500216	0.00101319	0.16624
X2.Hydroxyglutaric.acid	f__.Odoribacteraceae..g__Odoribacter_ASV04963	0.500158	0.00101479	0.16624
Adipate	f__Dehalobacteriaceae.g__Dehalobacterium_ASV07447	0.500126	0.00101568	0.16624
HDCA	c__Clostridia.o__Clostridiales_ASV08559	0.500182	0.00101413	0.16624
CA	o__Bacteroidales.f__Rikenellaceae_ASV04265	-0.500147	0.0010151	0.16624
X2.3.Diaminopropionic.acid	o__Clostridiales.f__Ruminococcaceae_ASV13548	0.500064	0.00101736	0.166257
alpha.Ketoisovaleric.acid	c__Clostridia.o__Clostridiales_ASV10826	0.500065	0.00101733	0.166257
Heptanoic.acid	o__Clostridiales.f__Ruminococcaceae_ASV13808	0.500001	0.00101911	0.166257
TCDCA	f__Ruminococcaceae.g__Oscillospira_ASV13645	-0.500001	0.0010191	0.166257
X2.2.Dimethyladipic.acid	f__Dehalobacteriaceae.g__Dehalobacterium_ASV07447	0.499991	0.00101937	0.166257
Ketoleucine	o__Clostridiales.f__Lachnospiraceae_ASV09981	0.499904	0.00102179	0.166417
Dodecanoic.acid	f__Streptococcaceae.g__Streptococcus_ASV12252	-0.499906	0.00102172	0.166417
Ethylmethylacetic.acid	g__Oxalobacter.s__formigenes_ASV11831	0.499863	0.0010229	0.16648
HDCA	f__Ruminococcaceae.g__Oscillospira_ASV13645	0.499798	0.00102471	0.166657
Hydrocinnamic.acid	c__Clostridia.o__Clostridiales_ASV10826	0.499763	0.00102567	0.166696
Adipate	f__Coriobacteriaceae.g__Adlercreutzia_ASV10589	0.499708	0.00102721	0.16683
X5.Hydroxylysine	g__Stenotrophomonas.s__geniculata_ASV02478	0.499643	0.001029	0.167004
Decanoic.acid	o__Clostridiales.f__Ruminococcaceae_ASV08179	0.4996	0.00103021	0.167082
X3.Methyladipic.acid	o__Clostridiales.f__.Mogibacteriaceae._ASV08647	0.499509	0.00103273	0.167302
GUDCA	o__Coriobacteriales.f__Coriobacteriaceae_ASV07244	-0.499499	0.00103301	0.167302
Docosahexaenoic.acid	f__Dehalobacteriaceae.g__Dehalobacterium_ASV07447	-0.499454	0.00103427	0.167388
Phenylpyruvate	o__Clostridiales.f__Ruminococcaceae_ASV13808	0.499422	0.00103516	0.167416
Isovaleric.acid	o__Clostridiales.f__Christensenellaceae_ASV10872	0.49932	0.00103802	0.167453
Methylsuccinic.acid	f__.Odoribacteraceae..g__Odoribacter_ASV04963	0.499356	0.00103702	0.167453
isoLCA	o__Clostridiales.f__Ruminococcaceae_ASV13826	0.49931	0.00103829	0.167453
X3..3.Hydroxyphenyl..3.hydroxypropanoic.acid	f__.Odoribacteraceae..g__Butyricimonas_ASV00417	-0.49931	0.00103829	0.167453
X2.3.Diaminopropionic.acid	c__Clostridia.o__Clostridiales_ASV10366	0.499215	0.00104096	0.167761
X4.Hydroxyphenylpyruvic.acid	o__Clostridiales.f__Ruminococcaceae_ASV13808	0.499191	0.00104164	0.167761
Glucose	f__Methanobacteriaceae.g__Methanobrevibacter_ASV00375	-0.499137	0.00104314	0.167883
Tridecanoic.acid	f__Coriobacteriaceae.g__Adlercreutzia_ASV10589	0.499112	0.00104385	0.167883
Erythronic.acid	o__Clostridiales.f__Lachnospiraceae_ASV08982	-0.499055	0.00104545	0.167886
Methyglutarate	f__Christensenellaceae.g__Christensenella_ASV07476	0.499075	0.0010449	0.167886
X3.Methyladipic.acid	f__Lachnospiraceae.g__Anaerostipes_ASV15075	0.499018	0.0010465	0.167886
Tridecanoic.acid	f__Dehalobacteriaceae.g__Dehalobacterium_ASV07450	0.499008	0.00104677	0.167886
GUDCA	o__Clostridiales.f__Lachnospiraceae_ASV09620	0.498917	0.00104935	0.168067
X7.KetoLCA	f__Lachnospiraceae.g__Coprococcus_ASV10133	-0.498917	0.00104935	0.168067
Phenylacetic.acid	f__Lachnospiraceae.g__Blautia_ASV09311	0.498845	0.00105138	0.168159
all.cis.4.7.10.13.16.Docosapentaenoic.acid	f__Methanobacteriaceae.g__Methanobrevibacter_ASV00375	-0.498854	0.00105114	0.168159
LCA	c__Clostridia.o__Clostridiales_ASV08935	0.498781	0.0010532	0.168217
Carnitine	f__Lachnospiraceae.g__Dorea_ASV19206	-0.498781	0.0010532	0.168217
Adipate	o__Clostridiales.f__Lachnospiraceae_ASV14887	0.498723	0.00105485	0.168324
Pentadecanoic.acid	c__Mollicutes.o__RF39_ASV10246	0.498707	0.00105532	0.168324
X9E.tetradecenoic.acid	f__Lachnospiraceae.g__Shuttleworthia_ASV14896	-0.498649	0.00105697	0.168471
aminoadipate	f__Methanobacteriaceae.g__Methanobrevibacter_ASV00375	0.498571	0.00105919	0.168596
Suberate	o__Clostridiales.f__Ruminococcaceae_ASV14741	0.498562	0.00105944	0.168596
Suberate	o__Clostridiales.f__Lachnospiraceae_ASV10079	0.498542	0.00106001	0.168596
Tridecanoic.acid	o__Clostridiales.f__Christensenellaceae_ASV07882	0.498519	0.00106067	0.168596
Rhamnose	g__Ruminococcus.s__flavefaciens_ASV07926	-0.498432	0.00106315	0.168875
Histidine	o__Clostridiales.f__Lachnospiraceae_ASV09753	-0.498231	0.00106891	0.169209
Histidine	o__Clostridiales.f__Christensenellaceae_ASV10872	-0.498246	0.00106848	0.169209
Ethylmethylacetic.acid	f__Ruminococcaceae.g__Oscillospira_ASV13755	0.498294	0.0010671	0.169209
Methylsuccinic.acid	o__Bacteroidales.f__Rikenellaceae_ASV03791	0.498265	0.00106794	0.169209
Carnitine	o__Clostridiales.f__.Mogibacteriaceae._ASV08652	-0.498254	0.00106826	0.169209
Hydrocinnamic.acid	o__Clostridiales.f__Ruminococcaceae_ASV12993	0.498012	0.00107523	0.170091
Adipate	o__Clostridiales.f__Ruminococcaceae_ASV14748	0.497982	0.00107609	0.170091
HDCA	f__Lachnospiraceae.g__Lachnospira_ASV14941	0.497936	0.00107742	0.170091
Decanoic.acid	o__Clostridiales.f__Lachnospiraceae_ASV14887	0.497936	0.00107742	0.170091
Heptanoic.acid	f__Ruminococcaceae.g__Ruminococcus_ASV13064	0.497909	0.0010782	0.170098
Nicotinic.acid	g__Alistipes.s__onderdonkii_ASV05119	0.497771	0.00108221	0.170471
Phenylalanine	f__Lachnospiraceae.g__Roseburia_ASV15174	-0.497701	0.00108425	0.170471
Heptanoic.acid	f__Ruminococcaceae.g__Oscillospira_ASV13602	0.497735	0.00108324	0.170471
isoLCA	f__Ruminococcaceae.g__Oscillospira_ASV12659	0.497721	0.00108366	0.170471
X7.KetoLCA	o__Clostridiales.f__Lachnospiraceae_ASV09528	-0.497724	0.00108356	0.170471
GUDCA	f__Lachnospiraceae.g__Dorea_ASV15355	-0.497663	0.00108534	0.170527
Cystine	o__Clostridiales.f__Ruminococcaceae_ASV13818	-0.497551	0.00108862	0.170694
Tryptophan	o__Xanthomonadales.f__Xanthomonadaceae_ASV17751	0.497582	0.00108769	0.170694
Isobutyric.acid	o__Clostridiales.f__Christensenellaceae_ASV10872	0.497575	0.00108792	0.170694
Methyglutarate	c__Mollicutes.o__RF39_ASV10246	0.497499	0.00109014	0.170817
X2.Phenylpropionate	o__Clostridiales.f__Ruminococcaceae_ASV00328	0.497438	0.00109193	0.170981
Dimethylglycine	c__Clostridia.o__Clostridiales_ASV10826	0.497348	0.00109457	0.171117
Guanidinoacetate	o__Clostridiales.f__.Mogibacteriaceae._ASV08647	-0.497325	0.00109522	0.171117
N.Acetylglucosamine	g__Bacteroides.s__caccae_ASV04026	-0.497307	0.00109575	0.171117
Oxoglutarate	f__Ruminococcaceae.g__Oscillospira_ASV13645	0.497364	0.00109408	0.171117
Decanoic.acid	o__Enterobacteriales.f__Enterobacteriaceae_ASV05726	-0.497279	0.00109658	0.171131
Arachidonic.acid	f__Dehalobacteriaceae.g__Dehalobacterium_ASV07447	-0.497172	0.00109974	0.171508
all.cis.4.7.10.13.16.Docosapentaenoic.acid	o__Clostridiales.f__Ruminococcaceae_ASV13808	-0.497108	0.00110162	0.171687
Nicotinic.acid	o__Clostridiales.f__Lachnospiraceae_ASV08946	0.497066	0.00110286	0.171763
DPA	o__Clostridiales.f__Ruminococcaceae_ASV14280	-0.496985	0.00110525	0.172019
X2.Butenoic.acid	f__Turicibacteraceae.g__Turicibacter_ASV14204	0.496896	0.00110789	0.172196
Phenylacetic.acid	g__.Ruminococcus..s__gnavus_ASV09397	0.496872	0.00110861	0.172196
Isobutyric.acid	o__Clostridiales.f__Ruminococcaceae_ASV13808	0.496876	0.00110847	0.172196
X5.Aminolevulinic.acid	o__Clostridiales.f__Lachnospiraceae_ASV09382	0.496671	0.00111459	0.172315
Phthalic.acid	o__Clostridiales.f__Lachnospiraceae_ASV09382	0.496671	0.00111459	0.172315
Hexanoic.acid	f__Lachnospiraceae.g__Dorea_ASV15355	0.496687	0.00111411	0.172315
GCDCA	f__.Odoribacteraceae..g__Butyricimonas_ASV06676	-0.496671	0.00111459	0.172315
LCA	f__Coriobacteriaceae.g__Adlercreutzia_ASV10603	0.496748	0.00111228	0.172315
GLCA	o__Clostridiales.f__Ruminococcaceae_ASV12472	0.496729	0.00111286	0.172315
Palmitoleic.acid	o__Clostridiales.f__Lachnospiraceae_ASV09133	-0.49678	0.00111134	0.172315
Phthalic.acid	o__Clostridiales.f__Lachnospiraceae_ASV14885	0.496588	0.00111707	0.172583
LCA	f__Coriobacteriaceae.g__Adlercreutzia_ASV10589	0.496531	0.00111876	0.172729
Pentanoate	f__Lachnospiraceae.g__Dorea_ASV19206	0.496472	0.00112053	0.172886
Methyglutarate	o__Clostridiales.f__Ruminococcaceae_ASV13814	0.496432	0.00112172	0.172955
CA	o__Coriobacteriales.f__Coriobacteriaceae_ASV07244	-0.496263	0.00112682	0.173395
LCA	g__Ruminococcus.s__bromii_ASV07576	0.496286	0.00112612	0.173395
Arachidonic.acid	o__Clostridiales.f__Ruminococcaceae_ASV14275	-0.496312	0.00112535	0.173395
X10Z.Nonadecenoic.acid	f__Turicibacteraceae.g__Turicibacter_ASV14203	-0.496175	0.00112946	0.173685
TCA	o__Clostridiales.f__Lachnospiraceae_ASV08865	-0.496119	0.00113115	0.173715
X5Z.Dodecenoic.acid	o__Clostridiales.f__Ruminococcaceae_ASV07169	-0.496119	0.00113115	0.173715
Rhamnose	o__Bacteroidales.f__Rikenellaceae_ASV03791	-0.496066	0.00113275	0.173845
Protocatechuic.acid	g__Eggerthella.s__lenta_ASV07673	0.495963	0.00113587	0.173882
Malonate	o__Clostridiales.f__Ruminococcaceae_ASV13863	-0.495963	0.00113587	0.173882
N.Methylnicotinamide	o__Clostridiales.f__Christensenellaceae_ASV10908	0.495959	0.001136	0.173882
DPA	f__Ruminococcaceae.g__Ruminococcus_ASV08163	-0.495997	0.00113486	0.173882
Decanoic.acid	g__Veillonella.s__parvula_ASV13154	-0.495838	0.00113968	0.174331
Glutarate	f__Lachnospiraceae.g__Coprococcus_ASV15440	0.495615	0.00114646	0.174407
Sebacic.acid	o__Clostridiales.f__Lachnospiraceae_ASV09753	0.495575	0.00114771	0.174407
Ketoleucine	f__Turicibacteraceae.g__Turicibacter_ASV14204	0.495577	0.00114763	0.174407
Oxoproline	c__Clostridia.o__Clostridiales_ASV10331	0.495636	0.00114583	0.174407
Pentanoate	o__Clostridiales.f__Ruminococcaceae_ASV13495	0.495702	0.00114381	0.174407
Adipate	f__.Odoribacteraceae..g__Odoribacter_ASV04963	0.495646	0.00114555	0.174407
X3.Methyladipic.acid	o__Clostridiales.f__Lachnospiraceae_ASV09528	0.49567	0.00114481	0.174407
LCA	o__Clostridiales.f__Lachnospiraceae_ASV09677	0.495789	0.00114117	0.174407
GLCA	o__Clostridiales.f__Lachnospiraceae_ASV10079	0.495679	0.00114453	0.174407
cis.7.10.13.16.Docosatetraenoic.acid	o__Clostridiales.f__Lachnospiraceae_ASV14891	-0.495679	0.00114453	0.174407
X6.Carboxyhexanoate	c__Mollicutes.o__RF39_ASV10246	0.495536	0.0011489	0.174473
Glutarate	f__Ruminococcaceae.g__Ruminococcus_ASV08136	0.495479	0.00115065	0.174507
Methylsuccinic.acid	g__Alistipes.s__onderdonkii_ASV05119	0.495478	0.00115068	0.174507
isoLCA	f__Methanobacteriaceae.g__Methanobrevibacter_ASV00375	0.495455	0.00115139	0.174507
X3.Methyl.2.oxopentanoic.acid	c__Clostridia.o__Clostridiales_ASV10826	0.495385	0.00115354	0.174718
Phenyllactic.acid	f__Lachnospiraceae.g__Coprococcus_ASV15011	0.495299	0.00115618	0.174921
Methyglutarate	o__Bacteroidales.f__Rikenellaceae_ASV04278	0.495292	0.00115639	0.174921
Histidine	c__Clostridia.o__Clostridiales_ASV10826	-0.495234	0.00115819	0.174923
Pyrrole.2.carboxylic.acid	o__Clostridiales.f__Ruminococcaceae_ASV07169	0.495238	0.00115805	0.174923
Ethylmethylacetic.acid	c__Clostridia.o__Clostridiales_ASV08935	0.495189	0.00115956	0.174923
N.Acetyltryptophan	o__Clostridiales.f__Ruminococcaceae_ASV13849	-0.495145	0.00116094	0.174923
Heptanoic.acid	o__Clostridiales.f__Lachnospiraceae_ASV14885	0.495171	0.00116012	0.174923
X7.KetoLCA	f__Dehalobacteriaceae.g__Dehalobacterium_ASV07447	-0.495158	0.00116054	0.174923
N.Acetyltryptophan	o__Clostridiales.f__Ruminococcaceae_ASV13865	-0.495021	0.00116476	0.175091
Valine	f__Lachnospiraceae.g__Roseburia_ASV15174	-0.494979	0.00116608	0.175091
Oxoproline	f__Lachnospiraceae.g__Blautia_ASV09311	0.494898	0.00116859	0.175091
Pentanoate	o__Xanthomonadales.f__Xanthomonadaceae_ASV17751	-0.49497	0.00116634	0.175091
Hexanoic.acid	g__Blautia.s__producta_ASV08959	-0.494908	0.00116829	0.175091
Dodecanoic.acid	f__Actinomycetaceae.g__Actinomyces_ASV08367	-0.494889	0.00116886	0.175091
LCA	o__Clostridiales.f__Ruminococcaceae_ASV14280	0.494933	0.00116751	0.175091
LCA	o__Clostridiales.f__Ruminococcaceae_ASV13863	0.494889	0.00116886	0.175091
Docosahexaenoic.acid	o__Clostridiales.f__.Mogibacteriaceae._ASV08642	-0.494933	0.00116751	0.175091
Methylsuccinic.acid	f__Lachnospiraceae.g__Blautia_ASV09311	0.494775	0.00117243	0.175285
CA	o__Clostridiales.f__Lachnospiraceae_ASV08946	-0.494812	0.00117128	0.175285
isoLCA	c__Mollicutes.o__RF39_ASV10246	0.494781	0.00117224	0.175285
Ethylmethylacetic.acid	f__Christensenellaceae.g__Christensenella_ASV07476	0.494678	0.00117546	0.175624
Indole.3.carboxylic.acid	f__Ruminococcaceae.g__Ruminococcus_ASV08112	0.494605	0.00117774	0.175739
Hydrocinnamic.acid	o__Clostridiales.f__Lachnospiraceae_ASV09858	0.494621	0.00117724	0.175739
Glutarate	o__Clostridiales.f__Lachnospiraceae_ASV08865	0.494577	0.0011786	0.175754
Methyglutarate	o__Clostridiales.f__Ruminococcaceae_ASV13865	0.494528	0.00118015	0.175775
TCA	f__Ruminococcaceae.g__Oscillospira_ASV13645	-0.494524	0.00118027	0.175775
Methylsuccinic.acid	f__Streptococcaceae.g__Streptococcus_ASV12303	-0.494371	0.00118507	0.176377
Adipate	o__Clostridiales.f__Ruminococcaceae_ASV13704	0.494253	0.00118881	0.176821
Erythronic.acid	f__Coriobacteriaceae.g__Adlercreutzia_ASV10589	-0.494149	0.0011921	0.177196
Phenylacetic.acid	g__Ruminococcus.s__bromii_ASV07576	0.494026	0.001196	0.177206
Adipate	f__Lachnospiraceae.g__Blautia_ASV09086	0.494055	0.00119508	0.177206
Decanoic.acid	o__Clostridiales.f__Lachnospiraceae_ASV14885	0.494038	0.0011956	0.177206
GCDCA	f__Dehalobacteriaceae.g__Dehalobacterium_ASV07447	-0.494084	0.00119416	0.177206
Palmitoleic.acid	g__Roseburia.s__faecis_ASV15263	-0.494071	0.00119458	0.177206
Isobutyric.acid	f__Ruminococcaceae.g__Oscillospira_ASV13790	0.493991	0.00119711	0.177257
Glutarate	f__Bacteroidaceae.g__Bacteroides_ASV03925	0.493807	0.00120298	0.177646
Sebacic.acid	f__Coriobacteriaceae.g__Adlercreutzia_ASV10603	0.493788	0.00120358	0.177646
Pentanoate	o__Clostridiales.f__Ruminococcaceae_ASV13808	0.493868	0.00120103	0.177646
N.Methylnicotinamide	g__.Ruminococcus..s__gnavus_ASV09397	0.493788	0.00120358	0.177646
Octanoic.acid	g__Alistipes.s__putredinis_ASV05127	0.493841	0.00120189	0.177646
cis.7.10.13.16.Docosatetraenoic.acid	g__Faecalibacterium.s__prausnitzii_ASV00156	-0.493709	0.00120609	0.177904
X2.3.Diaminopropionic.acid	o__Clostridiales.f__.Mogibacteriaceae._ASV10525	0.493636	0.00120842	0.178021
Pentadecanoic.acid	f__Christensenellaceae.g__Christensenella_ASV07476	0.493636	0.00120842	0.178021
Phenylacetic.acid	o__Clostridiales.f__Lachnospiraceae_ASV09858	0.493547	0.0012113	0.178218
Octanoic.acid	o__Clostridiales.f__Lachnospiraceae_ASV09858	0.493547	0.0012113	0.178218
Eicosapentaenoic.acid	o__Clostridiales.f__Lachnospiraceae_ASV09677	-0.493476	0.00121357	0.178438
Histidine	f__Lachnospiraceae.g__.Ruminococcus._ASV09012	-0.493307	0.00121901	0.178445
Glutamate	f__.Odoribacteraceae..g__Butyricimonas_ASV06676	0.493333	0.00121819	0.178445
X2.Phenylpropionate	o__Clostridiales.f__Ruminococcaceae_ASV12993	0.493393	0.00121623	0.178445
Oxoproline	g__Alistipes.s__putredinis_ASV05127	0.49344	0.00121474	0.178445
Oxoproline	f__Ruminococcaceae.g__Oscillospira_ASV13645	0.493307	0.00121901	0.178445
Dihomo.gamma.linolenic.acid	c__Clostridia.o__Clostridiales_ASV15397	-0.493355	0.00121748	0.178445
Dihomo.gamma.linolenic.acid	f__Ruminococcaceae.g__Oscillospira_ASV13790	-0.493338	0.00121802	0.178445
Glutarate	g__Blautia.s__producta_ASV08959	-0.493256	0.00122067	0.178575
N.Acetyltryptophan	f__Dehalobacteriaceae.g__Dehalobacterium_ASV07447	-0.493144	0.00122429	0.178879
Suberate	o__Bacteroidales.f__Rikenellaceae_ASV04278	0.493144	0.00122429	0.178879
Indole.3.Methyl.Acetate	g__.Ruminococcus..s__gnavus_ASV09397	0.493048	0.00122741	0.179222
X3.Methyl.2.oxopentanoic.acid	o__Clostridiales.f__Lachnospiraceae_ASV09981	0.493017	0.00122843	0.179222
Adipate	f__Porphyromonadaceae.g__Parabacteroides_ASV05030	0.493	0.00122896	0.179222
Ethylmethylacetic.acid	f__Methanobacteriaceae.g__Methanosphaera_ASV00362	0.492934	0.00123112	0.179242
Phenylacetic.acid	f__Methanobacteriaceae.g__Methanosphaera_ASV00362	0.492934	0.00123112	0.179242
Hydrocinnamic.acid	f__Ruminococcaceae.g__Oscillospira_ASV13602	0.492924	0.00123143	0.179242
Isobutyric.acid	o__Clostridiales.f__Ruminococcaceae_ASV13548	0.49288	0.00123287	0.179249
Adipate	o__Bacteroidales.f__Rikenellaceae_ASV04278	0.492875	0.00123302	0.179249
N.Acetylserotonin	g__Alistipes.s__finegoldii_ASV03796	0.492678	0.00123949	0.179963
alpha.Ketoisovaleric.acid	o__Clostridiales.f__Lachnospiraceae_ASV09528	0.49269	0.00123907	0.179963
Pentadecanoic.acid	f__Ruminococcaceae.g__Ruminococcus_ASV07554	0.492624	0.00124126	0.180108
Homocitrulline	o__Clostridiales.f__Ruminococcaceae_ASV07897	-0.492479	0.00124601	0.180488
Methylsuccinic.acid	o__Clostridiales.f__Ruminococcaceae_ASV13818	0.492485	0.00124582	0.180488
GCA	o__Coriobacteriales.f__Coriobacteriaceae_ASV10562	-0.492473	0.00124622	0.180488
Undecylenic.acid	o__Bacteroidales.f__Rikenellaceae_ASV03800	0.492437	0.0012474	0.180546
Histidine	o__Clostridiales.f__Ruminococcaceae_ASV13851	-0.492379	0.00124931	0.180564
X5.Aminolevulinic.acid	c__Clostridia.o__Clostridiales_ASV10800	0.492358	0.00124999	0.180564
isoLCA	o__Coriobacteriales.f__Coriobacteriaceae_ASV10562	0.492338	0.00125065	0.180564
cis.7.10.13.16.Docosatetraenoic.acid	g__Ruminococcus.s__flavefaciens_ASV07926	-0.492375	0.00124945	0.180564
Isovaleric.acid	f__Methanobacteriaceae.g__Methanosphaera_ASV00362	0.492213	0.0012548	0.18098
Methylsuccinic.acid	f__Lachnospiraceae.g__Coprococcus_ASV10133	0.492204	0.00125509	0.18098
Dodecanoic.acid	f__Ruminococcaceae.g__Oscillospira_ASV13755	0.49215	0.00125689	0.181126
Azelate	f__Ruminococcaceae.g__Ruminococcus_ASV07554	0.49211	0.0012582	0.181202
Decanoic.acid	f__Ruminococcaceae.g__Ruminococcus_ASV08112	0.492055	0.00126003	0.18124
Methylmalonylcarnitine	c__Clostridia.o__Clostridiales_ASV10810	0.492055	0.00126003	0.18124
Nicotinic.acid	f__Lachnospiraceae.g__Lachnospira_ASV14941	0.491934	0.00126406	0.18127
Glutarate	g__Collinsella.s__stercoris_ASV10571	-0.491912	0.0012648	0.18127
Azelate	o__Clostridiales.f__Lachnospiraceae_ASV08946	0.491881	0.00126583	0.18127
Sebacic.acid	o__Clostridiales.f__Ruminococcaceae_ASV12472	0.491854	0.00126675	0.18127
Gluconolactone	o__Enterobacteriales.f__Enterobacteriaceae_ASV05726	0.491837	0.00126731	0.18127
Isobutyric.acid	o__Clostridiales.f__Ruminococcaceae_ASV12472	0.491854	0.00126675	0.18127
Methylsuccinic.acid	f__Ruminococcaceae.g__Oscillospira_ASV13755	0.491832	0.00126747	0.18127
X3.Methyladipic.acid	o__Clostridiales.f__Lachnospiraceae_ASV09981	0.491836	0.00126735	0.18127
X3.Methyladipic.acid	f__Lachnospiraceae.g__Blautia_ASV09086	0.49185	0.00126689	0.18127
HCA	o__Clostridiales.f__Ruminococcaceae_ASV13865	-0.491814	0.00126807	0.18127
Histidine	o__Bacteroidales.f__Rikenellaceae_ASV03791	-0.491785	0.00126905	0.181298
X3.Methyladipic.acid	f__Dehalobacteriaceae.g__Dehalobacterium_ASV07450	0.491761	0.00126985	0.1813
Gluconolactone	o__Clostridiales.f__Lachnospiraceae_ASV10079	-0.491714	0.00127142	0.1813
X3.Methyladipic.acid	o__Clostridiales.f__Ruminococcaceae_ASV13865	0.491691	0.0012722	0.1813
LCA	f__Bacteroidaceae.g__Bacteroides_ASV03998	0.491732	0.00127083	0.1813
DPA	f__Lachnospiraceae.g__Shuttleworthia_ASV14896	-0.491667	0.001273	0.181303
Histidine	o__Clostridiales.f__Ruminococcaceae_ASV13495	-0.491597	0.00127534	0.181495
DPA	o__Clostridiales.f__Lachnospiraceae_ASV09116	-0.49158	0.00127592	0.181495
GABA	f__Lachnospiraceae.g__Blautia_ASV09311	-0.491444	0.0012805	0.1817
Ethylmethylacetic.acid	f__Synergistaceae.g__Cloacibacillus_ASV10985	0.491492	0.00127887	0.1817
Isobutyric.acid	g__.Ruminococcus..s__gnavus_ASV09397	0.491444	0.0012805	0.1817
DPA	c__Clostridia.o__Clostridiales_ASV10826	-0.491459	0.00127999	0.1817
Phenylacetic.acid	o__Clostridiales.f__.Mogibacteriaceae._ASV08647	0.491369	0.00128302	0.181835
Hydrocinnamic.acid	o__Clostridiales.f__.Mogibacteriaceae._ASV08647	0.491369	0.00128302	0.181835
Dodecanoic.acid	o__Clostridiales.f__Ruminococcaceae_ASV13548	0.491341	0.00128399	0.181861
Acetic.acid	g__Eggerthella.s__lenta_ASV07669	-0.491152	0.00129039	0.182646
HDCA	f__Lachnospiraceae.g__Dorea_ASV09941	0.491084	0.00129268	0.182646
LCA	f__Lachnospiraceae.g__Dorea_ASV09941	0.491084	0.00129268	0.182646
Docosahexaenoic.acid	o__Clostridiales.f__Ruminococcaceae_ASV12472	-0.491084	0.00129269	0.182646
GUDCA	g__Alistipes.s__onderdonkii_ASV05119	-0.490892	0.00129924	0.183459
aminoadipate	o__Clostridiales.f__Ruminococcaceae_ASV13704	0.490817	0.00130182	0.183677
Hydrocinnamic.acid	o__Clostridiales.f__Lachnospiraceae_ASV08946	0.490754	0.00130396	0.183677
Sebacic.acid	o__Clostridiales.f__Christensenellaceae_ASV07882	0.490772	0.00130336	0.183677
isoLCA	o__Clostridiales.f__Ruminococcaceae_ASV14269	0.490772	0.00130336	0.183677
Decanoic.acid	c__Clostridia.o__Clostridiales_ASV10366	0.490726	0.00130493	0.183702
N.Acetyltryptophan	o__Clostridiales.f__Ruminococcaceae_ASV13818	-0.490613	0.00130881	0.184136
Myristic.acid	g__Bacteroides.s__eggerthii_ASV04057	0.490553	0.00131086	0.184313
X2.3.Diaminopropionic.acid	o__Clostridiales.f__.Mogibacteriaceae._ASV08667	0.490251	0.0013213	0.184507
Glutamate	f__Ruminococcaceae.g__Oscillospira_ASV13786	0.490399	0.00131617	0.184507
N.Acetylserotonin	o__Bacteroidales.f__Rikenellaceae_ASV04265	0.490221	0.00132234	0.184507
Nicotinic.acid	o__Bacteroidales.f__Rikenellaceae_ASV03791	0.490396	0.00131627	0.184507
Ethylmethylacetic.acid	o__Clostridiales.f__Christensenellaceae_ASV07886	0.4901	0.00132654	0.184507
Phenylacetic.acid	f__Synergistaceae.g__Cloacibacillus_ASV10985	0.490051	0.00132825	0.184507
Indole.3.carboxylic.acid	o__Clostridiales.f__Christensenellaceae_ASV10872	0.490056	0.00132809	0.184507
N.Acetyltryptophan	o__Clostridiales.f__Lachnospiraceae_ASV08865	-0.490172	0.00132404	0.184507
X2.Phenylpropionate	o__Clostridiales.f__.Mogibacteriaceae._ASV08647	0.490377	0.00131695	0.184507
Proline	o__Clostridiales.f__Lachnospiraceae_ASV09239	-0.490078	0.00132732	0.184507
Rhamnose	o__Clostridiales.f__Ruminococcaceae_ASV06902	-0.490211	0.00132271	0.184507
Homovanillic.acid	o__Clostridiales.f__Lachnospiraceae_ASV08789	0.490051	0.00132825	0.184507
X3.Methyladipic.acid	o__Clostridiales.f__Lachnospiraceae_ASV14885	0.490072	0.00132751	0.184507
Hexanoic.acid	f__Ruminococcaceae.g__Ruminococcus_ASV07566	-0.490049	0.00132834	0.184507
Heptanoic.acid	f__.Odoribacteraceae..g__Butyricimonas_ASV00417	0.490251	0.0013213	0.184507
TCDCA	f__.Odoribacteraceae..g__Odoribacter_ASV04963	-0.490131	0.00132549	0.184507
GLCA	o__Clostridiales.f__Lachnospiraceae_ASV08982	0.490471	0.00131368	0.184507
Pentadecanoic.acid	g__Alistipes.s__putredinis_ASV05127	0.49003	0.00132898	0.184507
Dihomo.gamma.linolenic.acid	c__Mollicutes.o__RF39_ASV10246	-0.4901	0.00132654	0.184507
X3..3.Hydroxyphenyl..3.hydroxypropanoic.acid	o__Clostridiales.f__Lachnospiraceae_ASV08789	0.490051	0.00132825	0.184507
X7.KetoLCA	f__Ruminococcaceae.g__Oscillospira_ASV13602	-0.490457	0.00131417	0.184507
Methylsuccinic.acid	o__Clostridiales.f__Ruminococcaceae_ASV13851	0.489995	0.00133023	0.184569
N.Acetyltryptophan	o__Clostridiales.f__.Mogibacteriaceae._ASV08642	-0.489801	0.00133699	0.18516
N.Acetyltryptophan	f__Coriobacteriaceae.g__Adlercreutzia_ASV10589	-0.489781	0.00133769	0.18516
Azelate	o__Clostridiales.f__Ruminococcaceae_ASV13495	0.489801	0.00133699	0.18516
Pentanoate	f__Ruminococcaceae.g__Oscillospira_ASV12656	0.489789	0.00133741	0.18516
Nicotinic.acid	f__Ruminococcaceae.g__Oscillospira_ASV13755	0.489714	0.00134006	0.185378
Docosahexaenoic.acid	o__Clostridiales.f__Christensenellaceae_ASV07886	-0.489647	0.00134239	0.185589
Ethylmethylacetic.acid	g__.Ruminococcus..s__gnavus_ASV09397	0.489594	0.00134427	0.185613
Glutarate	f__Christensenellaceae.g__Christensenella_ASV07476	0.489586	0.00134453	0.185613
Dihomo.gamma.linolenic.acid	f__Bacteroidaceae.g__Bacteroides_ASV03998	-0.489574	0.00134497	0.185613
Sebacic.acid	o__Clostridiales.f__Ruminococcaceae_ASV12992	0.489506	0.00134737	0.185834
Hydrocinnamic.acid	f__Lachnospiraceae.g__Coprococcus_ASV15440	0.489358	0.00135259	0.186015
Decanoic.acid	g__Alistipes.s__putredinis_ASV05127	0.489429	0.0013501	0.186015
Ricinoleic.acid	f__Ruminococcaceae.g__Oscillospira_ASV13755	-0.489396	0.00135126	0.186015
Methylmalonylcarnitine	f__Christensenellaceae.g__Christensenella_ASV07476	0.489355	0.0013527	0.186015
X7.KetoLCA	o__Bacteroidales.f__Rikenellaceae_ASV03791	-0.489355	0.0013527	0.186015
Isovaleric.acid	f__Synergistaceae.g__Cloacibacillus_ASV10985	0.48933	0.00135357	0.186024
Methylsuccinic.acid	f__Bacteroidaceae.g__Bacteroides_ASV03925	0.489291	0.00135496	0.186104
Pentadecanoic.acid	o__Clostridiales.f__Ruminococcaceae_ASV12942	0.489223	0.0013574	0.186329
Sebacic.acid	o__Clostridiales.f__Lachnospiraceae_ASV08946	0.489176	0.00135905	0.186444
Heptanoic.acid	f__Ruminococcaceae.g__Oscillospira_ASV13747	0.489093	0.00136199	0.186592
Octanoic.acid	f__Ruminococcaceae.g__Oscillospira_ASV13755	0.489078	0.00136254	0.186592
Dodecanoic.acid	f__Ruminococcaceae.g__Oscillospira_ASV13786	0.489093	0.00136199	0.186592
Heptanoic.acid	c__Clostridia.o__Clostridiales_ASV08935	0.489032	0.0013642	0.186598
Aconitic.acid	f__Streptococcaceae.g__Streptococcus_ASV12281	0.489041	0.00136387	0.186598
Tridecanoic.acid	f__Methanobacteriaceae.g__Methanosphaera_ASV00362	0.48897	0.00136639	0.186722
X2.2.Dimethyladipic.acid	o__Clostridiales.f__Lachnospiraceae_ASV08865	0.488961	0.00136672	0.186722
Pentanoate	o__Clostridiales.f__.Mogibacteriaceae._ASV08643	0.488775	0.00137338	0.187119
Adipate	f__Ruminococcaceae.g__Ruminococcus_ASV08136	0.488802	0.0013724	0.187119
Tridecanoic.acid	f__Ruminococcaceae.g__Oscillospira_ASV13790	0.488767	0.00137367	0.187119
DPA	g__Gemmiger.s__formicilis_ASV00103	-0.488796	0.00137264	0.187119
X7.KetoLCA	f__.Odoribacteraceae..g__Butyricimonas_ASV06672	-0.488767	0.00137367	0.187119
Methyglutarate	c__Clostridia.o__Clostridiales_ASV10826	0.488741	0.00137458	0.187133
Methylmalonylcarnitine	o__Clostridiales.f__Ruminococcaceae_ASV00341	0.48861	0.00137932	0.187668
Pentanoate	o__Clostridiales.f__Ruminococcaceae_ASV13026	0.488495	0.00138345	0.188009
isoLCA	g__Clostridium.s__aldenense_ASV09503	-0.4885	0.00138328	0.188009
Histidine	c__Mollicutes.o__RF39_ASV10246	-0.488439	0.00138547	0.188062
isoLCA	f__Ruminococcaceae.g__Oscillospira_ASV13747	0.48844	0.00138543	0.188062
cis.7.10.13.16.Docosatetraenoic.acid	o__Clostridiales.f__Lachnospiraceae_ASV08982	-0.488325	0.00138959	0.188512
Suberate	o__Clostridiales.f__Lachnospiraceae_ASV08865	0.4883	0.00139051	0.188525
Tridecanoic.acid	f__Synergistaceae.g__Cloacibacillus_ASV10985	0.488249	0.00139235	0.188665
Pentanoate	f__Lachnospiraceae.g__Shuttleworthia_ASV14896	0.488176	0.00139502	0.188804
Dihomo.gamma.linolenic.acid	o__Clostridiales.f__Lachnospiraceae_ASV09677	-0.48819	0.00139451	0.188804
Isovaleric.acid	o__Clostridiales.f__Ruminococcaceae_ASV07212	0.488114	0.00139728	0.18889
X7.KetoLCA	f__Ruminococcaceae.g__Oscillospira_ASV13790	-0.488114	0.00139728	0.18889
Proline	f__Bifidobacteriaceae.g__Scardovia_ASV11630	0.48799	0.0014018	0.18939
Oxoproline	g__Prevotella.s__copri_ASV03212	0.487889	0.0014055	0.189779
X3.Methyl.2.oxopentanoic.acid	f__Turicibacteraceae.g__Turicibacter_ASV14204	0.487855	0.00140676	0.189839
Glutarate	o__Clostridiales.f__Lachnospiraceae_ASV09831	0.487807	0.00140851	0.189964
Phthalic.acid	c__Clostridia.o__Clostridiales_ASV08935	0.487749	0.00141065	0.190142
X2.3.Diaminopropionic.acid	f__Dehalobacteriaceae.g__Dehalobacterium_ASV07447	0.487639	0.00141468	0.190242
Adipate	f__Lachnospiraceae.g__Coprococcus_ASV10133	0.487639	0.00141468	0.190242
Decanoic.acid	o__Coriobacteriales.f__Coriobacteriaceae_ASV10562	0.487639	0.00141468	0.190242
X3..3.Hydroxyphenyl..3.hydroxypropanoic.acid	o__Clostridiales.f__Lachnospiraceae_ASV09858	-0.487639	0.00141468	0.190242
N.Acetyltryptophan	c__Clostridia.o__Clostridiales_ASV08935	-0.487492	0.00142011	0.190529
Sebacic.acid	f__Dehalobacteriaceae.g__Dehalobacterium_ASV07450	0.487534	0.00141857	0.190529
LCA	o__Clostridiales.f__Ruminococcaceae_ASV13826	0.487534	0.00141857	0.190529
Myristic.acid	c__Clostridia.o__Clostridiales_ASV08935	0.487492	0.00142011	0.190529
TCA	f__Ruminococcaceae.g__Oscillospira_ASV13786	-0.487461	0.00142125	0.190572
alpha.Ketoisovaleric.acid	o__Clostridiales.f__Lachnospiraceae_ASV08984	0.487371	0.0014246	0.190579
Fructose	g__Haemophilus.s__parainfluenzae_ASV06380	0.48738	0.00142424	0.190579
X2.Furoic.acid	g__Rothia.s__mucilaginosa_ASV08348	0.487373	0.00142452	0.190579
Undecylenic.acid	g__Bacteroides.s__eggerthii_ASV04057	0.487383	0.00142416	0.190579
Phenylpyruvate	o__Clostridiales.f__Lachnospiraceae_ASV09981	0.48731	0.00142685	0.190659
DPA	g__Clostridium.s__celatum_ASV14603	-0.487324	0.00142632	0.190659
Histidine	f__Lachnospiraceae.g__Coprococcus_ASV15440	-0.487201	0.00143092	0.190763
Indole.3.Acetate	g__Desulfovibrio.s__D168_ASV05852	0.48724	0.00142946	0.190763
Homovanillic.acid	o__Bacteroidales.f__Rikenellaceae_ASV04265	-0.487201	0.00143092	0.190763
GUDCA	g__Coprococcus.s__eutactus_ASV15446	-0.487201	0.00143092	0.190763
Docosahexaenoic.acid	o__Fusobacteriales.f__Fusobacteriaceae_ASV15593	0.487133	0.00143342	0.190987
alpha.Ketoisovaleric.acid	f__Ruminococcaceae.g__Oscillospira_ASV13602	0.487003	0.00143827	0.191207
Oxalate	f__Lachnospiraceae.g__.Ruminococcus._ASV15329	0.486968	0.0014396	0.191207
Methylsuccinic.acid	o__Clostridiales.f__Ruminococcaceae_ASV13704	0.486998	0.00143846	0.191207
Undecylenic.acid	o__Clostridiales.f__.Mogibacteriaceae._ASV10534	-0.487041	0.00143688	0.191207
DPA	f__Ruminococcaceae.g__Oscillospira_ASV12656	-0.486956	0.00144003	0.191207
Carnitine	o__Clostridiales.f__.Mogibacteriaceae._ASV08647	-0.487002	0.00143833	0.191207
Phenylacetic.acid	c__Clostridia.o__Clostridiales_ASV10826	0.48693	0.00144103	0.19123
Octanoic.acid	f__Lachnospiraceae.g__Anaerostipes_ASV15075	0.486621	0.00145261	0.192656
N.Acetylneuraminate	f__Peptococcaceae.g__Peptococcus_ASV00012	0.486297	0.00146491	0.192694
Tryptophan	c__Clostridia.o__Clostridiales_ASV10855	-0.486428	0.00145992	0.192694
Isobutyric.acid	g__Oxalobacter.s__formigenes_ASV11831	0.486208	0.00146828	0.192694
Adipate	o__Clostridiales.f__Ruminococcaceae_ASV14741	0.486482	0.0014579	0.192694
Adipate	o__Clostridiales.f__Ruminococcaceae_ASV13082	0.48651	0.00145682	0.192694
Phthalic.acid	f__Lachnospiraceae.g__Coprococcus_ASV10133	0.486297	0.00146491	0.192694
X3.Methyladipic.acid	o__Clostridiales.f__Ruminococcaceae_ASV13082	0.486263	0.00146617	0.192694
TUDCA	o__Clostridiales.f__Lachnospiraceae_ASV09620	0.486565	0.00145474	0.192694
Isocitric.acid	c__Clostridia.o__Clostridiales_ASV10855	-0.486428	0.00145992	0.192694
CA	g__Prevotella.s__copri_ASV03204	-0.486406	0.00146075	0.192694
isoLCA	o__Clostridiales.f__Lachnospiraceae_ASV08982	0.48618	0.00146936	0.192694
isoLCA	g__.Ruminococcus..s__gnavus_ASV09397	0.48651	0.00145682	0.192694
Linolenic.acid	o__Clostridiales.f__Ruminococcaceae_ASV13495	-0.486209	0.00146823	0.192694
Arachidonic.acid	c__Mollicutes.o__RF39_ASV10246	-0.486175	0.00146954	0.192694
Dihomo.gamma.linolenic.acid	f__Lachnospiraceae.g__Shuttleworthia_ASV14896	-0.486297	0.00146491	0.192694
Dihomo.gamma.linolenic.acid	o__Clostridiales.f__Ruminococcaceae_ASV13849	-0.486387	0.00146149	0.192694
Dihomo.gamma.linolenic.acid	g__Blautia.s__producta_ASV08959	0.486318	0.0014641	0.192694
Docosahexaenoic.acid	f__Ruminococcaceae.g__Oscillospira_ASV13645	-0.486411	0.00146058	0.192694
X2.2.Dimethyladipic.acid	o__Clostridiales.f__Lachnospiraceae_ASV10079	0.486208	0.00146828	0.192694
X7.KetoLCA	f__Ruminococcaceae.g__Oscillospira_ASV13755	-0.48643	0.00145986	0.192694
Adipate	o__Clostridiales.f__Ruminococcaceae_ASV00121	0.486129	0.00147127	0.19281
DPA	g__Blautia.s__producta_ASV08959	0.486098	0.00147248	0.19286
Azelate	c__Mollicutes.o__RF39_ASV10246	0.486024	0.00147531	0.193121
Pentanoate	o__Clostridiales.f__Ruminococcaceae_ASV00121	0.485933	0.00147879	0.19321
Hexanoic.acid	c__Clostridia.o__Clostridiales_ASV08559	0.485919	0.00147933	0.19321
HDCA	o__Clostridiales.f__Lachnospiraceae_ASV08982	0.485941	0.00147847	0.19321
Tridecanoic.acid	f__.Odoribacteraceae..g__Butyricimonas_ASV06676	0.485941	0.00147847	0.19321
DPA	c__Clostridia.o__Clostridiales_ASV15397	-0.48581	0.00148348	0.193643
Glutarate	o__Burkholderiales.f__Comamonadaceae_ASV11269	-0.485688	0.00148818	0.193819
X2.Phenylpropionate	o__Clostridiales.f__Lachnospiraceae_ASV09753	0.485736	0.00148635	0.193819
CA	g__.Ruminococcus..s__gnavus_ASV09357	0.485714	0.0014872	0.193819
GCDCA	o__Clostridiales.f__Christensenellaceae_ASV10908	-0.485696	0.00148788	0.193819
X4.Hydroxyphenylpyruvic.acid	f__Lachnospiraceae.g__Coprococcus_ASV10133	0.485625	0.00149061	0.193918
TCDCA	o__Clostridiales.f__Lachnospiraceae_ASV09981	-0.485638	0.00149014	0.193918
Oxoproline	o__Clostridiales.f__Ruminococcaceae_ASV14269	0.485547	0.00149363	0.194019
Methylsuccinic.acid	f__Actinomycetaceae.g__Actinomyces_ASV08365	-0.485571	0.00149271	0.194019
all.cis.4.7.10.13.16.Docosapentaenoic.acid	c__Clostridia.o__Clostridiales_ASV07336	-0.48554	0.0014939	0.194019
Indole.3.carboxylic.acid	c__Clostridia.o__Clostridiales_ASV10341	0.485491	0.0014958	0.194079
Glutarate	o__Clostridiales.f__Ruminococcaceae_ASV14280	0.485439	0.00149779	0.194079
X2.Hydroxybutyric.acid	c__Clostridia.o__Clostridiales_ASV08592	-0.48542	0.00149856	0.194079
Pentanoate	g__Clostridium.s__aldenense_ASV09504	-0.48542	0.00149856	0.194079
Pentanoate	c__Clostridia.o__Clostridiales_ASV08935	0.485439	0.00149779	0.194079
Glutarate	o__Fusobacteriales.f__Fusobacteriaceae_ASV15593	-0.485226	0.00150609	0.194221
Hydrocinnamic.acid	f__Ruminococcaceae.g__Ruminococcus_ASV08168	0.485226	0.00150609	0.194221
Sebacic.acid	o__Clostridiales.f__Ruminococcaceae_ASV13851	0.485226	0.00150609	0.194221
Butyric.acid	c__Clostridia.o__Clostridiales_ASV10855	0.485217	0.00150645	0.194221
Adipate	o__Coriobacteriales.f__Coriobacteriaceae_ASV07244	0.485259	0.00150481	0.194221
Methyglutarate	f__Ruminococcaceae.g__Oscillospira_ASV13790	0.485176	0.00150805	0.194221
HCA	o__Clostridiales.f__Ruminococcaceae_ASV13082	-0.485276	0.00150412	0.194221
Docosahexaenoic.acid	f__Ruminococcaceae.g__Oscillospira_ASV13790	-0.485176	0.00150805	0.194221
DPA	f__Ruminococcaceae.g__Oscillospira_ASV13747	-0.485176	0.00150805	0.194221
Methylmalonylcarnitine	c__Clostridia.o__Clostridiales_ASV08935	0.485183	0.00150776	0.194221
Adipate	o__Clostridiales.f__Ruminococcaceae_ASV13865	0.485153	0.00150893	0.194226
Phenylacetic.acid	o__Clostridiales.f__Christensenellaceae_ASV10891	0.484967	0.00151621	0.194903
X4.Hydroxyphenylpyruvic.acid	c__Clostridia.o__Clostridiales_ASV10341	0.484954	0.00151671	0.194903
Pentanoate	o__Clostridiales.f__Ruminococcaceae_ASV12992	0.484973	0.00151595	0.194903
X3.Methyladipic.acid	o__Clostridiales.f__Ruminococcaceae_ASV13704	0.484899	0.00151888	0.195074
X2.3.Diaminopropionic.acid	f__Lachnospiraceae.g__.Ruminococcus._ASV15299	-0.484842	0.0015211	0.195249
X3.Methyl.2.oxopentanoic.acid	f__Dehalobacteriaceae.g__Dehalobacterium_ASV07447	0.48482	0.00152198	0.195254
DCA	g__Clostridium.s__ramosum_ASV12509	-0.484777	0.00152364	0.19536
Serine	o__Clostridiales.f__Ruminococcaceae_ASV00145	0.484725	0.00152571	0.195517
Pyrrole.2.carboxylic.acid	f__Lachnospiraceae.g__Coprococcus_ASV10133	0.484685	0.00152726	0.195539
X2.2.Dimethyladipic.acid	o__Clostridiales.f__Lachnospiraceae_ASV09528	0.484678	0.00152757	0.195539
Ketoleucine	c__Clostridia.o__Clostridiales_ASV10826	0.484514	0.00153404	0.196245
Carnitine	o__Clostridiales.f__Ruminococcaceae_ASV07000	-0.484495	0.00153478	0.196245
Indole.3.carboxylic.acid	o__Clostridiales.f__Lachnospiraceae_ASV08946	0.484442	0.00153688	0.196372
p.Hydroxyphenylacetic.acid	c__Mollicutes.o__RF39_ASV10246	-0.484363	0.00154002	0.196372
isoLCA	o__Clostridiales.f__Ruminococcaceae_ASV14280	0.484413	0.00153803	0.196372
Tridecanoic.acid	o__Coriobacteriales.f__Coriobacteriaceae_ASV15140	0.484396	0.00153872	0.196372
DPA	g__Roseburia.s__faecis_ASV15263	-0.48437	0.00153974	0.196372
Histidine	o__Clostridiales.f__Ruminococcaceae_ASV14741	-0.484196	0.00154666	0.196534
Phenylalanine	f__Turicibacteraceae.g__Turicibacter_ASV14204	-0.484182	0.00154724	0.196534
Sebacic.acid	o__Bacteroidales.f__Rikenellaceae_ASV04278	0.484283	0.00154321	0.196534
p.Hydroxyphenylacetic.acid	g__Bacteroides.s__fragilis_ASV04119	0.484192	0.00154684	0.196534
Oxoglutarate	g__Oxalobacter.s__formigenes_ASV11831	0.484226	0.00154548	0.196534
GLCA	o__Clostridiales.f__Ruminococcaceae_ASV00331	0.484283	0.00154321	0.196534
X3..3.Hydroxyphenyl..3.hydroxypropanoic.acid	f__Ruminococcaceae.g__Oscillospira_ASV12634	-0.484217	0.00154583	0.196534
CA	o__Bacteroidales.f__Rikenellaceae_ASV03800	-0.484114	0.00154993	0.196595
LCA	f__Ruminococcaceae.g__Ruminococcus_ASV08163	0.484106	0.00155027	0.196595
Linolenic.acid	o__Clostridiales.f__Ruminococcaceae_ASV12942	-0.484124	0.00154955	0.196595
Hydrocinnamic.acid	f__Ruminococcaceae.g__Ruminococcus_ASV07853	0.48388	0.00155931	0.196609
Hydrocinnamic.acid	o__Clostridiales.f__Lachnospiraceae_ASV08865	0.483895	0.00155869	0.196609
Isobutyric.acid	f__Ruminococcaceae.g__Oscillospira_ASV13755	0.483993	0.00155476	0.196609
Isobutyric.acid	f__Lachnospiraceae.g__Oribacterium_ASV08975	-0.48392	0.00155772	0.196609
Pentanoate	f__Lachnospiraceae.g__Coprococcus_ASV10069	0.48387	0.00155972	0.196609
Oxalate	g__Veillonella.s__parvula_ASV13154	0.484061	0.00155206	0.196609
HDCA	f__Lachnospiraceae.g__Coprococcus_ASV15440	0.483964	0.00155593	0.196609
HCA	f__Ruminococcaceae.g__Oscillospira_ASV13602	-0.48392	0.00155772	0.196609
Decanoic.acid	o__Coriobacteriales.f__Coriobacteriaceae_ASV10586	0.484043	0.00155278	0.196609
isoLCA	c__Clostridia.o__Clostridiales_ASV10826	0.48391	0.0015581	0.196609
X5Z.Dodecenoic.acid	f__Veillonellaceae.g__Megamonas_ASV07056	-0.483977	0.00155543	0.196609
Histidine	o__Clostridiales.f__Lachnospiraceae_ASV09133	-0.483785	0.00156312	0.19681
Ketoleucine	o__Clostridiales.f__Christensenellaceae_ASV10872	0.483746	0.00156471	0.19681
LCA	c__Clostridia.o__Clostridiales_ASV10829	0.483745	0.00156472	0.19681
Carnitine	o__Clostridiales.f__Lachnospiraceae_ASV08982	-0.483795	0.00156272	0.19681
Arginine	o__Clostridiales.f__Ruminococcaceae_ASV00145	0.483593	0.00157088	0.197034
X2.Phenylpropionate	o__Bacteroidales.f__Rikenellaceae_ASV04265	0.483533	0.00157331	0.197034
Oxoproline	g__Ruminococcus.s__bromii_ASV07576	0.48365	0.00156855	0.197034
Isobutyric.acid	o__Clostridiales.f__Ruminococcaceae_ASV07212	0.483543	0.00157288	0.197034
Isobutyric.acid	f__Ruminococcaceae.g__Oscillospira_ASV12656	0.483557	0.00157232	0.197034
HCA	o__Clostridiales.f__Lachnospiraceae_ASV09858	-0.483611	0.00157012	0.197034
Tridecanoic.acid	f__Lachnospiraceae.g__Shuttleworthia_ASV14896	0.483611	0.00157012	0.197034
Arachidonic.acid	f__Methanobacteriaceae.g__Methanobrevibacter_ASV00375	-0.483557	0.00157232	0.197034
Glutarate	o__Clostridiales.f__Ruminococcaceae_ASV07169	0.483455	0.00157646	0.197322
Creatine	f__Ruminococcaceae.g__Ruminococcus_ASV07554	-0.483387	0.00157921	0.197559
Anserine	g__Rothia.s__dentocariosa_ASV08337	-0.483318	0.001582	0.197667
X4.Hydroxyphenylpyruvic.acid	f__Ruminococcaceae.g__Oscillospira_ASV13602	0.483303	0.00158263	0.197667
Phenylpyruvate	f__Turicibacteraceae.g__Turicibacter_ASV14204	0.483334	0.00158136	0.197667
Arachidonic.acid	o__Clostridiales.f__Ruminococcaceae_ASV12942	-0.483274	0.00158381	0.197708
alpha.Aminobutyric.acid	g__.Eubacterium..s__dolichum_ASV12427	0.483217	0.00158614	0.197719
Heptanoic.acid	c__Clostridia.o__Clostridiales_ASV10341	0.483209	0.00158647	0.197719
Tridecanoic.acid	f__Ruminococcaceae.g__Oscillospira_ASV13747	0.483217	0.00158614	0.197719
Methyglutarate	g__Alistipes.s__onderdonkii_ASV05119	0.48318	0.00158765	0.19776
Hexanoic.acid	o__Clostridiales.f__Ruminococcaceae_ASV13814	0.48308	0.00159172	0.198161
Indole.3.carboxylic.acid	f__Christensenellaceae.g__Christensenella_ASV07476	0.482991	0.00159537	0.19819
HDCA	o__Clostridiales.f__Ruminococcaceae_ASV08179	0.483025	0.00159398	0.19819
Tridecanoic.acid	o__Clostridiales.f__Lachnospiraceae_ASV14885	0.48299	0.00159538	0.19819
Dihomo.gamma.linolenic.acid	c__Clostridia.o__Clostridiales_ASV07336	-0.48299	0.00159538	0.19819
Ethylmethylacetic.acid	f__Lachnospiraceae.g__Blautia_ASV09311	0.482809	0.00160281	0.19828
Indole.3.carboxylic.acid	o__Clostridiales.f__Ruminococcaceae_ASV00331	0.482806	0.00160296	0.19828
Malonate	o__Clostridiales.f__Ruminococcaceae_ASV13865	-0.482809	0.00160281	0.19828
N.Methylnicotinamide	o__Clostridiales.f__Ruminococcaceae_ASV13808	0.482875	0.00160012	0.19828
Hexanoic.acid	o__Clostridiales.f__Ruminococcaceae_ASV13033	0.482864	0.00160056	0.19828
Hexanoic.acid	o__Clostridiales.f__Christensenellaceae_ASV10872	0.48294	0.00159745	0.19828
CA	o__Clostridiales.f__Ruminococcaceae_ASV13548	-0.482874	0.00160017	0.19828
Pentadecanoic.acid	f__.Odoribacteraceae..g__Odoribacter_ASV04963	0.482811	0.00160276	0.19828
DPA	f__Turicibacteraceae.g__Turicibacter_ASV14204	-0.482769	0.00160448	0.198362
Histidine	o__Clostridiales.f__Lachnospiraceae_ASV09528	-0.482623	0.0016105	0.198393
Azelate	c__Clostridia.o__Clostridiales_ASV10341	0.482671	0.0016085	0.198393
N.Acetylserine	f__Methanobacteriaceae.g__Methanobrevibacter_ASV00375	0.482707	0.00160702	0.198393
Oxoproline	c__Clostridia.o__Clostridiales_ASV08935	0.482617	0.00161074	0.198393
Methyglutarate	o__Clostridiales.f__Ruminococcaceae_ASV13808	0.482644	0.00160965	0.198393
Docosahexaenoic.acid	f__Methanobacteriaceae.g__Methanobrevibacter_ASV00375	-0.482707	0.00160702	0.198393
cis.7.10.13.16.Docosatetraenoic.acid	f__Lachnospiraceae.g__Dorea_ASV15355	-0.48263	0.00161022	0.198393
X7.KetoLCA	o__Clostridiales.f__Lachnospiraceae_ASV14891	-0.482574	0.00161254	0.198509
Hexanoic.acid	o__Clostridiales.f__Ruminococcaceae_ASV13808	0.482528	0.00161443	0.198531
Ricinoleic.acid	c__Clostridia.o__Clostridiales_ASV10341	-0.482537	0.00161404	0.198531
Acetic.acid	o__Clostridiales.f__Lachnospiraceae_ASV09489	-0.482412	0.00161923	0.198804
Adipate	c__Clostridia.o__Clostridiales_ASV10853	0.482412	0.00161923	0.198804
X3..3.Hydroxyphenyl..3.hydroxypropanoic.acid	o__Clostridiales.f__Ruminococcaceae_ASV13030	-0.482424	0.00161874	0.198804
Pentanoate	o__Clostridiales.f__Ruminococcaceae_ASV12993	0.482361	0.00162137	0.198856
TCDCA	o__Clostridiales.f__Ruminococcaceae_ASV13027	-0.482361	0.00162137	0.198856
Erythronic.acid	o__Clostridiales.f__Ruminococcaceae_ASV13808	-0.482296	0.00162404	0.198973
Methyglutarate	f__Ruminococcaceae.g__Ruminococcus_ASV08130	0.482298	0.00162395	0.198973
cis.7.10.13.16.Docosatetraenoic.acid	f__Ruminococcaceae.g__Oscillospira_ASV13790	-0.482237	0.00162651	0.19917
X2.Phenylpropionate	o__Clostridiales.f__Ruminococcaceae_ASV12992	0.482141	0.00163053	0.199241
Tridecanoic.acid	o__Clostridiales.f__Ruminococcaceae_ASV13030	0.482141	0.00163053	0.199241
GLCA	f__Lachnospiraceae.g__Lachnobacterium_ASV08916	0.482141	0.00163053	0.199241
Palmitoleic.acid	o__Clostridiales.f__.Mogibacteriaceae._ASV10525	-0.482181	0.00162886	0.199241
X3.Methyladipic.acid	c__Mollicutes.o__RF39_ASV10246	0.482098	0.00163231	0.199353
Hydrocinnamic.acid	g__Gemmiger.s__formicilis_ASV00103	0.48203	0.00163515	0.199594
Ethylmethylacetic.acid	f__Ruminococcaceae.g__Oscillospira_ASV13645	0.481948	0.00163858	0.199826
X3.Methyladipic.acid	g__Prevotella.s__copri_ASV03212	0.481944	0.00163878	0.199826
Ethylmethylacetic.acid	c__Mollicutes.o__RF39_ASV10246	0.481796	0.00164498	0.20003
Ethylmethylacetic.acid	o__Clostridiales.f__Ruminococcaceae_ASV13495	0.481591	0.00165364	0.20003
Ethylmethylacetic.acid	o__Clostridiales.f__Christensenellaceae_ASV10908	0.481591	0.00165364	0.20003
Indole.3.carboxylic.acid	o__Clostridiales.f__Ruminococcaceae_ASV13818	0.481803	0.0016447	0.20003
X5.Aminolevulinic.acid	f__Ruminococcaceae.g__Oscillospira_ASV13790	0.481584	0.00165393	0.20003
Malonate	f__Ruminococcaceae.g__Oscillospira_ASV12659	-0.481857	0.0016424	0.20003
Phthalic.acid	o__Bacteroidales.f__Rikenellaceae_ASV04278	0.481597	0.00165336	0.20003
X3.Methyladipic.acid	g__Alistipes.s__onderdonkii_ASV05119	0.48172	0.00164817	0.20003
GUDCA	o__Clostridiales.f__Lachnospiraceae_ASV08946	-0.481737	0.00164746	0.20003
Dodecanoic.acid	o__Clostridiales.f__.Mogibacteriaceae._ASV08652	0.481796	0.00164498	0.20003
Dodecanoic.acid	c__Clostridia.o__Clostridiales_ASV08559	0.481678	0.00164995	0.20003
X9E.tetradecenoic.acid	o__Clostridiales.f__Ruminococcaceae_ASV14748	-0.481576	0.00165427	0.20003
Linolenic.acid	o__Clostridiales.f__.Mogibacteriaceae._ASV08652	-0.481645	0.00165134	0.20003
DPA	g__Prevotella.s__copri_ASV03212	-0.481583	0.00165396	0.20003
DPA	g__Clostridium.s__clostridioforme_ASV09123	-0.481704	0.00164886	0.20003
X10Z.Nonadecenoic.acid	o__Clostridiales.f__Ruminococcaceae_ASV13026	-0.481591	0.00165364	0.20003
Hydrocinnamic.acid	o__Clostridiales.f__Ruminococcaceae_ASV06902	0.481452	0.0016595	0.200347
Hexanoic.acid	c__Clostridia.o__Clostridiales_ASV10280	0.481472	0.00165865	0.200347
X7.KetoLCA	f__Lachnospiraceae.g__Blautia_ASV09078	-0.481464	0.001659	0.200347
Indole.3.carboxylic.acid	o__Clostridiales.f__Lachnospiraceae_ASV09382	0.481411	0.00166127	0.200457
Decanoic.acid	f__Lachnospiraceae.g__Coprococcus_ASV15011	0.481379	0.00166263	0.200517
Azelate	o__Clostridiales.f__Christensenellaceae_ASV07882	0.481223	0.00166926	0.200688
Sebacic.acid	f__Ruminococcaceae.g__Ruminococcus_ASV13064	0.481258	0.00166778	0.200688
Oxoproline	o__Clostridiales.f__Ruminococcaceae_ASV13704	0.481271	0.0016672	0.200688
Methyglutarate	o__Clostridiales.f__Ruminococcaceae_ASV13818	0.481252	0.00166801	0.200688
Isocaproic.acid	g__Clostridium.s__ramosum_ASV12509	-0.481263	0.00166755	0.200688
GUDCA	c__Clostridia.o__Clostridiales_ASV07372	-0.481223	0.00166926	0.200688
Methylsuccinic.acid	o__Clostridiales.f__Ruminococcaceae_ASV00307	0.481192	0.00167057	0.200742
Glutarate	c__Clostridia.o__Clostridiales_ASV10826	0.48089	0.0016835	0.20219
Glutarate	o__Clostridiales.f__Ruminococcaceae_ASV00331	0.480792	0.00168773	0.202593
Maleate	o__Bacteroidales.f__Rikenellaceae_ASV04265	0.480728	0.0016905	0.20282
Ketoleucine	o__Clostridiales.f__Ruminococcaceae_ASV12472	0.480565	0.00169754	0.203139
Erythronic.acid	o__Clostridiales.f__.Mogibacteriaceae._ASV08643	-0.480565	0.00169754	0.203139
X9E.tetradecenoic.acid	o__Clostridiales.f__Ruminococcaceae_ASV13495	-0.480565	0.00169754	0.203139
Pentadecanoic.acid	f__Alcaligenaceae.g__Sutterella_ASV11813	0.480605	0.00169581	0.203139
X7.KetoLCA	f__Lachnospiraceae.g__Blautia_ASV10662	-0.48062	0.00169515	0.203139
Dimethylglycine	f__Ruminococcaceae.g__Anaerotruncus_ASV07500	0.480481	0.00170115	0.20315
Suberate	f__Dehalobacteriaceae.g__Dehalobacterium_ASV07447	0.480523	0.00169933	0.20315
Arachidonic.acid	o__Clostridiales.f__Lachnospiraceae_ASV09981	-0.480521	0.00169941	0.20315
DPA	o__Clostridiales.f__Lachnospiraceae_ASV09677	-0.480481	0.00170115	0.20315
Tridecanoic.acid	f__Ruminococcaceae.g__Oscillospira_ASV12627	0.480441	0.0017029	0.203254
Phenylacetic.acid	o__Clostridiales.f__Ruminococcaceae_ASV12993	0.480308	0.00170868	0.203691
Myristoleic.acid	f__Bacteroidaceae.g__Bacteroides_ASV04502	-0.480296	0.00170919	0.203691
Ricinoleic.acid	f__Lachnospiraceae.g__.Ruminococcus._ASV09012	-0.480326	0.00170791	0.203691
Malonate	o__Bacteroidales.f__Rikenellaceae_ASV03791	-0.480214	0.00171279	0.204014
GABA	o__Clostridiales.f__Ruminococcaceae_ASV13704	-0.480126	0.00171662	0.204365
Ketoleucine	g__Oxalobacter.s__formigenes_ASV11831	0.480041	0.00172034	0.204493
GUDCA	o__Clostridiales.f__Ruminococcaceae_ASV13818	-0.480041	0.00172034	0.204493
isoLCA	o__Coriobacteriales.f__Coriobacteriaceae_ASV15140	0.48008	0.00171861	0.204493
Indole.3.Acetate	o__Clostridiales.f__Lachnospiraceae_ASV09677	0.479931	0.00172517	0.204646
N.Acetyltryptophan	g__Faecalibacterium.s__prausnitzii_ASV00199	-0.479943	0.00172461	0.204646
Oxalate	g__Veillonella.s__parvula_ASV13157	0.479934	0.00172504	0.204646
Isocitric.acid	o__Xanthomonadales.f__Xanthomonadaceae_ASV17751	0.479952	0.00172425	0.204646
Hydrocinnamic.acid	o__Clostridiales.f__Lachnospiraceae_ASV08982	0.479742	0.00173348	0.204897
alpha.Ketoisovaleric.acid	g__Oxalobacter.s__formigenes_ASV11831	0.47982	0.00173001	0.204897
Tryptophan	g__Clostridium.s__aldenense_ASV09504	0.479833	0.00172945	0.204897
Undecylenic.acid	f__Ruminococcaceae.g__Ruminococcus_ASV08136	0.479742	0.00173348	0.204897
Docosahexaenoic.acid	f__Ruminococcaceae.g__Ruminococcus_ASV08163	-0.479782	0.00173172	0.204897
cis.7.10.13.16.Docosatetraenoic.acid	c__Clostridia.o__Clostridiales_ASV08559	-0.479751	0.00173308	0.204897
Methylmalonylcarnitine	f__Dehalobacteriaceae.g__Dehalobacterium_ASV07447	0.479852	0.00172862	0.204897
Palmitoleic.acid	o__Clostridiales.f__.Mogibacteriaceae._ASV08647	-0.479656	0.00173726	0.205239
Serine	f__Ruminococcaceae.g__Oscillospira_ASV12734	0.479625	0.00173865	0.205298
Myristoleic.acid	f__Veillonellaceae.g__Acidaminococcus_ASV13103	-0.479591	0.00174013	0.205368
Indole.3.carboxylic.acid	o__Clostridiales.f__Ruminococcaceae_ASV12472	0.479538	0.00174247	0.205435
TUDCA	o__Clostridiales.f__Ruminococcaceae_ASV13704	-0.479553	0.00174181	0.205435
X10Z.Heptadecenoic.acid	f__Veillonellaceae.g__Megamonas_ASV07056	0.479514	0.00174354	0.205456
X2.3.Diaminopropionic.acid	c__Clostridia.o__Clostridiales_ASV07372	0.479421	0.00174765	0.205731
GABA	g__Alistipes.s__putredinis_ASV05127	-0.479401	0.00174854	0.205731
X4.Hydroxybenzoate	f__Lachnospiraceae.g__Roseburia_ASV15223	-0.479427	0.00174738	0.205731
HDCA	o__Clostridiales.f__Ruminococcaceae_ASV13865	0.479355	0.00175058	0.205867
N.Phenylacetylphenylalanine	c__Mollicutes.o__RF39_ASV10246	0.479229	0.0017562	0.205899
X3.Methyl.2.oxopentanoic.acid	o__Clostridiales.f__Christensenellaceae_ASV10872	0.479315	0.00175238	0.205899
Octanoic.acid	o__Clostridiales.f__Ruminococcaceae_ASV13010	0.479299	0.00175311	0.205899
Undecylenic.acid	o__Clostridiales.f__Ruminococcaceae_ASV13814	0.479265	0.00175462	0.205899
Tridecanoic.acid	o__Clostridiales.f__Ruminococcaceae_ASV08179	0.479241	0.00175567	0.205899
Dihomo.gamma.linolenic.acid	o__Clostridiales.f__Ruminococcaceae_ASV13826	-0.479229	0.0017562	0.205899
Phthalic.acid	o__Clostridiales.f__Christensenellaceae_ASV10872	0.479181	0.00175837	0.20605
GABA	c__Mollicutes.o__RF39_ASV10246	-0.479078	0.00176294	0.206481
Histidine	f__Ruminococcaceae.g__Oscillospira_ASV12656	-0.479025	0.00176535	0.206659
Rhamnose	f__Lachnospiraceae.g__Coprococcus_ASV15440	-0.479001	0.00176638	0.206675
Oleic.acid	o__Actinomycetales.f__Actinomycetaceae_ASV08357	-0.478912	0.00177039	0.207039
Myristic.acid	o__Clostridiales.f__Ruminococcaceae_ASV14269	0.478881	0.0017718	0.207099
Sebacic.acid	f__Ruminococcaceae.g__Oscillospira_ASV12656	0.478741	0.00177808	0.207374
Methylsuccinic.acid	o__Clostridiales.f__Lachnospiraceae_ASV14885	0.478741	0.00177808	0.207374
Methylsuccinic.acid	o__Clostridiales.f__Ruminococcaceae_ASV13808	0.478709	0.00177952	0.207374
GUDCA	o__Clostridiales.f__Lachnospiraceae_ASV09528	-0.478719	0.00177907	0.207374
Tridecanoic.acid	f__Enterococcaceae.g__Enterococcus_ASV13967	-0.478741	0.00177808	0.207374
Methylmalonylcarnitine	o__Clostridiales.f__Christensenellaceae_ASV07886	0.478776	0.0017765	0.207374
Sebacic.acid	f__Lachnospiraceae.g__Shuttleworthia_ASV14896	0.478644	0.00178249	0.20751
Decanoic.acid	o__Clostridiales.f__Lachnospiraceae_ASV09981	0.478652	0.00178211	0.20751
X2.3.Diaminopropionic.acid	f__Ruminococcaceae.g__Oscillospira_ASV13786	0.478319	0.0017972	0.207964
Ethylmethylacetic.acid	o__Clostridiales.f__Ruminococcaceae_ASV13548	0.478255	0.0018001	0.207964
Hydrocinnamic.acid	o__Clostridiales.f__.Mogibacteriaceae._ASV08643	0.478255	0.0018001	0.207964
Butyric.acid	g__Clostridium.s__celatum_ASV14603	0.478498	0.00178908	0.207964
Phenylacetylglutamine	g__Roseburia.s__faecis_ASV15263	-0.478437	0.00179186	0.207964
Isovaleric.acid	f__Ruminococcaceae.g__Oscillospira_ASV13790	0.478319	0.0017972	0.207964
Hexanoic.acid	f__Ruminococcaceae.g__Oscillospira_ASV13755	0.478379	0.00179447	0.207964
Suberate	o__Clostridiales.f__Ruminococcaceae_ASV14280	0.478255	0.0018001	0.207964
Suberate	f__Ruminococcaceae.g__Oscillospira_ASV13747	0.478319	0.0017972	0.207964
Oxoglutarate	c__Clostridia.o__Clostridiales_ASV10341	0.478509	0.00178856	0.207964
[truncated: 677 more rows]

## Sheet: halla rural met FFQ_Fig.S1
halla results for stool metabolomics and FFQ components using 40 rural and rural-urban samples
X_features	Y_features	association	p-values	q-values
Ricinoleic.acid	Saturated_fat_gr_day	0.59137	5.86044e-05	0.0607141
Ricinoleic.acid	MUFA_g_day	0.60469	3.58671e-05	0.0607141
Dihomo.gamma.linolenic.acid	Vitamin_D_mcg_day	0.599812	4.30413e-05	0.0607141
Dihomo.gamma.linolenic.acid	Fish_and_poultry_servings_week	0.606317	3.37292e-05	0.0607141
DPA	Fish_and_poultry_servings_week	0.597494	4.68887e-05	0.0607141
Decanoic.acid	Vitamin_D_mcg_day	-0.573921	0.000107996	0.0783994
DPA	Vitamin_D_mcg_day	0.570544	0.00012108	0.0783994
cis.7.10.13.16.Docosatetraenoic.acid	Fish_and_poultry_servings_week	0.574124	0.000107254	0.0783994
cis.7.10.13.16.Docosatetraenoic.acid	Vitamin_D_mcg_day	0.550469	0.000233052	0.134135
Palmitoleic.acid	Fish_and_poultry_servings_week	0.535642	0.000368293	0.190776
aminoadipate	Fish_and_poultry_servings_week	-0.527007	0.000476181	0.196464
Benzoic.acid	Calcium_mg_day	0.513133	0.000709483	0.196464
N.Acetyltryptophan	Vitamin_D_mcg_day	0.518949	0.000601515	0.196464
Phenylpyruvate	Fish_and_poultry_servings_week	-0.52391	0.000521284	0.196464
X6.Carboxyhexanoate	Fish_and_poultry_servings_week	-0.510676	0.000760059	0.196464
Decanoic.acid	Fish_and_poultry_servings_week	-0.509362	0.000788405	0.196464
X9E.tetradecenoic.acid	Dairy_servings_day	0.508325	0.000811439	0.196464
Ricinoleic.acid	Red_and_processed_meat_servings_week	0.507528	0.000829538	0.196464
gamma.Linolenic.acid	Fish_and_poultry_servings_week	0.516965	0.000636582	0.196464
Succinic.Acid	Dairy_servings_day	-0.508421	0.000809289	0.196464
Oleic.acid	Dairy_servings_day	0.527365	0.000471211	0.196464
Petroselinic.acid	Protein_percentage_Kcal	0.507317	0.000834401	0.196464
Ketoleucine	Fish_and_poultry_servings_week	-0.503449	0.000927955	0.208992
