# Supplementary material for: Diet-omics in the Study of Urban and Rural Crohn disease Evolution (SOURCE) cohort
Source: Nat Commun. 2024 May 4;15:3764. doi: 10.1038/s41467-024-48106-6 (PMC11069498; doi:10.1038/s41467-024-48106-6)
Supplement: Supplementary file 7 — Supplementary Dataset 4 [file 41467_2024_48106_MOESM7_ESM.xlsx]

## Sheet: PERMANOVA_Fig.3&S3
PERMANOVA analysis of 16S microbial variance explained by FFQ and questionnaire data using each group and sub-cohort separately and controlling for age and gender
variable	Group	R2	p.val
added_sugar_g_day	Israel CD (n=20)	0.0917307	0.085
added_sugar_g_day	Israel Control (n=28)	0.0327791	0.707
Added_suger_percentage_Kcal	China CD (n=40)	0.0379839	0.033
Added_suger_percentage_Kcal	China Rural (n=88)	0.0203527	0.017
Added_suger_percentage_Kcal	China Rural-Urban (n=74)	0.0143552	0.761
Added_suger_percentage_Kcal	China Urban (n=121)	0.0103776	0.154
Added_suger_percentage_Kcal	Israel CD (n=20)	0.0590688	0.614
Added_suger_percentage_Kcal	Israel Control (n=28)	0.0426768	0.243
Age_at_start_of_swimming	China CD (n=40)	0.0253648	0.961
Age_at_start_of_swimming	China Rural (n=88)	0.0303753	0.564
Age_at_start_of_swimming	China Rural-Urban (n=74)	0.0226828	0.231
Age_at_start_of_swimming	China Urban (n=121)	0.0130704	0.6
Age_years	China CD (n=40)	0.0288479	0.253
Age_years	China Rural (n=88)	0.0252599	0.007
Age_years	China Rural-Urban (n=74)	0.0111274	0.808
Age_years	China Urban (n=121)	0.00850625	0.348
Age_years	Israel CD (n=20)	0.0662667	0.151
Age_years	Israel Control (n=28)	0.066279	0.007
alcohol_g_day	Israel CD (n=20)	0.0655342	0.429
alcohol_g_day	Israel Control (n=28)	0.0297381	0.852
alpha_fat_acids_g_day	Israel CD (n=20)	0.0807966	0.158
alpha_fat_acids_g_day	Israel Control (n=28)	0.044332	0.202
At_which_age_Chicken_pox	China CD (n=40)	0.0859404	0.433
At_which_age_Chicken_pox	China Rural (n=88)	0.115502	0.563
At_which_age_Chicken_pox	China Urban (n=121)	0.037505	0.103
At_which_age_Chicken_pox	Israel Control (n=28)	0.168683	0.043
At_which_age_Mumps	China Rural (n=88)	0.173719	0.427
At_which_age_Mumps	China Urban (n=121)	0.0710437	0.755
biotin_mcg_day	Israel CD (n=20)	0.0537631	0.753
biotin_mcg_day	Israel Control (n=28)	0.041663	0.3
BMI	China CD (n=40)	0.0327437	0.091
BMI	China Rural (n=88)	0.0178423	0.044
BMI	China Rural-Urban (n=74)	0.0155896	0.207
BMI	China Urban (n=121)	0.0115907	0.08
BMI	Israel CD (n=20)	0.0489352	0.723
BMI	Israel Control (n=28)	0.0325503	0.721
caffeine_mg_day	Israel CD (n=20)	0.0672837	0.399
caffeine_mg_day	Israel Control (n=28)	0.0448232	0.168
Calcium_mg_day	China CD (n=40)	0.0254836	0.45
Calcium_mg_day	China Rural (n=88)	0.0148379	0.131
Calcium_mg_day	China Rural-Urban (n=74)	0.0135025	0.454
Calcium_mg_day	China Urban (n=121)	0.0132648	0.055
Calcium_mg_day	Israel CD (n=20)	0.112992	0.016
Calcium_mg_day	Israel Control (n=28)	0.0331648	0.697
Calprotectin_numeric	Israel CD (n=20)	0.0565694	0.437
Calprotectin_numeric	Israel Control (n=28)	0.0313489	0.721
Carbohydrates_gr_day	China CD (n=40)	0.0248675	0.462
Carbohydrates_gr_day	China Rural (n=88)	0.0172178	0.053
Carbohydrates_gr_day	China Rural-Urban (n=74)	0.01338	0.452
Carbohydrates_gr_day	China Urban (n=121)	0.00964089	0.227
Carbohydrates_gr_day	Israel CD (n=20)	0.0860884	0.11
Carbohydrates_gr_day	Israel Control (n=28)	0.0491966	0.109
Carbohydrates_percentage_Kcal	China CD (n=40)	0.0213866	0.764
Carbohydrates_percentage_Kcal	China Rural (n=88)	0.0107869	0.469
Carbohydrates_percentage_Kcal	China Rural-Urban (n=74)	0.0191861	0.065
Carbohydrates_percentage_Kcal	China Urban (n=121)	0.0127505	0.049
Carbohydrates_percentage_Kcal	Israel CD (n=20)	0.0661133	0.424
Carbohydrates_percentage_Kcal	Israel Control (n=28)	0.0346567	0.626
carotene_mcg_day	Israel CD (n=20)	0.0931066	0.058
carotene_mcg_day	Israel Control (n=28)	0.0374309	0.471
chloride_mg_day	Israel CD (n=20)	0.0925287	0.075
chloride_mg_day	Israel Control (n=28)	0.028739	0.875
chol_mg_day	Israel CD (n=20)	0.0627054	0.509
chol_mg_day	Israel Control (n=28)	0.0390359	0.376
copper_mg_day	Israel CD (n=20)	0.0533529	0.769
copper_mg_day	Israel Control (n=28)	0.0521937	0.066
CRP_mg_L	Israel CD (n=20)	0.0480249	0.641
CRP_mg_L	Israel Control (n=28)	0.0216329	0.991
CRP_numeric	China CD (n=40)	0.0253428	0.453
CRP_numeric	China Rural (n=88)	0.0104996	0.53
CRP_numeric	China Rural-Urban (n=74)	0.0127227	0.58
CRP_numeric	China Urban (n=121)	0.00944982	0.24
CRP_numeric	Israel CD (n=20)	0.0480249	0.664
CRP_numeric	Israel Control (n=28)	0.0216329	0.998
Dairy_servings_day	China CD (n=40)	0.0214272	0.745
Dairy_servings_day	China Rural (n=88)	0.00963832	0.669
Dairy_servings_day	China Rural-Urban (n=74)	0.0217926	0.028
Dairy_servings_day	China Urban (n=121)	0.0110416	0.11
Dairy_servings_day	Israel CD (n=20)	0.123957	0.006
Dairy_servings_day	Israel Control (n=28)	0.0365833	0.491
Does_the_patient_use_NSAIDS.	Israel CD (n=20)	0.0648941	0.488
Does_the_patient_use_NSAIDS.	Israel Control (n=28)	0.0511712	0.053
Eggs_servings_week	China CD (n=40)	0.0262563	0.408
Eggs_servings_week	China Rural (n=88)	0.0176117	0.043
Eggs_servings_week	China Rural-Urban (n=74)	0.0136529	0.396
Eggs_servings_week	China Urban (n=121)	0.00940007	0.227
Eggs_servings_week	Israel CD (n=20)	0.0689742	0.375
Eggs_servings_week	Israel Control (n=28)	0.0369875	0.505
Energy_Kcal_day	China CD (n=40)	0.0288764	0.209
Energy_Kcal_day	China Rural (n=88)	0.0214098	0.02
Energy_Kcal_day	China Rural-Urban (n=74)	0.02041	0.041
Energy_Kcal_day	China Urban (n=121)	0.0131874	0.045
Energy_Kcal_day	Israel CD (n=20)	0.0680072	0.41
Energy_Kcal_day	Israel Control (n=28)	0.045432	0.162
Fat_gr_day	China CD (n=40)	0.0346352	0.07
Fat_gr_day	China Rural (n=88)	0.0212773	0.013
Fat_gr_day	China Rural-Urban (n=74)	0.0242386	0.01
Fat_gr_day	China Urban (n=121)	0.0132657	0.05
Fat_gr_day	Israel CD (n=20)	0.0527747	0.768
Fat_gr_day	Israel Control (n=28)	0.0413216	0.298
Fat_percentage_Kcal	China CD (n=40)	0.0265533	0.353
Fat_percentage_Kcal	China Rural (n=88)	0.0119228	0.341
Fat_percentage_Kcal	China Rural-Urban (n=74)	0.0149413	0.266
Fat_percentage_Kcal	China Urban (n=121)	0.0103227	0.149
Fat_percentage_Kcal	Israel CD (n=20)	0.0582957	0.626
Fat_percentage_Kcal	Israel Control (n=28)	0.0267183	0.934
Ferrus_mg_day	China CD (n=40)	0.0277582	0.315
Ferrus_mg_day	China Rural (n=88)	0.0188438	0.038
Ferrus_mg_day	China Rural-Urban (n=74)	0.0148047	0.277
Ferrus_mg_day	China Urban (n=121)	0.0121457	0.066
Ferrus_mg_day	Israel CD (n=20)	0.0438756	0.936
Ferrus_mg_day	Israel Control (n=28)	0.0544091	0.048
Fibers_gr_day	China CD (n=40)	0.0267138	0.379
Fibers_gr_day	China Rural (n=88)	0.0123034	0.265
Fibers_gr_day	China Rural-Urban (n=74)	0.0191692	0.079
Fibers_gr_day	China Urban (n=121)	0.0117924	0.082
Fibers_gr_day	Israel CD (n=20)	0.0671027	0.43
Fibers_gr_day	Israel Control (n=28)	0.0457637	0.15
Fish_and_poultry_servings_week	China CD (n=40)	0.0233214	0.623
Fish_and_poultry_servings_week	China Rural (n=88)	0.0160217	0.077
Fish_and_poultry_servings_week	China Rural-Urban (n=74)	0.0172985	0.121
Fish_and_poultry_servings_week	China Urban (n=121)	0.00798924	0.473
Fish_and_poultry_servings_week	Israel CD (n=20)	0.0694523	0.356
Fish_and_poultry_servings_week	Israel Control (n=28)	0.0378642	0.453
folate_mcg_day	Israel CD (n=20)	0.0601745	0.587
folate_mcg_day	Israel Control (n=28)	0.0479108	0.121
Fruits_servings_day	China CD (n=40)	0.0257507	0.457
Fruits_servings_day	China Rural (n=88)	0.0106122	0.513
Fruits_servings_day	China Rural-Urban (n=74)	0.0116304	0.728
Fruits_servings_day	China Urban (n=121)	0.0117782	0.078
Fruits_servings_day	Israel CD (n=20)	0.0975617	0.05
Fruits_servings_day	Israel Control (n=28)	0.0513822	0.071
Gender	China CD (n=40)	0.026338	0.411
Gender	China Rural (n=88)	0.0108588	0.44
Gender	China Rural-Urban (n=74)	0.0145089	0.309
Gender	China Urban (n=121)	0.0085914	0.349
Gender	Israel CD (n=20)	0.0385793	0.853
Gender	Israel Control (n=28)	0.0531003	0.048
Height_cm	China CD (n=40)	0.0224343	0.704
Height_cm	China Rural (n=88)	0.00816234	0.911
Height_cm	China Rural-Urban (n=74)	0.020588	0.037
Height_cm	China Urban (n=121)	0.00846632	0.368
Height_cm	Israel CD (n=20)	0.0309462	0.994
Height_cm	Israel Control (n=28)	0.0433812	0.228
How_many_months_breastfed	China CD (n=40)	0.0369086	0.656
How_many_months_breastfed	China Rural (n=88)	0.0128724	0.553
How_many_months_breastfed	China Rural-Urban (n=74)	0.0191011	0.921
How_many_months_breastfed	China Urban (n=121)	0.0142746	0.242
How_many_months_breastfed	Israel Control (n=28)	0.0685727	0.862
If_YES_when_did_you_start_contraceptive_pill	China Urban (n=121)	0.118822	0.762
If_YES_when_did_you_start_contraceptive_pill	Israel CD (n=20)	0.214327	0.164
If_YES_when_did_you_start_contraceptive_pill	Israel Control (n=28)	0.126581	0.076
inflamed_area_Ascending_colon_0.unchecked_1.checked	China CD (n=40)	0.0255573	0.452
inflamed_area_Ascending_colon_0.unchecked_1.checked	Israel CD (n=20)	0.0574173	0.316
inflamed_area_cecum_0.unchecked_1.checked	China CD (n=40)	0.0207667	0.828
inflamed_area_cecum_0.unchecked_1.checked	Israel CD (n=20)	0.0452572	0.679
inflamed_area_Descending_colon_0.unchecked_1.checked	China CD (n=40)	0.0190063	0.898
inflamed_area_Descending_colon_0.unchecked_1.checked	Israel CD (n=20)	0.0476577	0.622
inflamed_area_none_0.unchecked_1.checked	Israel CD (n=20)	0.0545203	0.439
inflamed_area_none_0.unchecked_1.checked	Israel Control (n=28)	0.0319441	0.621
inflamed_area_rectum_0.unchecked_1.checked	China CD (n=40)	0.0218066	0.74
inflamed_area_rectum_0.unchecked_1.checked	Israel CD (n=20)	0.0509295	0.469
inflamed_area_sigmoid_colon_0.unchecked_1.checked	China CD (n=40)	0.0207877	0.832
inflamed_area_sigmoid_colon_0.unchecked_1.checked	Israel CD (n=20)	0.0417663	0.786
inflamed_area_terminal_ileum_0.unchecked_1.checked	China CD (n=40)	0.0314877	0.144
inflamed_area_terminal_ileum_0.unchecked_1.checked	Israel CD (n=20)	0.0356477	0.928
inflamed_area_terminal_ileum_0.unchecked_1.checked	Israel Control (n=28)	0.0398939	0.218
inflamed_area_Transverse_colon_0.unchecked_1.checked	China CD (n=40)	0.019813	0.88
inflamed_area_Transverse_colon_0.unchecked_1.checked	Israel CD (n=20)	0.0478666	0.601
iodine_mcg_day	Israel CD (n=20)	0.0796559	0.169
iodine_mcg_day	Israel Control (n=28)	0.0398981	0.352
LCM_0.unchecked_1.checked	China CD (n=40)	0.0307481	0.145
LCM_0.unchecked_1.checked	China Rural (n=88)	0.0149295	0.112
LCM_0.unchecked_1.checked	China Urban (n=121)	0.00849279	0.367
LCM_0.unchecked_1.checked	Israel CD (n=20)	0.0445786	0.768
Legumes_servings_week	China CD (n=40)	0.0351458	0.056
Legumes_servings_week	China Rural (n=88)	0.0132816	0.206
Legumes_servings_week	China Rural-Urban (n=74)	0.0202564	0.029
Legumes_servings_week	China Urban (n=121)	0.00965507	0.218
Legumes_servings_week	Israel CD (n=20)	0.0382713	0.977
Legumes_servings_week	Israel Control (n=28)	0.0471772	0.134
Low_fat_dairy_servings_day	China CD (n=40)	0.0147302	0.995
Low_fat_dairy_servings_day	China Rural-Urban (n=74)	0.00911688	0.972
Low_fat_dairy_servings_day	China Urban (n=121)	0.00695511	0.718
Low_fat_dairy_servings_day	Israel CD (n=20)	0.0864016	0.125
Low_fat_dairy_servings_day	Israel Control (n=28)	0.039421	0.357
LPA_leisure_physical_activity_min_week	Israel CD (n=20)	0.073799	0.336
LPA_leisure_physical_activity_min_week	Israel Control (n=28)	0.0394433	0.371
maganese_mg_day	Israel CD (n=20)	0.0704704	0.339
maganese_mg_day	Israel Control (n=28)	0.0373384	0.429
magnesium_mg_day	Israel CD (n=20)	0.0439511	0.939
magnesium_mg_day	Israel Control (n=28)	0.0538315	0.048
MUFA_g_day	China CD (n=40)	0.0270342	0.35
MUFA_g_day	China Rural (n=88)	0.0237925	0.008
MUFA_g_day	China Rural-Urban (n=74)	0.0266329	0.009
MUFA_g_day	China Urban (n=121)	0.0130799	0.047
MUFA_g_day	Israel CD (n=20)	0.0505532	0.831
MUFA_g_day	Israel Control (n=28)	0.0406862	0.319
niacin_mg_day	Israel CD (n=20)	0.0524493	0.777
niacin_mg_day	Israel Control (n=28)	0.0303815	0.812
nitrate_mg_day	Israel CD (n=20)	0.0549472	0.712
nitrate_mg_day	Israel Control (n=28)	0.0355781	0.512
nitrite_mg_day	Israel CD (n=20)	0.0714904	0.305
nitrite_mg_day	Israel Control (n=28)	0.033362	0.66
nitrogen_g_day	Israel CD (n=20)	0.0392575	0.972
nitrogen_g_day	Israel Control (n=28)	0.036571	0.5
nol_mg_day	Israel CD (n=20)	0.053914	0.75
nol_mg_day	Israel Control (n=28)	0.0373764	0.454
Olive_oil_servings_day	Israel CD (n=20)	0.0669485	0.374
Olive_oil_servings_day	Israel Control (n=28)	0.0288598	0.86
Olives.nuts.seed_servings_day	China CD (n=40)	0.0179359	0.925
Olives.nuts.seed_servings_day	China Rural (n=88)	0.00977703	0.695
Olives.nuts.seed_servings_day	China Rural-Urban (n=74)	0.0115923	0.752
Olives.nuts.seed_servings_day	China Urban (n=121)	0.0134163	0.031
Olives.nuts.seed_servings_day	Israel CD (n=20)	0.0645777	0.5
Olives.nuts.seed_servings_day	Israel Control (n=28)	0.0501804	0.081
omega_3_g_day	Israel CD (n=20)	0.0603213	0.579
omega_3_g_day	Israel Control (n=28)	0.0320041	0.716
omega_6_g_day	Israel CD (n=20)	0.0506871	0.824
omega_6_g_day	Israel Control (n=28)	0.0343689	0.63
origin_father_askenazi	Israel CD (n=20)	0.053141	0.391
origin_father_askenazi	Israel Control (n=28)	0.0395504	0.257
origin_father_other	Israel CD (n=20)	0.0590613	0.288
origin_father_other	Israel Control (n=28)	0.0275583	0.851
origin_father_sefaradi	Israel CD (n=20)	0.0596673	0.245
origin_father_sefaradi	Israel Control (n=28)	0.0425086	0.169
origin_mother_askenazi	Israel CD (n=20)	0.0664799	0.141
origin_mother_askenazi	Israel Control (n=28)	0.0343534	0.481
origin_mother_other	Israel Control (n=28)	0.0344127	0.456
origin_mother_sefaradi	Israel CD (n=20)	0.0563963	0.316
origin_mother_sefaradi	Israel Control (n=28)	0.0310101	0.664
pantothenate_mg_day	Israel CD (n=20)	0.0460367	0.914
pantothenate_mg_day	Israel Control (n=28)	0.0413005	0.317
phospho_mg_day	Israel CD (n=20)	0.0524435	0.761
phospho_mg_day	Israel Control (n=28)	0.0469632	0.135
potassium_mg_day	Israel CD (n=20)	0.0505079	0.821
potassium_mg_day	Israel Control (n=28)	0.0459531	0.187
Protein_gr_day	China CD (n=40)	0.033422	0.092
Protein_gr_day	China Rural (n=88)	0.017616	0.047
Protein_gr_day	China Rural-Urban (n=74)	0.0229745	0.018
Protein_gr_day	China Urban (n=121)	0.0136762	0.039
Protein_gr_day	Israel CD (n=20)	0.0422151	0.965
Protein_gr_day	Israel Control (n=28)	0.0362937	0.5
Protein_percentage_Kcal	China CD (n=40)	0.0283432	0.278
Protein_percentage_Kcal	China Rural (n=88)	0.00773935	0.968
Protein_percentage_Kcal	China Rural-Urban (n=74)	0.0198189	0.053
Protein_percentage_Kcal	China Urban (n=121)	0.0133797	0.042
Protein_percentage_Kcal	Israel CD (n=20)	0.0658742	0.429
Protein_percentage_Kcal	Israel Control (n=28)	0.0293936	0.861
PUFA_g_day	China CD (n=40)	0.0351889	0.056
PUFA_g_day	China Rural (n=88)	0.0112422	0.393
PUFA_g_day	China Rural-Urban (n=74)	0.0208676	0.033
PUFA_g_day	China Urban (n=121)	0.0118043	0.067
PUFA_g_day	Israel CD (n=20)	0.0527762	0.782
PUFA_g_day	Israel Control (n=28)	0.0396962	0.388
Red_and_processed_meat_servings_week	China CD (n=40)	0.0293045	0.273
Red_and_processed_meat_servings_week	China Rural (n=88)	0.0181517	0.04
Red_and_processed_meat_servings_week	China Rural-Urban (n=74)	0.0156936	0.197
Red_and_processed_meat_servings_week	China Urban (n=121)	0.0117624	0.073
Red_and_processed_meat_servings_week	Israel CD (n=20)	0.070147	0.345
Red_and_processed_meat_servings_week	Israel Control (n=28)	0.0321112	0.729
Regular_physical_activities_walking_jogging_cycling_swimming_over_30_minutes_or_similar_activities_at_present	China CD (n=40)	0.0574577	0.174
Regular_physical_activities_walking_jogging_cycling_swimming_over_30_minutes_or_similar_activities_at_present	China Rural (n=88)	0.0253514	0.221
Regular_physical_activities_walking_jogging_cycling_swimming_over_30_minutes_or_similar_activities_at_present	China Rural-Urban (n=74)	0.0364381	0.046
Regular_physical_activities_walking_jogging_cycling_swimming_over_30_minutes_or_similar_activities_at_present	China Urban (n=121)	0.0168325	0.399
Regular_physical_activities_walking_jogging_cycling_swimming_over_30_minutes_or_similar_activities_at_present	Israel CD (n=20)	0.13402	0.617
Regular_physical_activities_walking_jogging_cycling_swimming_over_30_minutes_or_similar_activities_at_present	Israel Control (n=28)	0.0715721	0.801
Regular_physical_activities_walking_jogging_cycling_swimming_over_30_minutes_or_similar_activities_before_diagnosis_of_IBD	China CD (n=40)	0.0481202	0.612
Regular_physical_activities_walking_jogging_cycling_swimming_over_30_minutes_or_similar_activities_before_diagnosis_of_IBD	Israel CD (n=20)	0.119044	0.695
Regular_physical_activities_walking_jogging_cycling_swimming_over_30_minutes_or_similar_activities_before_diagnosis_of_IBD	Israel Control (n=28)	0.0828054	0.809
retinol_mcg_day	Israel CD (n=20)	0.0722822	0.354
retinol_mcg_day	Israel Control (n=28)	0.0493165	0.089
riboflavin_mg_day	Israel CD (n=20)	0.0569261	0.672
riboflavin_mg_day	Israel Control (n=28)	0.0458555	0.146
Saturated_fat_gr_day	China CD (n=40)	0.0292697	0.229
Saturated_fat_gr_day	China Rural (n=88)	0.020311	0.02
Saturated_fat_gr_day	China Rural-Urban (n=74)	0.0253778	0.011
Saturated_fat_gr_day	China Urban (n=121)	0.0128877	0.058
Saturated_fat_gr_day	Israel CD (n=20)	0.0614407	0.573
Saturated_fat_gr_day	Israel Control (n=28)	0.0395893	0.347
Saturated_fat_percentage_Kcal	China CD (n=40)	0.0207289	0.785
Saturated_fat_percentage_Kcal	China Rural (n=88)	0.012209	0.294
Saturated_fat_percentage_Kcal	China Rural-Urban (n=74)	0.018574	0.065
Saturated_fat_percentage_Kcal	China Urban (n=121)	0.0085443	0.343
Saturated_fat_percentage_Kcal	Israel CD (n=20)	0.0503141	0.841
Saturated_fat_percentage_Kcal	Israel Control (n=28)	0.0350927	0.599
selenium_mcg_day	Israel CD (n=20)	0.081028	0.167
selenium_mcg_day	Israel Control (n=28)	0.0320729	0.748
Separated_at_X_years_of_age_Brought_up_together_with_your_siblings	Israel Control (n=28)	0.101202	0.884
Separated_at_X_years_of_age_Shared_bedroom	Israel Control (n=28)	0.0516045	0.841
Separated_at_X_years_of_age_Shared_day_nursery	China Urban (n=121)	0.0805505	0.258
Separated_at_X_years_of_age_Went_to_the_same_schools	China CD (n=40)	0.0581492	0.456
Separated_at_X_years_of_age_Went_to_the_same_schools	China Rural (n=88)	0.0254774	0.459
Separated_at_X_years_of_age_Went_to_the_same_schools	China Rural-Urban (n=74)	0.0289722	0.316
Separated_at_X_years_of_age_Went_to_the_same_schools	China Urban (n=121)	0.0235353	0.126
Separated_at_X_years_of_age_Went_to_the_same_schools	Israel Control (n=28)	0.116756	0.807
Sibling_1._born_year	China CD (n=40)	0.0571255	0.033
Sibling_1._born_year	China Rural-Urban (n=74)	0.0273506	0.616
Sibling_1._born_year	China Urban (n=121)	0.0123676	0.566
Sibling_2._born_year	China CD (n=40)	0.0904954	0.597
Sibling_2._born_year	China Rural-Urban (n=74)	0.0639667	0.492
Sibling_2._born_year	China Urban (n=121)	0.0230792	0.871
Sibling_3._born_year	China Urban (n=121)	0.109067	0.317
Sodium_mg_day	China CD (n=40)	0.0293239	0.213
Sodium_mg_day	China Rural (n=88)	0.0173916	0.042
Sodium_mg_day	China Rural-Urban (n=74)	0.0209084	0.043
Sodium_mg_day	China Urban (n=121)	0.0113754	0.103
Sodium_mg_day	Israel CD (n=20)	0.0829305	0.133
Sodium_mg_day	Israel Control (n=28)	0.0370625	0.479
sretinol_mcg_day	Israel CD (n=20)	0.0697654	0.383
sretinol_mcg_day	Israel Control (n=28)	0.0349822	0.593
starch_g_day	Israel CD (n=20)	0.0756805	0.249
starch_g_day	Israel Control (n=28)	0.0329636	0.687
sugar_g_day	Israel CD (n=20)	0.102849	0.047
sugar_g_day	Israel Control (n=28)	0.0511816	0.06
TEM_0.unchecked_1.checked	China CD (n=40)	0.0313496	0.141
TEM_0.unchecked_1.checked	China Rural (n=88)	0.0149295	0.115
TEM_0.unchecked_1.checked	China Urban (n=121)	0.00849279	0.366
TEM_0.unchecked_1.checked	Israel CD (n=20)	0.0546414	0.44
TEM_0.unchecked_1.checked	Israel Control (n=28)	0.0369865	0.386
thiamin_mg_day	Israel CD (n=20)	0.0521055	0.786
thiamin_mg_day	Israel Control (n=28)	0.0302592	0.813
Time_in_City_last_year	China CD (n=40)	0.0222849	0.701
Time_in_City_last_year	China Urban (n=121)	0.00663823	0.824
Time_in_City_last_year	Israel CD (n=20)	0.0551369	0.53
Time_in_City_last_year	Israel Control (n=28)	0.0447495	0.244
total_cis_g_day	Israel CD (n=20)	0.0688175	0.373
total_cis_g_day	Israel Control (n=28)	0.0572837	0.027
total_trans_g_day	Israel CD (n=20)	0.0721634	0.298
total_trans_g_day	Israel Control (n=28)	0.0268336	0.939
tryphtophan_mg_day	Israel CD (n=20)	0.0409159	0.968
tryphtophan_mg_day	Israel Control (n=28)	0.0399707	0.344
Vegetables_servings_day	China CD (n=40)	0.0306878	0.171
Vegetables_servings_day	China Rural (n=88)	0.0106148	0.487
Vegetables_servings_day	China Rural-Urban (n=74)	0.00955583	0.965
Vegetables_servings_day	China Urban (n=121)	0.0121058	0.082
Vegetables_servings_day	Israel CD (n=20)	0.0760219	0.247
Vegetables_servings_day	Israel Control (n=28)	0.039375	0.362
Vitamin_B12_mcg_day	China CD (n=40)	0.0210475	0.728
Vitamin_B12_mcg_day	China Rural (n=88)	0.00917961	0.744
Vitamin_B12_mcg_day	China Rural-Urban (n=74)	0.0146761	0.295
Vitamin_B12_mcg_day	China Urban (n=121)	0.00575663	0.954
Vitamin_B12_mcg_day	Israel CD (n=20)	0.0666893	0.413
Vitamin_B12_mcg_day	Israel Control (n=28)	0.0405954	0.314
vitamin_b6_mg_day	Israel CD (n=20)	0.0492144	0.883
vitamin_b6_mg_day	Israel Control (n=28)	0.0480715	0.112
vitamin_c_mg_day	Israel CD (n=20)	0.0604276	0.552
vitamin_c_mg_day	Israel Control (n=28)	0.0419444	0.267
Vitamin_D_mcg_day	China CD (n=40)	0.0264295	0.381
Vitamin_D_mcg_day	China Rural (n=88)	0.00926036	0.734
Vitamin_D_mcg_day	China Rural-Urban (n=74)	0.0155123	0.223
Vitamin_D_mcg_day	China Urban (n=121)	0.0101713	0.177
Vitamin_D_mcg_day	Israel CD (n=20)	0.0621386	0.534
Vitamin_D_mcg_day	Israel Control (n=28)	0.0434508	0.226
vitamin_e_mg_day	Israel CD (n=20)	0.0908129	0.088
vitamin_e_mg_day	Israel Control (n=28)	0.0440806	0.216
vitamin_k_mcg_day	Israel CD (n=20)	0.0620389	0.553
vitamin_k_mcg_day	Israel Control (n=28)	0.038955	0.397
water_g_day	Israel CD (n=20)	0.0447437	0.926
water_g_day	Israel Control (n=28)	0.0428237	0.233
Weight_kilograms	China CD (n=40)	0.031628	0.14
Weight_kilograms	China Rural (n=88)	0.0157226	0.08
Weight_kilograms	China Rural-Urban (n=74)	0.0135128	0.402
Weight_kilograms	China Urban (n=121)	0.00879434	0.302
Weight_kilograms	Israel CD (n=20)	0.0417869	0.868
Weight_kilograms	Israel Control (n=28)	0.0360147	0.448
Whole_grains_servings_day	China CD (n=40)	0.0160293	0.974
Whole_grains_servings_day	China Rural (n=88)	0.0111084	0.424
Whole_grains_servings_day	China Rural-Urban (n=74)	0.0159141	0.209
Whole_grains_servings_day	China Urban (n=121)	0.00889693	0.294
Whole_grains_servings_day	Israel CD (n=20)	0.0769039	0.256
Whole_grains_servings_day	Israel Control (n=28)	0.0348464	0.572
X1._Do_you_have_Siblings	China CD (n=40)	0.022541	0.675
X1._Do_you_have_Siblings	China Rural (n=88)	0.0156727	0.074
X1._Do_you_have_Siblings	China Rural-Urban (n=74)	0.0110773	0.835
X1._Do_you_have_Siblings	China Urban (n=121)	0.0119939	0.069
X10a._Dog	China CD (n=40)	0.0213641	0.765
X10a._Dog	China Rural (n=88)	0.00989943	0.623
X10a._Dog	China Rural-Urban (n=74)	0.0121909	0.675
X10a._Dog	China Urban (n=121)	0.00905124	0.269
X10a._Dog	Israel CD (n=20)	0.0431123	0.856
X10a._Dog	Israel Control (n=28)	0.0469088	0.149
X10b._Cat	China CD (n=40)	0.0165603	0.981
X10b._Cat	China Rural (n=88)	0.0165889	0.061
X10b._Cat	China Rural-Urban (n=74)	0.0165553	0.156
X10b._Cat	China Urban (n=121)	0.00672254	0.796
X10b._Cat	Israel CD (n=20)	0.042664	0.916
X10b._Cat	Israel Control (n=28)	0.0459825	0.208
X10c._Rodents	China Urban (n=121)	0.0117211	0.087
X10c._Rodents	Israel CD (n=20)	0.0555997	0.592
X10c._Rodents	Israel Control (n=28)	0.0353401	0.683
X10d._Birds	China CD (n=40)	0.027866	0.284
X10d._Birds	China Rural-Urban (n=74)	0.0115047	0.753
X10d._Birds	China Urban (n=121)	0.0111181	0.107
X10d._Birds	Israel CD (n=20)	0.061253	0.452
X10d._Birds	Israel Control (n=28)	0.0496907	0.161
X10e._Aquarium_fish	China CD (n=40)	0.0475081	0.004
X10e._Aquarium_fish	China Rural-Urban (n=74)	0.0205136	0.034
X10e._Aquarium_fish	China Urban (n=121)	0.00950171	0.219
X10e._Aquarium_fish	Israel CD (n=20)	0.0674821	0.305
X10e._Aquarium_fish	Israel Control (n=28)	0.0500871	0.119
X10f._Regular_horse.riding	Israel Control (n=28)	0.0363639	0.647
X10g._Farm_animals	China CD (n=40)	0.0234187	0.613
X10g._Farm_animals	China Rural (n=88)	0.0155831	0.087
X10g._Farm_animals	China Rural-Urban (n=74)	0.0203214	0.039
X10g._Farm_animals	China Urban (n=121)	0.00720137	0.669
X10g._Farm_animals	Israel Control (n=28)	0.0528101	0.157
X11._Swimming_up_to_age_20	China CD (n=40)	0.0944993	0.743
X11._Swimming_up_to_age_20	China Rural (n=88)	0.0519094	0.121
X11._Swimming_up_to_age_20	Israel CD (n=20)	0.10346	0.726
X11._Swimming_up_to_age_20	Israel Control (n=28)	0.0879171	0.298
X12.Active_Smoker	China CD (n=40)	0.0234633	0.587
X12.Active_Smoker	China Urban (n=121)	0.00509277	0.986
X12.Active_Smoker	China Rural (n=88)	0.0234692	0.009
X12.Active_Smoker	China Rural-Urban (n=74)	0.0126342	0.578
X12.Active_Smoker	Israel CD (n=20)	0.0526052	0.618
X12.Active_Smoker	Israel Control (n=28)	0.0572346	0.125
X12.Previous_or_Current_Tobacco_Use	China CD (n=40)	0.0209206	0.78
X12.Previous_or_Current_Tobacco_Use	China Urban (n=121)	0.00564405	0.956
X12.Previous_or_Current_Tobacco_Use	China Rural (n=88)	0.0142041	0.161
X12.Previous_or_Current_Tobacco_Use	China Rural-Urban (n=74)	0.011578	0.758
X12.Previous_or_Current_Tobacco_Use	Israel CD (n=20)	0.0513441	0.654
X12.Previous_or_Current_Tobacco_Use	Israel Control (n=28)	0.0478491	0.1
X13a._Have_you_used_a_contraceptive_pill	China CD (n=40)	0.020233	0.844
X13a._Have_you_used_a_contraceptive_pill	China Rural-Urban (n=74)	0.0122622	0.681
X13a._Have_you_used_a_contraceptive_pill	China Urban (n=121)	0.0070883	0.679
X13a._Have_you_used_a_contraceptive_pill	Israel CD (n=20)	0.113672	0.632
X13a._Have_you_used_a_contraceptive_pill	Israel Control (n=28)	0.0516155	0.645
X13b._Do_you_still_use_the_contraceptive_pill	Israel CD (n=20)	0.135809	0.369
X13b._Do_you_still_use_the_contraceptive_pill	Israel Control (n=28)	0.0485838	0.923
X13c._If_used_intermittently_._how_many_years_of_use_totally_contraceptive_pill	China Urban (n=121)	0.125567	0.661
X13c._If_used_intermittently_._how_many_years_of_use_totally_contraceptive_pill	Israel Control (n=28)	0.186963	0.299
X15a._Fruit_all_type	China CD (n=40)	0.0444573	0.8
X15a._Fruit_all_type	China Rural (n=88)	0.0189222	0.798
X15a._Fruit_all_type	China Rural-Urban (n=74)	0.025903	0.608
X15a._Fruit_all_type	China Urban (n=121)	0.0124552	0.953
X15a._Fruit_all_type	Israel CD (n=20)	0.157018	0.048
X15a._Fruit_all_type	Israel Control (n=28)	0.0832583	0.232
X15a._Fruit_all_type__n	China CD (n=40)	0.0214055	0.752
X15a._Fruit_all_type__n	China Rural (n=88)	0.00800701	0.924
X15a._Fruit_all_type__n	China Rural-Urban (n=74)	0.0128298	0.522
X15a._Fruit_all_type__n	China Urban (n=121)	0.00773455	0.521
X15a._Fruit_all_type__n	Israel CD (n=20)	0.0818899	0.15
X15a._Fruit_all_type__n	Israel Control (n=28)	0.0422291	0.334
X15b._Vegetables_all_types	China CD (n=40)	0.0428605	0.841
X15b._Vegetables_all_types	China Rural (n=88)	0.0257764	0.175
X15b._Vegetables_all_types	China Rural-Urban (n=74)	0.029934	0.221
X15b._Vegetables_all_types	China Urban (n=121)	0.0171814	0.349
X15b._Vegetables_all_types	Israel CD (n=20)	0.119122	0.419
X15b._Vegetables_all_types	Israel Control (n=28)	0.0829712	0.198
X15b._Vegetables_all_types__n	China CD (n=40)	0.0251124	0.487
X15b._Vegetables_all_types__n	China Rural (n=88)	0.0149188	0.105
X15b._Vegetables_all_types__n	China Rural-Urban (n=74)	0.0151358	0.265
X15b._Vegetables_all_types__n	China Urban (n=121)	0.00505459	0.991
X15b._Vegetables_all_types__n	Israel CD (n=20)	0.0727118	0.302
X15b._Vegetables_all_types__n	Israel Control (n=28)	0.0404841	0.328
X15c.__Eggs	China CD (n=40)	0.0383931	0.952
X15c.__Eggs	China Rural (n=88)	0.0182592	0.872
X15c.__Eggs	China Rural-Urban (n=74)	0.0251949	0.65
X15c.__Eggs	China Urban (n=121)	0.0170151	0.379
X15c.__Eggs	Israel CD (n=20)	0.1139	0.505
X15c.__Eggs	Israel Control (n=28)	0.0676479	0.635
X15c.__Eggs__n	China CD (n=40)	0.0176374	0.936
X15c.__Eggs__n	China Rural (n=88)	0.0102047	0.587
X15c.__Eggs__n	China Rural-Urban (n=74)	0.0125051	0.611
X15c.__Eggs__n	China Urban (n=121)	0.00956446	0.213
X15c.__Eggs__n	Israel CD (n=20)	0.0589707	0.63
X15c.__Eggs__n	Israel Control (n=28)	0.0389796	0.414
X15d._Bread_slices_day	China CD (n=40)	0.0489863	0.548
X15d._Bread_slices_day	China Rural-Urban (n=74)	0.0260231	0.627
X15d._Bread_slices_day	China Urban (n=121)	0.0155662	0.614
X15d._Bread_slices_day	Israel CD (n=20)	0.131209	0.239
X15d._Bread_slices_day	Israel Control (n=28)	0.0618372	0.829
X15d._Bread_slices_day__n	China CD (n=40)	0.0249116	0.46
X15d._Bread_slices_day__n	China Rural-Urban (n=74)	0.017511	0.106
X15d._Bread_slices_day__n	China Urban (n=121)	0.0064622	0.875
X15d._Bread_slices_day__n	Israel CD (n=20)	0.0790696	0.194
X15d._Bread_slices_day__n	Israel Control (n=28)	0.0255463	0.95
X15e._Type_of_bread	China CD (n=40)	0.0225172	0.67
X15e._Type_of_bread	China Rural-Urban (n=74)	0.0138022	0.381
X15e._Type_of_bread	China Urban (n=121)	0.00888289	0.3
X15e._Type_of_bread	Israel CD (n=20)	0.0506141	0.76
X15e._Type_of_bread	Israel Control (n=28)	0.0573823	0.048
X15e._Type_of_bread__n	China CD (n=40)	0.0225172	0.695
X15e._Type_of_bread__n	China Rural-Urban (n=74)	0.0138022	0.364
X15e._Type_of_bread__n	China Urban (n=121)	0.00865447	0.341
X15e._Type_of_bread__n	Israel CD (n=20)	0.0594596	0.703
X15e._Type_of_bread__n	Israel Control (n=28)	0.0573823	0.039
X15f._Breakfast__._Muesli.type	China CD (n=40)	0.0469487	0.658
X15f._Breakfast__._Muesli.type	China Rural-Urban (n=74)	0.0267865	0.514
X15f._Breakfast__._Muesli.type	China Urban (n=121)	0.0122312	0.982
X15f._Breakfast__._Muesli.type	Israel CD (n=20)	0.146062	0.063
X15f._Breakfast__._Muesli.type	Israel Control (n=28)	0.0677473	0.901
X15f._Breakfast__._Muesli.type__n	China CD (n=40)	0.0172561	0.962
X15f._Breakfast__._Muesli.type__n	China Rural-Urban (n=74)	0.0128925	0.576
X15f._Breakfast__._Muesli.type__n	China Urban (n=121)	0.00576852	0.958
X15f._Breakfast__._Muesli.type__n	Israel CD (n=20)	0.100251	0.021
X15f._Breakfast__._Muesli.type__n	Israel Control (n=28)	0.0357445	0.792
X15g._Breakfast_cereals_._Cornflakes.type	China CD (n=40)	0.0311271	0.172
X15g._Breakfast_cereals_._Cornflakes.type	China Rural (n=88)	0.0119147	0.34
X15g._Breakfast_cereals_._Cornflakes.type	China Rural-Urban (n=74)	0.0160197	0.16
X15g._Breakfast_cereals_._Cornflakes.type	China Urban (n=121)	0.00812104	0.443
X15g._Breakfast_cereals_._Cornflakes.type	Israel CD (n=20)	0.0577254	0.431
X15g._Breakfast_cereals_._Cornflakes.type	Israel Control (n=28)	0.0774645	0.734
X15g._Breakfast_cereals_._Cornflakes.type__n	China CD (n=40)	0.0311271	0.14
X15g._Breakfast_cereals_._Cornflakes.type__n	China Rural (n=88)	0.0119147	0.325
X15g._Breakfast_cereals_._Cornflakes.type__n	China Rural-Urban (n=74)	0.0160197	0.193
X15g._Breakfast_cereals_._Cornflakes.type__n	China Urban (n=121)	0.00828678	0.421
X15g._Breakfast_cereals_._Cornflakes.type__n	Israel CD (n=20)	0.0615335	0.564
X15g._Breakfast_cereals_._Cornflakes.type__n	Israel Control (n=28)	0.0409742	0.642
X15h._Canned_food_vegetables_fruits_legumes_meat_fish	China CD (n=40)	0.025789	0.421
X15h._Canned_food_vegetables_fruits_legumes_meat_fish	China Rural (n=88)	0.010257	0.593
X15h._Canned_food_vegetables_fruits_legumes_meat_fish	China Rural-Urban (n=74)	0.0132585	0.473
X15h._Canned_food_vegetables_fruits_legumes_meat_fish	China Urban (n=121)	0.0065797	0.803
X15h._Canned_food_vegetables_fruits_legumes_meat_fish	Israel CD (n=20)	0.101132	0.76
X15h._Canned_food_vegetables_fruits_legumes_meat_fish	Israel Control (n=28)	0.0946898	0.139
X15h._Canned_food_vegetables_fruits_legumes_meat_fish__n	China CD (n=40)	0.025789	0.42
X15h._Canned_food_vegetables_fruits_legumes_meat_fish__n	China Rural (n=88)	0.010257	0.571
X15h._Canned_food_vegetables_fruits_legumes_meat_fish__n	China Rural-Urban (n=74)	0.0132585	0.454
X15h._Canned_food_vegetables_fruits_legumes_meat_fish__n	China Urban (n=121)	0.0066005	0.828
X15h._Canned_food_vegetables_fruits_legumes_meat_fish__n	Israel CD (n=20)	0.0482051	0.853
X15h._Canned_food_vegetables_fruits_legumes_meat_fish__n	Israel Control (n=28)	0.0562635	0.079
X15i_i._Additional_sugar_in.__choice.Breakfast_cereals_with_milk__n	China CD (n=40)	0.0330343	0.1
X15i_i._Additional_sugar_in.__choice.Breakfast_cereals_with_milk__n	China Rural-Urban (n=74)	0.0204511	0.147
X15i_i._Additional_sugar_in.__choice.Breakfast_cereals_with_milk__n	China Urban (n=121)	0.00737071	0.62
X15i_i._Additional_sugar_in.__choice.Breakfast_cereals_with_milk__n	Israel CD (n=20)	0.0761661	0.299
X15i_i._Additional_sugar_in.__choice.Breakfast_cereals_with_milk__n	Israel Control (n=28)	0.0319612	0.738
X15i_i._Additional_sugar_in.__choice.Porridge__n	China CD (n=40)	0.0353961	0.064
X15i_i._Additional_sugar_in.__choice.Porridge__n	China Rural (n=88)	0.0091278	0.791
X15i_i._Additional_sugar_in.__choice.Porridge__n	China Rural-Urban (n=74)	0.0143314	0.743
X15i_i._Additional_sugar_in.__choice.Porridge__n	China Urban (n=121)	0.00784068	0.553
X15i_i._Additional_sugar_in.__choice.Porridge__n	Israel Control (n=28)	0.0455026	0.179
X15i_ii._Additional_sugar_in._Coffee_teaspoons.lumps_cup	China CD (n=40)	0.0561927	0.219
X15i_ii._Additional_sugar_in._Coffee_teaspoons.lumps_cup	China Rural-Urban (n=74)	0.0105387	0.884
X15i_ii._Additional_sugar_in._Coffee_teaspoons.lumps_cup	China Urban (n=121)	0.0161915	0.506
X15i_ii._Additional_sugar_in._Coffee_teaspoons.lumps_cup	Israel CD (n=20)	0.128112	0.274
X15i_ii._Additional_sugar_in._Coffee_teaspoons.lumps_cup	Israel Control (n=28)	0.0811664	0.499
X15i_ii._Additional_sugar_in._Coffee_teaspoons.lumps_cup__n	China CD (n=40)	0.0338656	0.08
X15i_ii._Additional_sugar_in._Coffee_teaspoons.lumps_cup__n	China Rural-Urban (n=74)	0.0105387	0.89
X15i_ii._Additional_sugar_in._Coffee_teaspoons.lumps_cup__n	China Urban (n=121)	0.00696008	0.737
X15i_ii._Additional_sugar_in._Coffee_teaspoons.lumps_cup__n	Israel CD (n=20)	0.0789855	0.218
X15i_ii._Additional_sugar_in._Coffee_teaspoons.lumps_cup__n	Israel Control (n=28)	0.0410725	0.569
X15i_iii._Tea_teaspoons.lumps_cup	China CD (n=40)	0.0192972	0.906
X15i_iii._Tea_teaspoons.lumps_cup	China Rural (n=88)	0.0159772	0.992
X15i_iii._Tea_teaspoons.lumps_cup	China Urban (n=121)	0.0157858	0.543
X15i_iii._Tea_teaspoons.lumps_cup	Israel CD (n=20)	0.117282	0.459
X15i_iii._Tea_teaspoons.lumps_cup	Israel Control (n=28)	0.0937271	0.293
X15i_iii._Tea_teaspoons.lumps_cup__n	China CD (n=40)	0.0192972	0.898
X15i_iii._Tea_teaspoons.lumps_cup__n	China Rural (n=88)	0.00869754	0.867
X15i_iii._Tea_teaspoons.lumps_cup__n	China Urban (n=121)	0.00882018	0.32
X15i_iii._Tea_teaspoons.lumps_cup__n	Israel CD (n=20)	0.0584188	0.653
X15i_iii._Tea_teaspoons.lumps_cup__n	Israel Control (n=28)	0.038312	0.759
X15j._Fast_food_e.g._food_from_a_hot.dog_stand_or_a_hamburger_restaurant	China CD (n=40)	0.0561469	0.238
X15j._Fast_food_e.g._food_from_a_hot.dog_stand_or_a_hamburger_restaurant	China Rural (n=88)	0.0119147	0.33
X15j._Fast_food_e.g._food_from_a_hot.dog_stand_or_a_hamburger_restaurant	China Rural-Urban (n=74)	0.025844	0.615
X15j._Fast_food_e.g._food_from_a_hot.dog_stand_or_a_hamburger_restaurant	China Urban (n=121)	0.0128313	0.941
X15j._Fast_food_e.g._food_from_a_hot.dog_stand_or_a_hamburger_restaurant	Israel CD (n=20)	0.136169	0.155
X15j._Fast_food_e.g._food_from_a_hot.dog_stand_or_a_hamburger_restaurant	Israel Control (n=28)	0.0855645	0.003
X15j._Fast_food_e.g._food_from_a_hot.dog_stand_or_a_hamburger_restaurant__n	China CD (n=40)	0.0313079	0.145
X15j._Fast_food_e.g._food_from_a_hot.dog_stand_or_a_hamburger_restaurant__n	China Rural (n=88)	0.0119147	0.322
X15j._Fast_food_e.g._food_from_a_hot.dog_stand_or_a_hamburger_restaurant__n	China Rural-Urban (n=74)	0.0106976	0.9
X15j._Fast_food_e.g._food_from_a_hot.dog_stand_or_a_hamburger_restaurant__n	China Urban (n=121)	0.0063675	0.858
X15j._Fast_food_e.g._food_from_a_hot.dog_stand_or_a_hamburger_restaurant__n	Israel CD (n=20)	0.079458	0.157
X15j._Fast_food_e.g._food_from_a_hot.dog_stand_or_a_hamburger_restaurant__n	Israel Control (n=28)	0.0895102	0.004
X15k._Drinks_._Juice	China CD (n=40)	0.0602532	0.14
X15k._Drinks_._Juice	China Rural (n=88)	0.0105783	0.472
X15k._Drinks_._Juice	China Rural-Urban (n=74)	0.0107306	0.884
X15k._Drinks_._Juice	China Urban (n=121)	0.0197927	0.125
X15k._Drinks_._Juice	Israel CD (n=20)	0.198524	0.001
X15k._Drinks_._Juice	Israel Control (n=28)	0.0364086	0.709
X15k._Drinks_._Juice__n	China CD (n=40)	0.0355793	0.039
X15k._Drinks_._Juice__n	China Rural (n=88)	0.0105783	0.519
X15k._Drinks_._Juice__n	China Rural-Urban (n=74)	0.0107306	0.885
X15k._Drinks_._Juice__n	China Urban (n=121)	0.00847325	0.375
X15k._Drinks_._Juice__n	Israel CD (n=20)	0.111791	0.025
X15k._Drinks_._Juice__n	Israel Control (n=28)	0.0388142	0.657
X15l._Drinks_._Soft_drinks	China CD (n=40)	0.0379698	0.963
X15l._Drinks_._Soft_drinks	China Rural (n=88)	0.00911728	0.792
X15l._Drinks_._Soft_drinks	China Rural-Urban (n=74)	0.0112395	0.795
X15l._Drinks_._Soft_drinks	China Urban (n=121)	0.0254193	0.019
X15l._Drinks_._Soft_drinks	Israel CD (n=20)	0.1402	0.129
X15l._Drinks_._Soft_drinks	Israel Control (n=28)	0.0695541	0.887
X15l._Drinks_._Soft_drinks__n	China CD (n=40)	0.0184336	0.927
X15l._Drinks_._Soft_drinks__n	China Rural (n=88)	0.00911728	0.773
X15l._Drinks_._Soft_drinks__n	China Rural-Urban (n=74)	0.0112395	0.795
X15l._Drinks_._Soft_drinks__n	China Urban (n=121)	0.0180592	0.003
X15l._Drinks_._Soft_drinks__n	Israel CD (n=20)	0.0898864	0.1
X15l._Drinks_._Soft_drinks__n	Israel Control (n=28)	0.0409726	0.551
X15m._Drinks_._Coffee	China CD (n=40)	0.0357984	0.982
X15m._Drinks_._Coffee	China Rural (n=88)	0.0162948	0.026
X15m._Drinks_._Coffee	China Rural-Urban (n=74)	0.0154985	0.607
X15m._Drinks_._Coffee	China Urban (n=121)	0.0152719	0.636
X15m._Drinks_._Coffee	Israel CD (n=20)	0.119858	0.391
X15m._Drinks_._Coffee	Israel Control (n=28)	0.0717978	0.561
X15m._Drinks_._Coffee__n	China CD (n=40)	0.0169663	0.966
X15m._Drinks_._Coffee__n	China Rural (n=88)	0.0162948	0.026
X15m._Drinks_._Coffee__n	China Rural-Urban (n=74)	0.0154985	0.59
X15m._Drinks_._Coffee__n	China Urban (n=121)	0.0077274	0.52
X15m._Drinks_._Coffee__n	Israel CD (n=20)	0.0664101	0.412
X15m._Drinks_._Coffee__n	Israel Control (n=28)	0.037982	0.487
X15n._Drinks_.Tea	China CD (n=40)	0.171366	0.08
X15n._Drinks_.Tea	China Rural (n=88)	0.065052	0.141
X15n._Drinks_.Tea	China Rural-Urban (n=74)	0.0732242	0.226
X15n._Drinks_.Tea	Israel CD (n=20)	0.283207	0.391
X15n._Drinks_.Tea	Israel Control (n=28)	0.0688926	1
X15n._Drinks_.Tea_ammount	China CD (n=40)	0.0552593	0.312
X15n._Drinks_.Tea_ammount	China Rural (n=88)	0.0247275	0.252
X15n._Drinks_.Tea_ammount	China Rural-Urban (n=74)	0.0252038	0.663
X15n._Drinks_.Tea_ammount	China Urban (n=121)	0.0190863	0.206
X15n._Drinks_.Tea_ammount	Israel CD (n=20)	0.0981028	0.839
X15n._Drinks_.Tea_ammount	Israel Control (n=28)	0.086002	0.853
X15n._Drinks_.Tea_ammount__n	China CD (n=40)	0.0294869	0.2
X15n._Drinks_.Tea_ammount__n	China Rural (n=88)	0.00798823	0.939
X15n._Drinks_.Tea_ammount__n	China Rural-Urban (n=74)	0.0107428	0.881
X15n._Drinks_.Tea_ammount__n	China Urban (n=121)	0.0116691	0.082
X15n._Drinks_.Tea_ammount__n	Israel CD (n=20)	0.0521527	0.788
X15n._Drinks_.Tea_ammount__n	Israel Control (n=28)	0.0484337	0.629
X16a._Infant_0.5years	China CD (n=40)	0.055344	0.304
X16a._Infant_0.5years	China Rural-Urban (n=74)	0.0143815	0.335
X16a._Infant_0.5years	China Urban (n=121)	0.0297512	0.106
X16a._Infant_0.5years	Israel CD (n=20)	0.111876	0.586
X16a._Infant_0.5years	Israel Control (n=28)	0.10264	0.083
X16b._Child_6.11years	China CD (n=40)	0.0439614	0.847
X16b._Child_6.11years	China Rural-Urban (n=74)	0.0143815	0.335
X16b._Child_6.11years	China Urban (n=121)	0.0307563	0.093
X16b._Child_6.11years	Israel CD (n=20)	0.103796	0.723
X16b._Child_6.11years	Israel Control (n=28)	0.079955	0.531
X16c._Adolescent_12.16_years	China CD (n=40)	0.0532664	0.332
X16c._Adolescent_12.16_years	China Rural (n=88)	0.0164103	0.99
X16c._Adolescent_12.16_years	China Rural-Urban (n=74)	0.0257492	0.645
X16c._Adolescent_12.16_years	China Urban (n=121)	0.0288413	0.126
X16c._Adolescent_12.16_years	Israel CD (n=20)	0.103796	0.733
X16c._Adolescent_12.16_years	Israel Control (n=28)	0.0973201	0.135
X17a._In_house_water_tap	China CD (n=40)	0.0219201	0.776
X17a._In_house_water_tap	China Rural (n=88)	0.0096778	0.661
X17a._In_house_water_tap	China Rural-Urban (n=74)	0.0146374	0.333
X17a._In_house_water_tap	China Urban (n=121)	0.00790034	0.466
X17b._Hot.water_tap	China CD (n=40)	0.0207909	0.811
X17b._Hot.water_tap	China Rural (n=88)	0.0125778	0.255
X17b._Hot.water_tap	China Rural-Urban (n=74)	0.0126286	0.608
X17b._Hot.water_tap	China Urban (n=121)	0.0086553	0.334
X17c._Separate_bathroom	China CD (n=40)	0.020494	0.831
X17c._Separate_bathroom	China Rural (n=88)	0.00906388	0.757
X17c._Separate_bathroom	China Rural-Urban (n=74)	0.0119318	0.687
X17c._Separate_bathroom	China Urban (n=121)	0.00731441	0.633
X17c._Separate_bathroom	Israel CD (n=20)	0.0483164	0.748
X17c._Separate_bathroom	Israel Control (n=28)	0.0359869	0.448
X17d._Flush_toilet	China CD (n=40)	0.0440591	0.011
X17d._Flush_toilet	China Rural (n=88)	0.0115429	0.359
X17d._Flush_toilet	China Rural-Urban (n=74)	0.0142185	0.358
X17d._Flush_toilet	China Urban (n=121)	0.00711791	0.663
X17e._Main_drainage	China CD (n=40)	0.0281351	0.292
X17e._Main_drainage	China Rural (n=88)	0.00884517	0.831
X17e._Main_drainage	China Rural-Urban (n=74)	0.0233343	0.018
X17e._Main_drainage	China Urban (n=121)	0.00677076	0.783
X17e._Main_drainage	Israel Control (n=28)	0.0285113	0.855
X18._Travelling_abroad	China CD (n=40)	0.0178431	0.897
X18._Travelling_abroad	China Rural (n=88)	0.00830384	0.946
X18._Travelling_abroad	China Rural-Urban (n=74)	0.0117413	0.745
X18._Travelling_abroad	China Urban (n=121)	0.00621742	0.881
X18._Travelling_abroad	Israel CD (n=20)	0.0529813	0.565
X18._Travelling_abroad	Israel Control (n=28)	0.0387475	0.323
X19._Major_stressful_event_before_diagnosis	China CD (n=40)	0.0241301	0.535
X19._Major_stressful_event_before_diagnosis	China Rural (n=88)	0.0129502	0.213
X19._Major_stressful_event_before_diagnosis	China Rural-Urban (n=74)	0.0120006	0.682
X19._Major_stressful_event_before_diagnosis	China Urban (n=121)	0.0139388	0.037
X19._Major_stressful_event_before_diagnosis	Israel CD (n=20)	0.0490417	0.745
X19._Major_stressful_event_before_diagnosis	Israel Control (n=28)	0.0485593	0.131
X2._Do_you_have_children	China CD (n=40)	0.0316961	0.114
X2._Do_you_have_children	China Rural (n=88)	0.00905964	0.787
X2._Do_you_have_children	China Rural-Urban (n=74)	0.0110859	0.81
X2._Do_you_have_children	China Urban (n=121)	0.00690856	0.749
X2._Do_you_have_children	Israel CD (n=20)	0.0436887	0.883
X2._Do_you_have_children	Israel Control (n=28)	0.0340505	0.641
X20_i._Have_you_used_tooth_paste_before_age_20.	China Rural (n=88)	0.00995074	0.627
X20_i._Have_you_used_tooth_paste_before_age_20.	China Urban (n=121)	0.00906302	0.286
X20_ii._Have_you_used_tooth_paste_after_age_20	China CD (n=40)	0.0300739	0.244
X20_ii._Have_you_used_tooth_paste_after_age_20	China Rural (n=88)	0.0114865	0.412
X21i._Have_you_had_teeth_dental_filling_after_age_20.	China CD (n=40)	0.0250189	0.473
X21i._Have_you_had_teeth_dental_filling_after_age_20.	China Rural (n=88)	0.00969369	0.675
X21i._Have_you_had_teeth_dental_filling_after_age_20.	China Rural-Urban (n=74)	0.0142612	0.361
X21i._Have_you_had_teeth_dental_filling_after_age_20.	China Urban (n=121)	0.00619698	0.885
X21i._Have_you_had_teeth_dental_filling_after_age_20.	Israel CD (n=20)	0.0622462	0.835
X21i._Have_you_had_teeth_dental_filling_after_age_20.	Israel Control (n=28)	0.0915061	0.019
X21i._Have_you_had_teeth_dental_filling_before_age_20.	China CD (n=40)	0.0329512	0.094
X21i._Have_you_had_teeth_dental_filling_before_age_20.	China Rural (n=88)	0.0109702	0.453
X21i._Have_you_had_teeth_dental_filling_before_age_20.	China Rural-Urban (n=74)	0.0146069	0.315
X21i._Have_you_had_teeth_dental_filling_before_age_20.	China Urban (n=121)	0.00809008	0.468
X21i._Have_you_had_teeth_dental_filling_before_age_20.	Israel CD (n=20)	0.0733019	0.162
X21i._Have_you_had_teeth_dental_filling_before_age_20.	Israel Control (n=28)	0.027553	0.899
X3._Your_ethnical_background__choice.Asian	Israel Control (n=28)	0.0336527	0.527
X3._Your_ethnical_background_choice.Ashkenazi	Israel CD (n=20)	0.0577227	0.289
X3._Your_ethnical_background_choice.Ashkenazi	Israel Control (n=28)	0.0501917	0.04
X3._Your_ethnical_background_choice.Mixed	Israel CD (n=20)	0.052402	0.394
X3._Your_ethnical_background_choice.Mixed	Israel Control (n=28)	0.0340934	0.503
X3._Your_ethnical_background_choice.Sepharadi	Israel CD (n=20)	0.0510022	0.469
X3._Your_ethnical_background_choice.Sepharadi	Israel Control (n=28)	0.0353727	0.458
X3_days_food_diary_completed_._photos	China CD (n=40)	0.0362868	0.047
X3_days_food_diary_completed_._photos	China Urban (n=121)	0.00990802	0.185
X3_days_food_diary_completed_._photos	Israel CD (n=20)	0.0553873	0.444
X3_days_food_diary_completed_._photos	Israel Control (n=28)	0.0331595	0.617
X4._Do_you_have_or_have_had_long_lasting_repetitive_problems_with_your_stomach.	China CD (n=40)	0.02631	0.413
X4._Do_you_have_or_have_had_long_lasting_repetitive_problems_with_your_stomach.	China Rural (n=88)	0.00954402	0.701
X4._Do_you_have_or_have_had_long_lasting_repetitive_problems_with_your_stomach.	China Rural-Urban (n=74)	0.0141278	0.385
X4._Do_you_have_or_have_had_long_lasting_repetitive_problems_with_your_stomach.	China Urban (n=121)	0.011183	0.099
X4._Do_you_have_or_have_had_long_lasting_repetitive_problems_with_your_stomach.	Israel CD (n=20)	0.101792	0.03
X4._Do_you_have_or_have_had_long_lasting_repetitive_problems_with_your_stomach.	Israel Control (n=28)	0.0342899	0.538
X4a._Diarrhea	China CD (n=40)	0.025508	0.417
X4a._Diarrhea	China Rural-Urban (n=74)	0.0186203	0.084
X4a._Diarrhea	China Urban (n=121)	0.00919009	0.257
X4a._Diarrhea	Israel CD (n=20)	0.0760386	0.19
X4a._Diarrhea	Israel Control (n=28)	0.0344746	0.605
X4b._Blood_in_stool	China CD (n=40)	0.0331554	0.082
X4b._Blood_in_stool	China Rural-Urban (n=74)	0.0128277	0.548
X4b._Blood_in_stool	Israel CD (n=20)	0.0562242	0.596
X4b._Blood_in_stool	Israel Control (n=28)	0.0404473	0.457
X4c._Mucus_pus_in_stool	China CD (n=40)	0.0249215	0.466
X4c._Mucus_pus_in_stool	China Rural-Urban (n=74)	0.0140105	0.386
X4c._Mucus_pus_in_stool	China Urban (n=121)	0.00935752	0.247
X4c._Mucus_pus_in_stool	Israel CD (n=20)	0.055656	0.745
X4c._Mucus_pus_in_stool	Israel Control (n=28)	0.0536128	0.037
X4d._Abdominal_pain	China CD (n=40)	0.0231207	0.646
X4d._Abdominal_pain	China Rural (n=88)	0.0104705	0.535
X4d._Abdominal_pain	China Rural-Urban (n=74)	0.0138796	0.415
X4d._Abdominal_pain	China Urban (n=121)	0.00912865	0.268
X4d._Abdominal_pain	Israel CD (n=20)	0.102906	0.015
X4d._Abdominal_pain	Israel Control (n=28)	0.0279937	0.893
X4e._Fistulas	China CD (n=40)	0.0253887	0.451
X4e._Fistulas	Israel CD (n=20)	0.141669	0.003
X4e._Fistulas	Israel Control (n=28)	0.0436623	0.473
X4f._Constipation	China CD (n=40)	0.0282585	0.262
X4f._Constipation	China Rural (n=88)	0.0141457	0.12
X4f._Constipation	China Rural-Urban (n=74)	0.0153517	0.246
X4f._Constipation	China Urban (n=121)	0.00832179	0.392
X4f._Constipation	Israel CD (n=20)	0.0739514	0.207
X4f._Constipation	Israel Control (n=28)	0.0375174	0.454
X4g._Ulcer	China CD (n=40)	0.0201603	0.859
X4g._Ulcer	China Rural (n=88)	0.00951754	0.813
X4g._Ulcer	China Urban (n=121)	0.0102957	0.147
X4g._Ulcer	Israel CD (n=20)	0.0490571	0.897
X4g._Ulcer	Israel Control (n=28)	0.0507968	0.167
X4i._Have_you_consulted_a_doctor_regarding_these_problems.	China CD (n=40)	0.0230009	0.626
X4i._Have_you_consulted_a_doctor_regarding_these_problems.	China Rural (n=88)	0.00857079	0.869
X4i._Have_you_consulted_a_doctor_regarding_these_problems.	China Rural-Urban (n=74)	0.0160889	0.186
X4i._Have_you_consulted_a_doctor_regarding_these_problems.	China Urban (n=121)	0.0104136	0.131
X4i._Have_you_consulted_a_doctor_regarding_these_problems.	Israel CD (n=20)	0.0550612	0.732
X4i._Have_you_consulted_a_doctor_regarding_these_problems.	Israel Control (n=28)	0.0470988	0.148
X5._Do_any_of_your_parents_siblings_half_siblings_spouse_or_children_have_IBD.	China CD (n=40)	0.0223148	0.702
X5._Do_any_of_your_parents_siblings_half_siblings_spouse_or_children_have_IBD.	Israel CD (n=20)	0.0516596	0.781
X5._Do_any_of_your_parents_siblings_half_siblings_spouse_or_children_have_IBD.	Israel Control (n=28)	0.0444045	0.167
X6a._Brought_up_together_with_your_siblings	China CD (n=40)	0.0206901	0.837
X6a._Brought_up_together_with_your_siblings	China Rural (n=88)	0.00894723	0.819
X6a._Brought_up_together_with_your_siblings	China Rural-Urban (n=74)	0.0107835	0.875
X6a._Brought_up_together_with_your_siblings	China Urban (n=121)	0.0108373	0.107
X6a._Brought_up_together_with_your_siblings	Israel Control (n=28)	0.0296245	0.802
X6b._Shared_bedroom	China CD (n=40)	0.0305799	0.15
X6b._Shared_bedroom	China Rural (n=88)	0.0104075	0.61
X6b._Shared_bedroom	China Rural-Urban (n=74)	0.013543	0.784
X6b._Shared_bedroom	China Urban (n=121)	0.00601046	0.917
X6b._Shared_bedroom	Israel CD (n=20)	0.0710788	0.235
X6b._Shared_bedroom	Israel Control (n=28)	0.0327111	0.649
X6c._Shared_day_nursery	China CD (n=40)	0.0197884	0.903
X6c._Shared_day_nursery	China Rural (n=88)	0.00922717	0.87
X6c._Shared_day_nursery	China Rural-Urban (n=74)	0.0156745	0.364
X6c._Shared_day_nursery	China Urban (n=121)	0.00850481	0.396
X6c._Shared_day_nursery	Israel CD (n=20)	0.0345975	0.983
X6d._Went_to_the_same_schools	China CD (n=40)	0.0292734	0.21
X6d._Went_to_the_same_schools	China Rural (n=88)	0.0106686	0.484
X6d._Went_to_the_same_schools	China Rural-Urban (n=74)	0.0178856	0.304
X6d._Went_to_the_same_schools	China Urban (n=121)	0.00750932	0.642
X6d._Went_to_the_same_schools	Israel CD (n=20)	0.058652	0.433
X6d._Went_to_the_same_schools	Israel Control (n=28)	0.0297887	0.786
X6e._Tonsillectomy_done	China Rural (n=88)	0.010347	0.547
X6e._Tonsillectomy_done	China Rural-Urban (n=74)	0.0148419	0.441
X6e._Tonsillectomy_done	China Urban (n=121)	0.0060459	0.932
X6e._Tonsillectomy_done	Israel CD (n=20)	0.0425122	0.895
X6f._Appendectomy_done	China CD (n=40)	0.0229839	0.625
X6f._Appendectomy_done	China Rural (n=88)	0.0108426	0.534
X6f._Appendectomy_done	China Rural-Urban (n=74)	0.0130755	0.618
X6f._Appendectomy_done	China Urban (n=121)	0.00612274	0.908
X6f._Appendectomy_done	Israel Control (n=28)	0.0256661	0.976
X6g._Cholecystectomy_done	China Rural (n=88)	0.011181	0.434
X6g._Cholecystectomy_done	Israel CD (n=20)	0.0822067	0.092
X6g._Cholecystectomy_done	Israel Control (n=28)	0.0342236	0.668
X6h._Breastfed	China CD (n=40)	0.0265749	0.539
X6h._Breastfed	China Rural (n=88)	0.0104642	0.57
X6h._Breastfed	China Rural-Urban (n=74)	0.0162372	0.242
X6h._Breastfed	China Urban (n=121)	0.0140333	0.036
X6h._Breastfed	Israel CD (n=20)	0.0668587	0.338
X6h._Breastfed	Israel Control (n=28)	0.0320997	0.953
X6i._Asthma	China CD (n=40)	0.0354077	0.093
X6i._Asthma	China Rural-Urban (n=74)	0.0176995	0.198
X6i._Asthma	China Urban (n=121)	0.0077427	0.576
X6i._Asthma	Israel CD (n=20)	0.128898	0.006
X6i._Asthma	Israel Control (n=28)	0.0328922	0.787
X6j._Eczema	China CD (n=40)	0.0222257	0.709
X6j._Eczema	China Rural (n=88)	0.0128383	0.427
X6j._Eczema	China Rural-Urban (n=74)	0.0121536	0.881
X6j._Eczema	China Urban (n=121)	0.00736355	0.682
X6j._Eczema	Israel CD (n=20)	0.0775401	0.352
X6j._Eczema	Israel Control (n=28)	0.0374044	0.542
X7a._BCG	China CD (n=40)	0.0607685	0.168
X7a._BCG	China Rural (n=88)	0.024645	0.536
X7a._BCG	China Rural-Urban (n=74)	0.0435161	0.18
X7a._BCG	China Urban (n=121)	0.0146154	0.214
X7a._BCG	Israel CD (n=20)	0.120374	0.351
X7b._Pertussis	China CD (n=40)	0.0663356	0.089
X7b._Pertussis	China Rural (n=88)	0.0214911	0.904
X7b._Pertussis	China Rural-Urban (n=74)	0.043042	0.295
X7b._Pertussis	China Urban (n=121)	0.0142098	0.447
X7b._Pertussis	Israel CD (n=20)	0.0994123	0.396
X7c._Measles	China CD (n=40)	0.0592969	0.113
X7c._Measles	China Rural (n=88)	0.0204447	0.832
X7c._Measles	China Rural-Urban (n=74)	0.0471622	0.143
X7c._Measles	China Urban (n=121)	0.01312	0.529
X7c._Measles	Israel CD (n=20)	0.117698	0.319
X7d._Rubeola	China CD (n=40)	0.056739	0.156
X7d._Rubeola	China Rural (n=88)	0.0519672	0.038
X7d._Rubeola	China Rural-Urban (n=74)	0.0493578	0.211
X7d._Rubeola	China Urban (n=121)	0.0287437	0.786
X7d._Rubeola	Israel CD (n=20)	0.112255	0.244
X7d._Rubeola	Israel Control (n=28)	0.0364385	0.988
X7e._Diphtheria	China CD (n=40)	0.0643975	0.117
X7e._Diphtheria	China Rural (n=88)	0.0199271	0.926
X7e._Diphtheria	China Rural-Urban (n=74)	0.0471566	0.18
X7e._Diphtheria	China Urban (n=121)	0.0310348	0.577
X7e._Diphtheria	Israel CD (n=20)	0.154589	0.298
X7f._Tetanus	China CD (n=40)	0.0326592	0.6
X7f._Tetanus	China Rural (n=88)	0.0217669	0.932
X7f._Tetanus	China Rural-Urban (n=74)	0.0345381	0.674
X7f._Tetanus	China Urban (n=121)	0.0383144	0.11
X7f._Tetanus	Israel CD (n=20)	0.0763484	0.48
X7g._Polio	China CD (n=40)	0.0408847	0.234
X7g._Polio	China Rural (n=88)	0.0224225	0.92
X7g._Polio	China Rural-Urban (n=74)	0.0387478	0.275
X7g._Polio	China Urban (n=121)	0.0254668	0.85
X7g._Polio	Israel CD (n=20)	0.112255	0.234
X8a._Measles	China CD (n=40)	0.0389431	0.093
X8a._Measles	China Rural (n=88)	0.0190117	0.114
X8a._Measles	China Rural-Urban (n=74)	0.0404205	0.047
X8a._Measles	China Urban (n=121)	0.0105475	0.261
X8a._Measles	Israel CD (n=20)	0.046108	0.965
X8b._Pertussis	China Rural-Urban (n=74)	0.0256893	0.718
X8b._Pertussis	China Urban (n=121)	0.0133176	0.091
X8b._Pertussis	Israel CD (n=20)	0.0634687	0.64
X8c._Rubeola	China CD (n=40)	0.0330765	0.296
X8c._Rubeola	China Urban (n=121)	0.0121571	0.133
X8c._Rubeola	Israel CD (n=20)	0.0528599	0.86
X8c._Rubeola	Israel Control (n=28)	0.0468585	0.502
X8d._Chicken.pox	China CD (n=40)	0.0388178	0.077
X8d._Chicken.pox	China Rural (n=88)	0.0134715	0.387
X8d._Chicken.pox	China Rural-Urban (n=74)	0.0268607	0.531
X8d._Chicken.pox	China Urban (n=121)	0.00945553	0.541
X8d._Chicken.pox	Israel CD (n=20)	0.0598851	0.86
X8d._Chicken.pox	Israel Control (n=28)	0.0512389	0.135
X8e._Mumps	China CD (n=40)	0.0386741	0.083
X8e._Mumps	China Rural (n=88)	0.0121933	0.519
X8e._Mumps	China Rural-Urban (n=74)	0.0281182	0.835
X8e._Mumps	China Urban (n=121)	0.0111846	0.219
X8e._Mumps	Israel CD (n=20)	0.0629718	0.766
X8e._Mumps	Israel Control (n=28)	0.0504328	0.392
X8f._Scarlet_fever	Israel CD (n=20)	0.0756212	0.649
X8f._Scarlet_fever	Israel Control (n=28)	0.0501465	0.39
X9.Antibiotics_over_4_times_per_year	China CD (n=40)	0.0329044	0.594
X9.Antibiotics_over_4_times_per_year	China Rural (n=88)	0.0208523	0.393
X9.Antibiotics_over_4_times_per_year	China Rural-Urban (n=74)	0.036728	0.177
X9.Antibiotics_over_4_times_per_year	China Urban (n=121)	0.0152619	0.11
X9.Antibiotics_over_4_times_per_year	Israel CD (n=20)	0.0714932	0.925
X9.Antibiotics_over_4_times_per_year	Israel Control (n=28)	0.119269	0.127
X9a._0.15_years_of_age_Antibiotics	China CD (n=40)	0.0379603	0.598
X9a._0.15_years_of_age_Antibiotics	China Rural (n=88)	0.025694	0.145
X9a._0.15_years_of_age_Antibiotics	China Rural-Urban (n=74)	0.0407483	0.25
X9a._0.15_years_of_age_Antibiotics	China Urban (n=121)	0.0105947	0.676
X9a._0.15_years_of_age_Antibiotics	Israel CD (n=20)	0.0547441	0.939
X9a._0.15_years_of_age_Antibiotics	Israel Control (n=28)	0.0810203	0.302
X9b._over_15_years_of_age_Antibiotics	China CD (n=40)	0.0290918	0.69
X9b._over_15_years_of_age_Antibiotics	China Rural (n=88)	0.0160013	0.871
X9b._over_15_years_of_age_Antibiotics	China Rural-Urban (n=74)	0.0255102	0.256
X9b._over_15_years_of_age_Antibiotics	China Urban (n=121)	0.0104597	0.529
X9b._over_15_years_of_age_Antibiotics	Israel CD (n=20)	0.061406	0.57
X9b._over_15_years_of_age_Antibiotics	Israel Control (n=28)	0.0626031	0.23
X9c._Have_you_received_any_antibiotics_in_the_last_3_months.	China CD (n=40)	0.0257415	0.642
X9c._Have_you_received_any_antibiotics_in_the_last_3_months.	China Rural (n=88)	0.010984	0.583
X9c._Have_you_received_any_antibiotics_in_the_last_3_months.	China Rural-Urban (n=74)	0.0214651	0.055
X9c._Have_you_received_any_antibiotics_in_the_last_3_months.	China Urban (n=121)	0.00801493	0.602
X9c._Have_you_received_any_antibiotics_in_the_last_3_months.	Israel CD (n=20)	0.079884	0.089
X9c._Have_you_received_any_antibiotics_in_the_last_3_months.	Israel Control (n=28)	0.0429098	0.22
Yes5i_i._Additional_sugar_in.__choice.Breakfast_cereals_with_milk	China CD (n=40)	0.0330343	0.113
Yes5i_i._Additional_sugar_in.__choice.Breakfast_cereals_with_milk	China Rural-Urban (n=74)	0.0204511	0.139
Yes5i_i._Additional_sugar_in.__choice.Breakfast_cereals_with_milk	China Urban (n=121)	0.00714511	0.694
Yes5i_i._Additional_sugar_in.__choice.Breakfast_cereals_with_milk	Israel CD (n=20)	0.0511123	0.503
Yes5i_i._Additional_sugar_in.__choice.Breakfast_cereals_with_milk	Israel Control (n=28)	0.0307268	0.673
Yes5i_i._Additional_sugar_in.__choice.Porridge	China CD (n=40)	0.0353961	0.071
Yes5i_i._Additional_sugar_in.__choice.Porridge	China Rural (n=88)	0.0091278	0.767
Yes5i_i._Additional_sugar_in.__choice.Porridge	China Rural-Urban (n=74)	0.0143314	0.77
Yes5i_i._Additional_sugar_in.__choice.Porridge	China Urban (n=121)	0.00787587	0.491
Yes5i_i._Additional_sugar_in.__choice.Porridge	Israel Control (n=28)	0.0423936	0.182
zinc_mg_day	Israel CD (n=20)	0.0521148	0.774
zinc_mg_day	Israel Control (n=28)	0.0361571	0.534

## Sheet: fat maaslin_Fig.3&S3
Maaslin2 analysis of fat consumption within China 16S stool control samples controlling for group, age and gender
ASV_taxonomy	metadata	value	coef	stderr	N	N.not.0	pval	qval	ASV
o__Fusobacteriales.f__Fusobacteriaceae_ASV15593	Group	Rural-Urban	0.725875	0.133143	283	86	1.10375e-07	0.000241721	TACGTATGTCGCAAGCGTTATCCGGATTTATTGGGCGTAAAGCGCGTCTAGGCGGTTTGGTAAGTCTGATGTGAAAATGCGGGGCTCAACTCCGTATTGCGTTGGAAACTGCCAAACTAGAGTACTGGAGAGGTGGGCGGAACTACAAGT
o__Enterobacteriales.f__Enterobacteriaceae_ASV05726	Group	Rural-Urban	-0.87318	0.178	283	258	1.59133e-06	0.0017425	TACGGAGGGTGCAAGCGTTAATCGGAATTACTGGGCGTAAAGCGCACGCAGGCGGTCTGTCAAGTCGGATGTGAAATCCCCGGGCTCAACCTGGGAACTGCATTCGAAACTGGCAGGCTAGAGTCTTGTAGAGGGGGGTAGAATTCCAGG
o__Clostridiales.f__Lachnospiraceae_ASV09740	Group	Rural-Urban	0.533482	0.11176	283	40	2.93583e-06	0.00186582	TACGTAGGGGGCAAGCGTTATCCGGATTTACTGGGTGTAAAGGGAGCGTAGACGGCTTAGCAAGTCTGAAGTGAAAGCCCGGGGCTCAACCCCGGGACTGCTTTGGAAACTGTTAAGCTGGAGTGCTGGAGAGGTAAGCGGAATTCCTAG
g__Clostridium.s__lavalense_ASV09372	Group	Rural-Urban	0.397437	0.0838316	283	48	3.40789e-06	0.00186582	TACGTAGGGGGCAAGCGTTATCCGGATTTACTGGGTGTAAAGGGAGCGTAGACGGCATGGCAAGTCTGAAGTGAAAACCCAGGGCTCAACCCTGGGACTGCTTTGGAAACTGTCAAGCTAGAGTGCAGGAGAGGTAAGTGGAATTCCTAG
g__Clostridium.s__lavalense_ASV09372	Age	Age	0.155403	0.0460476	283	48	0.000844134	0.0560198	TACGTAGGGGGCAAGCGTTATCCGGATTTACTGGGTGTAAAGGGAGCGTAGACGGCATGGCAAGTCTGAAGTGAAAACCCAGGGCTCAACCCTGGGACTGCTTTGGAAACTGTCAAGCTAGAGTGCAGGAGAGGTAAGTGGAATTCCTAG
f__Bifidobacteriaceae.g__Bifidobacterium_ASV11467	Group	Rural-Urban	-0.493429	0.108391	283	49	7.95308e-06	0.00348345	TACGTAGGGTGCAAGCGTTATCCGGAATTATTGGGCGTAAAGGGCTCGTAGGCGGTTCGTCGCGTCCGGTGTGAAAGCCCATCGCTTAACGGTGGGTCTGCGCCGGGTACGGGCGGGCTGGAGTGCGGTAGGGGAGACTGGAATTCCCGG
f__Bifidobacteriaceae.g__Bifidobacterium_ASV11467	Group	Urban	-0.3644	0.135835	283	49	0.00774282	0.151688	TACGTAGGGTGCAAGCGTTATCCGGAATTATTGGGCGTAAAGGGCTCGTAGGCGGTTCGTCGCGTCCGGTGTGAAAGCCCATCGCTTAACGGTGGGTCTGCGCCGGGTACGGGCGGGCTGGAGTGCGGTAGGGGAGACTGGAATTCCCGG
f__Bifidobacteriaceae.g__Bifidobacterium_ASV11467	Age	Age	0.21879	0.0595377	283	49	0.000285731	0.0312876	TACGTAGGGTGCAAGCGTTATCCGGAATTATTGGGCGTAAAGGGCTCGTAGGCGGTTCGTCGCGTCCGGTGTGAAAGCCCATCGCTTAACGGTGGGTCTGCGCCGGGTACGGGCGGGCTGGAGTGCGGTAGGGGAGACTGGAATTCCCGG
g__Collinsella.s__stercoris_ASV10571	Group	Rural-Urban	0.521418	0.117515	283	42	1.31739e-05	0.00412155	TACGTAGGGGGCGAGCGTTATCCGGATTCATTGGGCGTAAAGCGCGCGTAGGCGGCCCGGCAGGCAGGGGGTCAAATGGCGGGGCTCAACCCCGTCCCGCCCCCTGAACCGCCGGGCTCGGGTCCGGTAGGGGAGGGTGGAACACCCGGT
o__Burkholderiales.f__Comamonadaceae_ASV11269	Group	Rural-Urban	0.280482	0.0631486	283	98	1.29158e-05	0.00412155	TACGTAGGGTGCAAGCGTTAATCGGAATTACTGGGCGTAAAGCGTGCGCAGGCGGTTATGCAAGACAGAGGTGAAATCCCCGGGCTCAACCTGGGAACTGCCTTTGTGACTGCATGGCTAGAGTACGGTAGAGGGGGATGGAATTCCGCG
o__Clostridiales.f__Ruminococcaceae_ASV13851	Group	Rural-Urban	-0.408013	0.0964545	283	53	3.17764e-05	0.00869879	TACGTAGGTGGCAAGCGTTGTCCGGATTTACTGGGTGTAAAGGGCGTGTAGGCGGGAAGACAGGTCAGATGTGAAATGTCGGGGCTCAACCCCGGAACTGCATTTGAAACCGTTTTTCTTGAGTATCGGAGAGGCAGGCGGAATTCCTAG
g__Alistipes.s__finegoldii_ASV03796	Group	Urban	0.457509	0.158085	283	83	0.00410535	0.116517	TACGGAGGATCCAAGCGTTATCCGGATTTATTGGGTTTAAAGGGTGCGTAGGCGGTTTGATAAGTTAGAGGTGAAATACCGGGGCTCAACTCCGGAACTGCCTCTAATACTGTTGAACTAGAGAGTAGTTGCGGTAGGCGGAATGTATGG
g__Alistipes.s__finegoldii_ASV03796	Group	Rural-Urban	0.516603	0.126146	283	83	5.53929e-05	0.0101092	TACGGAGGATCCAAGCGTTATCCGGATTTATTGGGTTTAAAGGGTGCGTAGGCGGTTTGATAAGTTAGAGGTGAAATACCGGGGCTCAACTCCGGAACTGCCTCTAATACTGTTGAACTAGAGAGTAGTTGCGGTAGGCGGAATGTATGG
g__Alistipes.s__finegoldii_ASV03796	Age	Age	0.157367	0.0692903	283	83	0.0239066	0.234778	TACGGAGGATCCAAGCGTTATCCGGATTTATTGGGTTTAAAGGGTGCGTAGGCGGTTTGATAAGTTAGAGGTGAAATACCGGGGCTCAACTCCGGAACTGCCTCTAATACTGTTGAACTAGAGAGTAGTTGCGGTAGGCGGAATGTATGG
g__Lactobacillus.s__mucosae_ASV12813	Age	Age	0.158747	0.0701697	283	80	0.0244515	0.236433	TACGTAGGTGGCAAGCGTTATCCGGATTTATTGGGCGTAAAGCGAGCGCAGGCGGTTTGATAAGTCTGATGTGAAAGCCTTTGGCTTAACCAAAGAAGTGCATCGGAAACTGTCAGACTTGAGTGCAGAAGAGGACAGTGGAACTCCATG
g__Lactobacillus.s__mucosae_ASV12813	Group	Rural-Urban	-0.528205	0.127747	283	80	4.71402e-05	0.0101092	TACGTAGGTGGCAAGCGTTATCCGGATTTATTGGGCGTAAAGCGAGCGCAGGCGGTTTGATAAGTCTGATGTGAAAGCCTTTGGCTTAACCAAAGAAGTGCATCGGAAACTGTCAGACTTGAGTGCAGAAGAGGACAGTGGAACTCCATG
g__Lactobacillus.s__mucosae_ASV12813	Group	Urban	-0.583853	0.160092	283	80	0.000316905	0.0315464	TACGTAGGTGGCAAGCGTTATCCGGATTTATTGGGCGTAAAGCGAGCGCAGGCGGTTTGATAAGTCTGATGTGAAAGCCTTTGGCTTAACCAAAGAAGTGCATCGGAAACTGTCAGACTTGAGTGCAGAAGAGGACAGTGGAACTCCATG
f__Bacteroidaceae.g__Bacteroides_ASV04093	Group	Rural-Urban	0.714371	0.172618	283	243	4.64333e-05	0.0101092	TACGGAGGATCCGAGCGTTATCCGGATTTATTGGGTTTAAAGGGAGCGTAGGTGGACAGTTAAGTCAGTTGTGAAAGTTTGCGGCTCAACCGTAAAATTGCAGTTGATACTGGCTGTCTTGAGTACAGTAGAGGTGGGCGGAATTCGTGG
o__Clostridiales.f__Lachnospiraceae_ASV09241	Fat_gr_day	Fat_gr_day	0.103502	0.025218	283	39	5.33943e-05	0.0101092	TACGTAGGGGGCAAGCGTTATCCGGATTTACTGGGTGTAAAGGGAGCGTAGACGGCAGCGCAAGTCTGAAGTGAAAGCCCGGGGCTCAACCCCGGAATGGCTTTGGAAACTGTGCGGCTAGAGTACCGGAGGGGTAAGCGGAATTCCTAG
g__Bacteroides.s__fragilis_ASV04119	Group	Rural-Urban	0.871233	0.222166	283	198	0.000110989	0.0168044	TACGGAGGATCCGAGCGTTATCCGGATTTATTGGGTTTAAAGGGAGCGTAGGTGGACTGGTAAGTCAGTTGTGAAAGTTTGCGGCTCAACCGTAAAATTGCAGTTGATACTGTCAGTCTTGAGTACAGTAGAGGTGGGCGGAATTCGTGG
g__.Eubacterium..s__biforme_ASV14129	Group	Urban	-0.614208	0.21451	283	82	0.00451276	0.118479	TACGTAGGTGGCGAGCGTTATCCGGAATGATTGGGCGTAAAGGGTGCGTAGGTGGCAGAACAAGTCTGGAGTAAAAGGTATGGGCTCAACCCGTACTGGCTCTGGAAACTGTTCAGCTAGAGAACAGAAGAGGACGGCGGAACTCCATGT
g__.Eubacterium..s__biforme_ASV14129	Group	Rural-Urban	-0.669667	0.17117	283	82	0.000115099	0.0168044	TACGTAGGTGGCGAGCGTTATCCGGAATGATTGGGCGTAAAGGGTGCGTAGGTGGCAGAACAAGTCTGGAGTAAAAGGTATGGGCTCAACCCGTACTGGCTCTGGAAACTGTTCAGCTAGAGAACAGAAGAGGACGGCGGAACTCCATGT
g__Parabacteroides.s__distasonis_ASV04233	Group	Rural-Urban	0.530793	0.135252	283	242	0.000109723	0.0168044	TACGGAGGATCCGAGCGTTATCCGGATTTATTGGGTTTAAAGGGTGCGTAGGCGGCCTTTTAAGTCAGCGGTGAAAGTCTGTGGCTCAACCATAGAATTGCCGTTGAAACTGGGGGGCTTGAGTATGTTTGAGGCAGGCGGAATGCGTGG
f__Coriobacteriaceae.g__Adlercreutzia_ASV10603	Group	Rural-Urban	-0.220007	0.0568853	283	30	0.00013707	0.0187614	TACGTAGGGGGCGAGCGTTATCCGGATTCATTGGGCGTAAAGCGCGCGTAGGCGGTCTTTTAAGCGGGACCTCTAATCTCAGGGCTCAACCTTGAGCCGGGTTCCGAACTAAAAGACTCGAGTGTGGTAGGGGAGATCGGAATTCCCGGT
c__Clostridia.o__Clostridiales_ASV10853	Gender	male	0.288248	0.11687	283	70	0.014254	0.192693	TACGTAGGGGGCGAGCGTTGTCCGGAATGATTGGGCGTAAAGGGCGCGTAGGCGGCCTGCTAAGTCTGGAGTGAAAGTCCTGCTTTCAAGGTGGGAAGTGCTTTGGATACTGGTGGGCTGGAGTGCAGGAGAGGAAAGCGGAATTACCGG
c__Clostridia.o__Clostridiales_ASV10853	Fat_gr_day	Fat_gr_day	-0.228269	0.0602612	283	70	0.000186301	0.0226667	TACGTAGGGGGCGAGCGTTGTCCGGAATGATTGGGCGTAAAGGGCGCGTAGGCGGCCTGCTAAGTCTGGAGTGAAAGTCCTGCTTTCAAGGTGGGAAGTGCTTTGGATACTGGTGGGCTGGAGTGCAGGAGAGGAAAGCGGAATTACCGG
o__Clostridiales.f__Ruminococcaceae_ASV13865	Fat_gr_day	Fat_gr_day	-0.135356	0.0356839	283	64	0.000182617	0.0226667	TACGTAGGTGGCAAGCGTTGTCCGGATTTACTGGGTGTAAAGGGCGTGTAGGCGGGAGAGCAAGTCAGAAGTGAAATCTATGGGCTTAACCCATAAACTGCTTTTGAAACTGTTCTTCTTGAGTATCGGAGAGGCAGGCGGAATTCCTAG
f__.Odoribacteraceae..g__Butyricimonas_ASV06676	Group	Rural-Urban	0.483935	0.130969	283	100	0.000264901	0.0305333	TACGGGGGATGCGAGCGTTATCCGGATTTATTGGGTTTAAAGGGCGCGTAGGCGGGACGTCAAGTCAGCGGTAAAAGACTGCAGCTAAACTGTAGCACGCCGTTGAAACTGGCGCCCTGGAGACGAGACGAGGGAGGCGGAACAAGTGAA
f__.Odoribacteraceae..g__Butyricimonas_ASV06676	Fat_gr_day	Fat_gr_day	-0.122162	0.0494222	283	100	0.0140443	0.191037	TACGGGGGATGCGAGCGTTATCCGGATTTATTGGGTTTAAAGGGCGCGTAGGCGGGACGTCAAGTCAGCGGTAAAAGACTGCAGCTAAACTGTAGCACGCCGTTGAAACTGGCGCCCTGGAGACGAGACGAGGGAGGCGGAACAAGTGAA
f__.Odoribacteraceae..g__Butyricimonas_ASV06676	Gender	male	0.284264	0.0958492	283	100	0.0032827	0.1073	TACGGGGGATGCGAGCGTTATCCGGATTTATTGGGTTTAAAGGGCGCGTAGGCGGGACGTCAAGTCAGCGGTAAAAGACTGCAGCTAAACTGTAGCACGCCGTTGAAACTGGCGCCCTGGAGACGAGACGAGGGAGGCGGAACAAGTGAA
f__Ruminococcaceae.g__Ruminococcus_ASV08161	Age	Age	0.132054	0.0362077	283	38	0.000316751	0.0315464	TACGTAGGGAGCGAGCGTTGTCCGGATTTACTGGGTGTAAAGGGTGCGTAGGCGGGATGGCAAGTCAGATGTGAAATACCGGGGCTTAACCCCGGGGCTGCATTTGAAACTGTCGTTCTTGAGTGAAGTAGAGGCAGGCGGAATTCCTAG
f__Ruminococcaceae.g__Ruminococcus_ASV08161	Group	Urban	0.264784	0.0826077	283	38	0.00150705	0.0694971	TACGTAGGGAGCGAGCGTTGTCCGGATTTACTGGGTGTAAAGGGTGCGTAGGCGGGATGGCAAGTCAGATGTGAAATACCGGGGCTTAACCCCGGGGCTGCATTTGAAACTGTCGTTCTTGAGTGAAGTAGAGGCAGGCGGAATTCCTAG
f__Ruminococcaceae.g__Oscillospira_ASV12678	Gender	male	-0.193359	0.053859	283	53	0.000390877	0.0342409	TACGTAGGTGGCAAGCGTTATCCGGATTTACTGGGTGTAAAGGGCGTGTAGGCGGGACTGCAAGTCAGGTGTGAAAACCAGGGGCTCAACCTCTGGCCTGCATTTGAAACTGTAGTTCTTGAGTGCTGGAGAGGCAATCGGAATTCCGTG
f__Lachnospiraceae.g__Dorea_ASV09299	Group	Rural-Urban	0.710075	0.197747	283	108	0.000389841	0.0342409	TACGTAGGGGGCAAGCGTTATCCGGATTTACTGGGTGTAAAGGGAGCGTAGACGGCAGTGCAAGTCTGAAGTGAAAGCCCGGGGCTCAACCCCGGGACTGCTTTGGAAACTGTGCAGCTAGAGTGTCGGAGAGGCAAGCGGAATTCCTAG
f__Actinomycetaceae.g__Actinomyces_ASV08375	Group	Rural-Urban	-0.30999	0.0997135	283	277	0.00207407	0.0825858	TACGTAGGGCGCGAGCGTTGTCCGGAATTATTGGGCGTAAAGGGCTTGTAGGCGGTTGGTCGCGTCTGCCGTGAAATCCTCTGGCTTAACTGGGGGCGTGCGGTGGGTACGGGCTGACTTGAGTGCGGTAGGGGAGACTGGAACTCCTGG
f__Actinomycetaceae.g__Actinomyces_ASV08375	Gender	male	0.262366	0.0729751	283	277	0.000383513	0.0342409	TACGTAGGGCGCGAGCGTTGTCCGGAATTATTGGGCGTAAAGGGCTTGTAGGCGGTTGGTCGCGTCTGCCGTGAAATCCTCTGGCTTAACTGGGGGCGTGCGGTGGGTACGGGCTGACTTGAGTGCGGTAGGGGAGACTGGAACTCCTGG
g__Clostridium.s__celatum_ASV14603	Group	Urban	-0.798215	0.223232	283	249	0.000411988	0.034702	TACGTAGGTGGCGAGCGTTGTCCGGATTTACTGGGCGTAAAGGGAGCGTAGGCGGACTTTTAAGTGAGATGTGAAATACCCGGGCTCAACTTGGGTGCTGCATTTCAAACTGGAAGTCTAGAGTGCAGGAGAGGAGAATGGAATTCCTAG
g__Clostridium.s__celatum_ASV14603	Group	Rural-Urban	-0.403483	0.17813	283	249	0.024279	0.236315	TACGTAGGTGGCGAGCGTTGTCCGGATTTACTGGGCGTAAAGGGAGCGTAGGCGGACTTTTAAGTGAGATGTGAAATACCCGGGCTCAACTTGGGTGCTGCATTTCAAACTGGAAGTCTAGAGTGCAGGAGAGGAGAATGGAATTCCTAG
g__.Eubacterium..s__dolichum_ASV18850	Group	Rural-Urban	0.239348	0.0678231	283	57	0.000488211	0.0395994	TACGTAGGTGGCAAGCGTTATCCGGAATGATTGGGCGTAAAGGGTGCGTAGGTGGTGCATTAAGTCTGAAGTAAAAGCCAGCAGCTCAACTGCTGTAAGCTTTGGAAACTGGTGTACTAGAGTGCAGGAGAGGGCGATGGAATTCCATGT
f__Actinomycetaceae.g__Actinomyces_ASV12181	Group	Rural-Urban	-0.280349	0.116554	283	111	0.0168142	0.20804	TACGTAGGGTGCGAGCGTTGTCCGGAATTATTGGGCGTAAAGGGCTTGTAGGCGGTTTGTCGCGTCTGCCGTGAAATCCTCTGGCTTAACTGGGGGCGTGCGGTGGGTACGGGCAGGCTTGAGTGCGGTAGGGGAGACTGGAACTCCTGG
f__Actinomycetaceae.g__Actinomyces_ASV12181	Gender	male	0.300018	0.0852994	283	111	0.00050941	0.0398431	TACGTAGGGTGCGAGCGTTGTCCGGAATTATTGGGCGTAAAGGGCTTGTAGGCGGTTTGTCGCGTCTGCCGTGAAATCCTCTGGCTTAACTGGGGGCGTGCGGTGGGTACGGGCAGGCTTGAGTGCGGTAGGGGAGACTGGAACTCCTGG
f__Actinomycetaceae.g__Actinomyces_ASV12181	Age	Age	-0.152511	0.0640213	283	111	0.0178853	0.212874	TACGTAGGGTGCGAGCGTTGTCCGGAATTATTGGGCGTAAAGGGCTTGTAGGCGGTTTGTCGCGTCTGCCGTGAAATCCTCTGGCTTAACTGGGGGCGTGCGGTGGGTACGGGCAGGCTTGAGTGCGGTAGGGGAGACTGGAACTCCTGG
f__Actinomycetaceae.g__Actinomyces_ASV12181	Group	Urban	-0.40865	0.146064	283	111	0.00550702	0.126951	TACGTAGGGTGCGAGCGTTGTCCGGAATTATTGGGCGTAAAGGGCTTGTAGGCGGTTTGTCGCGTCTGCCGTGAAATCCTCTGGCTTAACTGGGGGCGTGCGGTGGGTACGGGCAGGCTTGAGTGCGGTAGGGGAGACTGGAACTCCTGG
f__Lachnospiraceae.g__Shuttleworthia_ASV14896	Group	Rural-Urban	-0.383363	0.109341	283	62	0.000530239	0.0400422	TACGTATGGAGCAAGCGTTATCCGGATTTACTGGGTGTAAAGGGAGCGTAGGCGGTCTTATAAGTCTGATGTGAAAGCCCGGGGCTCAACCCCGGGACTGCATTGGAAACTGTAGGACTAGAGTGTCGGAGGGGTAAGTGGAATTCCTAG
g__Rothia.s__mucilaginosa_ASV08348	Group	Urban	-0.292329	0.120669	283	66	0.0160523	0.206471	TACGTAGGGCGCGAGCGTTGTCCGGAATTATTGGGCGTAAAGAGCTTGTAGGCGGTTTGTCGCGTCTGCTGTGAAAGGCCGGGGCTTAACCCCGTGTATTGCAGTGGGTACGGGCAGACTAGAGTGCAGTAGGGGAGACTGGAATTCCTG
g__Rothia.s__mucilaginosa_ASV08348	Group	Rural-Urban	-0.328429	0.0962888	283	66	0.000744045	0.0543153	TACGTAGGGCGCGAGCGTTGTCCGGAATTATTGGGCGTAAAGAGCTTGTAGGCGGTTTGTCGCGTCTGCTGTGAAAGGCCGGGGCTTAACCCCGTGTATTGCAGTGGGTACGGGCAGACTAGAGTGCAGTAGGGGAGACTGGAATTCCTG
o__Bacteroidales.f__S24.7_ASV04533	Group	Rural-Urban	-0.429866	0.126496	283	37	0.000777774	0.0549459	TACGGAGGATGCGAGCGTTATCCGGATTTATTGGGTTTAAAGGGAGCGCAGGCTGCGAGGCAAGTCAGCGGTCAAATGTCGGGGCTCAACCCCGGCCTGCCGTTGAAACTGTCTTGCTAGAGTTCGAGTGAGGTATGCGGAATGCGTTGT
f__Bifidobacteriaceae.g__Bifidobacterium_ASV11471	Group	Rural-Urban	-0.525424	0.217807	283	252	0.0165008	0.207682	TACGTAGGGTGCAAGCGTTATCCGGAATTATTGGGCGTAAAGGGCTCGTAGGCGGTTCGTCGCGTCCGGTGTGAAAGTCCATCGCTTAACGGTGGATCCGCGCCGGGTACGGGCGGGCTTGAGTGCGGTAGGGGAGACTGGAATTCCCGG
f__Bifidobacteriaceae.g__Bifidobacterium_ASV11471	Age	Age	-0.403902	0.119639	283	252	0.000840685	0.0560198	TACGTAGGGTGCAAGCGTTATCCGGAATTATTGGGCGTAAAGGGCTCGTAGGCGGTTCGTCGCGTCCGGTGTGAAAGTCCATCGCTTAACGGTGGATCCGCGCCGGGTACGGGCGGGCTTGAGTGCGGTAGGGGAGACTGGAATTCCCGG
c__Chloroplast.o__Streptophyta_ASV01111	Group	Rural-Urban	-0.432968	0.129523	283	119	0.000943648	0.0564451	TACAGAGGATGCAAGCGTTATCCGGAATGATTGGGCGTAAAGCGTCTGTAGGTGGCTTTTTAAGTCCGCCGTCAAATCCCAGGGCTCAACCCTGGACAGGCGGTGGAAACTACCAAGCTGGAGTACGGTAGGGGCAGAGGGAATTTCCGG
c__Chloroplast.o__Streptophyta_ASV01111	Group	Urban	-0.358572	0.162318	283	119	0.0279882	0.248155	TACAGAGGATGCAAGCGTTATCCGGAATGATTGGGCGTAAAGCGTCTGTAGGTGGCTTTTTAAGTCCGCCGTCAAATCCCAGGGCTCAACCCTGGACAGGCGGTGGAAACTACCAAGCTGGAGTACGGTAGGGGCAGAGGGAATTTCCGG
f__.Odoribacteraceae..g__Odoribacter_ASV04963	Group	Rural-Urban	0.433734	0.130044	283	138	0.000968405	0.0564451	TACGGAGGATGCGAGCGTTATCCGGATTTATTGGGTTTAAAGGGTGCGTAGGCGGTTTATTAAGTTAGTGGTTAAATATTTGAGCTAAACTCAATTGTGCCATTAATACTGGTAAACTGGAGTACAGACGAGGTAGGCGGAATAAGTTAA
f__Lachnospiraceae.g__Blautia_ASV09039	Group	Rural-Urban	0.605697	0.180581	283	78	0.000907176	0.0564451	TACGTAGGGGGCAAGCGTTATCCGGATTTACTGGGTGTAAAGGGAGCGTAGACGGAGCAGCAAGTCTGATGTGAAAGGCGGGGGCTCAACCCCCGGACTGCATTGGAAACTGTTGATCTTGAGTACCGGAGAGGTAAGCGGAATTCCTAG
f__Actinomycetaceae.g__Actinomyces_ASV08231	Group	Urban	-0.304791	0.11249	283	103	0.00715862	0.148018	TACGTAGGGCGCAAGCGTTGTCCGGAATTATTGGGCGTAAAGAGCTCGTAGGCGGCTGGTCGCGTCTGTCGTGAAAACTTCCGGCTCAACCGGGGGCTTGCGGTGGGTACGGGCCGGCTAGAGTGCGGTAGGGGTAACTGGAACTCCTGG
f__Actinomycetaceae.g__Actinomyces_ASV08231	Gender	male	0.191723	0.0656925	283	103	0.0038059	0.112634	TACGTAGGGCGCAAGCGTTGTCCGGAATTATTGGGCGTAAAGAGCTCGTAGGCGGCTGGTCGCGTCTGTCGTGAAAACTTCCGGCTCAACCGGGGGCTTGCGGTGGGTACGGGCCGGCTAGAGTGCGGTAGGGGTAACTGGAACTCCTGG
f__Actinomycetaceae.g__Actinomyces_ASV08231	Group	Rural-Urban	-0.299091	0.0897625	283	103	0.000979413	0.0564451	TACGTAGGGCGCAAGCGTTGTCCGGAATTATTGGGCGTAAAGAGCTCGTAGGCGGCTGGTCGCGTCTGTCGTGAAAACTTCCGGCTCAACCGGGGGCTTGCGGTGGGTACGGGCCGGCTAGAGTGCGGTAGGGGTAACTGGAACTCCTGG
o__Clostridiales.f__Ruminococcaceae_ASV14748	Fat_gr_day	Fat_gr_day	-0.152332	0.0453706	283	67	0.000896702	0.0564451	TACGTAGGTTGCAAGCGTTGTCCGGATTTACTGGGTGTAAAGGGCGTGTAGGCGGAGATGCAAGTTGGGAGTGAAATCCATGGGCTCAACCCATGAACTGCTCTCAAAACTGTATCCCTTGAGTATCGGAGAGGCAAGCGGAATTCCTAG
f__Bacteroidaceae.g__Bacteroides_ASV04071	Group	Rural-Urban	0.654564	0.199589	283	172	0.00117263	0.0590919	TACGGAGGATCCGAGCGTTATCCGGATTTATTGGGTTTAAAGGGAGCGTAGGCGGGTTGTTAAGTCAGTTGTGAAAGTTTGCGGCTCAACCGTAAAATTGCAGTTGATACTGGCGACCTTGAGTGCAACAGAGGTAGGCGGAATTCGTGG
g__Lactococcus.s__garvieae_ASV12241	Group	Rural-Urban	-0.435478	0.132729	283	110	0.00116704	0.0590919	TACGTAGGTCCCAAGCGTTGTCCGGATTTATTGGGCGTAAAGCGAGCGCAGGTGGTTTCTTAAGTCTGATGTAAAAGGCAGTGGCTCAACCATTGTGTGCATTGGAAACTGGGAGACTTGAGTGCAGGAGAGGAGAGTGGAATTCCATGT
o__Clostridiales.f__Ruminococcaceae_ASV07169	Group	Rural-Urban	-0.458258	0.139887	283	98	0.00118723	0.0590919	TACGTAGGGAGCAAGCGTTATCCGGATTTACTGGGTGTAAAGGGCGCGCAGGCGGGCCGGCAAGTTGGAAGTGAAATCCGGGGGCTTAACCCCCGAACTGCTTTCAAAACTGCTGGTCTTGAGTGATGGAGAGGCAGGCGGAATTCCGTG
g__Veillonella.s__dispar_ASV13143	Group	Urban	-0.438003	0.132755	283	80	0.00109599	0.0590919	TACGTAGGTGGCAAGCGTTGTCCGGAATTATTGGGCGTAAAGCGCGCGCAGGCGGATAGGTCAGTCTGTCTTAAAAGTTCGGGGCTTAACCCCGTGATGGGATGGAAACTGCCAATCTAGAGTATCGGAGAGGAAAGTGGAATTCCTAGT
g__Veillonella.s__dispar_ASV13143	Group	Rural-Urban	-0.320364	0.105933	283	80	0.00272665	0.0963124	TACGTAGGTGGCAAGCGTTGTCCGGAATTATTGGGCGTAAAGCGCGCGCAGGCGGATAGGTCAGTCTGTCTTAAAAGTTCGGGGCTTAACCCCGTGATGGGATGGAAACTGCCAATCTAGAGTATCGGAGAGGAAAGTGGAATTCCTAGT
f__Coriobacteriaceae.g__Atopobium_ASV08751	Gender	male	0.196905	0.059574	283	74	0.00107408	0.0590919	TACGTAGGGGGCAAGCGTTATCCGGATTCATTGGGCGTAAAGCGCTCGTAGGCGGTCTGTTAGGTCGGGAGTTAAATCCGGGGGCTCAACCCCCGTTCGCTCCCGATACCGGCAGACTTGAGTTTGGTAGGGGAAGGTGGAATTCCTAGT
o__Clostridiales.f__Lachnospiraceae_ASV10079	Fat_gr_day	Fat_gr_day	-0.103747	0.0316002	283	90	0.00115848	0.0590919	TACGTAGGGGGCAAGCGTTATCCGGATTTACTGGGTGTAAAGGGAGCGTAGGCGGTCTGGCAAGCCAGAAGTGAAAGCCCGGGGCTTAACCCCGGGACTGCTTTTGGAACTGTTAGACTAGAGTGTCGGAGAGGTAAGTGGAATTCCTAG
o__Lactobacillales.f__Leuconostocaceae_ASV15664	Group	Rural-Urban	-0.368671	0.113899	283	108	0.00135551	0.0659683	TACGTATGTTCCAAGCGTTATCCGGATTTATTGGGCGTAAAGCGAGCGCAGACGGTTATTTAAGTCTGAAGTGAAAGCCCTCAGCTCAACTGAGGAATTGCTTTGGAAACTGGATGACTTGAGTGCAGTAGAGGAAAGTGGAACTCCATG
f__Ruminococcaceae.g__Ruminococcus_ASV08130	Group	Urban	0.558465	0.182243	283	157	0.00239612	0.0900425	TACGTAGGGAGCGAGCGTTGTCCGGATTTACTGGGTGTAAAGGGTGCGTAGGCGGCGAGGCAAGTCAGGCGTGAAATCTATGGGCTTAACCCATAAACTGCGCTTGAAACTGTCTTGCTTGAGTGAAGTAGAGGTAGGCGGAATTCCCGG
f__Ruminococcaceae.g__Ruminococcus_ASV08130	Group	Rural-Urban	0.468778	0.145423	283	157	0.00141756	0.067488	TACGTAGGGAGCGAGCGTTGTCCGGATTTACTGGGTGTAAAGGGTGCGTAGGCGGCGAGGCAAGTCAGGCGTGAAATCTATGGGCTTAACCCATAAACTGCGCTTGAAACTGTCTTGCTTGAGTGAAGTAGAGGTAGGCGGAATTCCCGG
f__Ruminococcaceae.g__Ruminococcus_ASV07986	Group	Rural-Urban	0.131007	0.0409124	283	35	0.00152322	0.0694971	TACGTAGGGAGCGAGCGTTGTCCGGAATTACTGGGTGTAAAGGGAGCGTAGGCGGGGTCTCAAGTCGAATGTTAAATCTACCGGCTCAACTGGTAGCTGCGTTCGAAACTGGGGCTCTTGAGTGAAGTAGAGGCAGGCGGAATTCCTAGT
c__Clostridia.o__Clostridiales_ASV08592	Age	Age	0.175742	0.063782	283	66	0.00625156	0.136104	TACGTAGGGGGCAAGCGTTATCCGGAATTACTGGGTGTAAAGGGTGAGTAGGCGGCATGGCAAGTAAGATGTGAAAGCCCGAGGCTTAACCTCGGGATTGCATTTTAAACTGCTAAGCTAGAGTACAGGAGAGGAAAGCGGAATTCCTAG
c__Clostridia.o__Clostridiales_ASV08592	Group	Urban	0.371309	0.145518	283	66	0.0112595	0.177735	TACGTAGGGGGCAAGCGTTATCCGGAATTACTGGGTGTAAAGGGTGAGTAGGCGGCATGGCAAGTAAGATGTGAAAGCCCGAGGCTTAACCTCGGGATTGCATTTTAAACTGCTAAGCTAGAGTACAGGAGAGGAAAGCGGAATTCCTAG
c__Clostridia.o__Clostridiales_ASV08592	Group	Rural-Urban	0.370439	0.116118	283	66	0.00158517	0.0708474	TACGTAGGGGGCAAGCGTTATCCGGAATTACTGGGTGTAAAGGGTGAGTAGGCGGCATGGCAAGTAAGATGTGAAAGCCCGAGGCTTAACCTCGGGATTGCATTTTAAACTGCTAAGCTAGAGTACAGGAGAGGAAAGCGGAATTCCTAG
f__Veillonellaceae.g__Acidaminococcus_ASV13103	Fat_gr_day	Fat_gr_day	0.107131	0.0342574	283	50	0.00195253	0.0809902	TACGTAGGTGGCAAGCGTTGTCCGGAATTATTGGGCGTAAAGAGCATGTAGGCGGGCTTTTAAGTCCGACGTGAAAATGCGGGGCTTAACCCCGTATGGCGTTGGATACTGGAAGTCTTGAGTGCAGGAGAGGAAAGGGGAATTCCCAGT
g__Veillonella.s__dispar_ASV13187	Group	Rural-Urban	-0.353997	0.113111	283	108	0.0019371	0.0809902	TACGTAGGTGGCAAGCGTTGTCCGGAATTATTGGGCGTAAAGCGCGCGCAGGCGGATTGGTCAGTCTGTCTTAAAAGTTCGGGGCTTAACCCCGTGATGGGATGGAAACTGCCAATCTAGAGTATCGGAGAGGAAAGTGGAATTCCTAGT
f__Bacteroidaceae.g__Bacteroides_ASV03957	Group	Rural-Urban	0.607648	0.194381	283	114	0.00196004	0.0809902	TACGGAGGATCCGAGCGTTATCCGGATTTATTGGGTTTAAAGGGAGCGTAGATGGGTTGTTAAGTCAGTTGTGAAAGTTTGCGGCTCAACCGTAAAATTGCAATTGATACTGGCAGTCTTGAGTACAGTTGAGGTAGGCGGAATTCGTGG
o__Clostridiales.f__Lachnospiraceae_ASV14885	Fat_gr_day	Fat_gr_day	-0.139904	0.0445428	283	51	0.00186681	0.0809902	TACGTATGGAGCAAGCGTTATCCGGATTTACTGGGTGTAAAGGGAGCGTAGGCGGTATGGCAAGTCTGATGTGAAAGGCCGGGGCTCAACCCCGGGACTGCATTGGAAACTGTCACACTTGAGTGTCGGAGAGGTAAGTGGAATTCCTAG
g__Rothia.s__dentocariosa_ASV08337	Group	Rural-Urban	-0.141497	0.045355	283	49	0.00200102	0.0811523	TACGTAGGGCGCGAGCGTTGTCCGGAATTATTGGGCGTAAAGAGCTTGTAGGCGGTTGGTCGCGTCTGCTGTGAAAGGCTGGGGCTTAACCCTGGTTTTGCAGTGGGTACGGGCTAACTAGAGTGCAGTAGGGGAGACTGGAATTCCTGG
g__Rothia.s__dentocariosa_ASV08337	Group	Urban	-0.125766	0.0568387	283	49	0.0277356	0.247021	TACGTAGGGCGCGAGCGTTGTCCGGAATTATTGGGCGTAAAGAGCTTGTAGGCGGTTGGTCGCGTCTGCTGTGAAAGGCTGGGGCTTAACCCTGGTTTTGCAGTGGGTACGGGCTAACTAGAGTGCAGTAGGGGAGACTGGAATTCCTGG
g__Bacteroides.s__eggerthii_ASV04056	Group	Urban	0.438494	0.14225	283	34	0.00225928	0.0883539	TACGGAGGATCCGAGCGTTATCCGGATTTATTGGGTTTAAAGGGAGCGTAGGCGGGTGCTTAAGTCAGTTGTGAAAGTTTGCGGCTCAACCGTAAAATTGCAGTTGATACTGGGCGCCTTGAGTGCAGCATAGGTAGGCGGAATTCGTGG
g__Bacteroides.s__eggerthii_ASV04056	Group	Rural-Urban	0.263228	0.11351	283	34	0.0211235	0.218209	TACGGAGGATCCGAGCGTTATCCGGATTTATTGGGTTTAAAGGGAGCGTAGGCGGGTGCTTAAGTCAGTTGTGAAAGTTTGCGGCTCAACCGTAAAATTGCAGTTGATACTGGGCGCCTTGAGTGCAGCATAGGTAGGCGGAATTCGTGG
o__Clostridiales.f__Lachnospiraceae_ASV08906	Gender	male	-0.282782	0.0923948	283	57	0.0024258	0.0900425	TACGTAGGGGGCAAGCGTTATCCGGATTTACTGGGTGTAAAGGGAGCGCAGGCGGTGCGGCAAGTCAGATGTGAAAACCCGGGGCTCAACCCCGGGACTGCATTTGAAACTGTCGGACTAGAGTGCCGGAGAGGTAAGTGGAATTCCTAG
g__Lactobacillus.s__delbrueckii_ASV13927	Age	Age	0.102645	0.0335062	283	30	0.00240343	0.0900425	TACGTAGGTGGCAAGCGTTGTCCGGATTTATTGGGCGTAAAGCGAGCGCAGGCGGAATGATAAGTCTGATGTGAAAGCCCACGGCTCAACCGTGGAACTGCATCGGAAACTGTCATTCTTGAGTGCAGAAGAGGAGAGTGGAACTCCATG
g__Lactobacillus.s__delbrueckii_ASV13927	Group	Rural-Urban	-0.151545	0.0609995	283	30	0.0135696	0.185734	TACGTAGGTGGCAAGCGTTGTCCGGATTTATTGGGCGTAAAGCGAGCGCAGGCGGAATGATAAGTCTGATGTGAAAGCCCACGGCTCAACCGTGGAACTGCATCGGAAACTGTCATTCTTGAGTGCAGAAGAGGAGAGTGGAACTCCATG
c__Clostridia.o__Clostridiales_ASV10280	Fat_gr_day	Fat_gr_day	-0.193738	0.0634672	283	92	0.00248932	0.0908603	TACGTAGGGGGCAAGCGTTGTCCGGAATAATTGGGCGTAAAGGGCGCGTAGGCGGCTCGGTAAGTCTGGAGTGAAAGTCCTGCTTTTAAGGTGGGAATTGCTTTGGATACTGTCGGGCTTGAGTGCAGGAGAGGTTAGTGGAATTCCCAG
o__Clostridiales.f__Ruminococcaceae_ASV00145	Group	Rural-Urban	0.417047	0.136979	283	238	0.00255396	0.0916915	AACGTAGGGTGCAAGCGTTGTCCGGAATTACTGGGTGTAAAGGGAGCGCAGGCGGATTGGCAAGTTGGGAGTGAAATCTATGGGCTCAACCCATAAATTGCTTTCAAAACTGTCAGTCTTGAGTGGTGTAGAGGTAGGCGGAATTCCCGG
o__Clostridiales.f__.Mogibacteriaceae._ASV10387	Group	Urban	0.307898	0.102335	283	48	0.00286483	0.0995869	TACGTAGGGGGCAAGCGTTGTCCGGAATTATTGGGCGTAAAGAGTACGTAGGCGGTTTGCTAAGCGCAAGGTGAAAGGCAGTGGCTTAACCATTGTAAGCCTTGCGAACTGACAGACTTGAGTGCAGGAGAGGAAAGCGGAATTCCTAGT
o__Clostridiales.f__Ruminococcaceae_ASV07185	Group	Rural-Urban	0.328037	0.109529	283	112	0.00299295	0.102415	TACGTAGGGAGCAAGCGTTATCCGGATTTACTGGGTGTAAAGGGCGCGCAGGCGGGCCGGCAAGTTGGGAGTGAAATCCCGGGGCTTAACCCCGGAACTGCTTTCAAAACTGCTGGTCTTGAGTGATGGAGAGGCAGGCGGAATTCCGTG
f__Alcaligenaceae.g__Sutterella_ASV11804	Group	Rural-Urban	0.201286	0.0674294	283	48	0.00308769	0.104031	TACGTAGGGTGCGAGCGTTAATCGGAATTACTGGGCGTAAAGCGTGCGCAGGCGGTTGGGTAAGACAGATGTGAAATCCCCGGGCTTAACCTGGGAACTGCATTTGTGACTGTCCGACTGGAGTATGTCAGAGGGGGGTGGAATTCCAAG
f__Ruminococcaceae.g__Anaerotruncus_ASV07500	Group	Rural-Urban	0.24683	0.0829893	283	85	0.00319587	0.106045	TACGTAGGGAGCAAGCGTTGTCCGGAATTACTGGGTGTAAAGGGAGCGTAGGCGGGATGGCAAGTAGAATGTTAAATCCATCGGCTCAACCGGTGGCTGCGTTCTAAACTGCCGTTCTTGAGTGAAGTAGAGGCAGGCGGAATTCCTAGT
g__Lactobacillus.s__helveticus_ASV13924	Group	Rural-Urban	-0.205423	0.07241	283	36	0.00489109	0.121721	TACGTAGGTGGCAAGCGTTGTCCGGATTTATTGGGCGTAAAGCGAGCGCAGGCGGAAGAATAAGTCTGATGTGAAAGCCCTCGGCTTAACCGAGGAACTGCATCGGAAACTGTTTTTCTTGAGTGCAGAAGAGGAGAGTGGAACTCCATG
g__Lactobacillus.s__helveticus_ASV13924	Group	Urban	-0.267373	0.0907439	283	36	0.00348771	0.11157	TACGTAGGTGGCAAGCGTTGTCCGGATTTATTGGGCGTAAAGCGAGCGCAGGCGGAAGAATAAGTCTGATGTGAAAGCCCTCGGCTTAACCGAGGAACTGCATCGGAAACTGTTTTTCTTGAGTGCAGAAGAGGAGAGTGGAACTCCATG
o__Clostridiales.f__.Mogibacteriaceae._ASV10534	Gender	male	0.209523	0.083352	283	193	0.0125144	0.183582	TACGTAGGGGGCGAGCGTTATCCGGAATTATTGGGCGTAAAGAGTGCGTAGGTGGCACCTTAAGCGCAGGGTTTAAGGCAATGGCTCAACCATTGTTCGCCTTGCGAACTGGGGTGCTTGAGTGCAGGAGGGGAAAGTGGAATTCCTAGT
o__Clostridiales.f__.Mogibacteriaceae._ASV10534	Group	Rural-Urban	-0.333871	0.113893	283	193	0.00365525	0.11157	TACGTAGGGGGCGAGCGTTATCCGGAATTATTGGGCGTAAAGAGTGCGTAGGTGGCACCTTAAGCGCAGGGTTTAAGGCAATGGCTCAACCATTGTTCGCCTTGCGAACTGGGGTGCTTGAGTGCAGGAGGGGAAAGTGGAATTCCTAGT
o__Clostridiales.f__.Mogibacteriaceae._ASV10534	Age	Age	-0.171415	0.0625597	283	193	0.00654252	0.140472	TACGTAGGGGGCGAGCGTTATCCGGAATTATTGGGCGTAAAGAGTGCGTAGGTGGCACCTTAAGCGCAGGGTTTAAGGCAATGGCTCAACCATTGTTCGCCTTGCGAACTGGGGTGCTTGAGTGCAGGAGGGGAAAGTGGAATTCCTAGT
o__Clostridiales.f__.Mogibacteriaceae._ASV10534	Group	Urban	-0.332285	0.14273	283	193	0.0206282	0.215947	TACGTAGGGGGCGAGCGTTATCCGGAATTATTGGGCGTAAAGAGTGCGTAGGTGGCACCTTAAGCGCAGGGTTTAAGGCAATGGCTCAACCATTGTTCGCCTTGCGAACTGGGGTGCTTGAGTGCAGGAGGGGAAAGTGGAATTCCTAGT
g__Bulleidia.s__moorei_ASV14237	Group	Urban	-0.353702	0.120417	283	208	0.00358904	0.11157	TACGTAGGTGGCGAGCGTTATCCGGAATTATTGGGCGTAAAGGGTGCGTAGGCGGCCTGTTAAGTAAGTGGTTAAATTGTTGGGCTCAACCCAATCCAGCCACTTAAACTGGCAGGCTAGAGTATTGGAGAGGCAAGTGGAATTCCATGT
o__Clostridiales.f__Lachnospiraceae_ASV09133	Group	Rural-Urban	-0.321958	0.109881	283	79	0.00367109	0.11157	TACGTAGGGGGCAAGCGTTATCCGGATTTACTGGGTGTAAAGGGAGCGTAGACGGCAAGGCAAGTCTGATGTGAAAGGCTGGGGCTCAACCCCGGGACTGCATTGGAAACTGTCCTGCTGGAGTGCCGGAGAGGTAAGCGGAATTCCTAG
o__Clostridiales.f__Lachnospiraceae_ASV08865	Fat_gr_day	Fat_gr_day	-0.150252	0.0512118	283	87	0.0036271	0.11157	TACGTAGGGGGCAAGCGTTATCCGGATTTACTGGGTGTAAAGGGAGCGCAGGCGGCATGATAAGTCTGATGTGAAAACCCAAGGCTCAACCATGGGACTGCATTGGAAACTGTCGTGCTGGAGTGTCGGAGAGGTAAGCGGAATTCCTAG
o__Clostridiales.f__Ruminococcaceae_ASV13808	Fat_gr_day	Fat_gr_day	-0.15113	0.0516522	283	79	0.00371899	0.11157	TACGTAGGTGGCAAGCGTTGTCCGGATTTACTGGGTGTAAAGGGCGTGTAGGCGGAGAAGCAAGTCAGAAGTGAAATCCATGGGCTTAACCCATGAACTGCTTTTGAAACTGTTTCCCTTGAGTATCGGAGAGGCAGGCGGAATTCCTAG
f__Veillonellaceae.g__Dialister_ASV13238	Group	Rural-Urban	-0.320181	0.110137	283	41	0.00394259	0.115124	TACGTAGGTGGCAAGCGTTGTCCGGAATTATTGGGCGTAAAGCGCGCGCAGGCGGCTTCCTAAGTCCATCTTAAAAGTGCGGGGCTTAACCCCGTGATGGGATGGAAACTGGGAAGCTGGAGTATCGGAGAGGAAAGTGGAATTCCTAGT
f__Lachnospiraceae.g__Lachnospira_ASV14969	Fat_gr_day	Fat_gr_day	-0.142376	0.0492852	283	134	0.00417249	0.116517	TACGTATGGAGCAAGCGTTATCCGGATTTACTGGGTGTAAAGGGAGTGTAGGTGGCCATGCAAGTCAGAAGTGAAAATCCGGGGCTCAACCCCGGAACTGCTTTTGAAACTGTGAGGCTAGAGTGCAGGAGGGGTGAGTGGAATTCCTAG
g__Prevotella.s__copri_ASV03204	Fat_gr_day	Fat_gr_day	-0.176072	0.0741423	283	84	0.0182407	0.213861	TACGGAAGGTCCGGGCGTTATCCGGATTTATTGGGTTTAAAGGGAGCGTAGGCCGGAGATTAAGCGTGTTGTGAAATGTAGATGCTCAACATCTGCACTGCAGCGCGAACTGGTTTCCTTGAGTACGCACAAAGTGGGCGGAATTCGTGG
g__Prevotella.s__copri_ASV03204	Group	Urban	-0.580971	0.246224	283	84	0.0189926	0.213861	TACGGAAGGTCCGGGCGTTATCCGGATTTATTGGGTTTAAAGGGAGCGTAGGCCGGAGATTAAGCGTGTTGTGAAATGTAGATGCTCAACATCTGCACTGCAGCGCGAACTGGTTTCCTTGAGTACGCACAAAGTGGGCGGAATTCGTGG
g__Prevotella.s__copri_ASV03204	Group	Rural-Urban	-0.564967	0.196477	283	84	0.00434735	0.116517	TACGGAAGGTCCGGGCGTTATCCGGATTTATTGGGTTTAAAGGGAGCGTAGGCCGGAGATTAAGCGTGTTGTGAAATGTAGATGCTCAACATCTGCACTGCAGCGCGAACTGGTTTCCTTGAGTACGCACAAAGTGGGCGGAATTCGTGG
c__Clostridia.o__Clostridiales_ASV15093	Age	Age	0.152081	0.0527671	283	35	0.00425939	0.116517	TACGTATGGGGCAAGCGTTATCCGGATTTACTGGGTGTAAAGGGAGTGTAGGCGGCAGTACAAGTCAGGAGTGAAAACTTGGGGCTCAACCCCAAGACTGCTTTTGAAACTGTACAGCTAGAGTGTAGGAAGGGCAAGCGGAATTCCTGG
o__Clostridiales.f__Ruminococcaceae_ASV12993	Group	Rural-Urban	-0.188117	0.065423	283	42	0.00434842	0.116517	TACGTAGGTGGCAAGCGTTGTCCGGAATTACTGGGTGTAAAGGGAGCGTAGGCGGGAAGATAAGTTGGACGTCTAATCTATCGGCTCAACCGATAGTCGCGTTCAAAACTGTTTTTCTTGAGTGAAGTAGAGGTAAGCGGAATTCCTAGT
f__Ruminococcaceae.g__Oscillospira_ASV13645	Fat_gr_day	Fat_gr_day	-0.158325	0.0550824	283	140	0.00436274	0.116517	TACGTAGGTGGCAAGCGTTGTCCGGATTTACTGGGTGTAAAGGGCGTGCAGCCGGGCATGCAAGTCAGATGTGAAATCTCAGGGCTTAACCCTGAAACTGCATTTGAAACTGTATGTCTTGAGTGCCGGAGAGGTAATCGGAATTCCTTG
o__Coriobacteriales.f__Coriobacteriaceae_ASV15024	Group	Rural-Urban	-0.327685	0.113882	283	84	0.0043215	0.116517	TACGTATGGAGCAAGCGTTATCCGGATTTATTGGGCGTAAAGCGCGCGTAGGCGGCTTGTTAAGCAAGGTCTTAAATCTTGGGGCTCAACCTCAAGCCGGATCTTGAACTGGCAGGCTCGAGTATGGTAGAGGAAAGTGGAATTCCCAGT
f__Lachnospiraceae.g__Dorea_ASV15355	Group	Urban	0.701169	0.245076	283	180	0.00454442	0.118479	TACGTATGGTGCAAGCGTTATCCGGATTTACTGGGTGTAAAGGGAGCGTAGACGGCTGTGTAAGTCTGAAGTGAAAGCCCGGGGCTCAACCCCGGGACTGCTTTGGAAACTATGCAGCTAGAGTGTCGGAGAGGTAAGTGGAATTCCCAG
f__Streptococcaceae.g__Lactococcus_ASV12313	Group	Rural-Urban	-0.321693	0.113102	283	83	0.00478309	0.121721	TACGTAGGTCCCGAGCGTTGTCCGGATTTATTGGGCGTAAAGCGAGCGCAGGTGGTTTATTAAGTCTGGTGTAAAAGGCAGTGGCTCAACCATTGTATGCATTGGAAACTGGTAGACTTGAGTGCAGGAGAGGAGAGTGGAATTCCATGT
o__Coriobacteriales.f__Coriobacteriaceae_ASV15140	Group	Rural-Urban	-0.483238	0.170318	283	88	0.00488614	0.121721	TACGTATGGTGCAAGCGTTATCCGGAATCATTGGGCGTAAAGCGCGCGTAGGCGGCTTGTTAAGCAGGAATTTAAATCTTAGGGCTCAACCTTAAGTCGGTTCCTGAACTGGCAGGCTCGAGTGCGGTAGAGGAAGGTGGAATTCCCAGT
o__Coriobacteriales.f__Coriobacteriaceae_ASV15140	Group	Urban	-0.531656	0.213441	283	88	0.0133286	0.183582	TACGTATGGTGCAAGCGTTATCCGGAATCATTGGGCGTAAAGCGCGCGTAGGCGGCTTGTTAAGCAGGAATTTAAATCTTAGGGCTCAACCTTAAGTCGGTTCCTGAACTGGCAGGCTCGAGTGCGGTAGAGGAAGGTGGAATTCCCAGT
o__Clostridiales.f__Lachnospiraceae_ASV08794	Group	Rural-Urban	0.404386	0.142042	283	129	0.00474429	0.121721	TACGTAGGGGGCAAGCGTTATCCGGATTTACTGGGTGTAAAGGGAGCGCAGACGGCACTGCAAGTCTGAAGTGAAAGCCCGGGGCTCAACCCCGGGACTGCTTTGGAAACTGTAGAGCTAGAGTGCTGGAGAGGCAAGCGGAATTCCTAG
o__Clostridiales.f__Lachnospiraceae_ASV09170	Group	Rural-Urban	0.304704	0.108901	283	60	0.00550294	0.126951	TACGTAGGGGGCAAGCGTTATCCGGATTTACTGGGTGTAAAGGGAGCGTAGACGGCACAGCAAGTCTGAAGTGAAATCCCCGGGCTCAACCCGGGAACTGCTTTGGAAACTGTTGGGCTAGAGTGCTGGAGAGGCAAGCGGAATTCCTAG
f__Lachnospiraceae.g__Roseburia_ASV15223	Group	Urban	0.683232	0.267834	283	133	0.0112809	0.177735	TACGTATGGTGCAAGCGTTATCCGGATTTACTGGGTGTAAAGGGAGCGCAGGCGGTACGGCAAGTCTGATGTGAAATCCCGGGGCTCAACCCCGGTACTGCATTGGAAACTGTCGGACTAGAGTGTCGGAGGGGTAAGTGGAATTCCTAG
f__Lachnospiraceae.g__Roseburia_ASV15223	Group	Rural-Urban	0.601961	0.213721	283	133	0.0052029	0.126951	TACGTATGGTGCAAGCGTTATCCGGATTTACTGGGTGTAAAGGGAGCGCAGGCGGTACGGCAAGTCTGATGTGAAATCCCGGGGCTCAACCCCGGTACTGCATTGGAAACTGTCGGACTAGAGTGTCGGAGGGGTAAGTGGAATTCCTAG
f__Lachnospiraceae.g__Roseburia_ASV15223	Age	Age	0.260633	0.117394	283	133	0.0272176	0.245826	TACGTATGGTGCAAGCGTTATCCGGATTTACTGGGTGTAAAGGGAGCGCAGGCGGTACGGCAAGTCTGATGTGAAATCCCGGGGCTCAACCCCGGTACTGCATTGGAAACTGTCGGACTAGAGTGTCGGAGGGGTAAGTGGAATTCCTAG
g__Prevotella.s__copri_ASV03198	Fat_gr_day	Fat_gr_day	0.110989	0.0468915	283	41	0.0186242	0.213861	TACGGAAGGTCCGGGCGTTATCCGGATTTATTGGGTTTAAAGGGAGCGTAGGCCGGAGATTAAGCGTGTTGTGAAATGTAGATGCTCAACATCTGAACTGCAGCGCGAACTGGTTTCCTTGAGTACGCACAAAGTGGGCGGAATTCGTGG
g__Prevotella.s__copri_ASV03198	Age	Age	0.191919	0.0682558	283	41	0.0052791	0.126951	TACGGAAGGTCCGGGCGTTATCCGGATTTATTGGGTTTAAAGGGAGCGTAGGCCGGAGATTAAGCGTGTTGTGAAATGTAGATGCTCAACATCTGAACTGCAGCGCGAACTGGTTTCCTTGAGTACGCACAAAGTGGGCGGAATTCGTGG
o__Bacteroidales.f__Rikenellaceae_ASV04265	Fat_gr_day	Fat_gr_day	-0.137353	0.049035	283	119	0.00545123	0.126951	TACGGAGGATCCGAGCGTTATCCGGATTTATTGGGTTTAAAGGGTGCGTAGGCGGTTTGATAAGTTAGAGGTGAAAGCTCGATGCTCAACATCGAAATTGCCTCTGATACTGTCAGACTAGAGTGTAGTTGCGGAAGGCGGAATGTGTGG
o__Bacteroidales.f__Rikenellaceae_ASV04265	Group	Rural-Urban	0.315674	0.129943	283	119	0.0157629	0.206471	TACGGAGGATCCGAGCGTTATCCGGATTTATTGGGTTTAAAGGGTGCGTAGGCGGTTTGATAAGTTAGAGGTGAAAGCTCGATGCTCAACATCGAAATTGCCTCTGATACTGTCAGACTAGAGTGTAGTTGCGGAAGGCGGAATGTGTGG
o__Bacteroidales.f__Rikenellaceae_ASV04265	Group	Urban	0.407983	0.162844	283	119	0.0128066	0.183582	TACGGAGGATCCGAGCGTTATCCGGATTTATTGGGTTTAAAGGGTGCGTAGGCGGTTTGATAAGTTAGAGGTGAAAGCTCGATGCTCAACATCGAAATTGCCTCTGATACTGTCAGACTAGAGTGTAGTTGCGGAAGGCGGAATGTGTGG
o__Clostridiales.f__Lachnospiraceae_ASV09841	Gender	male	-0.162016	0.057611	283	75	0.00527147	0.126951	TACGTAGGGGGCAAGCGTTATCCGGATTTACTGGGTGTAAAGGGAGCGTAGACGGTCAAGCAAGTCAGAAGTGAAAGGCTGGGGCTCAACCCCGGGACTGCTTTTGAAACTGTTTGACTGGAGTGCTGGAGAGGTAAGCGGAATTCCTAG
f__.Mogibacteriaceae..g__Mogibacterium_ASV08676	Gender	male	0.185781	0.0663174	283	191	0.00544681	0.126951	TACGTAGGGGGCAAGCGTTATCCGGAATTATTGGGCGTAAAGAGTGCGTAGGTGGTTACCTAAGCGCAAGGTTTAATTTAGAGGCTCAACCTCTACTTGCCTTGCGAACTGGGCTACTTGAGTGCAGGAGGGGAAAGCGGAATTCCTAGT
o__Clostridiales.f__Ruminococcaceae_ASV13082	Group	Rural-Urban	-0.247337	0.089003	283	53	0.00582611	0.132908	TACGTAGGTGGCAAGCGTTGTCCGGAATTACTGGGTGTAAAGGGTGCGCAGGCGGGATTGCAAGTTGGATGTGAAATACCGGGGCTTAACCCCGGAGCTGCATCCAAAACTGTAGTTCTTGAGTGGAGTAGAGGTAAGCGGAATTCCGAG
o__Clostridiales.f__Ruminococcaceae_ASV13082	Fat_gr_day	Fat_gr_day	-0.0895544	0.033586	283	53	0.0081171	0.154657	TACGTAGGTGGCAAGCGTTGTCCGGAATTACTGGGTGTAAAGGGTGCGCAGGCGGGATTGCAAGTTGGATGTGAAATACCGGGGCTTAACCCCGGAGCTGCATCCAAAACTGTAGTTCTTGAGTGGAGTAGAGGTAAGCGGAATTCCGAG
g__Streptococcus.s__alactolyticus_ASV12295	Group	Urban	0.470097	0.169925	283	47	0.00604754	0.135144	TACGTAGGTCCCGAGCGTTGTCCGGATTTATTGGGCGTAAAGCGAGCGCAGGCGGTTTAATAAGTCTGAAGTTAAAGGCAGTGGCTTAACCATTGTTCGCTTTGGAAACTGTTAAACTTGAGTGCAGAAGGGGAGAGTGGAATTCCATGT
g__Streptococcus.s__alactolyticus_ASV12295	Group	Rural-Urban	0.348435	0.135594	283	47	0.0107021	0.176222	TACGTAGGTCCCGAGCGTTGTCCGGATTTATTGGGCGTAAAGCGAGCGCAGGCGGTTTAATAAGTCTGAAGTTAAAGGCAGTGGCTTAACCATTGTTCGCTTTGGAAACTGTTAAACTTGAGTGCAGAAGGGGAGAGTGGAATTCCATGT
f__Veillonellaceae.g__Megasphaera_ASV13387	Fat_gr_day	Fat_gr_day	0.118094	0.0426679	283	69	0.00602491	0.135144	TACGTAGGTGGCAAGCGTTGTCCGGAATTATTGGGCGTAAAGGGCGCGCAGGCGGCGTCGTAAGTCGGTCTTAAAAGTGCGGGGCTTAACCCCGTGAGGGGACCGAAACTGCGATGCTAGAGTATCGGAGAGGAAAGCGGAATTCCTAGT
f__Coriobacteriaceae.g__Adlercreutzia_ASV10589	Group	Rural-Urban	-0.522663	0.189556	283	177	0.00621537	0.136104	TACGTAGGGGGCGAGCGTTATCCGGATTCATTGGGCGTAAAGCGCGCGTAGGCGGCCGCCTAAGCGGAACCTCTAATCCCGGGGCTCAACCTCGGGCCGGGTTCCGGACTGGGCGGCTCGAGTGCGGTAGAGGCAGGCGGAATTCCCGGT
g__Oxalobacter.s__formigenes_ASV11831	Group	Urban	-0.321066	0.116582	283	52	0.00627697	0.136104	TACGTAGGGTGCGAGCGTTAATCGGAATTACTGGGCGTAAAGCGTGCGCAGGCGGTTGTGTAAGACAGATGTGAAATGCCCGGGCTTAACCTGGGAATTGCATTTGTGACTGCACGGCTAGAGTGTGTCAGAGGGGGGTAGAATTCCACG
g__Oxalobacter.s__formigenes_ASV11831	Group	Rural-Urban	-0.204957	0.093028	283	52	0.0284054	0.249228	TACGTAGGGTGCGAGCGTTAATCGGAATTACTGGGCGTAAAGCGTGCGCAGGCGGTTGTGTAAGACAGATGTGAAATGCCCGGGCTTAACCTGGGAATTGCATTTGTGACTGCACGGCTAGAGTGTGTCAGAGGGGGGTAGAATTCCACG
g__Rothia.s__mucilaginosa_ASV08351	Gender	male	0.225985	0.0826647	283	87	0.00666491	0.14171	TACGTAGGGCGCGAGCGTTGTCCGGAATTATTGGGCGTAAAGAGCTTGTAGGCGGTTTGTCGCGTCTGCTGTGAAAGGCCGGGGCTTAACTCCGTGTATTGCAGTGGGTACGGGCAGACTAGAGTGCAGTAGGGGAGACTGGAATTCCTG
o__Clostridiales.f__Ruminococcaceae_ASV13857	Group	Urban	0.209241	0.0772365	283	55	0.00716709	0.148018	TACGTAGGTGGCAAGCGTTGTCCGGATTTACTGGGTGTAAAGGGCGTGTAGGCGGGACTGCAAGTCTGATGTGTAATCTGGTGGCTCAACCACCAAACTGCATTGGAAACTGTAGTTCTTGAGTATCGGAGAGGCAGGCGGAATTCCTAG
g__.Ruminococcus..s__gnavus_ASV09357	Group	Rural-Urban	0.584691	0.215414	283	215	0.00705902	0.148018	TACGTAGGGGGCAAGCGTTATCCGGATTTACTGGGTGTAAAGGGAGCGTAGACGGCATGGCAAGCCAGATGTGAAAGCCCGGGGCTCAACCCCGGGACTGCATTTGGAACTGTCAGGCTAGAGTGTCGGAGAGGAAAGCGGAATTCCTAG
o__Clostridiales.f__Ruminococcaceae_ASV13548	Fat_gr_day	Fat_gr_day	-0.106832	0.0394795	283	47	0.00723193	0.148018	TACGTAGGTGGCAAGCGTTGTCCGGATTTACTGGGTGTAAAGGGCGCGTAGGCGGGATGGCAAGTCAGATGTGAAATCCATGGGCTCAACCCATGAACTGCATTTGAAACTGTCGTTCTTGAGTATCGGAGAGGCAAGCGGAATTCCTAG
g__Bacteroides.s__ovatus_ASV04141	Group	Urban	0.337265	0.124963	283	30	0.00738399	0.149731	TACGGAGGATCCGAGCGTTATCCGGATTTATTGGGTTTAAAGGGAGCGTAGGTGGATTGTTAAGTCAGTTGTGAAAGTTTGCGGCTCAACCGTAAAATTGCAGTTGATACTGGCAGTCTTGAGTACAGTAGAGGTGGGCGGAATTCGTGG
o__Clostridiales.f__Lachnospiraceae_ASV09236	Fat_gr_day	Fat_gr_day	0.0542466	0.0201511	283	35	0.00753515	0.150018	TACGTAGGGGGCAAGCGTTATCCGGATTTACTGGGTGTAAAGGGAGCGTAGACGGCAGCGCAAGTCTGAAGTGAAAGCCCGGGGCTCAACCCCGGAATGGCTTTGGAAACTGCGCGGCTAGAGTACCGGAGGGGTAAGCGGAATTCCTAG
f__Lachnospiraceae.g__Roseburia_ASV15174	Group	Rural-Urban	0.443119	0.177321	283	260	0.0130348	0.183582	TACGTATGGTGCAAGCGTTATCCGGATTTACTGGGTGTAAAGGGAGCGCAGGCGGAAGGCTAAGTCTGATGTGAAAGCCCGGGGCTCAACCCCGGTACTGCATTGGAAACTGGTCATCTAGAGTGTCGGAGGGGTAAGTGGAATTCCTAG
f__Lachnospiraceae.g__Roseburia_ASV15174	Age	Age	0.262448	0.0973998	283	260	0.00747913	0.150018	TACGTATGGTGCAAGCGTTATCCGGATTTACTGGGTGTAAAGGGAGCGCAGGCGGAAGGCTAAGTCTGATGTGAAAGCCCGGGGCTCAACCCCGGTACTGCATTGGAAACTGGTCATCTAGAGTGTCGGAGGGGTAAGTGGAATTCCTAG
o__Bacteroidales.f__Rikenellaceae_ASV03791	Fat_gr_day	Fat_gr_day	-0.111617	0.0416168	283	80	0.00775755	0.151688	TACGGAGGATCCAAGCGTTATCCGGATTTATTGGGTTTAAAGGGTGCGTAGGCGGTTTAGTAAGTCAGCGGTGAAATTTTGGTGCTTAACACCAAACGTGCCGTTGATACTGCTGGGCTAGAGAGTAGTTGCGGTAGGCGGAATGTATGG
o__Clostridiales.f__Lachnospiraceae_ASV09620	Fat_gr_day	Fat_gr_day	0.101295	0.0379095	283	46	0.00798607	0.154657	TACGTAGGGGGCAAGCGTTATCCGGATTTACTGGGTGTAAAGGGAGCGTAGACGGCGGAGCAAGTCTGAAGTGAAAGCCCGGGGCTCAACCCCGGGACTGCTTTGGAAACTGTTCTGCTAGAGTGCTGGAGAGGTAAGTGGAATTCCTAG
f__Lachnospiraceae.g__Lachnospira_ASV14966	Fat_gr_day	Fat_gr_day	-0.105093	0.039482	283	66	0.0082267	0.154657	TACGTATGGAGCAAGCGTTATCCGGATTTACTGGGTGTAAAGGGAGTGTAGGTGGCCATGCAAGTCAGAAGTGAAAATCCGGGGCTCAACCCCGGAACTGCTTTTGAAACTGTAAGGCTGGAGTGCAGGAGGGGTGAGTGGAATTCCTAG
o__Clostridiales.f__Lachnospiraceae_ASV09113	Gender	male	-0.16604	0.0623269	283	33	0.00817398	0.154657	TACGTAGGGGGCAAGCGTTATCCGGATTTACTGGGTGTAAAGGGAGCGTAGACGGCAAGGCAAGTCTGAAGTGAAAGCCCGGTGCTTAACGCCGGGACTGCTTTGGAAACTGTTTAGCTGGAGTGCCGGAGAGGTAAGCGGAATTCCTAG
o__Clostridiales.f__Lachnospiraceae_ASV09858	Fat_gr_day	Fat_gr_day	-0.0776522	0.0291893	283	48	0.00826247	0.154657	TACGTAGGGGGCAAGCGTTATCCGGATTTACTGGGTGTAAAGGGAGCGTAGACGGTGAAGCAAGTCTGAAGTGAAAGGTTGGGGCTCAACCCCGAAACTGCTTTGGAAACTGTTTAACTGGAGTACAGGAGAGGTAAGTGGAATTCCTAG
o__Clostridiales.f__Lachnospiraceae_ASV09172	Group	Urban	0.338686	0.127512	283	51	0.00836286	0.155209	TACGTAGGGGGCAAGCGTTATCCGGATTTACTGGGTGTAAAGGGAGCGTAGACGGCACAGCAAGTCTGAAGTGAAATCCCCGGGCTCAACCCGGGAACTGCTTTGGAAACTGTTGGGCTGGAGTGCTGGAGAGGCAAGCGGAATTCCTAG
f__Bacteroidaceae.g__Bacteroides_ASV04102	Group	Rural-Urban	0.241086	0.0911372	283	31	0.00862781	0.15844	TACGGAGGATCCGAGCGTTATCCGGATTTATTGGGTTTAAAGGGAGCGTAGGTGGACATGTAAGTCAGTTGTGAAAGTTTGCGGCTCAACCGTAAAATTGCAGTTGAAACTGCGTGTCTTGAGTACAGTAGAGGTGGGCGGAATTCGTGG
f__Streptococcaceae.g__Streptococcus_ASV12320	Fat_gr_day	Fat_gr_day	0.107894	0.0408202	283	121	0.00868165	0.15844	TACGTAGGTCCCGAGCGTTGTCCGGATTTATTGGGCGTAAAGGGAGCGCAGGCGGTCAGGAAAGTCTGGAGTAAAAGGCTATGGCTCAACCATAGTGTGCTCTGGAAACTGTCTGACTTGAGTGCAGAAGGGGAGAGTGGAATTCCATGT
o__Coriobacteriales.f__Coriobacteriaceae_ASV18639	Gender	male	0.0792155	0.0300171	283	41	0.00878566	0.159013	TACGTAGGGGGCGAGCGTTATCCGGATTCATTGGGCGTAAAGCGCGCGCAGGCGGCCTGCTCGGTCGGGAGTCAAATCCGGGGGCTCAACCCCCGCCCGCTCCCGATACCGGCGGGCTTGAGTCTGGTAGGGGAAGGCGGAATTCCCAGT
o__Clostridiales.f__Ruminococcaceae_ASV12472	Group	Rural-Urban	-0.320379	0.121651	283	49	0.0089236	0.160186	TACGTAGGTGGCAAGCGTTATCCGGAATTACTGGGTGTAAAGGGAGCGCAGGCGGGATAGCAAGTCAGCTGTGAAAACTATGGGCTCAACCCATAAACTGCAGTTGAAACTGTTATTCTTGAGTGGAGTAGAGGCAAGCGGAATTCCGAG
g__Desulfovibrio.s__D168_ASV05852	Group	Rural-Urban	-0.322829	0.122872	283	38	0.00908465	0.161112	TACGGAGGGTGCAAGCGTTAATCGGAATTACTGGGCGTAAAGCGCGCGTAGGTTGTTTTGTAAGTCAGAGGTGTAATCCCACGGCTTAACCGTGGAACTGCCTTTGATACTGCATAACTTGGATCCGGGAGAGGACAGCGGAATTCCAGG
f__Ruminococcaceae.g__Oscillospira_ASV13602	Fat_gr_day	Fat_gr_day	-0.154668	0.0589006	283	85	0.0091223	0.161112	TACGTAGGTGGCAAGCGTTGTCCGGATTTACTGGGTGTAAAGGGCGTGCAGCCGGGAATGCAAGTCAGATGTGAAATCCATGGGCTTAACCCATGAACTGCATTTGAAACTGTATTTCTTGAGTACTGGAGAGGCAATCGGAATTCCTAG
f__Veillonellaceae.g__Megamonas_ASV07056	Gender	male	0.332818	0.127735	283	164	0.00966916	0.163952	TACGTAGGCGGCAAGCGTTGTCCGGAATTATTGGGCGTAAAGGGAGCGCAGGCGGGAAACTAAGCGGATCTTAAAAGTGCGGGGCTCAACCCCGTGATGGGGTCCGAACTGGTTTTCTTGAGTGCAGGAGAGGAAAGCGGAATTCCCAGT
o__Clostridiales.f__Lachnospiraceae_ASV09338	Group	Rural-Urban	0.348781	0.133633	283	75	0.00954678	0.163952	TACGTAGGGGGCAAGCGTTATCCGGATTTACTGGGTGTAAAGGGAGCGTAGACGGCATGACAAGCCAGATGTGAAAACCCAGGGCTCAACCCTGGGACTGCATTTGGAACTGCCAGGCTGGAGTGCAGGAGAGGTAAGCGGAATTCCTAG
g__Ruminococcus.s__callidus_ASV07910	Age	Age	0.204482	0.0786004	283	49	0.00977947	0.163952	TACGTAGGGAGCGAGCGTTGTCCGGAATTACTGGGTGTAAAGGGAGCGTAGGCGGGACGGCAAGTCAGATGTGAAAACTATGGGCTCAACCCATAGACTGCATTTGAAACTGTTGTTCTTGAGTGAGGTAGAGGTAAGCGGAATTCCTGG
g__Ruminococcus.s__callidus_ASV07910	Gender	male	-0.256091	0.104724	283	49	0.0150923	0.201538	TACGTAGGGAGCGAGCGTTGTCCGGAATTACTGGGTGTAAAGGGAGCGTAGGCGGGACGGCAAGTCAGATGTGAAAACTATGGGCTCAACCCATAGACTGCATTTGAAACTGTTGTTCTTGAGTGAGGTAGAGGTAAGCGGAATTCCTGG
g__Clostridium.s__hathewayi_ASV09927	Group	Rural-Urban	0.318289	0.122393	283	106	0.00980716	0.163952	TACGTAGGGGGCAAGCGTTATCCGGATTTACTGGGTGTAAAGGGAGCGTAGACGGTTAAGCAAGTCTGAAGTGAAAGCCCGGGGCTCAACCCCGGTACTGCTTTGGAAACTGTTTGACTTGAGTGCAGGAGAGGTAAGTGGAATTCCTAG
f__Lachnospiraceae.g__Coprococcus_ASV15003	Gender	male	-0.393389	0.151169	283	246	0.00975792	0.163952	TACGTATGGAGCAAGCGTTATCCGGATTTACTGGGTGTAAAGGGTGCGTAGGTGGCAGTGCAAGTCAGATGTGAAAGGCCGGGGCTCAACCCCGGAGCTGCATTTGAAACTGCATAGCTAGAGTACAGGAGAGGCAGGCGGAATTCCTAG
f__Lachnospiraceae.g__Blautia_ASV09918	Group	Urban	0.284869	0.109122	283	283	0.00953145	0.163952	TACGTAGGGGGCAAGCGTTATCCGGATTTACTGGGTGTAAAGGGAGCGTAGACGGTGTGGCAAGTCTGATGTGAAAGGCATGGGCTCAACCTGTGGACTGCATTGGAAACTGTCATACTTGAGTGCCGGAGGGGTAAGCGGAATTCCTAG
f__Turicibacteraceae.g__Turicibacter_ASV14204	Group	Rural-Urban	-0.4823	0.184384	283	219	0.00939192	0.163952	TACGTAGGTGGCGAGCGTTATCCGGAATTATTGGGCGTAAAGAGCGCGCAGGTGGTTGATTAAGTCTGATGTGAAAGCCCACGGCTTAACCGTGGAGGGTCATTGGAAACTGGTCGACTTGAGTGCAGAAGAGGGAAGTGGAATTCCATG
f__Turicibacteraceae.g__Turicibacter_ASV14204	Group	Urban	-0.579461	0.23107	283	219	0.012723	0.183582	TACGTAGGTGGCGAGCGTTATCCGGAATTATTGGGCGTAAAGAGCGCGCAGGTGGTTGATTAAGTCTGATGTGAAAGCCCACGGCTTAACCGTGGAGGGTCATTGGAAACTGGTCGACTTGAGTGCAGAAGAGGGAAGTGGAATTCCATG
c__Clostridia.o__Clostridiales_ASV08574	Group	Rural-Urban	0.0927705	0.0357205	283	32	0.00990322	0.164303	TACGTAGGGGGCAAGCGTTATCCGGAATTACTGGGTGTAAAGGGAGCGTAGGCGGCATGGTAAGTAAGATGTGAAAGCCCGAGGCTTAACCTCGAGGATTGCATTTTAAACTATCAAGCTAGAGTACAGGAGAGGAAAGCGGAATTCCTA
c__Clostridia.o__Clostridiales_ASV08574	Group	Urban	0.105938	0.0447648	283	32	0.0186431	0.213861	TACGTAGGGGGCAAGCGTTATCCGGAATTACTGGGTGTAAAGGGAGCGTAGGCGGCATGGTAAGTAAGATGTGAAAGCCCGAGGCTTAACCTCGAGGATTGCATTTTAAACTATCAAGCTAGAGTACAGGAGAGGAAAGCGGAATTCCTA
g__Clostridium.s__hathewayi_ASV09962	Group	Rural-Urban	0.219714	0.0856439	283	48	0.0108314	0.176596	TACGTAGGGGGCAAGCGTTATCCGGATTTACTGGGTGTAAAGGGAGCGTAGACGGTTTAGCAAGTCTGAAGTGAAAGCCCGGGGCTCAACCCCGGTACTGCTTTGGAAACTGTTAGACTTGAGTGCAGGAGAGGTAAGTGGAATTCCTAG
g__Coprococcus.s__eutactus_ASV15446	Group	Rural-Urban	-0.432677	0.168774	283	72	0.0108861	0.176596	TACGTATGGTGCAAGCGTTATCCGGATTTACTGGGTGTAAAGGGTGCGTAGGTGGTGAGACAAGTCTGAAGTGAAAATCCGGGGCTTAACCCCGGAACTGCTTTGGAAACTGCCTGACTAGAGTACAGGAGAGGTAAGTGGAATTCCTAG
g__Coprococcus.s__eutactus_ASV15446	Fat_gr_day	Fat_gr_day	-0.14124	0.0636883	283	72	0.0273888	0.245826	TACGTATGGTGCAAGCGTTATCCGGATTTACTGGGTGTAAAGGGTGCGTAGGTGGTGAGACAAGTCTGAAGTGAAAATCCGGGGCTTAACCCCGGAACTGCTTTGGAAACTGCCTGACTAGAGTACAGGAGAGGTAAGTGGAATTCCTAG
f__Ruminococcaceae.g__Ruminococcus_ASV08136	Age	Age	0.091999	0.0359273	283	68	0.0109766	0.176756	TACGTAGGGAGCGAGCGTTGTCCGGATTTACTGGGTGTAAAGGGTGCGTAGGCGGCTAGACAAGTCAGGTGTGAAATACCGCAGCTCAACTGCGGGGCTGCACTTGAAACTGTAGAGCTTGAGTGATGGAGAGGTAAGCGGAATTCCTAG
f__Lachnospiraceae.g__Lachnospira_ASV14962	Group	Rural-Urban	0.195273	0.0764155	283	35	0.0111407	0.177735	TACGTATGGAGCAAGCGTTATCCGGATTTACTGGGTGTAAAGGGAGTGTAGGTGGCCATGCAAGTCAGAAGTGAAAATCCGGGGCTCAACCCCGGAACTGCTTTTGAAACTGTAAGGCTAGAGTGCAGGAGGGGTGAGTGGAATTCCTAG
f__Clostridiaceae.g__Clostridium_ASV13462	Age	Age	0.246085	0.103889	283	87	0.0185354	0.213861	TACGTAGGTGGCAAGCGTTGTCCGGATTTACTGGGCGTAAAGGGAGCGTAGGCGGACTTTTAAGTGAGATGTGAAATACCCGGGCTCAACTTGGGTGCTGCATTTCAAACTGGAAGTCTAGAGTGCAGGAGAGGAGAATGGAATTCCTAG
f__Clostridiaceae.g__Clostridium_ASV13462	Group	Rural-Urban	0.481973	0.189135	283	87	0.0113648	0.177777	TACGTAGGTGGCAAGCGTTGTCCGGATTTACTGGGCGTAAAGGGAGCGTAGGCGGACTTTTAAGTGAGATGTGAAATACCCGGGCTCAACTTGGGTGCTGCATTTCAAACTGGAAGTCTAGAGTGCAGGAGAGGAGAATGGAATTCCTAG
o__Clostridiales.f__Ruminococcaceae_ASV14280	Fat_gr_day	Fat_gr_day	-0.109474	0.0431122	283	61	0.0116556	0.181034	TACGTAGGTGGCGAGCGTTATCCGGATTTACTGGGTGTAAAGGGCGCGTAGGCGGGAATGCAAGTCAGATGTGAAATCCAGGGGCTTAACCCTTGAACTGCATTTGAAACTGTATTTCTTGAGTGTCGGAGAGGTTGACGGAATTCCTAG
g__Parabacteroides.s__distasonis_ASV04229	Gender	male	-0.215571	0.0864354	283	86	0.013214	0.183582	TACGGAGGATCCGAGCGTTATCCGGATTTATTGGGTTTAAAGGGTGCGTAGGCGGCCTTTTAAGTCAGCGGTGAAAGTCTGTGGCTCAACCATAGAATTGCCGTTGAAACTGGGAGGCTTGAGTATGTTTGAGGCAGGCGGAATGCGTGG
f__Bacteroidaceae.g__Bacteroides_ASV04135	Group	Rural-Urban	0.426474	0.170754	283	257	0.0130844	0.183582	TACGGAGGATCCGAGCGTTATCCGGATTTATTGGGTTTAAAGGGAGCGTAGGTGGATTGTTAAGTCAGTTGTGAAAGTTTGCGGCTCAACCGTAAAATTGCAGTTGAAACTGGCAGTCTTGAGTACAGTAGAGGTGGGCGGAATTCGTGG
o__Clostridiales.f__Lachnospiraceae_ASV08984	Group	Urban	0.532443	0.212397	283	110	0.012755	0.183582	TACGTAGGGGGCAAGCGTTATCCGGATTTACTGGGTGTAAAGGGAGCGTAGACGGAATGGCAAGTCTGATGTGAAAGGCCGGGGCTCAACCCCGGGACTGCATTGGAAACTGTCAATCTAGAGTACCGGAGGGGTAAGTGGAATTCCTAG
o__Clostridiales.f__Christensenellaceae_ASV07878	Fat_gr_day	Fat_gr_day	-0.0438672	0.0174746	283	36	0.0126316	0.183582	TACGTAGGGAGCGAGCGTTGTCCGGAATTACTGGGCGTAAAGGGTGCGTAGGCGGCCTGGTAAGTCAGATGTGAAATACCCGTGCTCAACATGGGGGGTGCATCTGATACTGTTAGGCTTGAGTGCAGGAGAGGAAAGCGGAATTCCTAG
o__Clostridiales.f__Clostridiaceae_ASV14617	Age	Age	0.245263	0.0983744	283	139	0.0132452	0.183582	TACGTAGGTGGCGAGCGTTGTCCGGATTTACTGGGCGTAAAGGGAGCGTAGGCGGATTTTTAAGTGAGATGTGAAATACTCGGGCTTAACCTGAGTGCTGCATTTCAAACTGGAAGTCTAGAGTGCAGGAGAGGAGAAGGGAATTCCTAG
o__Clostridiales.f__Ruminococcaceae_ASV07000	Group	Rural-Urban	-0.450224	0.179412	283	102	0.0126628	0.183582	TACGTAGGATGCAAGCGTTATCCGGATTTACTGGGTGTAAAGGGAGCGCAGGCGGGACTGCAAGTTGGATGTGAAATACCGTGGCTTAACCACGGAACTGCATCCAAAACTGTAGTTCTTGAGTGAAGTAGAGGCAAGCGGAATTCCGAG
o__Clostridiales.f__Ruminococcaceae_ASV07000	Fat_gr_day	Fat_gr_day	-0.155135	0.0677024	283	102	0.0226892	0.226066	TACGTAGGATGCAAGCGTTATCCGGATTTACTGGGTGTAAAGGGAGCGCAGGCGGGACTGCAAGTTGGATGTGAAATACCGTGGCTTAACCACGGAACTGCATCCAAAACTGTAGTTCTTGAGTGAAGTAGAGGCAAGCGGAATTCCGAG
f__Lachnospiraceae.g__.Ruminococcus._ASV15315	Fat_gr_day	Fat_gr_day	-0.220415	0.0882328	283	208	0.0130661	0.183582	TACGTATGGTGCAAGCGTTATCCGGATTTACTGGGTGTAAAGGGAGCGTAGACGGAGTGGCAAGTCTGATGTGAAAACCCGGGGCTCAACCCCGGGACTGCATTGGAAACTGTCAATCTAGAGTACCGGAGAGGTAAGCGGAATTCCTAG
f__Lachnospiraceae.g__.Ruminococcus._ASV15299	Group	Rural-Urban	0.497453	0.198651	283	126	0.0128495	0.183582	TACGTATGGTGCAAGCGTTATCCGGATTTACTGGGTGTAAAGGGAGCGTAGACGGAGAGGCAAGTCTGATGTGAAAACCCGGGGCTCAACCCCGGGACTGCATTGGAAACTGTTTTTCTAGAGTGTCGGAGAGGTAAGTGGAATTCCTAG
f__Lachnospiraceae.g__.Ruminococcus._ASV15299	Gender	male	0.325139	0.145382	283	126	0.0261188	0.244709	TACGTATGGTGCAAGCGTTATCCGGATTTACTGGGTGTAAAGGGAGCGTAGACGGAGAGGCAAGTCTGATGTGAAAACCCGGGGCTCAACCCCGGGACTGCATTGGAAACTGTTTTTCTAGAGTGTCGGAGAGGTAAGTGGAATTCCTAG
o__Clostridiales.f__Ruminococcaceae_ASV14275	Gender	male	-0.27098	0.11997	283	119	0.0246778	0.236433	TACGTAGGTGGCGAGCGTTATCCGGATTTACTGGGTGTAAAGGGCGCGTAGGCGGGAATGCAAGTCAGATGTGAAATCCAAGGGCTCAACCCTTGAACTGCATTTGAAACTGTATTTCTTGAGTGTCGGAGAGGTTGACGGAATTCCTAG
o__Clostridiales.f__Ruminococcaceae_ASV14275	Group	Rural-Urban	-0.408767	0.163927	283	119	0.0132297	0.183582	TACGTAGGTGGCGAGCGTTATCCGGATTTACTGGGTGTAAAGGGCGCGTAGGCGGGAATGCAAGTCAGATGTGAAATCCAAGGGCTCAACCCTTGAACTGCATTTGAAACTGTATTTCTTGAGTGTCGGAGAGGTTGACGGAATTCCTAG
f__Lachnospiraceae.g__Coprococcus_ASV08619	Group	Urban	0.656593	0.260917	283	201	0.0124188	0.183582	TACGTAGGGGGCAAGCGTTATCCGGAATTACTGGGTGTAAAGGGTGCGTAGGTGGTATGGCAAGTCAGAAGTGAAAACCCAGGGCTTAACTCTGGGACTGCTTTTGAAACTGTCAGACTAGAGTGCAGGAGAGGTAAGCGGAATTCCTAG
o__Clostridiales.f__Ruminococcaceae_ASV13030	Fat_gr_day	Fat_gr_day	-0.118498	0.0472702	283	53	0.0127555	0.183582	TACGTAGGTGGCAAGCGTTGTCCGGAATTACTGGGTGTAAAGGGAGCGTAGGCGGGCAGGCAAGTCAGGCGTGAAATATATCGGCTCAACCGGTAACGGCGCTTGAAACTGCAGGTCTTGAGTGAAGTAGAGGTTGGCGGAATTCCTAGT
g__Azospirillum.s__irakense_ASV17743	Fat_gr_day	Fat_gr_day	0.039942	0.0158906	283	31	0.0125196	0.183582	TACGAAGGGGGCTAGCGTTGTTCGGAATTACTGGGCGTAAAGGGCGCGTAGGCGGTTTTTCAAGTCAGGCGTGAAAGCCCCGGGCTTAACCTGGGAACTGCGCTTGAGACTGTAAGACTAGAGTACCGGAGAGGTAGGTGGAATTCCCAG
g__Acinetobacter.s__johnsonii_ASV01413	Fat_gr_day	Fat_gr_day	0.0583048	0.0233849	283	37	0.0132412	0.183582	TACAGAGGGTGCGAGCGTTAATCGGATTTACTGGGCGTAAAGCGTGCGTAGGCGGCTTCTTAAGTCGGATGTGAAATCCCTGAGCTTAACTTAGGAATTGCATTCGATACTGGGAAGCTAGAGTATGGGAGAGGATGGTAGAATTCCAGG
f__Actinomycetaceae.g__Actinomyces_ASV08381	Fat_gr_day	Fat_gr_day	0.102091	0.0414993	283	109	0.0145023	0.194846	TACGTAGGGCGCGAGCGTTGTCCGGAATTATTGGGCGTAAAGGGCTTGTAGGCGGTTGGTCGCGTCTGCCGTGAAATTCTCTGGCTTAACTGGGGGCGTGCGGTGGGTACGGGCTGACTTGAGTGCGGTAGGGGAGACTGGAACTCCTGG
g__.Eubacterium..s__dolichum_ASV12454	Group	Rural-Urban	0.247584	0.101595	283	59	0.0154409	0.204943	TACGTAGGTGGCAAGCGTTATCCGGAATGATTGGGCGTAAAGGGTGCGTAGGTGGTACATTAAGTCTGAAGTAAAAGGCAGCAGCTCAACTGCTGTTCGCTTTGGAAACTGGTGAACTAGAGTGCAGGAGAGGGCGATGGAATTCCATGT
g__Ruminococcus.s__lactaris_ASV09026	Group	Rural-Urban	-0.431976	0.17859	283	92	0.016216	0.206471	TACGTAGGGGGCAAGCGTTATCCGGATTTACTGGGTGTAAAGGGAGCGTAGACGGAGCAGCAAGTCTGATGTGAAAACCCGGGGCTCAACCCCGGGACTGCATTGGAAACTGTTGATCTGGAGTGCCGGAGAGGTAAGCGGAATTCCTAG
o__Clostridiales.f__.Mogibacteriaceae._ASV10525	Fat_gr_day	Fat_gr_day	-0.116448	0.0481003	283	114	0.0161236	0.206471	TACGTAGGGGGCGAGCGTTATCCGGAATTATTGGGCGTAAAGAGTACGTAGGCGGTTTTTTAAGCGAGGGGTATAAGGCAGCGGCTTAACTGCTGTTGGCCCCTCGAACTGGAGGACTTGAGTGTCGGAGAGGAAAGCGGAATTCCTAGT
f__Ruminococcaceae.g__Oscillospira_ASV12734	Group	Rural-Urban	0.367181	0.151458	283	247	0.0159779	0.206471	TACGTAGGTGGCAAGCGTTATCCGGATTTACTGGGTGTAAAGGGCGTGTAGGCGGGATTGCAAGTCAGATGTGAAAACTGGGGGCTCAACCTCCAGCCTGCATTTGAAACTGTAGTTCTTGAGTGCTGGAGAGGCAATCGGAATTCCGTG
o__Bacteroidales.f__Rikenellaceae_ASV03800	Group	Rural-Urban	0.381849	0.157315	283	151	0.0158497	0.206471	TACGGAGGATCCAAGCGTTATCCGGATTTATTGGGTTTAAAGGGTGCGTAGGCGGTTTGATAAGTTAGAGGTGAAATACCGGTGCTTAACACCGGAACTGCCTCTAATACTGTTGAACTAGAGAGTAGTTGCGGTAGGCGGAATGTATGG
o__Bacteroidales.f__Rikenellaceae_ASV03800	Fat_gr_day	Fat_gr_day	-0.140593	0.0593641	283	151	0.018556	0.213861	TACGGAGGATCCAAGCGTTATCCGGATTTATTGGGTTTAAAGGGTGCGTAGGCGGTTTGATAAGTTAGAGGTGAAATACCGGTGCTTAACACCGGAACTGCCTCTAATACTGTTGAACTAGAGAGTAGTTGCGGTAGGCGGAATGTATGG
c__Chloroplast.o__Streptophyta_ASV00614	Group	Rural-Urban	-0.139088	0.0573843	283	43	0.0159997	0.206471	GACAGAGGATGCAAGCGTTATCCGGAATGATTGGGCGTAAAGCGTCTGTAGGTGGCTTTTTAAGTTCGCCGTCAAATCCCAGGGCTCAACCCTGGACAGGCGGTGGAAACTACCAAGCTGGAGTACGGTAGGGGCAGAGGGAATTTCCGG
f__Lachnospiraceae.g__Coprococcus_ASV15440	Fat_gr_day	Fat_gr_day	-0.144647	0.0599587	283	101	0.016496	0.207682	TACGTATGGTGCAAGCGTTATCCGGATTTACTGGGTGTAAAGGGTGCGTAGGTGGTATGGCAAGTCAGAAGTGAAAGGCTGGGGCTCAACCCCGGGACTGCTTTTGAAACTGTCAAACTAGAGTACAGGAGAGGAAAGCGGAATTCCTAG
g__Corynebacterium.s__variabile_ASV12017	Group	Urban	-0.204514	0.0850019	283	37	0.0167841	0.20804	TACGTAGGGTGCGAGCGTTGTCCGGAATTACTGGGCGTAAAGAGCTCGTAGGTGGTTTGTCGCGTCGTCTGTGAAATTCCGGGGCTTAACTCCGGGCGTGCAGGCGATACGGGCATAACTTGAGTGCTGTAGGGGAGACTGGAATTCCTG
f__Lachnospiraceae.g__Clostridium_ASV09450	Group	Rural-Urban	0.37102	0.153992	283	185	0.0166337	0.20804	TACGTAGGGGGCAAGCGTTATCCGGATTTACTGGGTGTAAAGGGAGCGTAGACGGCGAAGCAAGTCTGAAGTGAAAACCCAGGGCTCAACCCTGGGACTGCTTTGGAAACTGTTTTGCTAGAGTGTCGGAGAGGTAAGTGGAATTCCTAG
o__Clostridiales.f__Ruminococcaceae_ASV13818	Fat_gr_day	Fat_gr_day	-0.0910478	0.0379152	283	97	0.0169936	0.209079	TACGTAGGTGGCAAGCGTTGTCCGGATTTACTGGGTGTAAAGGGCGTGTAGGCGGAGATGCAAGTCAGATGTGAAATCCTCGGGCTTAACCCGGGAACTGCATTTGAAACTGTATCCCTTGAGTATCGGAGAGGCAGGCGGAATTCCTAG
o__Clostridiales.f__Ruminococcaceae_ASV13818	Group	Rural-Urban	-0.234195	0.100475	283	97	0.0204778	0.215947	TACGTAGGTGGCAAGCGTTGTCCGGATTTACTGGGTGTAAAGGGCGTGTAGGCGGAGATGCAAGTCAGATGTGAAATCCTCGGGCTTAACCCGGGAACTGCATTTGAAACTGTATCCCTTGAGTATCGGAGAGGCAGGCGGAATTCCTAG
o__Coriobacteriales.f__Coriobacteriaceae_ASV15468	Age	Age	0.140815	0.0588187	283	31	0.0173283	0.210828	TACGTATGGTGCGAGCGTTATCCGGAATCATTGGGCGTAAAGCGCGCGTAGGCGGCTTGTTAAGCAGGAATTTAAATCTTAGGGCTCAACCTTAAGTCGGTTCCTGAACTGGCAGGCTCGAGTTTGGTAGAGGAAAGTGGAATTCCCAGT
o__Clostridiales.f__.Mogibacteriaceae._ASV08690	Group	Rural-Urban	0.265374	0.11076	283	75	0.0172414	0.210828	TACGTAGGGGGCAAGCGTTATCCGGAATTATTGGGCGTAAAGGGTACGTAGGTGGTTACCTAAGCACAGGGTATAAGGCAATAGCTTAACTATTGTTCGCCTTGTGAACTGGGCTACTTGAGTGCAGGAGAGGAAAGCGGAATTCCTAGT
f__Lachnospiraceae.g__Coprococcus_ASV15017	Group	Urban	-0.353218	0.147672	283	34	0.017428	0.21087	TACGTATGGAGCAAGCGTTATCCGGATTTACTGGGTGTAAAGGGTGCGTAGGTGGCAGTGCAAGTCAGATGTGAAAGGCTGGGGCTCAACCCCGGAGCTGCATTTGAAACTGCATAGCTAGAGTACAGGAGAGGCAGGCGGAATTCCTAG
f__Lachnospiraceae.g__Coprococcus_ASV15017	Age	Age	-0.149768	0.064726	283	34	0.0214067	0.220046	TACGTATGGAGCAAGCGTTATCCGGATTTACTGGGTGTAAAGGGTGCGTAGGTGGCAGTGCAAGTCAGATGTGAAAGGCTGGGGCTCAACCCCGGAGCTGCATTTGAAACTGCATAGCTAGAGTACAGGAGAGGCAGGCGGAATTCCTAG
g__Streptococcus.s__anginosus_ASV12270	Age	Age	0.172054	0.0721321	283	153	0.0177391	0.212874	TACGTAGGTCCCGAGCGTTGTCCGGATTTATTGGGCGTAAAGCGAGCGCAGGCGGTTAGAAAAGTCTGAAGTGAAAGGCAGTGGCTCAACCATTGTAGGCTTTGGAAACTGTTTAACTTGAGTGCAGAAGGGGAGAGTGGAATTCCATGT
g__Streptococcus.s__luteciae_ASV12296	Group	Urban	0.236546	0.0992127	283	29	0.0177884	0.212874	TACGTAGGTCCCGAGCGTTGTCCGGATTTATTGGGCGTAAAGCGAGCGCAGGCGGTTTAATAAGTCTGAAGTTAAAGGCAGTGGCTTAACCATTGTTCGCTTTGGAAACTGTTAGACTTGAGTGCAGAAGGGGAGAGTGGAATTCCATGT
g__Lactobacillus.s__salivarius_ASV14010	Gender	male	-0.212423	0.0892779	283	73	0.0180209	0.213329	TACGTAGGTGGCAAGCGTTGTCCGGATTTATTGGGCGTAAAGGGAACGCAGGCGGTCTTTTAAGTCTGATGTGAAAGCCTTCGGCTTAACCGGAGTAGTGCATTGGAAACTGGAAGACTTGAGTGCAGAAGAGGAGAGTGGAACTCCATG
g__Lactobacillus.s__salivarius_ASV14010	Age	Age	0.147455	0.0670074	283	73	0.0285907	0.249228	TACGTAGGTGGCAAGCGTTGTCCGGATTTATTGGGCGTAAAGGGAACGCAGGCGGTCTTTTAAGTCTGATGTGAAAGCCTTCGGCTTAACCGGAGTAGTGCATTGGAAACTGGAAGACTTGAGTGCAGAAGAGGAGAGTGGAACTCCATG
g__Lactobacillus.s__salivarius_ASV14010	Group	Urban	-0.341836	0.152877	283	73	0.026147	0.244709	TACGTAGGTGGCAAGCGTTGTCCGGATTTATTGGGCGTAAAGGGAACGCAGGCGGTCTTTTAAGTCTGATGTGAAAGCCTTCGGCTTAACCGGAGTAGTGCATTGGAAACTGGAAGACTTGAGTGCAGAAGAGGAGAGTGGAACTCCATG
f__Ruminococcaceae.g__Ruminococcus_ASV07238	Age	Age	0.200699	0.085293	283	49	0.0193194	0.213861	TACGTAGGGAGCAAGCGTTATCCGGATTTACTGGGTGTAAAGGGTGCGTAGGCGGCTTGGTAAGTCAGATGTGAAATGTATGGGCTCAACCCATGCACTGCATTTGAAACTATTGAGCTTGAGTGAAGTAGAGGTAGGCGGAATTCCCTG
g__Acinetobacter.s__lwoffii_ASV01314	Fat_gr_day	Fat_gr_day	0.0713031	0.0303476	283	86	0.0194984	0.213861	TACAGAGGGTGCAAGCGTTAATCGGATTTACTGGGCGTAAAGCGCGCGTAGGTGGCCAATTAAGTCAAATGTGAAATCCCCGAGCTTAACTTGGGAATTGCATTCGATACTGGTTGGCTAGAGTATGGGAGAGGATGGTAGAATTCCAGG
f__Erysipelotrichaceae.g__Holdemania_ASV14231	Group	Urban	-0.254882	0.108437	283	105	0.0194498	0.213861	TACGTAGGTGGCGAGCGTTATCCGGAATTATTGGGCGTAAAGGGTGCGCAGGCGGTTTGTTAAGTTTAAGGTGAAAGCGTGGGGCTTAACCCCATATAGCCTTAGAAACTGACAGACTAGAGTACAGGAGAGGGCAATGGAATTCCATGT
g__.Ruminococcus..s__torques_ASV15337	Group	Rural-Urban	0.391591	0.166041	283	153	0.0190486	0.213861	TACGTATGGTGCAAGCGTTATCCGGATTTACTGGGTGTAAAGGGAGCGTAGACGGATGGGCAAGTCTGATGTGAAAACCCGGGGCTCAACCCCGGGACTGCATTGGAAACTGTTCATCTAGAGTGCTGGAGAGGTAAGTGGAATTCCTAG
f__Actinomycetaceae.g__Actinomyces_ASV08368	Group	Urban	-0.104232	0.0441374	283	29	0.0188921	0.213861	TACGTAGGGCGCGAGCGTTGTCCGGAATTATTGGGCGTAAAGGGCTTGTAGGCGGCTGGTCGCGTCTGCCGTGAAATTCTCCGGCTCAACCGGGGGCTTGCGGTGGGTACGGGCCGGCTGGAGTGCGGTAGGGGAGGCTGGAACTCCTGG
f__Veillonellaceae.g__Phascolarctobacterium_ASV14548	Gender	male	0.171885	0.0773061	283	29	0.0269935	0.245826	TACGTAGGTGGCGAGCGTTGTCCGGAATTATTGGGCGTAAAGAGCATGTAGGCGGTTTTTTAAGTCTGGAGTGAAAATGCGGGGCTCAACCCCGTATGGCTCTGGATACTGGAAGACTTGAGTGCAGGAGAGGAAAGGGGAATTCCCAGT
f__Veillonellaceae.g__Phascolarctobacterium_ASV14548	Age	Age	0.136337	0.0580219	283	29	0.0194879	0.213861	TACGTAGGTGGCGAGCGTTGTCCGGAATTATTGGGCGTAAAGAGCATGTAGGCGGTTTTTTAAGTCTGGAGTGAAAATGCGGGGCTCAACCCCGTATGGCTCTGGATACTGGAAGACTTGAGTGCAGGAGAGGAAAGGGGAATTCCCAGT
o__Clostridiales.f__.Mogibacteriaceae._ASV08644	Fat_gr_day	Fat_gr_day	-0.0809828	0.0344165	283	52	0.0193209	0.213861	TACGTAGGGGGCAAGCGTTATCCGGAATTATTGGGCGTAAAGAGTACGTAGGTGGTTACCTAAGCACGAGGTATAAGGCAATGGCTTAACCATTGTTCGCCTTGTGAACTGGGCTACTTGAGTGCAGGAGAGGAAAGCGGAATTCCTAGT
f__Lachnospiraceae.g__Coprococcus_ASV08621	Group	Urban	0.432178	0.183987	283	274	0.0195291	0.213861	TACGTAGGGGGCAAGCGTTATCCGGAATTACTGGGTGTAAAGGGTGCGTAGGTGGTATGGCAAGTCAGAAGTGAAAACCCAGGGCTTAACTCTGGGACTGCTTTTGAAACTGTCAGACTGGAGTGCAGGAGAGGTAAGCGGAATTCCTAG
f__Dehalobacteriaceae.g__Dehalobacterium_ASV07450	Fat_gr_day	Fat_gr_day	-0.031564	0.0134447	283	29	0.0195942	0.213861	TACGTAGGGAGCAAGCGTTGTCCGGAATTACTGGGCGTAAAGGGCGCGTAGGTGGACATTTAAGTCAGATGTGAAAACTCTGGGCTCAACTTGGAGATTGCATTTGAAACTGGACGTCTTGAGGGTAGGAGAGGAAAGTGGAATTCCTAG
f__Ruminococcaceae.g__Oscillospira_ASV13755	Fat_gr_day	Fat_gr_day	-0.175991	0.0749846	283	102	0.0196283	0.213861	TACGTAGGTGGCAAGCGTTGTCCGGATTTACTGGGTGTAAAGGGCGTGTAGCCGGGAGGGCAAGTCAGATGTGAAATCCACGGGCTCAACTCGTGAACTGCATTTGAAACTACTCTTCTTGAGTATCGGAGAGGCAATCGGAATTCCTAG
o__Clostridiales.f__Ruminococcaceae_ASV13033	Age	Age	0.138046	0.0589138	283	87	0.0198275	0.213902	TACGTAGGTGGCAAGCGTTGTCCGGAATTACTGGGTGTAAAGGGAGCGTAGGCGGGGAGACAAGTTGAATGTCTAAACTATCGGCTTAACTGATAGTCGCGTTCAAAACTATCACTCTTGAGTGCAGTAGAGGTAGGCGGAATTCCTAGT
o__Lactobacillales.f__Carnobacteriaceae_ASV13955	Age	Age	-0.162473	0.0693274	283	213	0.0198076	0.213902	TACGTAGGTGGCAAGCGTTGTCCGGATTTATTGGGCGTAAAGCGAGCGCAGGCGGTTCCTTAAGTCTGATGTGAAAGCCCCCGGCTCAACCGGGGAGGGTCATTGGAAACTGGGGAACTTGAGTGCAGAAGAGGAGAGTGGAATTCCATG
o__Clostridiales.f__Lachnospiraceae_ASV09382	Fat_gr_day	Fat_gr_day	-0.124706	0.0533232	283	74	0.0200632	0.215384	TACGTAGGGGGCAAGCGTTATCCGGATTTACTGGGTGTAAAGGGAGCGTAGACGGCATGGCAAGTCTGAAGTGAAATGCGGGGGCTCAACCCCTGAACTGCTTTGGAAACTGTCAGGCTGGAGTGCAGGAGAGGTAAGTGGAATTCCTAG
o__Clostridiales.f__Lachnospiraceae_ASV09784	Group	Rural-Urban	0.350829	0.150573	283	156	0.0205268	0.215947	TACGTAGGGGGCAAGCGTTATCCGGATTTACTGGGTGTAAAGGGAGCGTAGACGGTAAAGCAAGTCTGAAGTGAAAGCCCGGGGCTCAACCCCGGGACTGCTTTGGAAACTGTTTAACTAGAGTGCTGGAGAGGTAAGCGGAATTCCTAG
o__Clostridiales.f__Ruminococcaceae_ASV00328	Fat_gr_day	Fat_gr_day	-0.047269	0.0202534	283	48	0.0203172	0.215947	AACGTAGGTGGCAAGCGTTGTCCGGAATTACTGGGTGTAAAGGGAGCGCAGGCGGATTTGCAAGTTGGAAGTGAAACTCATGGGCTCAACCCATGAACTGCTTTCAAAACTGCAGATCTTGAGTGGTGTAGAGGTAGGCGGAATTCCCGG
f__Lachnospiraceae.g__Dorea_ASV15377	Group	Rural-Urban	0.401669	0.172489	283	113	0.0205967	0.215947	TACGTATGGTGCAAGCGTTATCCGGATTTACTGGGTGTAAAGGGAGCGTAGACGGTTGTGTAAGTCTGATGTGAAAGCCCGGGGCTCAACCCCGGGACTGCATTGGAAACTATGTAACTAGAGTGTCGGAGAGGTAAGCGGAATTCCTAG
o__Erysipelotrichales.f__Erysipelotrichaceae_ASV14209	Age	Age	-0.233258	0.100256	283	270	0.0207072	0.215947	TACGTAGGTGGCGAGCGTTATCCGGAATTATTGGGCGTAAAGAGGGAGCAGGCGGCACTAAGGGTCTGTGGTGAAAGATCGAAGCTTAACTTCGGTAAGCCATGGAAACCGTAGAGCTAGAGTGTGTGAGAGGATCGTGGAATTCCATGT
o__Clostridiales.f__Ruminococcaceae_ASV07190	Age	Age	-0.233364	0.100605	283	142	0.0210894	0.218209	TACGTAGGGAGCAAGCGTTATCCGGATTTACTGGGTGTAAAGGGCGCGCAGGCGGGCCGGTAAGTTGGAAGTGAAATCTATGGGCTTAACCCATAAACTGCTTTCAAAACTGCTGGTCTTGAGTGATGGAGAGGCAGGCGGAATTCCGTG
f__Enterococcaceae.g__Enterococcus_ASV13969	Age	Age	0.194023	0.083914	283	118	0.0215023	0.220046	TACGTAGGTGGCAAGCGTTGTCCGGATTTATTGGGCGTAAAGCGAGCGCAGGCGGTTTCTTAAGTCTGATGTGAAAGCCCCCGGCTCAACCGGGGAGGGTCATTGGAAACTGGGAGACTTGAGTGCAGAAGAGGAGAGTGGAATTCCATG
f__Alcaligenaceae.g__Sutterella_ASV11920	Fat_gr_day	Fat_gr_day	0.116001	0.0502411	283	115	0.0216861	0.220697	TACGTAGGGTGCGAGCGTTAATCGGAATTACTGGGCGTAAAGGGTGCGCAGGCGGTTGAGTAAGACAGATGTGAAATCCCCGAGCTTAACTCGGGAATGGCATATGTGACTGCTCGACTAGAGTGTGTCAGAGGGAGGTGGAATTCCACG
c__Clostridia.o__Clostridiales_ASV07771	Fat_gr_day	Fat_gr_day	-0.116734	0.0506293	283	45	0.0218682	0.220697	TACGTAGGGAGCGAGCGTTATCCGGATTTATTGGGTGTAAAGGGTGCGTAGACGGGAAGTCAAGTTAGTTGTGAAATCCCTCGGCTTAACTGAGGAACTGCAACTAAAACTGATTTTCTTGAGTACTGGAGAGGAAAGTGGAATTCCTAG
g__Ruminococcus.s__callidus_ASV07938	Fat_gr_day	Fat_gr_day	-0.120446	0.0522077	283	62	0.0217894	0.220697	TACGTAGGGAGCGAGCGTTGTCCGGAATTACTGGGTGTAAAGGGAGCGTAGGCGGGATGGCAAGTCAGATGTGAAAACTATGGGCTCAACCCATAGACTGCATTTGAAACTGTTGTTCTTGAGTGAGGTAGAGGTAAGCGGAATTCCTGG
f__Lachnospiraceae.g__Blautia_ASV09311	Fat_gr_day	Fat_gr_day	-0.0746364	0.0324851	283	53	0.0223327	0.224352	TACGTAGGGGGCAAGCGTTATCCGGATTTACTGGGTGTAAAGGGAGCGTAGACGGCATAACAAGTCTGATGTGAAAGGCTGGGGCTTAACCCCGGGACTGCATTGGAAACTGTTAAGCTTGAGTGCCGGAGGGGTAAGCGGAATTCCTAG
f__Lachnospiraceae.g__Lachnospira_ASV14988	Gender	male	-0.131058	0.0572037	283	42	0.0227098	0.226066	TACGTATGGAGCAAGCGTTATCCGGATTTACTGGGTGTAAAGGGAGTGTAGGTGGTATCACAAGTCAGAAGTGAAAGCCCGGGGCTCAACCCCGGGACTGCTTTTGAAACTGTGGAACTGGAGTGCAGGAGAGGTAAGTGGAATTCCTAG
o__Clostridiales.f__.Mogibacteriaceae._ASV08647	Fat_gr_day	Fat_gr_day	-0.104221	0.0455757	283	144	0.0229643	0.226539	TACGTAGGGGGCAAGCGTTATCCGGAATTATTGGGCGTAAAGAGTACGTAGGTGGTTTTCTAAGCACGGGGTTTAAGGCAATGGCTTAACCATTGTTCGCCTTGTGAACTGGAAGACTTGAGTGCAGGAGAGGAAAGCGGAATTCCTAGT
c__Clostridia.o__Clostridiales_ASV10331	Age	Age	0.0971949	0.0424992	283	31	0.0229513	0.226539	TACGTAGGGGGCAAGCGTTGTCCGGAATGACTGGGCGTAAAGGGCGTGTAGGCGGCCTGATAAGTATGAAGTGAAAGTCCTGCTTTCAAGGTGGGAATTGCTTTGTAGACTGTCGGGCTTGAGTGCGGAAGAGGTAAGTGGAATTCCCAG
o__Clostridiales.f__Lachnospiraceae_ASV09489	Group	Rural-Urban	0.216055	0.0953689	283	100	0.0242565	0.236315	TACGTAGGGGGCAAGCGTTATCCGGATTTACTGGGTGTAAAGGGAGCGTAGACGGCGACGCAAGTCTGAAGTGAAATACCCGGGCTCAACCTGGGAACTGCTTTGGAAACTGTGTTGCTAGAGTGCTGGAGAGGTAAGCGGAATTCCTAG
f__Bacteroidaceae.g__Bacteroides_ASV04502	Age	Age	-0.249672	0.110452	283	102	0.0245694	0.236433	TACGGAGGATGCGAGCGTTATCCGGATTTATTGGGTTTAAAGGGAGCGCAGACGGGAGATTAAGTCAGTTGTGAAAGTTTGCGGCTCAACCGTAAAATTGCAGTTGATACTGGTTTCCTTGAGTGCAGTTGAGGCAGGCGGAATTCGTGG
c__Clostridia.o__Clostridiales_ASV07287	Fat_gr_day	Fat_gr_day	-0.0745248	0.0330045	283	31	0.0247229	0.236433	TACGTAGGGAGCAAGCGTTATCCGGATTTATTGGGTGTAAAGGGTGCGTAGACGGGAAAACAAGTTAGTTGTGAAATCCCTCGGCTTAACTGAGGAACTGCAACTAAAACTATTTTTCTTGAGTGCTGGAGAGGAAAGTGGAATTCCTAG
o__Clostridiales.f__.Mogibacteriaceae._ASV08643	Age	Age	0.111214	0.0492916	283	55	0.024835	0.236472	TACGTAGGGGGCAAGCGTTATCCGGAATTATTGGGCGTAAAGAGTACGTAGGTGGTTACCTAAGCACGAGGTATAAGGCAATGGCTCAACCATTGTTCGCCTTGTGAACTGGGCTACTTGAGTGCAGGAGAGGAAAGCGGAATTCCTAGT
g__Corynebacterium.s__durum_ASV11621	Group	Rural-Urban	-0.156134	0.0695046	283	134	0.0254672	0.241442	TACGTAGGGTGCAAGCGTTGTCCGGATTTACTGGGCGTAAAGAGCTCGTAGGTGGTGTGTCGCGTCGTCTGTGAAATTCCGGGGCTTAACTCCGGGCGTGCAGGCGATACGGGCACGACTAGAGTGCTGTAGGGGTAACTGGAATTCCTG
g__Clostridium.s__symbiosum_ASV09780	Group	Rural-Urban	0.277221	0.123726	283	102	0.0258444	0.243962	TACGTAGGGGGCAAGCGTTATCCGGATTTACTGGGTGTAAAGGGAGCGTAGACGGTAAAGCAAGTCTGAAGTGAAAGCCCGCGGCTCAACTGCGGGACTGCTTTGGAAACTGTTTAACTGGAGTGTCGGAGAGGTAAGTGGAATTCCTAG
f__Actinomycetaceae.g__Actinomyces_ASV08325	Fat_gr_day	Fat_gr_day	0.0736166	0.0329556	283	121	0.0262938	0.245036	TACGTAGGGCGCGAGCGTTGTCCGGAATTATTGGGCGTAAAGAGCTCGTAGGCGGCTGGTCGCGTCTGTCGTGAAATCCTCTGGCTTAACTGGGGGCTTGCGGTGGGTACGGGCCGGCTTGAGTGCGGTAGGGGAGACTGGAACTCCTGG
f__Lachnospiraceae.g__Blautia_ASV09756	Fat_gr_day	Fat_gr_day	-0.111942	0.050188	283	105	0.026519	0.245049	TACGTAGGGGGCAAGCGTTATCCGGATTTACTGGGTGTAAAGGGAGCGTAGACGGCTTTGCAAGTCTGATGTGAAAGGCGGGGGCTCAACCCCTGGACTGCATTGGAAACTGTGAGGCTTGAGTGCCGGAGAGGTAAGCGGAATTCCTAG
c__Clostridia.o__Clostridiales_ASV07372	Fat_gr_day	Fat_gr_day	-0.121649	0.0545259	283	62	0.0264799	0.245049	TACGTAGGGAGCAAGCGTTATCCGGATTTATTGGGTGTAAAGGGTGCGTAGACGGGACAACAAGTTAGTTGTGAAATCCCTCGGCTTAACTGAGGAACTGCAACTAAAACTATTGTTCTTGAGTGTTGGAGAGGAAAGTGGAATTCCTAG
o__Clostridiales.f__Ruminococcaceae_ASV13849	Fat_gr_day	Fat_gr_day	-0.0720054	0.0323194	283	51	0.0266883	0.245578	TACGTAGGTGGCAAGCGTTGTCCGGATTTACTGGGTGTAAAGGGCGTGTAGGCGGGAAGACAGGTCAGATGTGAAATGCCGGGGCTCAACTCCGGAGCTGCATTTGAAACCGTTTTTCTTGAGTATCGGAGAGGCAGGCGGAATTCCTAG
f__Ruminococcaceae.g__Ruminococcus_ASV08112	Gender	male	-0.134385	0.0605958	283	70	0.0273849	0.245826	TACGTAGGGAGCGAGCGTTGTCCGGATTTACTGGGTGTAAAGGGTGCGTAGGCGGATCTGCAAGTCAGTAGTGAAATCCCAGGGCTTAACCCTGGAACTGCTATTGAAACTGTGGGTCTTGAGTGAGGTAGAGGCAGGCGGAATTCCCGG
g__Veillonella.s__parvula_ASV13157	Age	Age	0.151773	0.0683911	283	126	0.0272835	0.245826	TACGTAGGTGGCAAGCGTTGTCCGGAATTATTGGGCGTAAAGCGCGCGCAGGCGGATCAGTCAGTCTGTCTTAAAAGTTCGGGGCTTAACCCCGTGATGGGATGGAAACTGCTGATCTAGAGTATCGGAGAGGAAAGTGGAATTCCTAGT
o__Clostridiales.f__Christensenellaceae_ASV10908	Fat_gr_day	Fat_gr_day	-0.0952682	0.042835	283	46	0.0269498	0.245826	TACGTAGGGGGCGAGCGTTGTCCGGAATTACTGGGCGTAAAGGGTGCGTAGGCGGTTTGGTAAGTTGGATGTGAAATACCCGGGCTTAACTTGGGGGCTGCATCCAATACTGTCGGACTTGAGTGCAGGAGAGGAAAGCGGAATTCCTAG
o__Clostridiales.f__Lachnospiraceae_ASV09191	Group	Urban	0.5707	0.257943	283	238	0.0277476	0.247021	TACGTAGGGGGCAAGCGTTATCCGGATTTACTGGGTGTAAAGGGAGCGTAGACGGCACGGCAAGCCAGATGTGAAAGCCCGGGGCTCAACCCCGGGACTGCATTTGGAACTGCTGAGCTAGAGTGTCGGAGAGGCAAGTGGAATTCCTAG
f__Lachnospiraceae.g__Dorea_ASV09375	Group	Rural-Urban	0.194781	0.0886262	283	30	0.0287921	0.249228	TACGTAGGGGGCAAGCGTTATCCGGATTTACTGGGTGTAAAGGGAGCGTAGACGGCATGGCAAGTCTGAAGTGAAAGCCCGGGGCTCAACCCCGGGACTGCTTTGGAAACTGTCAGGCTAGAGTGCTGGAGAGGTAAGTGGAATTCCTAG
g__.Eubacterium..s__biforme_ASV14141	Group	Urban	0.425099	0.192805	283	54	0.0282896	0.249228	TACGTAGGTGGCGAGCGTTATCCGGAATGATTGGGCGTAAAGGGTGCGTAGGTGGCAGATCAAGTCTGGAGTAAAAGGTATGGGCTCAACCCGTACTGGCTCTGGAAACTGATCAGCTAGAGAACAGAAGAGGACGGCGGAACTCCATGT
g__Ruminococcus.s__flavefaciens_ASV07926	Fat_gr_day	Fat_gr_day	-0.140201	0.0636976	283	125	0.0285583	0.249228	TACGTAGGGAGCGAGCGTTGTCCGGAATTACTGGGTGTAAAGGGAGCGTAGGCGGGATCGCAAGTCAGATGTGAAAACTATGGGCTTAACCCATAAACTGCATTTGAAACTGTGGTTCTTGAGTGAAGTAGAGGTAAGCGGAATTCCTAG
f__Ruminococcaceae.g__Oscillospira_ASV13640	Fat_gr_day	Fat_gr_day	0.0442664	0.0201389	283	30	0.0287724	0.249228	TACGTAGGTGGCAAGCGTTGTCCGGATTTACTGGGTGTAAAGGGCGTGCAGCCGGGCATGCAAGTCAGATGTGAAATCTCAGGGCTCAACCCTGAAACTGCATTTGAAACTGTATGTCTTGAGTGCCGGAGAGGTAATCGGAATTCCTTG

## Sheet: iron maaslin_Fig.3&S3
Maaslin2 analysis of iron consumption within China 16S stool control samples controlling for group, age and gender
ASV_taxonomy	metadata	value	coef	stderr	N	N.not.0	pval	qval	ASV
o__Fusobacteriales.f__Fusobacteriaceae_ASV15593	Group	Rural-Urban	0.737417	0.133582	283	86	7.78102e-08	0.000170404	TACGTATGTCGCAAGCGTTATCCGGATTTATTGGGCGTAAAGCGCGTCTAGGCGGTTTGGTAAGTCTGATGTGAAAATGCGGGGCTCAACTCCGTATTGCGTTGGAAACTGCCAAACTAGAGTACTGGAGAGGTGGGCGGAACTACAAGT
o__Enterobacteriales.f__Enterobacteriaceae_ASV05726	Group	Rural-Urban	-0.882561	0.179296	283	258	1.47023e-06	0.0016099	TACGGAGGGTGCAAGCGTTAATCGGAATTACTGGGCGTAAAGCGCACGCAGGCGGTCTGTCAAGTCGGATGTGAAATCCCCGGGCTCAACCTGGGAACTGCATTCGAAACTGGCAGGCTAGAGTCTTGTAGAGGGGGGTAGAATTCCAGG
g__Clostridium.s__lavalense_ASV09372	Group	Rural-Urban	0.402385	0.0841406	283	48	2.81936e-06	0.00205813	TACGTAGGGGGCAAGCGTTATCCGGATTTACTGGGTGTAAAGGGAGCGTAGACGGCATGGCAAGTCTGAAGTGAAAACCCAGGGCTCAACCCTGGGACTGCTTTGGAAACTGTCAAGCTAGAGTGCAGGAGAGGTAAGTGGAATTCCTAG
g__Clostridium.s__lavalense_ASV09372	Age	Age	0.146019	0.0460127	283	48	0.0016761	0.076472	TACGTAGGGGGCAAGCGTTATCCGGATTTACTGGGTGTAAAGGGAGCGTAGACGGCATGGCAAGTCTGAAGTGAAAACCCAGGGCTCAACCCTGGGACTGCTTTGGAAACTGTCAAGCTAGAGTGCAGGAGAGGTAAGTGGAATTCCTAG
o__Clostridiales.f__Lachnospiraceae_ASV09740	Group	Rural-Urban	0.511668	0.111671	283	40	6.97474e-06	0.00377488	TACGTAGGGGGCAAGCGTTATCCGGATTTACTGGGTGTAAAGGGAGCGTAGACGGCTTAGCAAGTCTGAAGTGAAAGCCCGGGGCTCAACCCCGGGACTGCTTTGGAAACTGTTAAGCTGGAGTGCTGGAGAGGTAAGCGGAATTCCTAG
f__Bifidobacteriaceae.g__Bifidobacterium_ASV11467	Group	Rural-Urban	-0.494272	0.109012	283	49	8.61846e-06	0.00377488	TACGTAGGGTGCAAGCGTTATCCGGAATTATTGGGCGTAAAGGGCTCGTAGGCGGTTCGTCGCGTCCGGTGTGAAAGCCCATCGCTTAACGGTGGGTCTGCGCCGGGTACGGGCGGGCTGGAGTGCGGTAGGGGAGACTGGAATTCCCGG
f__Bifidobacteriaceae.g__Bifidobacterium_ASV11467	Age	Age	0.207004	0.0596136	283	49	0.000598214	0.0569604	TACGTAGGGTGCAAGCGTTATCCGGAATTATTGGGCGTAAAGGGCTCGTAGGCGGTTCGTCGCGTCCGGTGTGAAAGCCCATCGCTTAACGGTGGGTCTGCGCCGGGTACGGGCGGGCTGGAGTGCGGTAGGGGAGACTGGAATTCCCGG
f__Bifidobacteriaceae.g__Bifidobacterium_ASV11467	Group	Urban	-0.364928	0.136685	283	49	0.00803685	0.165598	TACGTAGGGTGCAAGCGTTATCCGGAATTATTGGGCGTAAAGGGCTCGTAGGCGGTTCGTCGCGTCCGGTGTGAAAGCCCATCGCTTAACGGTGGGTCTGCGCCGGGTACGGGCGGGCTGGAGTGCGGTAGGGGAGACTGGAATTCCCGG
g__Collinsella.s__stercoris_ASV10571	Group	Rural-Urban	0.517703	0.118037	283	42	1.64257e-05	0.00461965	TACGTAGGGGGCGAGCGTTATCCGGATTCATTGGGCGTAAAGCGCGCGTAGGCGGCCCGGCAGGCAGGGGGTCAAATGGCGGGGCTCAACCCCGTCCCGCCCCCTGAACCGCCGGGCTCGGGTCCGGTAGGGGAGGGTGGAACACCCGGT
f__Bacteroidaceae.g__Bacteroides_ASV04093	Group	Rural-Urban	0.759064	0.172269	283	243	1.50485e-05	0.00461965	TACGGAGGATCCGAGCGTTATCCGGATTTATTGGGTTTAAAGGGAGCGTAGGTGGACAGTTAAGTCAGTTGTGAAAGTTTGCGGCTCAACCGTAAAATTGCAGTTGATACTGGCTGTCTTGAGTACAGTAGAGGTGGGCGGAATTCGTGG
f__Bacteroidaceae.g__Bacteroides_ASV04093	Iron_mg_day	Iron_mg_day	-0.159649	0.064545	283	243	0.0139816	0.200745	TACGGAGGATCCGAGCGTTATCCGGATTTATTGGGTTTAAAGGGAGCGTAGGTGGACAGTTAAGTCAGTTGTGAAAGTTTGCGGCTCAACCGTAAAATTGCAGTTGATACTGGCTGTCTTGAGTACAGTAGAGGTGGGCGGAATTCGTGG
o__Burkholderiales.f__Comamonadaceae_ASV11269	Group	Rural-Urban	0.277808	0.0634318	283	98	1.68754e-05	0.00461965	TACGTAGGGTGCAAGCGTTAATCGGAATTACTGGGCGTAAAGCGTGCGCAGGCGGTTATGCAAGACAGAGGTGAAATCCCCGGGCTCAACCTGGGAACTGCCTTTGTGACTGCATGGCTAGAGTACGGTAGAGGGGGATGGAATTCCGCG
g__Alistipes.s__finegoldii_ASV03796	Group	Urban	0.431091	0.158332	283	83	0.00688596	0.158213	TACGGAGGATCCAAGCGTTATCCGGATTTATTGGGTTTAAAGGGTGCGTAGGCGGTTTGATAAGTTAGAGGTGAAATACCGGGGCTCAACTCCGGAACTGCCTCTAATACTGTTGAACTAGAGAGTAGTTGCGGTAGGCGGAATGTATGG
g__Alistipes.s__finegoldii_ASV03796	Group	Rural-Urban	0.538383	0.126276	283	83	2.76249e-05	0.00672206	TACGGAGGATCCAAGCGTTATCCGGATTTATTGGGTTTAAAGGGTGCGTAGGCGGTTTGATAAGTTAGAGGTGAAATACCGGGGCTCAACTCCGGAACTGCCTCTAATACTGTTGAACTAGAGAGTAGTTGCGGTAGGCGGAATGTATGG
g__Lactobacillus.s__mucosae_ASV12813	Group	Urban	-0.572217	0.16086	283	80	0.000440717	0.0459604	TACGTAGGTGGCAAGCGTTATCCGGATTTATTGGGCGTAAAGCGAGCGCAGGCGGTTTGATAAGTCTGATGTGAAAGCCTTTGGCTTAACCAAAGAAGTGCATCGGAAACTGTCAGACTTGAGTGCAGAAGAGGACAGTGGAACTCCATG
g__Lactobacillus.s__mucosae_ASV12813	Group	Rural-Urban	-0.538242	0.128293	283	80	3.67096e-05	0.0080394	TACGTAGGTGGCAAGCGTTATCCGGATTTATTGGGCGTAAAGCGAGCGCAGGCGGTTTGATAAGTCTGATGTGAAAGCCTTTGGCTTAACCAAAGAAGTGCATCGGAAACTGTCAGACTTGAGTGCAGAAGAGGACAGTGGAACTCCATG
g__Parabacteroides.s__distasonis_ASV04233	Group	Rural-Urban	0.545126	0.135664	283	242	7.56183e-05	0.0138003	TACGGAGGATCCGAGCGTTATCCGGATTTATTGGGTTTAAAGGGTGCGTAGGCGGCCTTTTAAGTCAGCGGTGAAAGTCTGTGGCTCAACCATAGAATTGCCGTTGAAACTGGGGGGCTTGAGTATGTTTGAGGCAGGCGGAATGCGTGG
o__Clostridiales.f__Ruminococcaceae_ASV13851	Group	Rural-Urban	-0.38858	0.0966532	283	53	7.49704e-05	0.0138003	TACGTAGGTGGCAAGCGTTGTCCGGATTTACTGGGTGTAAAGGGCGTGTAGGCGGGAAGACAGGTCAGATGTGAAATGTCGGGGCTCAACCCCGGAACTGCATTTGAAACCGTTTTTCTTGAGTATCGGAGAGGCAGGCGGAATTCCTAG
f__.Odoribacteraceae..g__Butyricimonas_ASV06676	Group	Rural-Urban	0.516824	0.131814	283	100	0.000111289	0.0187478	TACGGGGGATGCGAGCGTTATCCGGATTTATTGGGTTTAAAGGGCGCGTAGGCGGGACGTCAAGTCAGCGGTAAAAGACTGCAGCTAAACTGTAGCACGCCGTTGAAACTGGCGCCCTGGAGACGAGACGAGGGAGGCGGAACAAGTGAA
f__.Odoribacteraceae..g__Butyricimonas_ASV06676	Gender	male	0.280812	0.0962422	283	100	0.00381451	0.111384	TACGGGGGATGCGAGCGTTATCCGGATTTATTGGGTTTAAAGGGCGCGTAGGCGGGACGTCAAGTCAGCGGTAAAAGACTGCAGCTAAACTGTAGCACGCCGTTGAAACTGGCGCCCTGGAGACGAGACGAGGGAGGCGGAACAAGTGAA
g__Bacteroides.s__fragilis_ASV04119	Group	Rural-Urban	0.860537	0.223043	283	198	0.000142165	0.0222386	TACGGAGGATCCGAGCGTTATCCGGATTTATTGGGTTTAAAGGGAGCGTAGGTGGACTGGTAAGTCAGTTGTGAAAGTTTGCGGCTCAACCGTAAAATTGCAGTTGATACTGTCAGTCTTGAGTACAGTAGAGGTGGGCGGAATTCGTGG
f__Actinomycetaceae.g__Actinomyces_ASV08375	Gender	male	0.274497	0.0731136	283	277	0.000211744	0.0309147	TACGTAGGGCGCGAGCGTTGTCCGGAATTATTGGGCGTAAAGGGCTTGTAGGCGGTTGGTCGCGTCTGCCGTGAAATCCTCTGGCTTAACTGGGGGCGTGCGGTGGGTACGGGCTGACTTGAGTGCGGTAGGGGAGACTGGAACTCCTGG
f__Actinomycetaceae.g__Actinomyces_ASV08375	Group	Rural-Urban	-0.306721	0.100137	283	277	0.00240682	0.0924725	TACGTAGGGCGCGAGCGTTGTCCGGAATTATTGGGCGTAAAGGGCTTGTAGGCGGTTGGTCGCGTCTGCCGTGAAATCCTCTGGCTTAACTGGGGGCGTGCGGTGGGTACGGGCTGACTTGAGTGCGGTAGGGGAGACTGGAACTCCTGG
f__Coriobacteriaceae.g__Adlercreutzia_ASV10603	Group	Rural-Urban	-0.212946	0.0571246	283	30	0.000234236	0.0313672	TACGTAGGGGGCGAGCGTTATCCGGATTCATTGGGCGTAAAGCGCGCGTAGGCGGTCTTTTAAGCGGGACCTCTAATCTCAGGGCTCAACCTTGAGCCGGGTTCCGAACTAAAAGACTCGAGTGTGGTAGGGGAGATCGGAATTCCCGGT
f__Actinomycetaceae.g__Actinomyces_ASV12181	Age	Age	-0.164548	0.063992	283	111	0.0106515	0.184726	TACGTAGGGTGCGAGCGTTGTCCGGAATTATTGGGCGTAAAGGGCTTGTAGGCGGTTTGTCGCGTCTGCCGTGAAATCCTCTGGCTTAACTGGGGGCGTGCGGTGGGTACGGGCAGGCTTGAGTGCGGTAGGGGAGACTGGAACTCCTGG
f__Actinomycetaceae.g__Actinomyces_ASV12181	Group	Urban	-0.416576	0.146724	283	111	0.00485794	0.129743	TACGTAGGGTGCGAGCGTTGTCCGGAATTATTGGGCGTAAAGGGCTTGTAGGCGGTTTGTCGCGTCTGCCGTGAAATCCTCTGGCTTAACTGGGGGCGTGCGGTGGGTACGGGCAGGCTTGAGTGCGGTAGGGGAGACTGGAACTCCTGG
f__Actinomycetaceae.g__Actinomyces_ASV12181	Gender	male	0.317618	0.0854394	283	111	0.00024349	0.0313672	TACGTAGGGTGCGAGCGTTGTCCGGAATTATTGGGCGTAAAGGGCTTGTAGGCGGTTTGTCGCGTCTGCCGTGAAATCCTCTGGCTTAACTGGGGGCGTGCGGTGGGTACGGGCAGGCTTGAGTGCGGTAGGGGAGACTGGAACTCCTGG
f__Actinomycetaceae.g__Actinomyces_ASV12181	Group	Rural-Urban	-0.27481	0.117018	283	111	0.0195557	0.232613	TACGTAGGGTGCGAGCGTTGTCCGGAATTATTGGGCGTAAAGGGCTTGTAGGCGGTTTGTCGCGTCTGCCGTGAAATCCTCTGGCTTAACTGGGGGCGTGCGGTGGGTACGGGCAGGCTTGAGTGCGGTAGGGGAGACTGGAACTCCTGG
g__.Eubacterium..s__biforme_ASV14129	Group	Rural-Urban	-0.638006	0.172529	283	82	0.000262015	0.0318785	TACGTAGGTGGCGAGCGTTATCCGGAATGATTGGGCGTAAAGGGTGCGTAGGTGGCAGAACAAGTCTGGAGTAAAAGGTATGGGCTCAACCCGTACTGGCTCTGGAAACTGTTCAGCTAGAGAACAGAAGAGGACGGCGGAACTCCATGT
g__.Eubacterium..s__biforme_ASV14129	Group	Urban	-0.64939	0.216326	283	82	0.00292773	0.103038	TACGTAGGTGGCGAGCGTTATCCGGAATGATTGGGCGTAAAGGGTGCGTAGGTGGCAGAACAAGTCTGGAGTAAAAGGTATGGGCTCAACCCGTACTGGCTCTGGAAACTGTTCAGCTAGAGAACAGAAGAGGACGGCGGAACTCCATGT
g__Clostridium.s__celatum_ASV14603	Group	Urban	-0.823235	0.223932	283	249	0.000284178	0.0327552	TACGTAGGTGGCGAGCGTTGTCCGGATTTACTGGGCGTAAAGGGAGCGTAGGCGGACTTTTAAGTGAGATGTGAAATACCCGGGCTCAACTTGGGTGCTGCATTTCAAACTGGAAGTCTAGAGTGCAGGAGAGGAGAATGGAATTCCTAG
f__Ruminococcaceae.g__Ruminococcus_ASV08161	Group	Urban	0.257003	0.0829971	283	38	0.00215886	0.085962	TACGTAGGGAGCGAGCGTTGTCCGGATTTACTGGGTGTAAAGGGTGCGTAGGCGGGATGGCAAGTCAGATGTGAAATACCGGGGCTTAACCCCGGGGCTGCATTTGAAACTGTCGTTCTTGAGTGAAGTAGAGGCAGGCGGAATTCCTAG
f__Ruminococcaceae.g__Ruminococcus_ASV08161	Age	Age	0.131688	0.0361982	283	38	0.000327678	0.0358807	TACGTAGGGAGCGAGCGTTGTCCGGATTTACTGGGTGTAAAGGGTGCGTAGGCGGGATGGCAAGTCAGATGTGAAATACCGGGGCTTAACCCCGGGGCTGCATTTGAAACTGTCGTTCTTGAGTGAAGTAGAGGCAGGCGGAATTCCTAG
f__Lachnospiraceae.g__Dorea_ASV09299	Group	Rural-Urban	0.697319	0.198656	283	108	0.000522521	0.0520146	TACGTAGGGGGCAAGCGTTATCCGGATTTACTGGGTGTAAAGGGAGCGTAGACGGCAGTGCAAGTCTGAAGTGAAAGCCCGGGGCTCAACCCCGGGACTGCTTTGGAAACTGTGCAGCTAGAGTGTCGGAGAGGCAAGCGGAATTCCTAG
g__.Eubacterium..s__dolichum_ASV18850	Group	Rural-Urban	0.229527	0.0681071	283	57	0.000858264	0.0627914	TACGTAGGTGGCAAGCGTTATCCGGAATGATTGGGCGTAAAGGGTGCGTAGGTGGTGCATTAAGTCTGAAGTAAAAGCCAGCAGCTCAACTGCTGTAAGCTTTGGAAACTGGTGTACTAGAGTGCAGGAGAGGGCGATGGAATTCCATGT
f__Lachnospiraceae.g__Shuttleworthia_ASV14896	Group	Rural-Urban	-0.37414	0.109988	283	62	0.00076855	0.0627914	TACGTATGGAGCAAGCGTTATCCGGATTTACTGGGTGTAAAGGGAGCGTAGGCGGTCTTATAAGTCTGATGTGAAAGCCCGGGGCTCAACCCCGGGACTGCATTGGAAACTGTAGGACTAGAGTGTCGGAGGGGTAAGTGGAATTCCTAG
c__Chloroplast.o__Streptophyta_ASV01111	Group	Rural-Urban	-0.439611	0.130469	283	119	0.000860157	0.0627914	TACAGAGGATGCAAGCGTTATCCGGAATGATTGGGCGTAAAGCGTCTGTAGGTGGCTTTTTAAGTCCGCCGTCAAATCCCAGGGCTCAACCCTGGACAGGCGGTGGAAACTACCAAGCTGGAGTACGGTAGGGGCAGAGGGAATTTCCGG
f__.Odoribacteraceae..g__Odoribacter_ASV04963	Group	Rural-Urban	0.447088	0.131204	283	138	0.000752717	0.0627914	TACGGAGGATGCGAGCGTTATCCGGATTTATTGGGTTTAAAGGGTGCGTAGGCGGTTTATTAAGTTAGTGGTTAAATATTTGAGCTAAACTCAATTGTGCCATTAATACTGGTAAACTGGAGTACAGACGAGGTAGGCGGAATAAGTTAA
g__Veillonella.s__dispar_ASV13143	Group	Urban	-0.450767	0.133175	283	80	0.000815346	0.0627914	TACGTAGGTGGCAAGCGTTGTCCGGAATTATTGGGCGTAAAGCGCGCGCAGGCGGATAGGTCAGTCTGTCTTAAAAGTTCGGGGCTTAACCCCGTGATGGGATGGAAACTGCCAATCTAGAGTATCGGAGAGGAAAGTGGAATTCCTAGT
g__Veillonella.s__dispar_ASV13143	Group	Rural-Urban	-0.310662	0.106212	283	80	0.00373051	0.110403	TACGTAGGTGGCAAGCGTTGTCCGGAATTATTGGGCGTAAAGCGCGCGCAGGCGGATAGGTCAGTCTGTCTTAAAAGTTCGGGGCTTAACCCCGTGATGGGATGGAAACTGCCAATCTAGAGTATCGGAGAGGAAAGTGGAATTCCTAGT
f__Coriobacteriaceae.g__Atopobium_ASV08751	Gender	male	0.202791	0.0597835	283	74	0.000794762	0.0627914	TACGTAGGGGGCAAGCGTTATCCGGATTCATTGGGCGTAAAGCGCTCGTAGGCGGTCTGTTAGGTCGGGAGTTAAATCCGGGGGCTCAACCCCCGTTCGCTCCCGATACCGGCAGACTTGAGTTTGGTAGGGGAAGGTGGAATTCCTAGT
f__Actinomycetaceae.g__Actinomyces_ASV08231	Group	Rural-Urban	-0.305686	0.0901924	283	103	0.000802636	0.0627914	TACGTAGGGCGCAAGCGTTGTCCGGAATTATTGGGCGTAAAGAGCTCGTAGGCGGCTGGTCGCGTCTGTCGTGAAAACTTCCGGCTCAACCGGGGGCTTGCGGTGGGTACGGGCCGGCTAGAGTGCGGTAGGGGTAACTGGAACTCCTGG
f__Actinomycetaceae.g__Actinomyces_ASV08231	Gender	male	0.193843	0.0658528	283	103	0.0035193	0.107045	TACGTAGGGCGCAAGCGTTGTCCGGAATTATTGGGCGTAAAGAGCTCGTAGGCGGCTGGTCGCGTCTGTCGTGAAAACTTCCGGCTCAACCGGGGGCTTGCGGTGGGTACGGGCCGGCTAGAGTGCGGTAGGGGTAACTGGAACTCCTGG
f__Actinomycetaceae.g__Actinomyces_ASV08231	Group	Urban	-0.297404	0.113088	283	103	0.0090201	0.173281	TACGTAGGGCGCAAGCGTTGTCCGGAATTATTGGGCGTAAAGAGCTCGTAGGCGGCTGGTCGCGTCTGTCGTGAAAACTTCCGGCTCAACCGGGGGCTTGCGGTGGGTACGGGCCGGCTAGAGTGCGGTAGGGGTAACTGGAACTCCTGG
f__Ruminococcaceae.g__Oscillospira_ASV12678	Gender	male	-0.179752	0.0538961	283	53	0.000968903	0.0642999	TACGTAGGTGGCAAGCGTTATCCGGATTTACTGGGTGTAAAGGGCGTGTAGGCGGGACTGCAAGTCAGGTGTGAAAACCAGGGGCTCAACCTCTGGCCTGCATTTGAAACTGTAGTTCTTGAGTGCTGGAGAGGCAATCGGAATTCCGTG
f__Veillonellaceae.g__Acidaminococcus_ASV13103	Iron_mg_day	Iron_mg_day	0.113691	0.0340818	283	50	0.000966644	0.0642999	TACGTAGGTGGCAAGCGTTGTCCGGAATTATTGGGCGTAAAGAGCATGTAGGCGGGCTTTTAAGTCCGACGTGAAAATGCGGGGCTTAACCCCGTATGGCGTTGGATACTGGAAGTCTTGAGTGCAGGAGAGGAAAGGGGAATTCCCAGT
o__Clostridiales.f__.Mogibacteriaceae._ASV08662	Iron_mg_day	Iron_mg_day	0.0702786	0.0210006	283	45	0.000931568	0.0642999	TACGTAGGGGGCAAGCGTTATCCGGAATTATTGGGCGTAAAGAGTGCGTAGGTGGTCTACTAAGCGCGAGGTGAAAGGCAATGGCTCAACCATTGTTAGCCTTGCGAACTGGCAGACTTGAGTGCAAGAGAGGAAAGCGGAATTCCTAGT
o__Bacteroidales.f__S24.7_ASV04533	Group	Rural-Urban	-0.423366	0.127381	283	37	0.00100824	0.0649428	TACGGAGGATGCGAGCGTTATCCGGATTTATTGGGTTTAAAGGGAGCGCAGGCTGCGAGGCAAGTCAGCGGTCAAATGTCGGGGCTCAACCCCGGCCTGCCGTTGAAACTGTCTTGCTAGAGTTCGAGTGAGGTATGCGGAATGCGTTGT
g__Lactococcus.s__garvieae_ASV12241	Group	Rural-Urban	-0.439028	0.133298	283	110	0.00111782	0.0691717	TACGTAGGTCCCAAGCGTTGTCCGGATTTATTGGGCGTAAAGCGAGCGCAGGTGGTTTCTTAAGTCTGATGTAAAAGGCAGTGGCTCAACCATTGTGTGCATTGGAAACTGGGAGACTTGAGTGCAGGAGAGGAGAGTGGAATTCCATGT
o__Clostridiales.f__Lachnospiraceae_ASV09241	Iron_mg_day	Iron_mg_day	0.0835617	0.0254097	283	39	0.00113707	0.0691717	TACGTAGGGGGCAAGCGTTATCCGGATTTACTGGGTGTAAAGGGAGCGTAGACGGCAGCGCAAGTCTGAAGTGAAAGCCCGGGGCTCAACCCCGGAATGGCTTTGGAAACTGTGCGGCTAGAGTACCGGAGGGGTAAGCGGAATTCCTAG
g__Coprococcus.s__eutactus_ASV15433	Iron_mg_day	Iron_mg_day	0.142015	0.0434868	283	34	0.00122932	0.0695089	TACGTATGGTGCAAGCGTTATCCGGATTTACTGGGTGTAAAGGGTGCGTAGGTGGCAAGGCAAGTCTGAAGTGAAAATCCGGGGCTCAACCCCGGAACTGCTTTGGAAACTGTTTAGCTGGAGTACAGGAGAGGTAAGTGGAATTCCTAG
o__Lactobacillales.f__Leuconostocaceae_ASV15664	Group	Rural-Urban	-0.37358	0.114729	283	108	0.00126957	0.0695089	TACGTATGTTCCAAGCGTTATCCGGATTTATTGGGCGTAAAGCGAGCGCAGACGGTTATTTAAGTCTGAAGTGAAAGCCCTCAGCTCAACTGAGGAATTGCTTTGGAAACTGGATGACTTGAGTGCAGTAGAGGAAAGTGGAACTCCATG
f__Bifidobacteriaceae.g__Bifidobacterium_ASV11471	Group	Rural-Urban	-0.537966	0.218613	283	252	0.0144723	0.202539	TACGTAGGGTGCAAGCGTTATCCGGAATTATTGGGCGTAAAGGGCTCGTAGGCGGTTCGTCGCGTCCGGTGTGAAAGTCCATCGCTTAACGGTGGATCCGCGCCGGGTACGGGCGGGCTTGAGTGCGGTAGGGGAGACTGGAATTCCCGG
f__Bifidobacteriaceae.g__Bifidobacterium_ASV11471	Age	Age	-0.389969	0.119549	283	252	0.00124486	0.0695089	TACGTAGGGTGCAAGCGTTATCCGGAATTATTGGGCGTAAAGGGCTCGTAGGCGGTTCGTCGCGTCCGGTGTGAAAGTCCATCGCTTAACGGTGGATCCGCGCCGGGTACGGGCGGGCTTGAGTGCGGTAGGGGAGACTGGAATTCCCGG
f__Bacteroidaceae.g__Bacteroides_ASV03957	Group	Rural-Urban	0.635887	0.194463	283	114	0.00121159	0.0695089	TACGGAGGATCCGAGCGTTATCCGGATTTATTGGGTTTAAAGGGAGCGTAGATGGGTTGTTAAGTCAGTTGTGAAAGTTTGCGGCTCAACCGTAAAATTGCAATTGATACTGGCAGTCTTGAGTACAGTTGAGGTAGGCGGAATTCGTGG
g__Rothia.s__mucilaginosa_ASV08348	Group	Rural-Urban	-0.312045	0.0962205	283	66	0.00132751	0.0709084	TACGTAGGGCGCGAGCGTTGTCCGGAATTATTGGGCGTAAAGAGCTTGTAGGCGGTTTGTCGCGTCTGCTGTGAAAGGCCGGGGCTTAACCCCGTGTATTGCAGTGGGTACGGGCAGACTAGAGTGCAGTAGGGGAGACTGGAATTCCTG
g__Rothia.s__mucilaginosa_ASV08348	Group	Urban	-0.313059	0.120647	283	66	0.00996755	0.183436	TACGTAGGGCGCGAGCGTTGTCCGGAATTATTGGGCGTAAAGAGCTTGTAGGCGGTTTGTCGCGTCTGCTGTGAAAGGCCGGGGCTTAACCCCGTGTATTGCAGTGGGTACGGGCAGACTAGAGTGCAGTAGGGGAGACTGGAATTCCTG
f__Bacteroidaceae.g__Bacteroides_ASV04071	Group	Rural-Urban	0.648491	0.200427	283	172	0.00136144	0.0709891	TACGGAGGATCCGAGCGTTATCCGGATTTATTGGGTTTAAAGGGAGCGTAGGCGGGTTGTTAAGTCAGTTGTGAAAGTTTGCGGCTCAACCGTAAAATTGCAGTTGATACTGGCGACCTTGAGTGCAACAGAGGTAGGCGGAATTCGTGG
c__Clostridia.o__Clostridiales_ASV08592	Group	Rural-Urban	0.372951	0.116615	283	66	0.00154361	0.0740517	TACGTAGGGGGCAAGCGTTATCCGGAATTACTGGGTGTAAAGGGTGAGTAGGCGGCATGGCAAGTAAGATGTGAAAGCCCGAGGCTTAACCTCGGGATTGCATTTTAAACTGCTAAGCTAGAGTACAGGAGAGGAAAGCGGAATTCCTAG
c__Clostridia.o__Clostridiales_ASV08592	Group	Urban	0.367694	0.146218	283	66	0.0124801	0.19384	TACGTAGGGGGCAAGCGTTATCCGGAATTACTGGGTGTAAAGGGTGAGTAGGCGGCATGGCAAGTAAGATGTGAAAGCCCGAGGCTTAACCTCGGGATTGCATTTTAAACTGCTAAGCTAGAGTACAGGAGAGGAAAGCGGAATTCCTAG
c__Clostridia.o__Clostridiales_ASV08592	Age	Age	0.170121	0.0637712	283	66	0.0080874	0.165598	TACGTAGGGGGCAAGCGTTATCCGGAATTACTGGGTGTAAAGGGTGAGTAGGCGGCATGGCAAGTAAGATGTGAAAGCCCGAGGCTTAACCTCGGGATTGCATTTTAAACTGCTAAGCTAGAGTACAGGAGAGGAAAGCGGAATTCCTAG
o__Clostridiales.f__Ruminococcaceae_ASV07169	Group	Rural-Urban	-0.449304	0.140545	283	98	0.00155032	0.0740517	TACGTAGGGAGCAAGCGTTATCCGGATTTACTGGGTGTAAAGGGCGCGCAGGCGGGCCGGCAAGTTGGAAGTGAAATCCGGGGGCTTAACCCCCGAACTGCTTTCAAAACTGCTGGTCTTGAGTGATGGAGAGGCAGGCGGAATTCCGTG
f__Ruminococcaceae.g__Ruminococcus_ASV08130	Group	Rural-Urban	0.469489	0.146905	283	157	0.00155542	0.0740517	TACGTAGGGAGCGAGCGTTGTCCGGATTTACTGGGTGTAAAGGGTGCGTAGGCGGCGAGGCAAGTCAGGCGTGAAATCTATGGGCTTAACCCATAAACTGCGCTTGAAACTGTCTTGCTTGAGTGAAGTAGAGGTAGGCGGAATTCCCGG
f__Ruminococcaceae.g__Ruminococcus_ASV08130	Group	Urban	0.562077	0.184197	283	157	0.00249799	0.0943205	TACGTAGGGAGCGAGCGTTGTCCGGATTTACTGGGTGTAAAGGGTGCGTAGGCGGCGAGGCAAGTCAGGCGTGAAATCTATGGGCTTAACCCATAAACTGCGCTTGAAACTGTCTTGCTTGAGTGAAGTAGAGGTAGGCGGAATTCCCGG
c__Clostridia.o__Clostridiales_ASV10853	Gender	male	0.276635	0.117944	283	70	0.0197081	0.232613	TACGTAGGGGGCGAGCGTTGTCCGGAATGATTGGGCGTAAAGGGCGCGTAGGCGGCCTGCTAAGTCTGGAGTGAAAGTCCTGCTTTCAAGGTGGGAAGTGCTTTGGATACTGGTGGGCTGGAGTGCAGGAGAGGAAAGCGGAATTACCGG
c__Clostridia.o__Clostridiales_ASV10853	Iron_mg_day	Iron_mg_day	-0.193447	0.0605238	283	70	0.00155367	0.0740517	TACGTAGGGGGCGAGCGTTGTCCGGAATGATTGGGCGTAAAGGGCGCGTAGGCGGCCTGCTAAGTCTGGAGTGAAAGTCCTGCTTTCAAGGTGGGAAGTGCTTTGGATACTGGTGGGCTGGAGTGCAGGAGAGGAAAGCGGAATTACCGG
f__Alcaligenaceae.g__Sutterella_ASV11804	Group	Rural-Urban	0.215129	0.0675059	283	48	0.00160317	0.074701	TACGTAGGGTGCGAGCGTTAATCGGAATTACTGGGCGTAAAGCGTGCGCAGGCGGTTGGGTAAGACAGATGTGAAATCCCCGGGCTTAACCTGGGAACTGCATTTGTGACTGTCCGACTGGAGTATGTCAGAGGGGGGTGGAATTCCAAG
g__Veillonella.s__dispar_ASV13187	Group	Rural-Urban	-0.358669	0.113649	283	108	0.00177632	0.0793905	TACGTAGGTGGCAAGCGTTGTCCGGAATTATTGGGCGTAAAGCGCGCGCAGGCGGATTGGTCAGTCTGTCTTAAAAGTTCGGGGCTTAACCCCGTGATGGGATGGAAACTGCCAATCTAGAGTATCGGAGAGGAAAGTGGAATTCCTAGT
f__Actinomycetaceae.g__Actinomyces_ASV08325	Iron_mg_day	Iron_mg_day	0.102608	0.0325801	283	121	0.00181505	0.0794132	TACGTAGGGCGCGAGCGTTGTCCGGAATTATTGGGCGTAAAGAGCTCGTAGGCGGCTGGTCGCGTCTGTCGTGAAATCCTCTGGCTTAACTGGGGGCTTGCGGTGGGTACGGGCCGGCTTGAGTGCGGTAGGGGAGACTGGAACTCCTGG
f__Lachnospiraceae.g__Blautia_ASV09039	Group	Rural-Urban	0.567965	0.180666	283	78	0.00184935	0.0794132	TACGTAGGGGGCAAGCGTTATCCGGATTTACTGGGTGTAAAGGGAGCGTAGACGGAGCAGCAAGTCTGATGTGAAAGGCGGGGGCTCAACCCCCGGACTGCATTGGAAACTGTTGATCTTGAGTACCGGAGAGGTAAGCGGAATTCCTAG
g__Rothia.s__dentocariosa_ASV08337	Gender	male	0.076448	0.0333636	283	49	0.0226933	0.248583	TACGTAGGGCGCGAGCGTTGTCCGGAATTATTGGGCGTAAAGAGCTTGTAGGCGGTTGGTCGCGTCTGCTGTGAAAGGCTGGGGCTTAACCCTGGTTTTGCAGTGGGTACGGGCTAACTAGAGTGCAGTAGGGGAGACTGGAATTCCTGG
g__Rothia.s__dentocariosa_ASV08337	Group	Rural-Urban	-0.142227	0.045695	283	49	0.00204901	0.0856425	TACGTAGGGCGCGAGCGTTGTCCGGAATTATTGGGCGTAAAGAGCTTGTAGGCGGTTGGTCGCGTCTGCTGTGAAAGGCTGGGGCTTAACCCTGGTTTTGCAGTGGGTACGGGCTAACTAGAGTGCAGTAGGGGAGACTGGAATTCCTGG
o__Clostridiales.f__Lachnospiraceae_ASV14885	Iron_mg_day	Iron_mg_day	-0.138146	0.0444339	283	51	0.00207263	0.0856425	TACGTATGGAGCAAGCGTTATCCGGATTTACTGGGTGTAAAGGGAGCGTAGGCGGTATGGCAAGTCTGATGTGAAAGGCCGGGGCTCAACCCCGGGACTGCATTGGAAACTGTCACACTTGAGTGTCGGAGAGGTAAGTGGAATTCCTAG
o__Clostridiales.f__Lachnospiraceae_ASV10079	Iron_mg_day	Iron_mg_day	-0.0978614	0.0315765	283	90	0.00214026	0.085962	TACGTAGGGGGCAAGCGTTATCCGGATTTACTGGGTGTAAAGGGAGCGTAGGCGGTCTGGCAAGCCAGAAGTGAAAGCCCGGGGCTTAACCCCGGGACTGCTTTTGGAACTGTTAGACTAGAGTGTCGGAGAGGTAAGTGGAATTCCTAG
g__Lactobacillus.s__helveticus_ASV13924	Group	Rural-Urban	-0.194898	0.0726373	283	36	0.00773152	0.165598	TACGTAGGTGGCAAGCGTTGTCCGGATTTATTGGGCGTAAAGCGAGCGCAGGCGGAAGAATAAGTCTGATGTGAAAGCCCTCGGCTTAACCGAGGAACTGCATCGGAAACTGTTTTTCTTGAGTGCAGAAGAGGAGAGTGGAACTCCATG
g__Lactobacillus.s__helveticus_ASV13924	Group	Urban	-0.279808	0.0910767	283	36	0.00233624	0.0913636	TACGTAGGTGGCAAGCGTTGTCCGGATTTATTGGGCGTAAAGCGAGCGCAGGCGGAAGAATAAGTCTGATGTGAAAGCCCTCGGCTTAACCGAGGAACTGCATCGGAAACTGTTTTTCTTGAGTGCAGAAGAGGAGAGTGGAACTCCATG
g__Bacteroides.s__eggerthii_ASV04056	Group	Urban	0.435878	0.143547	283	34	0.00262144	0.0958425	TACGGAGGATCCGAGCGTTATCCGGATTTATTGGGTTTAAAGGGAGCGTAGGCGGGTGCTTAAGTCAGTTGTGAAAGTTTGCGGCTCAACCGTAAAATTGCAGTTGATACTGGGCGCCTTGAGTGCAGCATAGGTAGGCGGAATTCGTGG
g__Bacteroides.s__eggerthii_ASV04056	Group	Rural-Urban	0.267518	0.114484	283	34	0.0201667	0.235745	TACGGAGGATCCGAGCGTTATCCGGATTTATTGGGTTTAAAGGGAGCGTAGGCGGGTGCTTAAGTCAGTTGTGAAAGTTTGCGGCTCAACCGTAAAATTGCAGTTGATACTGGGCGCCTTGAGTGCAGCATAGGTAGGCGGAATTCGTGG
o__Clostridiales.f__Ruminococcaceae_ASV00145	Group	Rural-Urban	0.417707	0.137586	283	238	0.00262582	0.0958425	AACGTAGGGTGCAAGCGTTGTCCGGAATTACTGGGTGTAAAGGGAGCGCAGGCGGATTGGCAAGTTGGGAGTGAAATCTATGGGCTCAACCCATAAATTGCTTTCAAAACTGTCAGTCTTGAGTGGTGTAGAGGTAGGCGGAATTCCCGG
o__Clostridiales.f__.Mogibacteriaceae._ASV10534	Gender	male	0.221706	0.0837931	283	193	0.00861362	0.170613	TACGTAGGGGGCGAGCGTTATCCGGAATTATTGGGCGTAAAGAGTGCGTAGGTGGCACCTTAAGCGCAGGGTTTAAGGCAATGGCTCAACCATTGTTCGCCTTGCGAACTGGGGTGCTTGAGTGCAGGAGGGGAAAGTGGAATTCCTAGT
o__Clostridiales.f__.Mogibacteriaceae._ASV10534	Age	Age	-0.180491	0.0627589	283	193	0.00434112	0.118838	TACGTAGGGGGCGAGCGTTATCCGGAATTATTGGGCGTAAAGAGTGCGTAGGTGGCACCTTAAGCGCAGGGTTTAAGGCAATGGCTCAACCATTGTTCGCCTTGCGAACTGGGGTGCTTGAGTGCAGGAGGGGAAAGTGGAATTCCTAGT
o__Clostridiales.f__.Mogibacteriaceae._ASV10534	Group	Rural-Urban	-0.347498	0.114764	283	193	0.00269423	0.0967272	TACGTAGGGGGCGAGCGTTATCCGGAATTATTGGGCGTAAAGAGTGCGTAGGTGGCACCTTAAGCGCAGGGTTTAAGGCAATGGCTCAACCATTGTTCGCCTTGCGAACTGGGGTGCTTGAGTGCAGGAGGGGAAAGTGGAATTCCTAGT
f__Streptococcaceae.g__Lactococcus_ASV12313	Group	Rural-Urban	-0.340039	0.113795	283	83	0.00305821	0.103038	TACGTAGGTCCCGAGCGTTGTCCGGATTTATTGGGCGTAAAGCGAGCGCAGGTGGTTTATTAAGTCTGGTGTAAAAGGCAGTGGCTCAACCATTGTATGCATTGGAAACTGGTAGACTTGAGTGCAGGAGAGGAGAGTGGAATTCCATGT
f__Lachnospiraceae.g__Roseburia_ASV15223	Group	Rural-Urban	0.64311	0.214676	283	133	0.0029858	0.103038	TACGTATGGTGCAAGCGTTATCCGGATTTACTGGGTGTAAAGGGAGCGCAGGCGGTACGGCAAGTCTGATGTGAAATCCCGGGGCTCAACCCCGGTACTGCATTGGAAACTGTCGGACTAGAGTGTCGGAGGGGTAAGTGGAATTCCTAG
f__Lachnospiraceae.g__Roseburia_ASV15223	Group	Urban	0.635822	0.269173	283	133	0.0188621	0.230797	TACGTATGGTGCAAGCGTTATCCGGATTTACTGGGTGTAAAGGGAGCGCAGGCGGTACGGCAAGTCTGATGTGAAATCCCGGGGCTCAACCCCGGTACTGCATTGGAAACTGTCGGACTAGAGTGTCGGAGGGGTAAGTGGAATTCCTAG
c__Clostridia.o__Clostridiales_ASV15093	Age	Age	0.158365	0.0529225	283	35	0.00301744	0.103038	TACGTATGGGGCAAGCGTTATCCGGATTTACTGGGTGTAAAGGGAGTGTAGGCGGCAGTACAAGTCAGGAGTGAAAACTTGGGGCTCAACCCCAAGACTGCTTTTGAAACTGTACAGCTAGAGTGTAGGAAGGGCAAGCGGAATTCCTGG
g__Lactobacillus.s__delbrueckii_ASV13927	Group	Rural-Urban	-0.149557	0.0612512	283	30	0.0152445	0.204139	TACGTAGGTGGCAAGCGTTGTCCGGATTTATTGGGCGTAAAGCGAGCGCAGGCGGAATGATAAGTCTGATGTGAAAGCCCACGGCTCAACCGTGGAACTGCATCGGAAACTGTCATTCTTGAGTGCAGAAGAGGAGAGTGGAACTCCATG
g__Lactobacillus.s__delbrueckii_ASV13927	Age	Age	0.0996114	0.0334955	283	30	0.00319956	0.104583	TACGTAGGTGGCAAGCGTTGTCCGGATTTATTGGGCGTAAAGCGAGCGCAGGCGGAATGATAAGTCTGATGTGAAAGCCCACGGCTCAACCGTGGAACTGCATCGGAAACTGTCATTCTTGAGTGCAGAAGAGGAGAGTGGAACTCCATG
f__Ruminococcaceae.g__Anaerotruncus_ASV07500	Group	Rural-Urban	0.247883	0.0833513	283	85	0.00319876	0.104583	TACGTAGGGAGCAAGCGTTGTCCGGAATTACTGGGTGTAAAGGGAGCGTAGGCGGGATGGCAAGTAGAATGTTAAATCCATCGGCTCAACCGGTGGCTGCGTTCTAAACTGCCGTTCTTGAGTGAAGTAGAGGCAGGCGGAATTCCTAGT
o__Clostridiales.f__Lachnospiraceae_ASV08906	Gender	male	-0.273991	0.092528	283	57	0.00333025	0.106535	TACGTAGGGGGCAAGCGTTATCCGGATTTACTGGGTGTAAAGGGAGCGCAGGCGGTGCGGCAAGTCAGATGTGAAAACCCGGGGCTCAACCCCGGGACTGCATTTGAAACTGTCGGACTAGAGTGCCGGAGAGGTAAGTGGAATTCCTAG
o__Clostridiales.f__Lachnospiraceae_ASV08865	Iron_mg_day	Iron_mg_day	-0.151057	0.0510559	283	87	0.00335659	0.106535	TACGTAGGGGGCAAGCGTTATCCGGATTTACTGGGTGTAAAGGGAGCGCAGGCGGCATGATAAGTCTGATGTGAAAACCCAAGGCTCAACCATGGGACTGCATTGGAAACTGTCGTGCTGGAGTGTCGGAGAGGTAAGCGGAATTCCTAG
o__Clostridiales.f__Ruminococcaceae_ASV07185	Group	Rural-Urban	0.325316	0.11019	283	112	0.00342413	0.106886	TACGTAGGGAGCAAGCGTTATCCGGATTTACTGGGTGTAAAGGGCGCGCAGGCGGGCCGGCAAGTTGGGAGTGAAATCCCGGGGCTTAACCCCGGAACTGCTTTCAAAACTGCTGGTCTTGAGTGATGGAGAGGCAGGCGGAATTCCGTG
c__Clostridia.o__Clostridiales_ASV10280	Iron_mg_day	Iron_mg_day	-0.186816	0.0633592	283	92	0.00346524	0.106886	TACGTAGGGGGCAAGCGTTGTCCGGAATAATTGGGCGTAAAGGGCGCGTAGGCGGCTCGGTAAGTCTGGAGTGAAAGTCCTGCTTTTAAGGTGGGAATTGCTTTGGATACTGTCGGGCTTGAGTGCAGGAGAGGTTAGTGGAATTCCCAG
f__Ruminococcaceae.g__Ruminococcus_ASV07986	Iron_mg_day	Iron_mg_day	0.0425037	0.0152586	283	35	0.00571241	0.142161	TACGTAGGGAGCGAGCGTTGTCCGGAATTACTGGGTGTAAAGGGAGCGTAGGCGGGGTCTCAAGTCGAATGTTAAATCTACCGGCTCAACTGGTAGCTGCGTTCGAAACTGGGGCTCTTGAGTGAAGTAGAGGCAGGCGGAATTCCTAGT
f__Ruminococcaceae.g__Ruminococcus_ASV07986	Group	Rural-Urban	0.119203	0.0407249	283	35	0.00370613	0.110403	TACGTAGGGAGCGAGCGTTGTCCGGAATTACTGGGTGTAAAGGGAGCGTAGGCGGGGTCTCAAGTCGAATGTTAAATCTACCGGCTCAACTGGTAGCTGCGTTCGAAACTGGGGCTCTTGAGTGAAGTAGAGGCAGGCGGAATTCCTAGT
g__Prevotella.s__copri_ASV03198	Iron_mg_day	Iron_mg_day	0.128846	0.0465924	283	41	0.00606732	0.147638	TACGGAAGGTCCGGGCGTTATCCGGATTTATTGGGTTTAAAGGGAGCGTAGGCCGGAGATTAAGCGTGTTGTGAAATGTAGATGCTCAACATCTGAACTGCAGCGCGAACTGGTTTCCTTGAGTACGCACAAAGTGGGCGGAATTCGTGG
g__Prevotella.s__copri_ASV03198	Age	Age	0.197388	0.0680034	283	41	0.00399806	0.115207	TACGGAAGGTCCGGGCGTTATCCGGATTTATTGGGTTTAAAGGGAGCGTAGGCCGGAGATTAAGCGTGTTGTGAAATGTAGATGCTCAACATCTGAACTGCAGCGCGAACTGGTTTCCTTGAGTACGCACAAAGTGGGCGGAATTCGTGG
o__Clostridiales.f__Lachnospiraceae_ASV08794	Group	Rural-Urban	0.41262	0.142563	283	129	0.00410233	0.116677	TACGTAGGGGGCAAGCGTTATCCGGATTTACTGGGTGTAAAGGGAGCGCAGACGGCACTGCAAGTCTGAAGTGAAAGCCCGGGGCTCAACCCCGGGACTGCTTTGGAAACTGTAGAGCTAGAGTGCTGGAGAGGCAAGCGGAATTCCTAG
f__Veillonellaceae.g__Dialister_ASV13238	Group	Rural-Urban	-0.319807	0.110677	283	41	0.00416301	0.116884	TACGTAGGTGGCAAGCGTTGTCCGGAATTATTGGGCGTAAAGCGCGCGCAGGCGGCTTCCTAAGTCCATCTTAAAAGTGCGGGGCTTAACCCCGTGATGGGATGGAAACTGGGAAGCTGGAGTATCGGAGAGGAAAGTGGAATTCCTAGT
o__Clostridiales.f__.Mogibacteriaceae._ASV10387	Group	Urban	0.296165	0.102955	283	48	0.0043318	0.118838	TACGTAGGGGGCAAGCGTTGTCCGGAATTATTGGGCGTAAAGAGTACGTAGGCGGTTTGCTAAGCGCAAGGTGAAAGGCAGTGGCTTAACCATTGTAAGCCTTGCGAACTGACAGACTTGAGTGCAGGAGAGGAAAGCGGAATTCCTAGT
o__Clostridiales.f__Lachnospiraceae_ASV09170	Group	Rural-Urban	0.311035	0.109305	283	60	0.00476411	0.128807	TACGTAGGGGGCAAGCGTTATCCGGATTTACTGGGTGTAAAGGGAGCGTAGACGGCACAGCAAGTCTGAAGTGAAATCCCCGGGCTCAACCCGGGAACTGCTTTGGAAACTGTTGGGCTAGAGTGCTGGAGAGGCAAGCGGAATTCCTAG
o__Clostridiales.f__Ruminococcaceae_ASV12993	Group	Rural-Urban	-0.186607	0.065897	283	42	0.00496812	0.131087	TACGTAGGTGGCAAGCGTTGTCCGGAATTACTGGGTGTAAAGGGAGCGTAGGCGGGAAGATAAGTTGGACGTCTAATCTATCGGCTCAACCGATAGTCGCGTTCAAAACTGTTTTTCTTGAGTGAAGTAGAGGTAAGCGGAATTCCTAGT
f__Lachnospiraceae.g__Dorea_ASV15355	Group	Urban	0.69282	0.24642	283	180	0.00528261	0.136783	TACGTATGGTGCAAGCGTTATCCGGATTTACTGGGTGTAAAGGGAGCGTAGACGGCTGTGTAAGTCTGAAGTGAAAGCCCGGGGCTCAACCCCGGGACTGCTTTGGAAACTATGCAGCTAGAGTGTCGGAGAGGTAAGTGGAATTCCCAG
g__Oxalobacter.s__formigenes_ASV11831	Group	Urban	-0.329772	0.117361	283	52	0.00530894	0.136783	TACGTAGGGTGCGAGCGTTAATCGGAATTACTGGGCGTAAAGCGTGCGCAGGCGGTTGTGTAAGACAGATGTGAAATGCCCGGGCTTAACCTGGGAATTGCATTTGTGACTGCACGGCTAGAGTGTGTCAGAGGGGGGTAGAATTCCACG
o__Clostridiales.f__Lachnospiraceae_ASV09133	Group	Rural-Urban	-0.310777	0.110981	283	79	0.00546512	0.13917	TACGTAGGGGGCAAGCGTTATCCGGATTTACTGGGTGTAAAGGGAGCGTAGACGGCAAGGCAAGTCTGATGTGAAAGGCTGGGGCTCAACCCCGGGACTGCATTGGAAACTGTCCTGCTGGAGTGCCGGAGAGGTAAGCGGAATTCCTAG
f__Lachnospiraceae.g__Lachnospira_ASV14969	Iron_mg_day	Iron_mg_day	-0.137252	0.0491961	283	134	0.00563842	0.141933	TACGTATGGAGCAAGCGTTATCCGGATTTACTGGGTGTAAAGGGAGTGTAGGTGGCCATGCAAGTCAGAAGTGAAAATCCGGGGCTCAACCCCGGAACTGCTTTTGAAACTGTGAGGCTAGAGTGCAGGAGGGGTGAGTGGAATTCCTAG
o__Coriobacteriales.f__Coriobacteriaceae_ASV15140	Group	Urban	-0.539381	0.214903	283	88	0.0126476	0.195059	TACGTATGGTGCAAGCGTTATCCGGAATCATTGGGCGTAAAGCGCGCGTAGGCGGCTTGTTAAGCAGGAATTTAAATCTTAGGGCTCAACCTTAAGTCGGTTCCTGAACTGGCAGGCTCGAGTGCGGTAGAGGAAGGTGGAATTCCCAGT
o__Coriobacteriales.f__Coriobacteriaceae_ASV15140	Group	Rural-Urban	-0.474888	0.171394	283	88	0.00597127	0.146934	TACGTATGGTGCAAGCGTTATCCGGAATCATTGGGCGTAAAGCGCGCGTAGGCGGCTTGTTAAGCAGGAATTTAAATCTTAGGGCTCAACCTTAAGTCGGTTCCTGAACTGGCAGGCTCGAGTGCGGTAGAGGAAGGTGGAATTCCCAGT
o__Coriobacteriales.f__Coriobacteriaceae_ASV15024	Group	Rural-Urban	-0.316744	0.114991	283	84	0.00626745	0.150832	TACGTATGGAGCAAGCGTTATCCGGATTTATTGGGCGTAAAGCGCGCGTAGGCGGCTTGTTAAGCAAGGTCTTAAATCTTGGGGCTCAACCTCAAGCCGGATCTTGAACTGGCAGGCTCGAGTATGGTAGAGGAAAGTGGAATTCCCAGT
f__Lachnospiraceae.g__Blautia_ASV09918	Group	Urban	0.300339	0.109632	283	283	0.00655218	0.15597	TACGTAGGGGGCAAGCGTTATCCGGATTTACTGGGTGTAAAGGGAGCGTAGACGGTGTGGCAAGTCTGATGTGAAAGGCATGGGCTCAACCTGTGGACTGCATTGGAAACTGTCATACTTGAGTGCCGGAGGGGTAAGCGGAATTCCTAG
o__Clostridiales.f__Lachnospiraceae_ASV09338	Group	Rural-Urban	0.363711	0.133877	283	75	0.00700761	0.158213	TACGTAGGGGGCAAGCGTTATCCGGATTTACTGGGTGTAAAGGGAGCGTAGACGGCATGACAAGCCAGATGTGAAAACCCAGGGCTCAACCCTGGGACTGCATTTGGAACTGCCAGGCTGGAGTGCAGGAGAGGTAAGCGGAATTCCTAG
g__Ruminococcus.s__callidus_ASV07910	Gender	male	-0.269522	0.104786	283	49	0.0106295	0.184726	TACGTAGGGAGCGAGCGTTGTCCGGAATTACTGGGTGTAAAGGGAGCGTAGGCGGGACGGCAAGTCAGATGTGAAAACTATGGGCTCAACCCATAGACTGCATTTGAAACTGTTGTTCTTGAGTGAGGTAGAGGTAAGCGGAATTCCTGG
g__Ruminococcus.s__callidus_ASV07910	Age	Age	0.213226	0.0784821	283	49	0.00700513	0.158213	TACGTAGGGAGCGAGCGTTGTCCGGAATTACTGGGTGTAAAGGGAGCGTAGGCGGGACGGCAAGTCAGATGTGAAAACTATGGGCTCAACCCATAGACTGCATTTGAAACTGTTGTTCTTGAGTGAGGTAGAGGTAAGCGGAATTCCTGG
o__Clostridiales.f__Clostridiaceae_ASV14617	Age	Age	0.267682	0.0985222	283	139	0.00700304	0.158213	TACGTAGGTGGCGAGCGTTGTCCGGATTTACTGGGCGTAAAGGGAGCGTAGGCGGATTTTTAAGTGAGATGTGAAATACTCGGGCTTAACCTGAGTGCTGCATTTCAAACTGGAAGTCTAGAGTGCAGGAGAGGAGAAGGGAATTCCTAG
g__Bulleidia.s__moorei_ASV14237	Group	Urban	-0.330502	0.121062	283	208	0.00673896	0.158213	TACGTAGGTGGCGAGCGTTATCCGGAATTATTGGGCGTAAAGGGTGCGTAGGCGGCCTGTTAAGTAAGTGGTTAAATTGTTGGGCTCAACCCAATCCAGCCACTTAAACTGGCAGGCTAGAGTATTGGAGAGGCAAGTGGAATTCCATGT
f__Streptococcaceae.g__Streptococcus_ASV12320	Iron_mg_day	Iron_mg_day	0.110215	0.040681	283	121	0.0071639	0.160091	TACGTAGGTCCCGAGCGTTGTCCGGATTTATTGGGCGTAAAGGGAGCGCAGGCGGTCAGGAAAGTCTGGAGTAAAAGGCTATGGCTCAACCATAGTGTGCTCTGGAAACTGTCTGACTTGAGTGCAGAAGGGGAGAGTGGAATTCCATGT
g__Streptococcus.s__alactolyticus_ASV12295	Group	Urban	0.450667	0.171243	283	47	0.00897109	0.173281	TACGTAGGTCCCGAGCGTTGTCCGGATTTATTGGGCGTAAAGCGAGCGCAGGCGGTTTAATAAGTCTGAAGTTAAAGGCAGTGGCTTAACCATTGTTCGCTTTGGAAACTGTTAAACTTGAGTGCAGAAGGGGAGAGTGGAATTCCATGT
g__Streptococcus.s__alactolyticus_ASV12295	Group	Rural-Urban	0.366265	0.136573	283	47	0.00776185	0.165598	TACGTAGGTCCCGAGCGTTGTCCGGATTTATTGGGCGTAAAGCGAGCGCAGGCGGTTTAATAAGTCTGAAGTTAAAGGCAGTGGCTTAACCATTGTTCGCTTTGGAAACTGTTAAACTTGAGTGCAGAAGGGGAGAGTGGAATTCCATGT
f__Ruminococcaceae.g__Ruminococcus_ASV08136	Age	Age	0.0965008	0.0360044	283	68	0.00779746	0.165598	TACGTAGGGAGCGAGCGTTGTCCGGATTTACTGGGTGTAAAGGGTGCGTAGGCGGCTAGACAAGTCAGGTGTGAAATACCGCAGCTCAACTGCGGGGCTGCACTTGAAACTGTAGAGCTTGAGTGATGGAGAGGTAAGCGGAATTCCTAG
g__Bacteroides.s__ovatus_ASV04141	Group	Urban	0.335241	0.125568	283	30	0.00803781	0.165598	TACGGAGGATCCGAGCGTTATCCGGATTTATTGGGTTTAAAGGGAGCGTAGGTGGATTGTTAAGTCAGTTGTGAAAGTTTGCGGCTCAACCGTAAAATTGCAGTTGATACTGGCAGTCTTGAGTACAGTAGAGGTGGGCGGAATTCGTGG
g__Prevotella.s__copri_ASV03204	Group	Rural-Urban	-0.52888	0.198504	283	84	0.00816647	0.165598	TACGGAAGGTCCGGGCGTTATCCGGATTTATTGGGTTTAAAGGGAGCGTAGGCCGGAGATTAAGCGTGTTGTGAAATGTAGATGCTCAACATCTGCACTGCAGCGCGAACTGGTTTCCTTGAGTACGCACAAAGTGGGCGGAATTCGTGG
g__Prevotella.s__copri_ASV03204	Group	Urban	-0.620166	0.248895	283	84	0.0132994	0.19886	TACGGAAGGTCCGGGCGTTATCCGGATTTATTGGGTTTAAAGGGAGCGTAGGCCGGAGATTAAGCGTGTTGTGAAATGTAGATGCTCAACATCTGCACTGCAGCGCGAACTGGTTTCCTTGAGTACGCACAAAGTGGGCGGAATTCGTGG
f__Lachnospiraceae.g__Roseburia_ASV15174	Age	Age	0.257166	0.0972449	283	260	0.00864751	0.170613	TACGTATGGTGCAAGCGTTATCCGGATTTACTGGGTGTAAAGGGAGCGCAGGCGGAAGGCTAAGTCTGATGTGAAAGCCCGGGGCTCAACCCCGGTACTGCATTGGAAACTGGTCATCTAGAGTGTCGGAGGGGTAAGTGGAATTCCTAG
f__Lachnospiraceae.g__Roseburia_ASV15174	Group	Rural-Urban	0.475922	0.177826	283	260	0.0078868	0.165598	TACGTATGGTGCAAGCGTTATCCGGATTTACTGGGTGTAAAGGGAGCGCAGGCGGAAGGCTAAGTCTGATGTGAAAGCCCGGGGCTCAACCCCGGTACTGCATTGGAAACTGGTCATCTAGAGTGTCGGAGGGGTAAGTGGAATTCCTAG
f__Coriobacteriaceae.g__Adlercreutzia_ASV10589	Group	Rural-Urban	-0.507929	0.19062	283	177	0.00815958	0.165598	TACGTAGGGGGCGAGCGTTATCCGGATTCATTGGGCGTAAAGCGCGCGTAGGCGGCCGCCTAAGCGGAACCTCTAATCCCGGGGCTCAACCTCGGGCCGGGTTCCGGACTGGGCGGCTCGAGTGCGGTAGAGGCAGGCGGAATTCCCGGT
f__.Mogibacteriaceae..g__Mogibacterium_ASV08676	Gender	male	0.177159	0.0663072	283	191	0.00799161	0.165598	TACGTAGGGGGCAAGCGTTATCCGGAATTATTGGGCGTAAAGAGTGCGTAGGTGGTTACCTAAGCGCAAGGTTTAATTTAGAGGCTCAACCTCTACTTGCCTTGCGAACTGGGCTACTTGAGTGCAGGAGGGGAAAGCGGAATTCCTAGT
g__Rothia.s__mucilaginosa_ASV08351	Gender	male	0.219424	0.0826918	283	87	0.00842591	0.169291	TACGTAGGGCGCGAGCGTTGTCCGGAATTATTGGGCGTAAAGAGCTTGTAGGCGGTTTGTCGCGTCTGCTGTGAAAGGCCGGGGCTTAACTCCGTGTATTGCAGTGGGTACGGGCAGACTAGAGTGCAGTAGGGGAGACTGGAATTCCTG
f__Turicibacteraceae.g__Turicibacter_ASV14204	Group	Rural-Urban	-0.487674	0.185308	283	219	0.00897212	0.173281	TACGTAGGTGGCGAGCGTTATCCGGAATTATTGGGCGTAAAGAGCGCGCAGGTGGTTGATTAAGTCTGATGTGAAAGCCCACGGCTTAACCGTGGAGGGTCATTGGAAACTGGTCGACTTGAGTGCAGAAGAGGGAAGTGGAATTCCATG
f__Turicibacteraceae.g__Turicibacter_ASV14204	Group	Urban	-0.574442	0.232349	283	219	0.0140247	0.200745	TACGTAGGTGGCGAGCGTTATCCGGAATTATTGGGCGTAAAGAGCGCGCAGGTGGTTGATTAAGTCTGATGTGAAAGCCCACGGCTTAACCGTGGAGGGTCATTGGAAACTGGTCGACTTGAGTGCAGAAGAGGGAAGTGGAATTCCATG
o__Clostridiales.f__Lachnospiraceae_ASV09172	Group	Urban	0.335603	0.128155	283	51	0.00931203	0.174302	TACGTAGGGGGCAAGCGTTATCCGGATTTACTGGGTGTAAAGGGAGCGTAGACGGCACAGCAAGTCTGAAGTGAAATCCCCGGGCTCAACCCGGGAACTGCTTTGGAAACTGTTGGGCTGGAGTGCTGGAGAGGCAAGCGGAATTCCTAG
o__Clostridiales.f__Lachnospiraceae_ASV09841	Gender	male	-0.151166	0.0576921	283	75	0.00927212	0.174302	TACGTAGGGGGCAAGCGTTATCCGGATTTACTGGGTGTAAAGGGAGCGTAGACGGTCAAGCAAGTCAGAAGTGAAAGGCTGGGGCTCAACCCCGGGACTGCTTTTGAAACTGTTTGACTGGAGTGCTGGAGAGGTAAGCGGAATTCCTAG
f__Moraxellaceae.g__Acinetobacter_ASV01420	Iron_mg_day	Iron_mg_day	0.0681982	0.0260244	283	55	0.00926335	0.174302	TACAGAGGGTGCGAGCGTTAATCGGATTTACTGGGCGTAAAGCGTGCGTAGGCGGCTTTTTAAGTCGGATGTGAAATCCCTGAGCTTAACTTAGGAATTGCATTCGATACTGGGAAGCTAGAGTATGGGAGAGGATGGTAGAATTCCAGG
f__Bacteroidaceae.g__Bacteroides_ASV04102	Group	Rural-Urban	0.23939	0.091527	283	31	0.00939763	0.174414	TACGGAGGATCCGAGCGTTATCCGGATTTATTGGGTTTAAAGGGAGCGTAGGTGGACATGTAAGTCAGTTGTGAAAGTTTGCGGCTCAACCGTAAAATTGCAGTTGAAACTGCGTGTCTTGAGTACAGTAGAGGTGGGCGGAATTCGTGG
o__Bacteroidales.f__Rikenellaceae_ASV03800	Group	Rural-Urban	0.41143	0.158887	283	151	0.0101213	0.184713	TACGGAGGATCCAAGCGTTATCCGGATTTATTGGGTTTAAAGGGTGCGTAGGCGGTTTGATAAGTTAGAGGTGAAATACCGGTGCTTAACACCGGAACTGCCTCTAATACTGTTGAACTAGAGAGTAGTTGCGGTAGGCGGAATGTATGG
f__Ruminococcaceae.g__Ruminococcus_ASV07238	Age	Age	0.218623	0.0850924	283	49	0.0107159	0.184726	TACGTAGGGAGCAAGCGTTATCCGGATTTACTGGGTGTAAAGGGTGCGTAGGCGGCTTGGTAAGTCAGATGTGAAATGTATGGGCTCAACCCATGCACTGCATTTGAAACTATTGAGCTTGAGTGAAGTAGAGGTAGGCGGAATTCCCTG
o__Clostridiales.f__Ruminococcaceae_ASV13857	Group	Urban	0.199597	0.0775396	283	55	0.0105693	0.184726	TACGTAGGTGGCAAGCGTTGTCCGGATTTACTGGGTGTAAAGGGCGTGTAGGCGGGACTGCAAGTCTGATGTGTAATCTGGTGGCTCAACCACCAAACTGCATTGGAAACTGTAGTTCTTGAGTATCGGAGAGGCAGGCGGAATTCCTAG
o__Bacteroidales.f__Rikenellaceae_ASV04265	Group	Rural-Urban	0.340011	0.131824	283	119	0.0104164	0.184726	TACGGAGGATCCGAGCGTTATCCGGATTTATTGGGTTTAAAGGGTGCGTAGGCGGTTTGATAAGTTAGAGGTGAAAGCTCGATGCTCAACATCGAAATTGCCTCTGATACTGTCAGACTAGAGTGTAGTTGCGGAAGGCGGAATGTGTGG
o__Bacteroidales.f__Rikenellaceae_ASV04265	Group	Urban	0.382398	0.165288	283	119	0.021426	0.241871	TACGGAGGATCCGAGCGTTATCCGGATTTATTGGGTTTAAAGGGTGCGTAGGCGGTTTGATAAGTTAGAGGTGAAAGCTCGATGCTCAACATCGAAATTGCCTCTGATACTGTCAGACTAGAGTGTAGTTGCGGAAGGCGGAATGTGTGG
g__Ruminococcus.s__callidus_ASV07938	Iron_mg_day	Iron_mg_day	-0.133408	0.051945	283	62	0.0107457	0.184726	TACGTAGGGAGCGAGCGTTGTCCGGAATTACTGGGTGTAAAGGGAGCGTAGGCGGGATGGCAAGTCAGATGTGAAAACTATGGGCTCAACCCATAGACTGCATTTGAAACTGTTGTTCTTGAGTGAGGTAGAGGTAAGCGGAATTCCTGG
o__Clostridiales.f__Ruminococcaceae_ASV13030	Iron_mg_day	Iron_mg_day	-0.121082	0.0471116	283	53	0.0106894	0.184726	TACGTAGGTGGCAAGCGTTGTCCGGAATTACTGGGTGTAAAGGGAGCGTAGGCGGGCAGGCAAGTCAGGCGTGAAATATATCGGCTCAACCGGTAACGGCGCTTGAAACTGCAGGTCTTGAGTGAAGTAGAGGTTGGCGGAATTCCTAGT
g__Azospirillum.s__irakense_ASV17743	Iron_mg_day	Iron_mg_day	0.0406512	0.0158387	283	31	0.0107967	0.184726	TACGAAGGGGGCTAGCGTTGTTCGGAATTACTGGGCGTAAAGGGCGCGTAGGCGGTTTTTCAAGTCAGGCGTGAAAGCCCCGGGCTTAACCTGGGAACTGCGCTTGAGACTGTAAGACTAGAGTACCGGAGAGGTAGGTGGAATTCCCAG
f__Bacteroidaceae.g__Bacteroides_ASV04135	Group	Rural-Urban	0.438341	0.171367	283	257	0.0110628	0.187316	TACGGAGGATCCGAGCGTTATCCGGATTTATTGGGTTTAAAGGGAGCGTAGGTGGATTGTTAAGTCAGTTGTGAAAGTTTGCGGCTCAACCGTAAAATTGCAGTTGAAACTGGCAGTCTTGAGTACAGTAGAGGTGGGCGGAATTCGTGG
f__Ruminococcaceae.g__Ruminococcus_ASV08112	Gender	male	-0.155863	0.0609769	283	70	0.0111192	0.187316	TACGTAGGGAGCGAGCGTTGTCCGGATTTACTGGGTGTAAAGGGTGCGTAGGCGGATCTGCAAGTCAGTAGTGAAATCCCAGGGCTTAACCCTGGAACTGCTATTGAAACTGTGGGTCTTGAGTGAGGTAGAGGCAGGCGGAATTCCCGG
o__Coriobacteriales.f__Coriobacteriaceae_ASV15468	Age	Age	0.149931	0.0588166	283	31	0.0113389	0.189559	TACGTATGGTGCGAGCGTTATCCGGAATCATTGGGCGTAAAGCGCGCGTAGGCGGCTTGTTAAGCAGGAATTTAAATCTTAGGGCTCAACCTTAAGTCGGTTCCTGAACTGGCAGGCTCGAGTTTGGTAGAGGAAAGTGGAATTCCCAGT
c__Clostridia.o__Clostridiales_ASV08574	Group	Rural-Urban	0.0913277	0.0359456	283	32	0.0116086	0.189978	TACGTAGGGGGCAAGCGTTATCCGGAATTACTGGGTGTAAAGGGAGCGTAGGCGGCATGGTAAGTAAGATGTGAAAGCCCGAGGCTTAACCTCGAGGATTGCATTTTAAACTATCAAGCTAGAGTACAGGAGAGGAAAGCGGAATTCCTA
c__Clostridia.o__Clostridiales_ASV08574	Group	Urban	0.107171	0.0450706	283	32	0.0180929	0.224332	TACGTAGGGGGCAAGCGTTATCCGGAATTACTGGGTGTAAAGGGAGCGTAGGCGGCATGGTAAGTAAGATGTGAAAGCCCGAGGCTTAACCTCGAGGATTGCATTTTAAACTATCAAGCTAGAGTACAGGAGAGGAAAGCGGAATTCCTA
f__Veillonellaceae.g__Megamonas_ASV07056	Gender	male	0.324957	0.127942	283	164	0.0116362	0.189978	TACGTAGGCGGCAAGCGTTGTCCGGAATTATTGGGCGTAAAGGGAGCGCAGGCGGGAAACTAAGCGGATCTTAAAAGTGCGGGGCTCAACCCCGTGATGGGGTCCGAACTGGTTTTCTTGAGTGCAGGAGAGGAAAGCGGAATTCCCAGT
f__Lachnospiraceae.g__Coprococcus_ASV15017	Group	Urban	-0.374919	0.148055	283	34	0.0118845	0.189978	TACGTATGGAGCAAGCGTTATCCGGATTTACTGGGTGTAAAGGGTGCGTAGGTGGCAGTGCAAGTCAGATGTGAAAGGCTGGGGCTCAACCCCGGAGCTGCATTTGAAACTGCATAGCTAGAGTACAGGAGAGGCAGGCGGAATTCCTAG
f__Lachnospiraceae.g__Coprococcus_ASV15017	Age	Age	-0.156899	0.0645724	283	34	0.0157419	0.208691	TACGTATGGAGCAAGCGTTATCCGGATTTACTGGGTGTAAAGGGTGCGTAGGTGGCAGTGCAAGTCAGATGTGAAAGGCTGGGGCTCAACCCCGGAGCTGCATTTGAAACTGCATAGCTAGAGTACAGGAGAGGCAGGCGGAATTCCTAG
f__Erysipelotrichaceae.g__Holdemania_ASV14231	Group	Urban	-0.27542	0.108308	283	105	0.0115368	0.189978	TACGTAGGTGGCGAGCGTTATCCGGAATTATTGGGCGTAAAGGGTGCGCAGGCGGTTTGTTAAGTTTAAGGTGAAAGCGTGGGGCTTAACCCCATATAGCCTTAGAAACTGACAGACTAGAGTACAGGAGAGGGCAATGGAATTCCATGT
g__Clostridium.s__hathewayi_ASV09962	Group	Rural-Urban	0.218705	0.0862362	283	48	0.0117586	0.189978	TACGTAGGGGGCAAGCGTTATCCGGATTTACTGGGTGTAAAGGGAGCGTAGACGGTTTAGCAAGTCTGAAGTGAAAGCCCGGGGCTCAACCCCGGTACTGCTTTGGAAACTGTTAGACTTGAGTGCAGGAGAGGTAAGTGGAATTCCTAG
o__Clostridiales.f__Ruminococcaceae_ASV13865	Iron_mg_day	Iron_mg_day	-0.0914171	0.0360811	283	64	0.0118395	0.189978	TACGTAGGTGGCAAGCGTTGTCCGGATTTACTGGGTGTAAAGGGCGTGTAGGCGGGAGAGCAAGTCAGAAGTGAAATCTATGGGCTTAACCCATAAACTGCTTTTGAAACTGTTCTTCTTGAGTATCGGAGAGGCAGGCGGAATTCCTAG
g__.Ruminococcus..s__gnavus_ASV09357	Group	Rural-Urban	0.54814	0.21707	283	215	0.0121222	0.191758	TACGTAGGGGGCAAGCGTTATCCGGATTTACTGGGTGTAAAGGGAGCGTAGACGGCATGGCAAGCCAGATGTGAAAGCCCGGGGCTCAACCCCGGGACTGCATTTGGAACTGTCAGGCTAGAGTGTCGGAGAGGAAAGCGGAATTCCTAG
o__Lactobacillales.f__Carnobacteriaceae_ASV13955	Age	Age	-0.17473	0.0692345	283	213	0.0121709	0.191758	TACGTAGGTGGCAAGCGTTGTCCGGATTTATTGGGCGTAAAGCGAGCGCAGGCGGTTCCTTAAGTCTGATGTGAAAGCCCCCGGCTCAACCGGGGAGGGTCATTGGAAACTGGGGAACTTGAGTGCAGAAGAGGAGAGTGGAATTCCATG
f__Lachnospiraceae.g__Lachnospira_ASV14962	Group	Rural-Urban	0.193214	0.076803	283	35	0.0124451	0.19384	TACGTATGGAGCAAGCGTTATCCGGATTTACTGGGTGTAAAGGGAGTGTAGGTGGCCATGCAAGTCAGAAGTGAAAATCCGGGGCTCAACCCCGGAACTGCTTTTGAAACTGTAAGGCTAGAGTGCAGGAGGGGTGAGTGGAATTCCTAG
o__Clostridiales.f__Ruminococcaceae_ASV13082	Group	Rural-Urban	-0.224783	0.0897448	283	53	0.0128306	0.196497	TACGTAGGTGGCAAGCGTTGTCCGGAATTACTGGGTGTAAAGGGTGCGCAGGCGGGATTGCAAGTTGGATGTGAAATACCGGGGCTTAACCCCGGAGCTGCATCCAAAACTGTAGTTCTTGAGTGGAGTAGAGGTAAGCGGAATTCCGAG
f__Lachnospiraceae.g__Coprococcus_ASV08619	Group	Urban	0.65691	0.262662	283	201	0.0129632	0.197149	TACGTAGGGGGCAAGCGTTATCCGGAATTACTGGGTGTAAAGGGTGCGTAGGTGGTATGGCAAGTCAGAAGTGAAAACCCAGGGCTTAACTCTGGGACTGCTTTTGAAACTGTCAGACTAGAGTGCAGGAGAGGTAAGCGGAATTCCTAG
o__Clostridiales.f__Lachnospiraceae_ASV09113	Gender	male	-0.155669	0.0625088	283	33	0.0133481	0.19886	TACGTAGGGGGCAAGCGTTATCCGGATTTACTGGGTGTAAAGGGAGCGTAGACGGCAAGGCAAGTCTGAAGTGAAAGCCCGGTGCTTAACGCCGGGACTGCTTTGGAAACTGTTTAGCTGGAGTGCCGGAGAGGTAAGCGGAATTCCTAG
o__Clostridiales.f__Ruminococcaceae_ASV12472	Group	Rural-Urban	-0.305828	0.122722	283	49	0.0132866	0.19886	TACGTAGGTGGCAAGCGTTATCCGGAATTACTGGGTGTAAAGGGAGCGCAGGCGGGATAGCAAGTCAGCTGTGAAAACTATGGGCTCAACCCATAAACTGCAGTTGAAACTGTTATTCTTGAGTGGAGTAGAGGCAAGCGGAATTCCGAG
o__Coriobacteriales.f__Coriobacteriaceae_ASV18639	Gender	male	0.0748274	0.0301076	283	41	0.0135334	0.200258	TACGTAGGGGGCGAGCGTTATCCGGATTCATTGGGCGTAAAGCGCGCGCAGGCGGCCTGCTCGGTCGGGAGTCAAATCCGGGGGCTCAACCCCCGCCCGCTCCCGATACCGGCGGGCTTGAGTCTGGTAGGGGAAGGCGGAATTCCCAGT
g__Desulfovibrio.s__D168_ASV05852	Group	Rural-Urban	-0.305923	0.123345	283	38	0.0137244	0.200745	TACGGAGGGTGCAAGCGTTAATCGGAATTACTGGGCGTAAAGCGCGCGTAGGTTGTTTTGTAAGTCAGAGGTGTAATCCCACGGCTTAACCGTGGAACTGCCTTTGATACTGCATAACTTGGATCCGGGAGAGGACAGCGGAATTCCAGG
f__Ruminococcaceae.g__Oscillospira_ASV12734	Group	Rural-Urban	0.376218	0.152021	283	247	0.0139309	0.200745	TACGTAGGTGGCAAGCGTTATCCGGATTTACTGGGTGTAAAGGGCGTGTAGGCGGGATTGCAAGTCAGATGTGAAAACTGGGGGCTCAACCTCCAGCCTGCATTTGAAACTGTAGTTCTTGAGTGCTGGAGAGGCAATCGGAATTCCGTG
f__Lachnospiraceae.g__Coprococcus_ASV15003	Gender	male	-0.374105	0.151266	283	246	0.0139925	0.200745	TACGTATGGAGCAAGCGTTATCCGGATTTACTGGGTGTAAAGGGTGCGTAGGTGGCAGTGCAAGTCAGATGTGAAAGGCCGGGGCTCAACCCCGGAGCTGCATTTGAAACTGCATAGCTAGAGTACAGGAGAGGCAGGCGGAATTCCTAG
c__Chloroplast.o__Streptophyta_ASV00614	Group	Rural-Urban	-0.1422	0.0576031	283	43	0.0141678	0.201478	GACAGAGGATGCAAGCGTTATCCGGAATGATTGGGCGTAAAGCGTCTGTAGGTGGCTTTTTAAGTTCGCCGTCAAATCCCAGGGCTCAACCCTGGACAGGCGGTGGAAACTACCAAGCTGGAGTACGGTAGGGGCAGAGGGAATTTCCGG
o__Clostridiales.f__Ruminococcaceae_ASV13033	Age	Age	0.145571	0.0590972	283	87	0.0143764	0.202539	TACGTAGGTGGCAAGCGTTGTCCGGAATTACTGGGTGTAAAGGGAGCGTAGGCGGGGAGACAAGTTGAATGTCTAAACTATCGGCTTAACTGATAGTCGCGTTCAAAACTATCACTCTTGAGTGCAGTAGAGGTAGGCGGAATTCCTAGT
g__Clostridium.s__hathewayi_ASV09927	Group	Rural-Urban	0.303622	0.123443	283	106	0.0145199	0.202539	TACGTAGGGGGCAAGCGTTATCCGGATTTACTGGGTGTAAAGGGAGCGTAGACGGTTAAGCAAGTCTGAAGTGAAAGCCCGGGGCTCAACCCCGGTACTGCTTTGGAAACTGTTTGACTTGAGTGCAGGAGAGGTAAGTGGAATTCCTAG
g__.Ruminococcus..s__torques_ASV15337	Group	Rural-Urban	0.407941	0.16664	283	153	0.0149843	0.202565	TACGTATGGTGCAAGCGTTATCCGGATTTACTGGGTGTAAAGGGAGCGTAGACGGATGGGCAAGTCTGATGTGAAAACCCGGGGCTCAACCCCGGGACTGCATTGGAAACTGTTCATCTAGAGTGCTGGAGAGGTAAGTGGAATTCCTAG
f__Lachnospiraceae.g__Lachnospira_ASV14966	Iron_mg_day	Iron_mg_day	-0.0967161	0.0394464	283	66	0.0148306	0.202565	TACGTATGGAGCAAGCGTTATCCGGATTTACTGGGTGTAAAGGGAGTGTAGGTGGCCATGCAAGTCAGAAGTGAAAATCCGGGGCTCAACCCCGGAACTGCTTTTGAAACTGTAAGGCTGGAGTGCAGGAGGGGTGAGTGGAATTCCTAG
f__Streptococcaceae.g__Streptococcus_ASV12281	Age	Age	0.143089	0.0584178	283	70	0.0149284	0.202565	TACGTAGGTCCCGAGCGTTGTCCGGATTTATTGGGCGTAAAGCGAGCGCAGGCGGTTAGATAAGTCTGAAGTTAAAGGCTGTGGCTTAACCATAGTACGCTTTGGAAACTGTTTAACTTGAGTGCAGAAGGGGAGAGTGGAATTCCATGT
c__Clostridia.o__Clostridiales_ASV10351	Gender	male	-0.146133	0.0596511	283	34	0.0149131	0.202565	TACGTAGGGGGCAAGCGTTGTCCGGAATGATTGGGCGTAAAGGGCGCGTAGGCGGCCTGGTAAGTTTGAAGTGAAAGTCCTTCTTTTAAGGAGGGAACTGCTTTGAAAACTGTCGGGCTTGAGTGCAGGAGAGGTAAGCGGAATTCCCGG
c__Clostridia.o__Clostridiales_ASV07372	Iron_mg_day	Iron_mg_day	-0.133036	0.0542747	283	62	0.0148576	0.202565	TACGTAGGGAGCAAGCGTTATCCGGATTTATTGGGTGTAAAGGGTGCGTAGACGGGACAACAAGTTAGTTGTGAAATCCCTCGGCTTAACTGAGGAACTGCAACTAAAACTATTGTTCTTGAGTGTTGGAGAGGAAAGTGGAATTCCTAG
f__Enterococcaceae.g__Enterococcus_ASV13969	Age	Age	0.204506	0.0837911	283	118	0.0152872	0.204139	TACGTAGGTGGCAAGCGTTGTCCGGATTTATTGGGCGTAAAGCGAGCGCAGGCGGTTTCTTAAGTCTGATGTGAAAGCCCCCGGCTCAACCGGGGAGGGTCATTGGAAACTGGGAGACTTGAGTGCAGAAGAGGAGAGTGGAATTCCATG
f__Clostridiaceae.g__Clostridium_ASV13462	Group	Rural-Urban	0.458468	0.189766	283	87	0.0163404	0.213009	TACGTAGGTGGCAAGCGTTGTCCGGATTTACTGGGCGTAAAGGGAGCGTAGGCGGACTTTTAAGTGAGATGTGAAATACCCGGGCTCAACTTGGGTGCTGCATTTCAAACTGGAAGTCTAGAGTGCAGGAGAGGAGAATGGAATTCCTAG
f__Clostridiaceae.g__Clostridium_ASV13462	Age	Age	0.251966	0.103774	283	87	0.0158186	0.208691	TACGTAGGTGGCAAGCGTTGTCCGGATTTACTGGGCGTAAAGGGAGCGTAGGCGGACTTTTAAGTGAGATGTGAAATACCCGGGCTCAACTTGGGTGCTGCATTTCAAACTGGAAGTCTAGAGTGCAGGAGAGGAGAATGGAATTCCTAG
o__Clostridiales.f__.Mogibacteriaceae._ASV08690	Group	Rural-Urban	0.269422	0.111279	283	75	0.0161147	0.211325	TACGTAGGGGGCAAGCGTTATCCGGAATTATTGGGCGTAAAGGGTACGTAGGTGGTTACCTAAGCACAGGGTATAAGGCAATAGCTTAACTATTGTTCGCCTTGTGAACTGGGCTACTTGAGTGCAGGAGAGGAAAGCGGAATTCCTAGT
f__Lachnospiraceae.g__Lachnospira_ASV14988	Gender	male	-0.13774	0.0573236	283	42	0.0169254	0.217832	TACGTATGGAGCAAGCGTTATCCGGATTTACTGGGTGTAAAGGGAGTGTAGGTGGTATCACAAGTCAGAAGTGAAAGCCCGGGGCTCAACCCCGGGACTGCTTTTGAAACTGTGGAACTGGAGTGCAGGAGAGGTAAGTGGAATTCCTAG
o__Clostridiales.f__Ruminococcaceae_ASV07897	Iron_mg_day	Iron_mg_day	-0.0711514	0.0296338	283	91	0.0170088	0.217832	TACGTAGGGAGCGAGCGTTGTCCGGAATTACTGGGTGTAAAGGGAGCGTAGGCGGGAAAGCAAGTTGGAAGTGAAATGCATGGGCTTAACCCATGAGCTGCTTTCAAAACTGTTTTTCTTGAGTGAAGTAGAGGCAGGCGGAATTCCTAG
g__Acinetobacter.s__johnsonii_ASV01413	Iron_mg_day	Iron_mg_day	0.0561117	0.0233376	283	37	0.0168578	0.217832	TACAGAGGGTGCGAGCGTTAATCGGATTTACTGGGCGTAAAGCGTGCGTAGGCGGCTTCTTAAGTCGGATGTGAAATCCCTGAGCTTAACTTAGGAATTGCATTCGATACTGGGAAGCTAGAGTATGGGAGAGGATGGTAGAATTCCAGG
f__Lachnospiraceae.g__Coprococcus_ASV08621	Group	Urban	0.442448	0.184851	283	274	0.0173522	0.220938	TACGTAGGGGGCAAGCGTTATCCGGAATTACTGGGTGTAAAGGGTGCGTAGGTGGTATGGCAAGTCAGAAGTGAAAACCCAGGGCTTAACTCTGGGACTGCTTTTGAAACTGTCAGACTGGAGTGCAGGAGAGGTAAGCGGAATTCCTAG
c__Clostridia.o__Clostridiales_ASV10331	Iron_mg_day	Iron_mg_day	-0.069214	0.0289801	283	31	0.0175952	0.221457	TACGTAGGGGGCAAGCGTTGTCCGGAATGACTGGGCGTAAAGGGCGTGTAGGCGGCCTGATAAGTATGAAGTGAAAGTCCTGCTTTCAAGGTGGGAATTGCTTTGTAGACTGTCGGGCTTGAGTGCGGAAGAGGTAAGTGGAATTCCCAG
g__Streptococcus.s__luteciae_ASV12296	Group	Urban	0.238474	0.0998184	283	29	0.0175599	0.221457	TACGTAGGTCCCGAGCGTTGTCCGGATTTATTGGGCGTAAAGCGAGCGCAGGCGGTTTAATAAGTCTGAAGTTAAAGGCAGTGGCTTAACCATTGTTCGCTTTGGAAACTGTTAGACTTGAGTGCAGAAGGGGAGAGTGGAATTCCATGT
g__Ruminococcus.s__lactaris_ASV09026	Group	Rural-Urban	-0.428964	0.180221	283	92	0.0179797	0.224332	TACGTAGGGGGCAAGCGTTATCCGGATTTACTGGGTGTAAAGGGAGCGTAGACGGAGCAGCAAGTCTGATGTGAAAACCCGGGGCTCAACCCCGGGACTGCATTGGAAACTGTTGATCTGGAGTGCCGGAGAGGTAAGCGGAATTCCTAG
o__Clostridiales.f__Lachnospiraceae_ASV08984	Group	Urban	0.506868	0.213234	283	110	0.0181309	0.224332	TACGTAGGGGGCAAGCGTTATCCGGATTTACTGGGTGTAAAGGGAGCGTAGACGGAATGGCAAGTCTGATGTGAAAGGCCGGGGCTCAACCCCGGGACTGCATTGGAAACTGTCAATCTAGAGTACCGGAGGGGTAAGTGGAATTCCTAG
o__Clostridiales.f__Christensenellaceae_ASV10872	Iron_mg_day	Iron_mg_day	-0.0839009	0.0355233	283	31	0.0188757	0.230797	TACGTAGGGGGCGAGCGTTGTCCGGAATTACTGGGCGTAAAGGGAGCGTAGGCGGTCGATTAAGTTAGATGTGAAACCCCCGGGCTTAACTTGGGGACTGCATCTAATACTGGTTGACTTAGAGTACAGGAGAGGGAAGCGGAATTCCTA
g__Streptococcus.s__anginosus_ASV12270	Age	Age	0.170247	0.0721391	283	153	0.0189697	0.230797	TACGTAGGTCCCGAGCGTTGTCCGGATTTATTGGGCGTAAAGCGAGCGCAGGCGGTTAGAAAAGTCTGAAGTGAAAGGCAGTGGCTCAACCATTGTAGGCTTTGGAAACTGTTTAACTTGAGTGCAGAAGGGGAGAGTGGAATTCCATGT
g__Corynebacterium.s__variabile_ASV12017	Group	Urban	-0.201619	0.0855951	283	37	0.0191954	0.232253	TACGTAGGGTGCGAGCGTTGTCCGGAATTACTGGGCGTAAAGAGCTCGTAGGTGGTTTGTCGCGTCGTCTGTGAAATTCCGGGGCTTAACTCCGGGCGTGCAGGCGATACGGGCATAACTTGAGTGCTGTAGGGGAGACTGGAATTCCTG
o__Clostridiales.f__Ruminococcaceae_ASV07190	Age	Age	-0.235696	0.100515	283	142	0.0197397	0.232613	TACGTAGGGAGCAAGCGTTATCCGGATTTACTGGGTGTAAAGGGCGCGCAGGCGGGCCGGTAAGTTGGAAGTGAAATCTATGGGCTTAACCCATAAACTGCTTTCAAAACTGCTGGTCTTGAGTGATGGAGAGGCAGGCGGAATTCCGTG
f__Lachnospiraceae.g__.Ruminococcus._ASV15299	Group	Rural-Urban	0.467624	0.199307	283	126	0.0196683	0.232613	TACGTATGGTGCAAGCGTTATCCGGATTTACTGGGTGTAAAGGGAGCGTAGACGGAGAGGCAAGTCTGATGTGAAAACCCGGGGCTCAACCCCGGGACTGCATTGGAAACTGTTTTTCTAGAGTGTCGGAGAGGTAAGTGGAATTCCTAG
o__Clostridiales.f__Lachnospiraceae_ASV09981	Age	Age	0.248036	0.105792	283	163	0.0197561	0.232613	TACGTAGGGGGCAAGCGTTATCCGGATTTACTGGGTGTAAAGGGAGCGTAGACGGTTTTGCAAGTCTGAAGTGAAAGCCCGGGGCTTAACCCCGGGACTGCTTTGGAAACTGTAGGACTAGAGTGCAGGAGAGGTAAGTGGAATTCCTAG
g__Lactobacillus.s__salivarius_ASV14010	Group	Urban	-0.357757	0.153323	283	73	0.0203451	0.235745	TACGTAGGTGGCAAGCGTTGTCCGGATTTATTGGGCGTAAAGGGAACGCAGGCGGTCTTTTAAGTCTGATGTGAAAGCCTTCGGCTTAACCGGAGTAGTGCATTGGAAACTGGAAGACTTGAGTGCAGAAGAGGAGAGTGGAACTCCATG
g__Corynebacterium.s__durum_ASV11621	Group	Rural-Urban	-0.162674	0.0697037	283	134	0.0203216	0.235745	TACGTAGGGTGCAAGCGTTGTCCGGATTTACTGGGCGTAAAGAGCTCGTAGGTGGTGTGTCGCGTCGTCTGTGAAATTCCGGGGCTTAACTCCGGGCGTGCAGGCGATACGGGCACGACTAGAGTGCTGTAGGGGTAACTGGAATTCCTG
g__Coprococcus.s__eutactus_ASV15446	Group	Rural-Urban	-0.395626	0.169867	283	72	0.0205767	0.237174	TACGTATGGTGCAAGCGTTATCCGGATTTACTGGGTGTAAAGGGTGCGTAGGTGGTGAGACAAGTCTGAAGTGAAAATCCGGGGCTTAACCCCGGAACTGCTTTGGAAACTGCCTGACTAGAGTACAGGAGAGGTAAGTGGAATTCCTAG
o__Clostridiales.f__Ruminococcaceae_ASV07000	Iron_mg_day	Iron_mg_day	-0.156605	0.0674976	283	102	0.0210592	0.240921	TACGTAGGATGCAAGCGTTATCCGGATTTACTGGGTGTAAAGGGAGCGCAGGCGGGACTGCAAGTTGGATGTGAAATACCGTGGCTTAACCACGGAACTGCATCCAAAACTGTAGTTCTTGAGTGAAGTAGAGGCAAGCGGAATTCCGAG
o__Clostridiales.f__Ruminococcaceae_ASV14275	Group	Rural-Urban	-0.380917	0.164258	283	119	0.0211218	0.240921	TACGTAGGTGGCGAGCGTTATCCGGATTTACTGGGTGTAAAGGGCGCGTAGGCGGGAATGCAAGTCAGATGTGAAATCCAAGGGCTCAACCCTTGAACTGCATTTGAAACTGTATTTCTTGAGTGTCGGAGAGGTTGACGGAATTCCTAG
f__Veillonellaceae.g__Phascolarctobacterium_ASV14548	Age	Age	0.134113	0.0579432	283	29	0.0213683	0.241871	TACGTAGGTGGCGAGCGTTGTCCGGAATTATTGGGCGTAAAGAGCATGTAGGCGGTTTTTTAAGTCTGGAGTGAAAATGCGGGGCTCAACCCCGTATGGCTCTGGATACTGGAAGACTTGAGTGCAGGAGAGGAAAGGGGAATTCCCAGT
g__Parabacteroides.s__distasonis_ASV04229	Group	Urban	-0.341619	0.148081	283	86	0.0217938	0.244761	TACGGAGGATCCGAGCGTTATCCGGATTTATTGGGTTTAAAGGGTGCGTAGGCGGCCTTTTAAGTCAGCGGTGAAAGTCTGTGGCTCAACCATAGAATTGCCGTTGAAACTGGGAGGCTTGAGTATGTTTGAGGCAGGCGGAATGCGTGG
g__.Eubacterium..s__dolichum_ASV12454	Group	Rural-Urban	0.234733	0.101941	283	59	0.0220399	0.246262	TACGTAGGTGGCAAGCGTTATCCGGAATGATTGGGCGTAAAGGGTGCGTAGGTGGTACATTAAGTCTGAAGTAAAAGGCAGCAGCTCAACTGCTGTTCGCTTTGGAAACTGGTGAACTAGAGTGCAGGAGAGGGCGATGGAATTCCATGT
o__Clostridiales.f__Lachnospiraceae_ASV09489	Group	Rural-Urban	0.220096	0.0957568	283	100	0.0222786	0.247666	TACGTAGGGGGCAAGCGTTATCCGGATTTACTGGGTGTAAAGGGAGCGTAGACGGCGACGCAAGTCTGAAGTGAAATACCCGGGCTCAACCTGGGAACTGCTTTGGAAACTGTGTTGCTAGAGTGCTGGAGAGGTAAGCGGAATTCCTAG
g__Bacteroides.s__uniformis_ASV03984	Group	Rural-Urban	0.421157	0.183451	283	260	0.0224376	0.248173	TACGGAGGATCCGAGCGTTATCCGGATTTATTGGGTTTAAAGGGAGCGTAGGCGGACGCTTAAGTCAGTTGTGAAAGTTTGCGGCTCAACCGTAAAATTGCAGTTGATACTGGGTGTCTTGAGTACAGTAGAGGCAGGCGGAATTCGTGG
f__Aerococcaceae.g__Abiotrophia_ASV14700	Iron_mg_day	Iron_mg_day	0.0488127	0.0213043	283	47	0.0227017	0.248583	TACGTAGGTGGCGAGCGTTGTCCGGATTTATTGGGCGTAAAGGGAGTGTAGGCGGTCTTTTAAGTCTGATGTGAAAGCCCACGGCTCAACCGTGGAGGGTCATTGGAAACTGGGAGACTTGAGTGCAGAAGAGGAGAGCGGAATTCCATG
