# Supplementary material for: Diet-omics in the Study of Urban and Rural Crohn disease Evolution (SOURCE) cohort
Source: Nat Commun. 2024 May 4;15:3764. doi: 10.1038/s41467-024-48106-6 (PMC11069498; doi:10.1038/s41467-024-48106-6)
Supplement: Supplementary file 8 — Supplementary Dataset 5 [file 41467_2024_48106_MOESM8_ESM.xlsx]

## Sheet: China CD maaslin_Fig.S4
Maaslin2 analysis of china stool 16S CD and urban control samples controlling for age and gender
ASV_taxonomy	metadata	value	coef	stderr	N	N.not.0	pval	qval	ASV
f__Lachnospiraceae.g__Coprococcus_ASV08621	Group	Urban	1.25494	0.14648	161	157	9.32048e-15	1.09329e-11	TACGTAGGGGGCAAGCGTTATCCGGAATTACTGGGTGTAAAGGGTGCGTAGGTGGTATGGCAAGTCAGAAGTGAAAACCCAGGGCTTAACTCTGGGACTGCTTTTGAAACTGTCAGACTGGAGTGCAGGAGAGGTAAGCGGAATTCCTAG
f__Clostridiaceae.g__Clostridium_ASV12376	Group	Urban	1.35653	0.174988	161	134	1.06264e-12	6.23237e-10	TACGTAGGTGACAAGCGTTGTCCGGATTTACTGGGTGTAAAGGGCGCGTAGGCGGACTGTCAAGTCAGTCGTGAAATACCGGGGCTTAACCCCGGGGCTGCGATTGAAACTGACAGCCTTGAGTATCGGAGAGGAAAGCGGAATTCCTAG
g__Clostridium.s__clostridioforme_ASV09123	Group	Urban	1.43113	0.188552	161	151	2.66307e-12	1.04126e-09	TACGTAGGGGGCAAGCGTTATCCGGATTTACTGGGTGTAAAGGGAGCGTAGACGGCAAGGCAAGTCTGATGTGAAAACCCAGGGCTTAACCCTGGGACTGCATTGGAAACTGTCTGGCTCGAGTGCCGGAGAGGTAAGCGGAATTCCTAG
f__Lachnospiraceae.g__Clostridium_ASV09450	Group	Urban	-1.27021	0.180329	161	92	5.5292e-11	1.62144e-08	TACGTAGGGGGCAAGCGTTATCCGGATTTACTGGGTGTAAAGGGAGCGTAGACGGCGAAGCAAGTCTGAAGTGAAAACCCAGGGCTCAACCCTGGGACTGCTTTGGAAACTGTTTTGCTAGAGTGTCGGAGAGGTAAGTGGAATTCCTAG
g__Clostridium.s__aldenense_ASV09503	Group	Urban	-0.584863	0.0853811	161	35	1.58003e-10	2.99629e-08	TACGTAGGGGGCAAGCGTTATCCGGATTTACTGGGTGTAAAGGGAGCGTAGACGGCGACGCAAGTCTGGAGTGAAAGCCCGGGGCCCAACCCCGGGACTGCTTTGGAAACTGTGCTGCTGGAGTGCAGGAGAGGTAAGTGGAATTCCTAG
o__Clostridiales.f__Lachnospiraceae_ASV09191	Group	Urban	1.53169	0.224357	161	127	1.78807e-10	2.99629e-08	TACGTAGGGGGCAAGCGTTATCCGGATTTACTGGGTGTAAAGGGAGCGTAGACGGCACGGCAAGCCAGATGTGAAAGCCCGGGGCTCAACCCCGGGACTGCATTTGGAACTGCTGAGCTAGAGTGTCGGAGAGGCAAGTGGAATTCCTAG
c__Clostridia.o__Clostridiales_ASV11000	Group	Urban	1.04973	0.152727	161	160	1.39422e-10	2.99629e-08	TACGTAGGGGGCTAGCGTTATCCGGAATTACTGGGCGTAAAGGGTGCGTAGGTGGTTTCTTAAGTCAGAGGTGAAAGGCTACGGCTCAACCGTAGTAAGCCTTTGAAACTGGGAAACTTGAGTGCAGGAGAGGAGAGTGGAATTCCTAGT
f__Lachnospiraceae.g__Blautia_ASV09594	Group	Urban	1.1064	0.164056	161	145	2.78841e-10	4.0885e-08	TACGTAGGGGGCAAGCGTTATCCGGATTTACTGGGTGTAAAGGGAGCGTAGACGGCGCAGCAAGTCTGATGTGAAAGGCAGGGGCTTAACCCCTGGACTGCATTGGAAACTGCTGTGCTTGAGTGCCGGAGGGGTAAGCGGAATTCCTAG
f__Veillonellaceae.g__Dialister_ASV13324	Group	Urban	-0.514235	0.0775852	161	19	5.16635e-10	6.73347e-08	TACGTAGGTGGCAAGCGTTGTCCGGAATTATTGGGCGTAAAGCGCGCGCAGGCGGTTTCTTAAGTCCATCTTAAAAGCGTGGGGCTCAACCCCATGAGGGGATGGAAACTGGGAAGCTGGAGTATCGGAGAGGAAAGTGGAATTCCTAGT
f__Lachnospiraceae.g__Coprococcus_ASV15003	Group	Urban	1.44368	0.223055	161	132	1.17153e-09	1.3742e-07	TACGTATGGAGCAAGCGTTATCCGGATTTACTGGGTGTAAAGGGTGCGTAGGTGGCAGTGCAAGTCAGATGTGAAAGGCCGGGGCTCAACCCCGGAGCTGCATTTGAAACTGCATAGCTAGAGTACAGGAGAGGCAGGCGGAATTCCTAG
f__Lachnospiraceae.g__Coprococcus_ASV15003	Gender	male	-0.5544	0.190985	161	132	0.00423046	0.0447057	TACGTATGGAGCAAGCGTTATCCGGATTTACTGGGTGTAAAGGGTGCGTAGGTGGCAGTGCAAGTCAGATGTGAAAGGCCGGGGCTCAACCCCGGAGCTGCATTTGAAACTGCATAGCTAGAGTACAGGAGAGGCAGGCGGAATTCCTAG
f__Fusobacteriaceae.g__Fusobacterium_ASV15589	Group	Urban	-0.748218	0.117572	161	36	2.05836e-09	2.19496e-07	TACGTATGTCGCAAGCGTTATCCGGATTTATTGGGCGTAAAGCGCGTCTAGGCGGTTTAGTAAGTCTGATGTGAAAATGCGGGGCTCAACCCCGTATTGCGTTGGAAACTGCTAAACTAGAGTACTGGAGAGGTAGGCGGAACTACAAGT
f__Fusobacteriaceae.g__Fusobacterium_ASV15589	Gender	male	0.243081	0.100668	161	36	0.0168986	0.117854	TACGTATGTCGCAAGCGTTATCCGGATTTATTGGGCGTAAAGCGCGTCTAGGCGGTTTAGTAAGTCTGATGTGAAAATGCGGGGCTCAACCCCGTATTGCGTTGGAAACTGCTAAACTAGAGTACTGGAGAGGTAGGCGGAACTACAAGT
g__Dorea.s__formicigenerans_ASV09716	Group	Urban	1.17293	0.18859	161	145	4.32832e-09	4.23093e-07	TACGTAGGGGGCAAGCGTTATCCGGATTTACTGGGTGTAAAGGGAGCGTAGACGGCTGTGCAAGTCTGAAGTGAAAGGCATGGGCTCAACCTGTGGACTGCTTTGGAAACTGTGCAGCTAGAGTGTCGGAGAGGTAAGTGGAATTCCTAG
g__Dorea.s__formicigenerans_ASV09716	Age	Age	0.181759	0.0797538	161	145	0.0240143	0.149623	TACGTAGGGGGCAAGCGTTATCCGGATTTACTGGGTGTAAAGGGAGCGTAGACGGCTGTGCAAGTCTGAAGTGAAAGGCATGGGCTCAACCTGTGGACTGCTTTGGAAACTGTGCAGCTAGAGTGTCGGAGAGGTAAGTGGAATTCCTAG
f__Lachnospiraceae.g__Dorea_ASV15355	Group	Urban	1.24433	0.20515	161	97	9.45837e-09	7.92476e-07	TACGTATGGTGCAAGCGTTATCCGGATTTACTGGGTGTAAAGGGAGCGTAGACGGCTGTGTAAGTCTGAAGTGAAAGCCCGGGGCTCAACCCCGGGACTGCTTTGGAAACTATGCAGCTAGAGTGTCGGAGAGGTAAGTGGAATTCCCAG
f__Coriobacteriaceae.g__Adlercreutzia_ASV10589	Group	Urban	1.17618	0.193727	161	86	9.18125e-09	7.92476e-07	TACGTAGGGGGCGAGCGTTATCCGGATTCATTGGGCGTAAAGCGCGCGTAGGCGGCCGCCTAAGCGGAACCTCTAATCCCGGGGCTCAACCTCGGGCCGGGTTCCGGACTGGGCGGCTCGAGTGCGGTAGAGGCAGGCGGAATTCCCGGT
g__Faecalibacterium.s__prausnitzii_ASV00210	Group	Urban	1.50953	0.251408	161	129	1.28596e-08	1.00562e-06	AACGTAGGTCACAAGCGTTGTCCGGAATTACTGGGTGTAAAGGGAGCGCAGGCGGGAAGACAAGTTGGAAGTGAAATCTATGGGCTCAACCCATAAACTGCTTTCAAAACTGTTTTTCTTGAGTAGTGCAGAGGTAGGCGGAATTCCCGG
o__Clostridiales.f__Ruminococcaceae_ASV07178	Group	Urban	0.842077	0.14523	161	147	3.57398e-08	2.62017e-06	TACGTAGGGAGCAAGCGTTATCCGGATTTACTGGGTGTAAAGGGCGCGCAGGCGGGCCGGCAAGTTGGAAGTGAAATCTATGGGCTTAACCCATAAACTGCTTTCAAAACTGCTGGTCTTGAGTGATGGAGAGGCAGGCGGAATTCCGTG
o__Erysipelotrichales.f__Erysipelotrichaceae_ASV14209	Group	Urban	1.14963	0.199095	161	152	4.01919e-08	2.77324e-06	TACGTAGGTGGCGAGCGTTATCCGGAATTATTGGGCGTAAAGAGGGAGCAGGCGGCACTAAGGGTCTGTGGTGAAAGATCGAAGCTTAACTTCGGTAAGCCATGGAAACCGTAGAGCTAGAGTGTGTGAGAGGATCGTGGAATTCCATGT
f__Lachnospiraceae.g__Blautia_ASV09918	Group	Urban	0.683707	0.12034	161	161	6.31737e-08	4.11682e-06	TACGTAGGGGGCAAGCGTTATCCGGATTTACTGGGTGTAAAGGGAGCGTAGACGGTGTGGCAAGTCTGATGTGAAAGGCATGGGCTCAACCTGTGGACTGCATTGGAAACTGTCATACTTGAGTGCCGGAGGGGTAAGCGGAATTCCTAG
f__Lachnospiraceae.g__Blautia_ASV09078	Group	Urban	1.19699	0.217068	161	149	1.41022e-07	8.70626e-06	TACGTAGGGGGCAAGCGTTATCCGGATTTACTGGGTGTAAAGGGAGCGTAGACGGATGGACAAGTCTGATGTGAAAGGCTGGGGCTCAACCCCGGGACTGCATTGGAAACTGCCCGTCTTGAGTGCCGGAGAGGTAAGCGGAATTCCTAG
g__Clostridium.s__symbiosum_ASV09780	Group	Urban	-0.761482	0.14161	161	48	2.69441e-07	1.58027e-05	TACGTAGGGGGCAAGCGTTATCCGGATTTACTGGGTGTAAAGGGAGCGTAGACGGTAAAGCAAGTCTGAAGTGAAAGCCCGCGGCTCAACTGCGGGACTGCTTTGGAAACTGTTTAACTGGAGTGTCGGAGAGGTAAGTGGAATTCCTAG
g__Veillonella.s__parvula_ASV13157	Group	Urban	-0.658068	0.126429	161	77	5.9917e-07	3.1428e-05	TACGTAGGTGGCAAGCGTTGTCCGGAATTATTGGGCGTAAAGCGCGCGCAGGCGGATCAGTCAGTCTGTCTTAAAAGTTCGGGGCTTAACCCCGTGATGGGATGGAAACTGCTGATCTAGAGTATCGGAGAGGAAAGTGGAATTCCTAGT
g__Blautia.s__obeum_ASV09003	Group	Urban	1.26031	0.242418	161	127	6.16235e-07	3.1428e-05	TACGTAGGGGGCAAGCGTTATCCGGATTTACTGGGTGTAAAGGGAGCGTAGACGGACTGGCAAGTCTGATGTGAAAGGCGGGGGCTCAACCCCTGGACTGCATTGGAAACTGTTAGTCTTGAGTGCCGGAGAGGTAAGCGGAATTCCTAG
f__Fusobacteriaceae.g__Fusobacterium_ASV15520	Group	Urban	-0.45379	0.0871233	161	36	5.89511e-07	3.1428e-05	TACGTATGTCACGAGCGTTATCCGGATTTATTGGGCGTAAAGCGCGTCTAGGTGGTTATGTAAGTCTGATGTGAAAATGCAGGGCTCAACTCTGTATTGCGTTGGAAACTGTATAACTAGAGTACTGGAGAGGTAAGCGGAACTACAAGT
g__.Ruminococcus..s__gnavus_ASV09357	Group	Urban	-1.18442	0.23429	161	130	1.18362e-06	5.78493e-05	TACGTAGGGGGCAAGCGTTATCCGGATTTACTGGGTGTAAAGGGAGCGTAGACGGCATGGCAAGCCAGATGTGAAAGCCCGGGGCTCAACCCCGGGACTGCATTTGGAACTGTCAGGCTAGAGTGTCGGAGAGGAAAGCGGAATTCCTAG
f__Lachnospiraceae.g__Lachnospira_ASV14941	Group	Urban	0.528539	0.10684	161	70	1.92156e-06	9.01594e-05	TACGTATGGAGCAAGCGTTATCCGGATTTACTGGGTGTAAAGGGAGTGTAGGTGGCCAGGCAAGTCAGAAGTGAAAGCCCGGGGCTCAACCCCGGGACTGCTTTTGAAACTGCAGGGCTAGAGTGCAGGAGGGGCAAGTGGAATTCCTAG
g__Veillonella.s__dispar_ASV13143	Group	Urban	-0.625602	0.126851	161	52	2.05621e-06	9.27667e-05	TACGTAGGTGGCAAGCGTTGTCCGGAATTATTGGGCGTAAAGCGCGCGCAGGCGGATAGGTCAGTCTGTCTTAAAAGTTCGGGGCTTAACCCCGTGATGGGATGGAAACTGCCAATCTAGAGTATCGGAGAGGAAAGTGGAATTCCTAGT
o__Clostridiales.f__Lachnospiraceae_ASV09753	Group	Urban	0.672311	0.141408	161	76	4.47049e-06	0.000194218	TACGTAGGGGGCAAGCGTTATCCGGATTTACTGGGTGTAAAGGGAGCGTAGACGGCTTTGCAAGTCTGACGTGAAACTCCGGGGCTCAACTCCGGAACTGCGTTGGAAACTGTAAGGCTTGAGTGCCGGAGAGGTAAGCGGAATTCCTAG
o__Clostridiales.f__Lachnospiraceae_ASV08984	Group	Urban	0.947196	0.200317	161	61	4.99945e-06	0.000209441	TACGTAGGGGGCAAGCGTTATCCGGATTTACTGGGTGTAAAGGGAGCGTAGACGGAATGGCAAGTCTGATGTGAAAGGCCGGGGCTCAACCCCGGGACTGCATTGGAAACTGTCAATCTAGAGTACCGGAGGGGTAAGTGGAATTCCTAG
o__Clostridiales.f__Lachnospiraceae_ASV08984	Age	Age	0.175936	0.084713	161	61	0.0394447	0.208417	TACGTAGGGGGCAAGCGTTATCCGGATTTACTGGGTGTAAAGGGAGCGTAGACGGAATGGCAAGTCTGATGTGAAAGGCCGGGGCTCAACCCCGGGACTGCATTGGAAACTGTCAATCTAGAGTACCGGAGGGGTAAGTGGAATTCCTAG
o__Clostridiales.f__.Mogibacteriaceae._ASV08647	Group	Urban	0.591693	0.125596	161	75	5.38839e-06	0.000217951	TACGTAGGGGGCAAGCGTTATCCGGAATTATTGGGCGTAAAGAGTACGTAGGTGGTTTTCTAAGCACGGGGTTTAAGGCAATGGCTTAACCATTGTTCGCCTTGTGAACTGGAAGACTTGAGTGCAGGAGAGGAAAGCGGAATTCCTAGT
o__Clostridiales.f__Lachnospiraceae_ASV09523	Group	Urban	1.0019	0.213464	161	71	5.80959e-06	0.000225566	TACGTAGGGGGCAAGCGTTATCCGGATTTACTGGGTGTAAAGGGAGCGTAGACGGCGAGGCAAGTCTGATGTGAAAACCCGGGGCTCAACCCCGTGACTGCATTGGAAACTGTTTTGCTTGAGTGCCGGAGAGGTAAGCGGAATTCCTAG
g__Coprococcus.s__catus_ASV10053	Group	Urban	0.556899	0.118992	161	76	6.15356e-06	0.000225566	TACGTAGGGGGCAAGCGTTATCCGGATTTACTGGGTGTAAAGGGAGCGTAGGCGGCGGAGCAAGTCAGAAGTGAAAGCCCGGGGCTCAACCCCGGGACGGCTTTTGAAACTGCCCTGCTTGATTTCAGGAGAGGTAAGCGGAATTCCTAG
o__Clostridiales.f__Lachnospiraceae_ASV09116	Group	Urban	1.05257	0.22466	161	102	6.02144e-06	0.000225566	TACGTAGGGGGCAAGCGTTATCCGGATTTACTGGGTGTAAAGGGAGCGTAGACGGCAAGGCAAGTCTGAAGTGAAAGCCCGGTGCTTAACGCCGGGACTGCTTTGGAAACTGTTTGGCTGGAGTGCCGGAGAGGTAAGCGGAATTCCTAG
f__Lachnospiraceae.g__Coprococcus_ASV15011	Group	Urban	1.1017	0.236409	161	134	6.70134e-06	0.000238202	TACGTATGGAGCAAGCGTTATCCGGATTTACTGGGTGTAAAGGGTGCGTAGGTGGCAGTGCAAGTCAGATGTGAAAGGCCGGGGCTCAACCCCGGAGCTGCATTTGAAACTGCTCGGCTAGAGTACAGGAGAGGCAGGCGGAATTCCTAG
f__Bifidobacteriaceae.g__Bifidobacterium_ASV11471	Group	Urban	1.05454	0.22775	161	152	7.61121e-06	0.000262587	TACGTAGGGTGCAAGCGTTATCCGGAATTATTGGGCGTAAAGGGCTCGTAGGCGGTTCGTCGCGTCCGGTGTGAAAGTCCATCGCTTAACGGTGGATCCGCGCCGGGTACGGGCGGGCTTGAGTGCGGTAGGGGAGACTGGAATTCCCGG
g__Faecalibacterium.s__prausnitzii_ASV00199	Group	Urban	1.26082	0.27629	161	121	1.0096e-05	0.000338361	AACGTAGGTCACAAGCGTTGTCCGGAATTACTGGGTGTAAAGGGAGCGCAGGCGGGAAGACAAGTTGGAAGTGAAATCCATGGGCTCAACCCATGAACTGCTTTCAAAACTGTTTTTCTTGAGTAGTGCAGAGGTAGGCGGAATTCCCGG
f__Enterococcaceae.g__Enterococcus_ASV13967	Group	Urban	-0.624694	0.137382	161	22	1.08104e-05	0.00035224	TACGTAGGTGGCAAGCGTTGTCCGGATTTATTGGGCGTAAAGCGAGCGCAGGCGGTTTCTTAAGTCTGATGTGAAAGCCCCCGGCTCAACCGGGGAGGGTCATTGGAAACTGGGAAACTTGAGTGCAGAAGAGGAGAGTGGAATTCCATG
g__Roseburia.s__faecis_ASV15263	Group	Urban	1.13066	0.249159	161	116	1.1236e-05	0.000356211	TACGTATGGTGCAAGCGTTATCCGGATTTACTGGGTGTAAAGGGAGCGCAGGCGGTGCGGCAAGTCTGATGTGAAAGCCCGGGGCTCAACCCCGGTACTGCATTGGAAACTGTCGTACTAGAGTGTCGGAGGGGTAAGCGGAATTCCTAG
f__Turicibacteraceae.g__Turicibacter_ASV14204	Group	Urban	0.886681	0.196267	161	99	1.22263e-05	0.000377406	TACGTAGGTGGCGAGCGTTATCCGGAATTATTGGGCGTAAAGAGCGCGCAGGTGGTTGATTAAGTCTGATGTGAAAGCCCACGGCTTAACCGTGGAGGGTCATTGGAAACTGGTCGACTTGAGTGCAGAAGAGGGAAGTGGAATTCCATG
g__Clostridium.s__lavalense_ASV09372	Group	Urban	-0.403071	0.0907399	161	22	1.67398e-05	0.000503481	TACGTAGGGGGCAAGCGTTATCCGGATTTACTGGGTGTAAAGGGAGCGTAGACGGCATGGCAAGTCTGAAGTGAAAACCCAGGGCTCAACCCTGGGACTGCTTTGGAAACTGTCAAGCTAGAGTGCAGGAGAGGTAAGTGGAATTCCTAG
g__Clostridium.s__lavalense_ASV09372	Age	Age	0.108988	0.0383735	161	22	0.00510653	0.0511962	TACGTAGGGGGCAAGCGTTATCCGGATTTACTGGGTGTAAAGGGAGCGTAGACGGCATGGCAAGTCTGAAGTGAAAACCCAGGGCTCAACCCTGGGACTGCTTTGGAAACTGTCAAGCTAGAGTGCAGGAGAGGTAAGTGGAATTCCTAG
o__Clostridiales.f__Ruminococcaceae_ASV00121	Group	Urban	1.04572	0.237152	161	94	1.91408e-05	0.000561305	AACGTAGGGTGCAAGCGTTGTCCGGAATTACTGGGTGTAAAGGGAGCGCAGGCGGACCGGCAAGTTGGAAGTGAAATCCATGGGCTCAACCCGTGAATTGCTTTCAAAACTGCTGGCCTTGAGTAGTGCAGAGGTAGGTGGAATTCCCGG
f__Lachnospiraceae.g__Blautia_ASV09086	Group	Urban	1.07368	0.244729	161	86	2.09691e-05	0.00059992	TACGTAGGGGGCAAGCGTTATCCGGATTTACTGGGTGTAAAGGGAGCGTAGACGGATTAGCAAGTCTGATGTGAAAGGCAGGGGCTCAACCCCTGGACTGCATTGGAAACTGCCAGTCTTGAGTGCCGGAGAGGTAAGCGGAATTCCTAG
f__Lachnospiraceae.g__Anaerostipes_ASV15075	Group	Urban	0.661878	0.157957	161	77	4.63616e-05	0.00129481	TACGTATGGGGCAAGCGTTATCCGGATTTACTGGGTGTAAAGGGAGCGTAGGCGGCATGGCAAGTCAGAAGTGAAAGCCTGGGGCTCAACCCCGGAATTGCTTTTGAAACTGTCAGGCTAGAGTGTCGGAGGGGTAAGCGGAATTCCTAG
f__Aerococcaceae.g__Abiotrophia_ASV14700	Group	Urban	-0.316996	0.076082	161	30	5.0922e-05	0.00138911	TACGTAGGTGGCGAGCGTTGTCCGGATTTATTGGGCGTAAAGGGAGTGTAGGCGGTCTTTTAAGTCTGATGTGAAAGCCCACGGCTCAACCGTGGAGGGTCATTGGAAACTGGGAGACTTGAGTGCAGAAGAGGAGAGCGGAATTCCATG
o__Enterobacteriales.f__Enterobacteriaceae_ASV05780	Group	Urban	-0.711879	0.171602	161	161	5.46808e-05	0.00142535	TACGGAGGGTGCAAGCGTTAATCGGAATTACTGGGCGTAAAGCGCACGCAGGCGGTTTGTTAAGTCAGATGTGAAATCCCCGGGCTCAACCTGGGAACTGCATCTGATACTGGCAAGCTTGAGTCTCGTAGAGGGGGGTAGAATTCCAGG
g__Faecalibacterium.s__prausnitzii_ASV00156	Group	Urban	1.15065	0.2772	161	131	5.41338e-05	0.00142535	AACGTAGGGTGCAAGCGTTGTCCGGAATTACTGGGTGTAAAGGGAGCGCAGGCGGGAAGACAAGTTGGAAGTGAAAACCATGGGCTCAACCCATGAATTGCTTTCAAAACTGTTTTTCTTGAGTAGTGCAGAGGTAGATGGAATTCCCGG
g__Faecalibacterium.s__prausnitzii_ASV00156	Age	Age	0.247869	0.117227	161	131	0.0360572	0.195811	AACGTAGGGTGCAAGCGTTGTCCGGAATTACTGGGTGTAAAGGGAGCGCAGGCGGGAAGACAAGTTGGAAGTGAAAACCATGGGCTCAACCCATGAATTGCTTTCAAAACTGTTTTTCTTGAGTAGTGCAGAGGTAGATGGAATTCCCGG
g__Lactobacillus.s__salivarius_ASV14010	Group	Urban	-0.441722	0.106832	161	32	5.77007e-05	0.00145152	TACGTAGGTGGCAAGCGTTGTCCGGATTTATTGGGCGTAAAGGGAACGCAGGCGGTCTTTTAAGTCTGATGTGAAAGCCTTCGGCTTAACCGGAGTAGTGCATTGGAAACTGGAAGACTTGAGTGCAGAAGAGGAGAGTGGAACTCCATG
g__Lactobacillus.s__salivarius_ASV14010	Age	Age	0.11987	0.0451786	161	32	0.00879176	0.0781268	TACGTAGGTGGCAAGCGTTGTCCGGATTTATTGGGCGTAAAGGGAACGCAGGCGGTCTTTTAAGTCTGATGTGAAAGCCTTCGGCTTAACCGGAGTAGTGCATTGGAAACTGGAAGACTTGAGTGCAGAAGAGGAGAGTGGAACTCCATG
f__Lachnospiraceae.g__.Ruminococcus._ASV15315	Group	Urban	1.05015	0.254106	161	107	5.81598e-05	0.00145152	TACGTATGGTGCAAGCGTTATCCGGATTTACTGGGTGTAAAGGGAGCGTAGACGGAGTGGCAAGTCTGATGTGAAAACCCGGGGCTCAACCCCGGGACTGCATTGGAAACTGTCAATCTAGAGTACCGGAGAGGTAAGCGGAATTCCTAG
c__Clostridia.o__Clostridiales_ASV10855	Group	Urban	0.694491	0.168634	161	50	6.15358e-05	0.00150378	TACGTAGGGGGCGAGCGTTGTCCGGAATGATTGGGCGTAAAGGGCGCGTAGGCGGCCTGCTAAGTCTGGAGTGAAAGTCCTGCTTTCAAGGTGGGAATTGCTTTGGATACTGGTGGGCTGGAGTGCAGGAGAGGAAAGCGGAATTACCGG
o__Clostridiales.f__Lachnospiraceae_ASV09831	Group	Urban	0.795919	0.197641	161	67	8.76904e-05	0.00205722	TACGTAGGGGGCAAGCGTTATCCGGATTTACTGGGTGTAAAGGGAGCGTAGACGGTATGGCAAGTCTGATGTGAAAGGCCAGGGCTCAACCCTGGGACTGCATTGGAAACTGTCGAACTAGAGTGTCGGAGAGGCAAGTGGAATTCCTAG
o__Clostridiales.f__Ruminococcaceae_ASV13704	Group	Urban	0.935413	0.23204	161	113	8.62981e-05	0.00205722	TACGTAGGTGGCAAGCGTTGTCCGGATTTACTGGGTGTAAAGGGCGTGCAGCCGGGTCTGCAAGTCAGATGTGAAATCCATGGGCTCAACCCATGAACTGCATTTGAAACTGTAGATCTTGAGTGTCGGAGGGGCAATCGGAATTCCTAG
f__Ruminococcaceae.g__Ruminococcus_ASV08130	Group	Urban	0.653665	0.170026	161	81	0.000175135	0.0040281	TACGTAGGGAGCGAGCGTTGTCCGGATTTACTGGGTGTAAAGGGTGCGTAGGCGGCGAGGCAAGTCAGGCGTGAAATCTATGGGCTTAACCCATAAACTGCGCTTGAAACTGTCTTGCTTGAGTGAAGTAGAGGTAGGCGGAATTCCCGG
f__Lachnospiraceae.g__Lachnospira_ASV14922	Group	Urban	0.323876	0.0860515	161	43	0.000236045	0.00528098	TACGTATGGAGCAAGCGTTATCCGGATTTACTGGGTGTAAAGGGAGTGTAGGTGGCATCACAAGTCAGAAGTGAAAGCCCGGGGCTCAACCCCGGGACTGCTTTTGAAACTGTGGAGCTGGAGTGCAGGAGAGGCAAGTGGAATTCCTAG
f__Ruminococcaceae.g__Oscillospira_ASV13659	Group	Urban	0.528402	0.140679	161	77	0.00024278	0.00528098	TACGTAGGTGGCAAGCGTTGTCCGGATTTACTGGGTGTAAAGGGCGTGCAGCCGGGCCGGCAAGTCAGATGTGAAATCTGGAGGCTTAACCTCCAAACTGCATTTGAAACTGTAGGTCTTGAGTACCGGAGAGGTTATCGGAATTCCTTG
g__Clostridium.s__ramosum_ASV12509	Group	Urban	-0.768053	0.204503	161	110	0.000243114	0.00528098	TACGTAGGTGGCAAGCGTTATCCGGAATTATTGGGCGTAAAGAGGGAGCAGGCGGCAGCAAGGGTCTGTGGTGAAAGCCTGAAGCTTAACTTCAGTAAGCCATAGAAACCAGGCAGCTAGAGTGCAGGAGAGGATCGTGGAATTCCATGT
o__Bacteroidales.f__Rikenellaceae_ASV04265	Group	Urban	0.48123	0.128803	161	63	0.000261085	0.00556824	TACGGAGGATCCGAGCGTTATCCGGATTTATTGGGTTTAAAGGGTGCGTAGGCGGTTTGATAAGTTAGAGGTGAAAGCTCGATGCTCAACATCGAAATTGCCTCTGATACTGTCAGACTAGAGTGTAGTTGCGGAAGGCGGAATGTGTGG
g__Roseburia.s__faecis_ASV15265	Group	Urban	0.869665	0.23412	161	63	0.000282406	0.00581162	TACGTATGGTGCAAGCGTTATCCGGATTTACTGGGTGTAAAGGGAGCGCAGGCGGTGCGGCAAGTCTGATGTGAAAGCCCGGGGCTCAACCCCGGTACTGCATTGGAAACTGTCGTACTAGAGTGTCGGAGGGGTAAGTGGAATTCCTAG
o__Clostridiales.f__.Mogibacteriaceae._ASV08643	Age	Age	0.131399	0.0353308	161	28	0.000277844	0.00581162	TACGTAGGGGGCAAGCGTTATCCGGAATTATTGGGCGTAAAGAGTACGTAGGTGGTTACCTAAGCACGAGGTATAAGGCAATGGCTCAACCATTGTTCGCCTTGTGAACTGGGCTACTTGAGTGCAGGAGAGGAAAGCGGAATTCCTAGT
o__Clostridiales.f__.Mogibacteriaceae._ASV08643	Group	Urban	0.206938	0.0835451	161	28	0.0143108	0.104264	TACGTAGGGGGCAAGCGTTATCCGGAATTATTGGGCGTAAAGAGTACGTAGGTGGTTACCTAAGCACGAGGTATAAGGCAATGGCTCAACCATTGTTCGCCTTGTGAACTGGGCTACTTGAGTGCAGGAGAGGAAAGCGGAATTCCTAGT
f__Ruminococcaceae.g__Ruminococcus_ASV07554	Group	Urban	0.602135	0.164008	161	50	0.000330228	0.00667857	TACGTAGGGAGCAAGCGTTGTCCGGATTTACTGGGTGTAAAGGGTGCGTAGGCGGATTGGCAAGTCAGAAGTGAAATCCATGGGCTTAACCCATGAACTGCTTTTGAAACTGTTAGTCTTGAGTGAAGTAGAGGTAGGCGGAATTCCCGG
f__Lachnospiraceae.g__.Ruminococcus._ASV09012	Group	Urban	0.616707	0.169493	161	47	0.000371531	0.00726573	TACGTAGGGGGCAAGCGTTATCCGGATTTACTGGGTGTAAAGGGAGCGTAGACGGAGAGGCAAGTCTGATGTGAAAACCCGGGGCTCAACCCCGGGACTGCATTGGAAACTGTTTTTCTAGAGTGTCGGAGAGGTAAGCGGAATTCCTAG
o__Clostridiales.f__Lachnospiraceae_ASV09981	Group	Urban	0.701817	0.193134	161	77	0.000377843	0.00726573	TACGTAGGGGGCAAGCGTTATCCGGATTTACTGGGTGTAAAGGGAGCGTAGACGGTTTTGCAAGTCTGAAGTGAAAGCCCGGGGCTTAACCCCGGGACTGCTTTGGAAACTGTAGGACTAGAGTGCAGGAGAGGTAAGTGGAATTCCTAG
o__Clostridiales.f__Lachnospiraceae_ASV09981	Gender	male	-0.333183	0.165366	161	77	0.0456302	0.228736	TACGTAGGGGGCAAGCGTTATCCGGATTTACTGGGTGTAAAGGGAGCGTAGACGGTTTTGCAAGTCTGAAGTGAAAGCCCGGGGCTTAACCCCGGGACTGCTTTGGAAACTGTAGGACTAGAGTGCAGGAGAGGTAAGTGGAATTCCTAG
f__Lachnospiraceae.g__Anaerostipes_ASV15083	Group	Urban	0.524108	0.1442	161	43	0.000376824	0.00726573	TACGTATGGGGCAAGCGTTATCCGGATTTACTGGGTGTAAAGGGAGCGTAGGCGGTAAGACAAGTCAGAAGTGAAAGGCTGGGGCTCAACCCTGGGACTGCTTTTGAAACTGTCTAACTAGAGTGCAGGAGAGGTAAGTGGAATTCCTAG
o__Clostridiales.f__Lachnospiraceae_ASV08829	Group	Urban	0.571316	0.157462	161	80	0.000385409	0.0072917	TACGTAGGGGGCAAGCGTTATCCGGATTTACTGGGTGTAAAGGGAGCGCAGACGGCGATGCAAGTCTGGAGTGAAAGCCCGGGGCTCAACCCCGGGACTGCTTTGGAAACTGTATGGCTAGAGTGCTGGAGAGGCAAGCGGAATTCCTAG
f__Actinomycetaceae.g__Actinomyces_ASV12181	Group	Urban	-0.521153	0.145963	161	69	0.000473266	0.00881177	TACGTAGGGTGCGAGCGTTGTCCGGAATTATTGGGCGTAAAGGGCTTGTAGGCGGTTTGTCGCGTCTGCCGTGAAATCCTCTGGCTTAACTGGGGGCGTGCGGTGGGTACGGGCAGGCTTGAGTGCGGTAGGGGAGACTGGAACTCCTGG
o__Clostridiales.f__Lachnospiraceae_ASV09528	Group	Urban	0.408615	0.114731	161	52	0.000488396	0.00895139	TACGTAGGGGGCAAGCGTTATCCGGATTTACTGGGTGTAAAGGGAGCGTAGACGGCGAGGCAAGTCTGATGTGAAAGCCTGGGGCTTAACCCCGGAACTGCATTGGAAACTGCTTTGCTGGAGTGCCGGAGAGGTAAGCGGAATTCCTAG
c__Chloroplast.o__Streptophyta_ASV01111	Group	Urban	0.347753	0.0979801	161	56	0.00050997	0.00920299	TACAGAGGATGCAAGCGTTATCCGGAATGATTGGGCGTAAAGCGTCTGTAGGTGGCTTTTTAAGTCCGCCGTCAAATCCCAGGGCTCAACCCTGGACAGGCGGTGGAAACTACCAAGCTGGAGTACGGTAGGGGCAGAGGGAATTTCCGG
o__Clostridiales.f__Clostridiaceae_ASV14617	Group	Urban	0.599379	0.169679	161	68	0.000540915	0.00961354	TACGTAGGTGGCGAGCGTTGTCCGGATTTACTGGGCGTAAAGGGAGCGTAGGCGGATTTTTAAGTGAGATGTGAAATACTCGGGCTTAACCTGAGTGCTGCATTTCAAACTGGAAGTCTAGAGTGCAGGAGAGGAGAAGGGAATTCCTAG
f__Lachnospiraceae.g__Roseburia_ASV15174	Group	Urban	0.68059	0.194804	161	146	0.000619104	0.0108389	TACGTATGGTGCAAGCGTTATCCGGATTTACTGGGTGTAAAGGGAGCGCAGGCGGAAGGCTAAGTCTGATGTGAAAGCCCGGGGCTCAACCCCGGTACTGCATTGGAAACTGGTCATCTAGAGTGTCGGAGGGGTAAGTGGAATTCCTAG
g__Ruminococcus.s__bromii_ASV07576	Gender	male	-0.419803	0.208044	161	103	0.0453098	0.228105	TACGTAGGGAGCAAGCGTTGTCCGGATTTACTGGGTGTAAAGGGTGCGTAGGCGGCTTTGCAAGTCAGATGTGAAATCTATGGGCTCAACCCATAAACTGCATTTGAAACTGTAGAGCTTGAGTGAAGTAGAGGCAGGCGGAATTCCCCG
g__Ruminococcus.s__bromii_ASV07576	Group	Urban	0.842342	0.242978	161	103	0.000679725	0.0117253	TACGTAGGGAGCAAGCGTTGTCCGGATTTACTGGGTGTAAAGGGTGCGTAGGCGGCTTTGCAAGTCAGATGTGAAATCTATGGGCTCAACCCATAAACTGCATTTGAAACTGTAGAGCTTGAGTGAAGTAGAGGCAGGCGGAATTCCCCG
f__Lachnospiraceae.g__Blautia_ASV09756	Group	Urban	0.460517	0.134062	161	48	0.000757921	0.0128847	TACGTAGGGGGCAAGCGTTATCCGGATTTACTGGGTGTAAAGGGAGCGTAGACGGCTTTGCAAGTCTGATGTGAAAGGCGGGGGCTCAACCCCTGGACTGCATTGGAAACTGTGAGGCTTGAGTGCCGGAGAGGTAAGCGGAATTCCTAG
f__Bacteroidaceae.g__Bacteroides_ASV03998	Age	Age	0.240143	0.0706731	161	42	0.000860526	0.01442	TACGGAGGATCCGAGCGTTATCCGGATTTATTGGGTTTAAAGGGAGCGTAGGCGGACTATTAAGTCAGCTGTGAAAGTTTGCGGCTCAACCGTAAAATTGCAGTTGATACTGGTCGTCTTGAGTGCAGTAGAGGTAGGCGGAATTCGTGG
f__Lachnospiraceae.g__Lachnospira_ASV14970	Group	Urban	0.449985	0.132805	161	53	0.000889082	0.0146886	TACGTATGGAGCAAGCGTTATCCGGATTTACTGGGTGTAAAGGGAGTGTAGGTGGCCATGCAAGTCAGAAGTGAAAATCCGGGGCTCAACCCCGGAACTGCTTTTGAAACTGTGAGGCTGGAGTGCAGGAGGGGTGAGTGGAATTCCTAG
g__Blautia.s__producta_ASV08960	Age	Age	0.202612	0.0752823	161	44	0.0078872	0.073426	TACGTAGGGGGCAAGCGTTATCCGGATTTACTGGGTGTAAAGGGAGCGTAGACGGAAGAGCAAGTCTGATGTGAAAGGCTGGGGCTTAACCCCAGGACTGCATTGGAAACTGTTTTTCTTGAGTGCCGGAGAGGTAAGCGGAATTCCTAG
g__Blautia.s__producta_ASV08960	Group	Urban	0.600289	0.178016	161	44	0.000939368	0.0151249	TACGTAGGGGGCAAGCGTTATCCGGATTTACTGGGTGTAAAGGGAGCGTAGACGGAAGAGCAAGTCTGATGTGAAAGGCTGGGGCTTAACCCCAGGACTGCATTGGAAACTGTTTTTCTTGAGTGCCGGAGAGGTAAGCGGAATTCCTAG
o__Clostridiales.f__Lachnospiraceae_ASV14887	Group	Urban	0.62067	0.184194	161	61	0.000947179	0.0151249	TACGTATGGAGCAAGCGTTATCCGGATTTACTGGGTGTAAAGGGAGCGTAGGCGGTCCTGCAAGTCTGATGTGAAAACCCGGGGCTCAACCCCGGGACTGCATTGGAAACTGTAGGACTAGAGTGTCGGAGGGGTAAGTGGAATTCCTAG
o__Clostridiales.f__Lachnospiraceae_ASV09751	Group	Urban	0.33907	0.10069	161	31	0.000954171	0.0151249	TACGTAGGGGGCAAGCGTTATCCGGATTTACTGGGTGTAAAGGGAGCGTAGACGGCTTTGCAAGTCTGACGTGAAAATCCGGGGCTCAACCCCGGAACTGCGTTGGAAACTGTGAGGCTTGAGTGCCGGAGAGGTAAGCGGAATTCCTAG
f__Lachnospiraceae.g__Blautia_ASV10662	Group	Urban	0.583078	0.174196	161	57	0.00102154	0.0159769	TACGTAGGGGGCGAGCGTTATCCGGATTTACTGGGTGTAAAGGGAGCGTAGACGGCGTATCAAGTCTGATGTGAAAGGCAGGGGCTTAACCCCTGGACTGCATTGGAAACTGGTATGCTTGAGTGCCGGAGGGGTAAGCGGAATTCCTAG
c__Clostridia.o__Clostridiales_ASV10853	Group	Urban	0.459499	0.138134	161	32	0.0010953	0.0169051	TACGTAGGGGGCGAGCGTTGTCCGGAATGATTGGGCGTAAAGGGCGCGTAGGCGGCCTGCTAAGTCTGGAGTGAAAGTCCTGCTTTCAAGGTGGGAAGTGCTTTGGATACTGGTGGGCTGGAGTGCAGGAGAGGAAAGCGGAATTACCGG
f__Veillonellaceae.g__Megasphaera_ASV13387	Group	Urban	0.362192	0.109416	161	29	0.00115644	0.0173222	TACGTAGGTGGCAAGCGTTGTCCGGAATTATTGGGCGTAAAGGGCGCGCAGGCGGCGTCGTAAGTCGGTCTTAAAAGTGCGGGGCTTAACCCCGTGAGGGGACCGAAACTGCGATGCTAGAGTATCGGAGAGGAAAGCGGAATTCCTAGT
f__Veillonellaceae.g__Megasphaera_ASV13387	Gender	male	0.232919	0.0936845	161	29	0.0139581	0.102331	TACGTAGGTGGCAAGCGTTGTCCGGAATTATTGGGCGTAAAGGGCGCGCAGGCGGCGTCGTAAGTCGGTCTTAAAAGTGCGGGGCTTAACCCCGTGAGGGGACCGAAACTGCGATGCTAGAGTATCGGAGAGGAAAGCGGAATTCCTAGT
f__Bacteroidaceae.g__Bacteroides_ASV04016	Age	Age	0.208797	0.0633187	161	30	0.00120635	0.0173222	TACGGAGGATCCGAGCGTTATCCGGATTTATTGGGTTTAAAGGGAGCGTAGGCGGATTATTAAGTCAGTTGTGAAAGTTTGCGGCTCAACCGTAAAATTGCAGTTGATACTGGTAGTCTTGAGTGCAGCAGAGGTAGGCGGAATTCGTGG
f__Bifidobacteriaceae.g__Scardovia_ASV11630	Group	Urban	-0.227261	0.0689085	161	33	0.00120451	0.0173222	TACGTAGGGTGCAAGCGTTGTCCGGATTTATTGGGCGTAAAGGGCTCGTAGGCGGTTTGTTGCGTCTGGTGTGAAAGCTTACTGCTTAACGGTAGGTTGCGCTGGATACGGGCAGGCTTGAGTGCAGTAGGGGAGACTGGAATTCTCGGT
o__Clostridiales.f__Ruminococcaceae_ASV13857	Group	Urban	0.240972	0.073182	161	34	0.00122569	0.0173222	TACGTAGGTGGCAAGCGTTGTCCGGATTTACTGGGTGTAAAGGGCGTGTAGGCGGGACTGCAAGTCTGATGTGTAATCTGGTGGCTCAACCACCAAACTGCATTGGAAACTGTAGTTCTTGAGTATCGGAGAGGCAGGCGGAATTCCTAG
g__.Ruminococcus..s__gnavus_ASV09397	Group	Urban	0.52159	0.158271	161	33	0.0012144	0.0173222	TACGTAGGGGGCAAGCGTTATCCGGATTTACTGGGTGTAAAGGGAGCGTAGACGGCATTGCAAGCCAGATGTGAAAGCCCGGGGCTCAACCCCGGGACTGCATTTGGAACTGTAGAGCTAGAGTGTCGGAGAGGCAAGTGGAATTCCTAG
o__Coriobacteriales.f__Coriobacteriaceae_ASV15024	Group	Urban	0.429138	0.130144	161	42	0.00120692	0.0173222	TACGTATGGAGCAAGCGTTATCCGGATTTATTGGGCGTAAAGCGCGCGTAGGCGGCTTGTTAAGCAAGGTCTTAAATCTTGGGGCTCAACCTCAAGCCGGATCTTGAACTGGCAGGCTCGAGTATGGTAGAGGAAAGTGGAATTCCCAGT
f__Streptococcaceae.g__Streptococcus_ASV12303	Group	Urban	0.555558	0.167742	161	159	0.00114976	0.0173222	TACGTAGGTCCCGAGCGTTGTCCGGATTTATTGGGCGTAAAGCGAGCGCAGGCGGTTTGATAAGTCTGAAGTTAAAGGCTGTGGCTCAACCATAGTTCGCTTTGGAAACTGTCAAACTTGAGTGCAGAAGGGGAGAGTGGAATTCCATGT
f__Lachnospiraceae.g__Coprococcus_ASV15009	Group	Urban	0.809112	0.250377	161	60	0.00150014	0.0209484	TACGTATGGAGCAAGCGTTATCCGGATTTACTGGGTGTAAAGGGTGCGTAGGTGGCAGTGCAAGTCAGATGTGAAAGGCCGGGGCTCAACCCCGGAGCTGCATTTGAAACTGCGCGGCTAGAGTACAGGAGAGGCAGGCGGAATTCCTAG
g__Streptococcus.s__anginosus_ASV12270	Group	Urban	-0.451459	0.14109	161	72	0.00166421	0.0229661	TACGTAGGTCCCGAGCGTTGTCCGGATTTATTGGGCGTAAAGCGAGCGCAGGCGGTTAGAAAAGTCTGAAGTGAAAGGCAGTGGCTCAACCATTGTAGGCTTTGGAAACTGTTTAACTTGAGTGCAGAAGGGGAGAGTGGAATTCCATGT
f__Ruminococcaceae.g__Oscillospira_ASV13602	Group	Urban	0.520463	0.162971	161	41	0.00169812	0.0231616	TACGTAGGTGGCAAGCGTTGTCCGGATTTACTGGGTGTAAAGGGCGTGCAGCCGGGAATGCAAGTCAGATGTGAAATCCATGGGCTTAACCCATGAACTGCATTTGAAACTGTATTTCTTGAGTACTGGAGAGGCAATCGGAATTCCTAG
f__Ruminococcaceae.g__Oscillospira_ASV13755	Group	Urban	0.603497	0.189663	161	48	0.00176359	0.023778	TACGTAGGTGGCAAGCGTTGTCCGGATTTACTGGGTGTAAAGGGCGTGTAGCCGGGAGGGCAAGTCAGATGTGAAATCCACGGGCTCAACTCGTGAACTGCATTTGAAACTACTCTTCTTGAGTATCGGAGAGGCAATCGGAATTCCTAG
o__Clostridiales.f__Lachnospiraceae_ASV09977	Group	Urban	0.499853	0.157969	161	51	0.00186743	0.0246123	TACGTAGGGGGCAAGCGTTATCCGGATTTACTGGGTGTAAAGGGAGCGTAGACGGTTTTGCAAGTCTGAAGTGAAAGCCCGGGGCTTAACCCCGGGACTGCTTTGGAAACTGTAGAACTAGAGTGCAGGAGAGGTAAGTGGAATTCCTAG
f__Bacteroidaceae.g__Bacteroides_ASV04093	Group	Urban	-0.671094	0.211966	161	138	0.00185661	0.0246123	TACGGAGGATCCGAGCGTTATCCGGATTTATTGGGTTTAAAGGGAGCGTAGGTGGACAGTTAAGTCAGTTGTGAAAGTTTGCGGCTCAACCGTAAAATTGCAGTTGATACTGGCTGTCTTGAGTACAGTAGAGGTGGGCGGAATTCGTGG
o__Clostridiales.f__.Mogibacteriaceae._ASV10387	Group	Urban	0.292796	0.0931458	161	34	0.00199699	0.0260274	TACGTAGGGGGCAAGCGTTGTCCGGAATTATTGGGCGTAAAGAGTACGTAGGCGGTTTGCTAAGCGCAAGGTGAAAGGCAGTGGCTTAACCATTGTAAGCCTTGCGAACTGACAGACTTGAGTGCAGGAGAGGAAAGCGGAATTCCTAGT
f__Lachnospiraceae.g__Roseburia_ASV15207	Group	Urban	0.656391	0.2095	161	58	0.002064	0.0266052	TACGTATGGTGCAAGCGTTATCCGGATTTACTGGGTGTAAAGGGAGCGCAGGCGGTACGGCAAGTCTGATGTGAAAGCCCGGGGCTCAACCCCGGTACTGCATTGGAAACTGTCGGACTAGAGTGTCGGAGGGGTAAGTGGAATTCCTAG
o__Clostridiales.f__Lachnospiraceae_ASV09239	Group	Urban	0.28689	0.0916977	161	45	0.00209384	0.0266965	TACGTAGGGGGCAAGCGTTATCCGGATTTACTGGGTGTAAAGGGAGCGTAGACGGCAGCGCAAGTCTGAAGTGAAAGCCCGGGGCTCAACCCCGGAATGGCTTTGGAAACTGTGCAGCTAGAGTACCGGAGGGGTAAGCGGAATTCCTAG
f__Staphylococcaceae.g__Staphylococcus_ASV12549	Group	Urban	-0.422441	0.135317	161	52	0.00213985	0.0269897	TACGTAGGTGGCAAGCGTTATCCGGAATTATTGGGCGTAAAGCGCGCGTAGGCGGTTTTTTAAGTCTGATGTGAAAGCCCACGGCTCAACCGTGGAGGGTCATTGGAAACTGGAAAACTTGAGTGCAGAAGAGGAAAGTGGAATTCCATG
o__Clostridiales.f__Lachnospiraceae_ASV09133	Group	Urban	0.317526	0.102485	161	35	0.00230679	0.0287858	TACGTAGGGGGCAAGCGTTATCCGGATTTACTGGGTGTAAAGGGAGCGTAGACGGCAAGGCAAGTCTGATGTGAAAGGCTGGGGCTCAACCCCGGGACTGCATTGGAAACTGTCCTGCTGGAGTGCCGGAGAGGTAAGCGGAATTCCTAG
c__Clostridia.o__Clostridiales_ASV10280	Group	Urban	0.553721	0.180151	161	52	0.00249399	0.0307942	TACGTAGGGGGCAAGCGTTGTCCGGAATAATTGGGCGTAAAGGGCGCGTAGGCGGCTCGGTAAGTCTGGAGTGAAAGTCCTGCTTTTAAGGTGGGAATTGCTTTGGATACTGTCGGGCTTGAGTGCAGGAGAGGTTAGTGGAATTCCCAG
f__Lachnospiraceae.g__Coprococcus_ASV15440	Group	Urban	0.435219	0.141772	161	44	0.00252404	0.0308407	TACGTATGGTGCAAGCGTTATCCGGATTTACTGGGTGTAAAGGGTGCGTAGGTGGTATGGCAAGTCAGAAGTGAAAGGCTGGGGCTCAACCCCGGGACTGCTTTTGAAACTGTCAAACTAGAGTACAGGAGAGGAAAGCGGAATTCCTAG
f__Ruminococcaceae.g__Oscillospira_ASV13645	Group	Urban	0.461695	0.151104	161	68	0.00264102	0.0319373	TACGTAGGTGGCAAGCGTTGTCCGGATTTACTGGGTGTAAAGGGCGTGCAGCCGGGCATGCAAGTCAGATGTGAAATCTCAGGGCTTAACCCTGAAACTGCATTTGAAACTGTATGTCTTGAGTGCCGGAGAGGTAATCGGAATTCCTTG
g__Veillonella.s__dispar_ASV13167	Group	Urban	-0.28741	0.0945344	161	20	0.00277023	0.0328231	TACGTAGGTGGCAAGCGTTGTCCGGAATTATTGGGCGTAAAGCGCGCGCAGGCGGATCGGTCAGTCTGTCTTAAAAGTTCGGGGCTTAACCCCGTGATGGGATGGAAACTGCCAATCTAGAGTATCGGAGAGGAAAGTGGAATTCCTAGT
o__Clostridiales.f__Ruminococcaceae_ASV07185	Group	Urban	0.30534	0.100356	161	56	0.00275021	0.0328231	TACGTAGGGAGCAAGCGTTATCCGGATTTACTGGGTGTAAAGGGCGCGCAGGCGGGCCGGCAAGTTGGGAGTGAAATCCCGGGGCTTAACCCCGGAACTGCTTTCAAAACTGCTGGTCTTGAGTGATGGAGAGGCAGGCGGAATTCCGTG
o__Fusobacteriales.f__Fusobacteriaceae_ASV15593	Group	Urban	-0.371461	0.123184	161	40	0.00299309	0.035109	TACGTATGTCGCAAGCGTTATCCGGATTTATTGGGCGTAAAGCGCGTCTAGGCGGTTTGGTAAGTCTGATGTGAAAATGCGGGGCTCAACTCCGTATTGCGTTGGAAACTGCCAAACTAGAGTACTGGAGAGGTGGGCGGAACTACAAGT
o__Fusobacteriales.f__Fusobacteriaceae_ASV15593	Age	Age	0.139756	0.0520939	161	40	0.0080834	0.0746601	TACGTATGTCGCAAGCGTTATCCGGATTTATTGGGCGTAAAGCGCGTCTAGGCGGTTTGGTAAGTCTGATGTGAAAATGCGGGGCTCAACTCCGTATTGCGTTGGAAACTGCCAAACTAGAGTACTGGAGAGGTGGGCGGAACTACAAGT
f__Ruminococcaceae.g__Oscillospira_ASV12734	Group	Urban	0.507174	0.168824	161	126	0.00310059	0.0360098	TACGTAGGTGGCAAGCGTTATCCGGATTTACTGGGTGTAAAGGGCGTGTAGGCGGGATTGCAAGTCAGATGTGAAAACTGGGGGCTCAACCTCCAGCCTGCATTTGAAACTGTAGTTCTTGAGTGCTGGAGAGGCAATCGGAATTCCGTG
o__Clostridiales.f__Lachnospiraceae_ASV08865	Group	Urban	0.408566	0.136596	161	39	0.00322904	0.0371339	TACGTAGGGGGCAAGCGTTATCCGGATTTACTGGGTGTAAAGGGAGCGCAGGCGGCATGATAAGTCTGATGTGAAAACCCAAGGCTCAACCATGGGACTGCATTGGAAACTGTCGTGCTGGAGTGTCGGAGAGGTAAGCGGAATTCCTAG
o__Clostridiales.f__Ruminococcaceae_ASV06901	Group	Urban	0.152643	0.0512724	161	29	0.00337148	0.0380265	TACGTAGATGGCGAGCGTTGTCCGGAATTACTGGGTGTAAAGGGAGTGTAGGCGGGATCATAAGTTGCGTGTGAAATGCAGGGGCTCAACCCCTGAACTGCGCGCAAAACTGTGGTTCTTGAGTGAAGTAGAGGCAGGCGGAATTCCCGG
g__Gemmiger.s__formicilis_ASV00103	Group	Urban	0.765869	0.25704	161	138	0.0033458	0.0380265	AACGTAGGGTGCAAGCGTTGTCCGGAATTACTGGGTGTAAAGGGAGCGCAGGCGGACCGGCAAGTTGGAAGTGAAAACTATGGGCTCAACCCATAAATTGCTTTCAAAACTGCTGGCCTTGAGTAGTGCAGAGGTAGGTGGAATTCCCGG
g__Gemmiger.s__formicilis_ASV00103	Age	Age	0.227752	0.108701	161	138	0.0377568	0.204096	AACGTAGGGTGCAAGCGTTGTCCGGAATTACTGGGTGTAAAGGGAGCGCAGGCGGACCGGCAAGTTGGAAGTGAAAACTATGGGCTCAACCCATAAATTGCTTTCAAAACTGCTGGCCTTGAGTAGTGCAGAGGTAGGTGGAATTCCCGG
o__Clostridiales.f__Ruminococcaceae_ASV12972	Group	Urban	0.508833	0.171604	161	40	0.00349774	0.0387061	TACGTAGGTGGCAAGCGTTGTCCGGAATTACTGGGTGTAAAGGGAGCGCAGGCGGGTGATCAAGTCAGCTGTGAAAACTACGGGCTTAACCCGTAGACTGCAGTTGAAACTGTTCATCTTGAGTGAAGTAGAGGTTGGCGGAATTCCGAG
f__Lachnospiraceae.g__Coprococcus_ASV15006	Group	Urban	0.649237	0.218888	161	59	0.00348799	0.0387061	TACGTATGGAGCAAGCGTTATCCGGATTTACTGGGTGTAAAGGGTGCGTAGGTGGCAGTGCAAGTCAGATGTGAAAGGCCGGGGCTCAACCCCGGAGCTGCATTTGAAACTGCATAGCTGGAGTACAGGAGAGGCAGGCGGAATTCCTAG
g__Veillonella.s__dispar_ASV13187	Age	Age	-0.178198	0.0605461	161	66	0.00374172	0.0409933	TACGTAGGTGGCAAGCGTTGTCCGGAATTATTGGGCGTAAAGCGCGCGCAGGCGGATTGGTCAGTCTGTCTTAAAAGTTCGGGGCTTAACCCCGTGATGGGATGGAAACTGCCAATCTAGAGTATCGGAGAGGAAAGTGGAATTCCTAGT
f__Lactobacillaceae.g__Lactobacillus_ASV13986	Group	Urban	-0.238391	0.0810761	161	34	0.00377432	0.0409933	TACGTAGGTGGCAAGCGTTGTCCGGATTTATTGGGCGTAAAGCGAGTGCAGGCGGTTCAATAAGTCTGATGTGAAAGCCTTCGGCTCAACCGGAGAATTGCATCAGAAACTGTTGAACTTGAGTGCAGAAGAGGAGAGTGGAACTCCATG
f__Coriobacteriaceae.g__Collinsella_ASV10594	Gender	male	0.271545	0.104233	161	24	0.0100654	0.0851209	TACGTAGGGGGCGAGCGTTATCCGGATTCATTGGGCGTAAAGCGCGCGTAGGCGGCCGCGTAGGCGGGGGGTCAAATCCCGGGGCTCAACCCCGGTCCGCCCCCCGAACCCCGCGGCTCGGGTCCGGTAGGGGAGGGTGGAATTCCCGGT
f__Coriobacteriaceae.g__Collinsella_ASV10594	Group	Urban	0.354346	0.121735	161	24	0.00412974	0.0443424	TACGTAGGGGGCGAGCGTTATCCGGATTCATTGGGCGTAAAGCGCGCGTAGGCGGCCGCGTAGGCGGGGGGTCAAATCCCGGGGCTCAACCCCGGTCCGCCCCCCGAACCCCGCGGCTCGGGTCCGGTAGGGGAGGGTGGAATTCCCGGT
g__Clostridium.s__celatum_ASV14603	Group	Urban	0.528865	0.181833	161	129	0.00415828	0.0443424	TACGTAGGTGGCGAGCGTTGTCCGGATTTACTGGGCGTAAAGGGAGCGTAGGCGGACTTTTAAGTGAGATGTGAAATACCCGGGCTCAACTTGGGTGCTGCATTTCAAACTGGAAGTCTAGAGTGCAGGAGAGGAGAATGGAATTCCTAG
o__Clostridiales.f__Ruminococcaceae_ASV14748	Group	Urban	0.306038	0.105825	161	28	0.00437248	0.0457939	TACGTAGGTTGCAAGCGTTGTCCGGATTTACTGGGTGTAAAGGGCGTGTAGGCGGAGATGCAAGTTGGGAGTGAAATCCATGGGCTCAACCCATGAACTGCTCTCAAAACTGTATCCCTTGAGTATCGGAGAGGCAAGCGGAATTCCTAG
f__Bacteroidaceae.g__Bacteroides_ASV04502	Group	Urban	0.50648	0.176117	161	51	0.00459	0.0474013	TACGGAGGATGCGAGCGTTATCCGGATTTATTGGGTTTAAAGGGAGCGCAGACGGGAGATTAAGTCAGTTGTGAAAGTTTGCGGCTCAACCGTAAAATTGCAGTTGATACTGGTTTCCTTGAGTGCAGTTGAGGCAGGCGGAATTCGTGG
g__Clostridium.s__hathewayi_ASV09927	Group	Urban	-0.386493	0.134451	161	53	0.00460678	0.0474013	TACGTAGGGGGCAAGCGTTATCCGGATTTACTGGGTGTAAAGGGAGCGTAGACGGTTAAGCAAGTCTGAAGTGAAAGCCCGGGGCTCAACCCCGGTACTGCTTTGGAAACTGTTTGACTTGAGTGCAGGAGAGGTAAGTGGAATTCCTAG
c__Clostridia.o__Clostridiales_ASV07372	Group	Urban	0.431508	0.151191	161	35	0.00489927	0.0499726	TACGTAGGGAGCAAGCGTTATCCGGATTTATTGGGTGTAAAGGGTGCGTAGACGGGACAACAAGTTAGTTGTGAAATCCCTCGGCTTAACTGAGGAACTGCAACTAAAACTATTGTTCTTGAGTGTTGGAGAGGAAAGTGGAATTCCTAG
f__Ruminococcaceae.g__Ruminococcus_ASV08168	Group	Urban	0.213029	0.0748911	161	25	0.00504092	0.0509741	TACGTAGGGAGCGAGCGTTGTCCGGATTTACTGGGTGTAAAGGGTGCGTAGGCGGGCCCGCAAGTCAGACGTGAAAGCCACAGGCTCAACCTGTGAATTGCGTTTGAAACTGTGGGTCTTGAGTGAAGTAGAGGTAGGCGGAATTCCCGG
g__Clostridium.s__colinum_ASV15416	Group	Urban	0.386417	0.1362	161	45	0.00515309	0.0512252	TACGTATGGTGCAAGCGTTATCCGGATTTACTGGGTGTAAAGGGTGAGTAGGCGGTCATGCAAGTCATATGTGAAATGTCAGGGCTTAACCTTGGCGCTGCATAAGAAACTGTATGACTAGAGTGCAGGAGAGGTAAGCGGAATTCCTAG
g__Ruminococcus.s__lactaris_ASV09026	Group	Urban	0.510074	0.180352	161	45	0.00529168	0.0521609	TACGTAGGGGGCAAGCGTTATCCGGATTTACTGGGTGTAAAGGGAGCGTAGACGGAGCAGCAAGTCTGATGTGAAAACCCGGGGCTCAACCCCGGGACTGCATTGGAAACTGTTGATCTGGAGTGCCGGAGAGGTAAGCGGAATTCCTAG
f__Veillonellaceae.g__Dialister_ASV13228	Group	Urban	-0.250055	0.0890295	161	30	0.00560687	0.0548071	TACGTAGGTGGCAAGCGTTGTCCGGAATTATTGGGCGTAAAGCGCGCGCAGGCGGCTTCCCAAGTCCCTCTTAAAAGTGCGGGGCTTAACCCCGTGATGGGAAGGAAACTGGGAAGCTGGAGTATCGGAGAGGAAAGTGGAATTCCTAGT
o__Clostridiales.f__Lachnospiraceae_ASV09241	Group	Urban	0.212851	0.0761978	161	23	0.00586516	0.0568581	TACGTAGGGGGCAAGCGTTATCCGGATTTACTGGGTGTAAAGGGAGCGTAGACGGCAGCGCAAGTCTGAAGTGAAAGCCCGGGGCTCAACCCCGGAATGGCTTTGGAAACTGTGCGGCTAGAGTACCGGAGGGGTAAGCGGAATTCCTAG
o__Clostridiales.f__Lachnospiraceae_ASV08794	Group	Urban	0.34529	0.123735	161	60	0.00591436	0.0568651	TACGTAGGGGGCAAGCGTTATCCGGATTTACTGGGTGTAAAGGGAGCGCAGACGGCACTGCAAGTCTGAAGTGAAAGCCCGGGGCTCAACCCCGGGACTGCTTTGGAAACTGTAGAGCTAGAGTGCTGGAGAGGCAAGCGGAATTCCTAG
o__Clostridiales.f__Lachnospiraceae_ASV08794	Age	Age	0.107816	0.0523269	161	60	0.041007	0.213783	TACGTAGGGGGCAAGCGTTATCCGGATTTACTGGGTGTAAAGGGAGCGCAGACGGCACTGCAAGTCTGAAGTGAAAGCCCGGGGCTCAACCCCGGGACTGCTTTGGAAACTGTAGAGCTAGAGTGCTGGAGAGGCAAGCGGAATTCCTAG
f__Veillonellaceae.g__Dialister_ASV13249	Group	Urban	0.464617	0.167343	161	54	0.00616478	0.058791	TACGTAGGTGGCAAGCGTTGTCCGGAATTATTGGGCGTAAAGCGCGCGCAGGCGGCTTCTTAAGTCCATCTTAAAAGTGCGGGGCTTAACCCCGTGATGGGATGGAAACTGGGAGGCTGGAGTATCGGAGAGGAAAGTGGAATTCCTAGT
g__Ruminococcus.s__flavefaciens_ASV07926	Group	Urban	0.453281	0.163697	161	68	0.00630002	0.0595961	TACGTAGGGAGCGAGCGTTGTCCGGAATTACTGGGTGTAAAGGGAGCGTAGGCGGGATCGCAAGTCAGATGTGAAAACTATGGGCTTAACCCATAAACTGCATTTGAAACTGTGGTTCTTGAGTGAAGTAGAGGTAAGCGGAATTCCTAG
f__Bacteroidaceae.g__Bacteroides_ASV04071	Group	Urban	0.511074	0.188097	161	84	0.00732543	0.0687418	TACGGAGGATCCGAGCGTTATCCGGATTTATTGGGTTTAAAGGGAGCGTAGGCGGGTTGTTAAGTCAGTTGTGAAAGTTTGCGGCTCAACCGTAAAATTGCAGTTGATACTGGCGACCTTGAGTGCAACAGAGGTAGGCGGAATTCGTGG
f__Lachnospiraceae.g__Lachnospira_ASV14969	Group	Urban	0.378518	0.141284	161	67	0.00816815	0.0748534	TACGTATGGAGCAAGCGTTATCCGGATTTACTGGGTGTAAAGGGAGTGTAGGTGGCCATGCAAGTCAGAAGTGAAAATCCGGGGCTCAACCCCGGAACTGCTTTTGAAACTGTGAGGCTAGAGTGCAGGAGGGGTGAGTGGAATTCCTAG
f__Bacteroidaceae.g__Bacteroides_ASV03731	Group	Urban	0.251497	0.0941927	161	21	0.00838274	0.0756381	TACGGAGGATCCAAGCGTTATCCGGATTTATTGGGTTTAAAGGGAGCGTAGGCGGACTATTAAGTCAGCTGTGAAAGTTTGCGGCTCAACCGTAAAATTGCAGTTGATACTGGTCGTCTTGAGTGCAGTAGAGGTAGGCGGAATTCGTGG
o__Bacteroidales.f__Rikenellaceae_ASV03800	Group	Urban	0.460414	0.172369	161	72	0.00835709	0.0756381	TACGGAGGATCCAAGCGTTATCCGGATTTATTGGGTTTAAAGGGTGCGTAGGCGGTTTGATAAGTTAGAGGTGAAATACCGGTGCTTAACACCGGAACTGCCTCTAATACTGTTGAACTAGAGAGTAGTTGCGGTAGGCGGAATGTATGG
o__Enterobacteriales.f__Enterobacteriaceae_ASV05726	Gender	male	0.477356	0.17903	161	143	0.00847109	0.0758518	TACGGAGGGTGCAAGCGTTAATCGGAATTACTGGGCGTAAAGCGCACGCAGGCGGTCTGTCAAGTCGGATGTGAAATCCCCGGGCTCAACCTGGGAACTGCATTCGAAACTGGCAGGCTAGAGTCTTGTAGAGGGGGGTAGAATTCCAGG
o__Enterobacteriales.f__Enterobacteriaceae_ASV05726	Group	Urban	0.500649	0.209093	161	143	0.0178273	0.123008	TACGGAGGGTGCAAGCGTTAATCGGAATTACTGGGCGTAAAGCGCACGCAGGCGGTCTGTCAAGTCGGATGTGAAATCCCCGGGCTCAACCTGGGAACTGCATTCGAAACTGGCAGGCTAGAGTCTTGTAGAGGGGGGTAGAATTCCAGG
g__Alistipes.s__finegoldii_ASV03796	Age	Age	0.149249	0.0563638	161	39	0.00892424	0.0787078	TACGGAGGATCCAAGCGTTATCCGGATTTATTGGGTTTAAAGGGTGCGTAGGCGGTTTGATAAGTTAGAGGTGAAATACCGGGGCTCAACTCCGGAACTGCCTCTAATACTGTTGAACTAGAGAGTAGTTGCGGTAGGCGGAATGTATGG
f__Lachnospiraceae.g__Anaerostipes_ASV15087	Group	Urban	0.412688	0.156844	161	54	0.00935664	0.0812988	TACGTATGGGGCAAGCGTTATCCGGATTTACTGGGTGTAAAGGGAGCGTAGGCGGTATGGCAAGTCAGAAGTGAAAGCCTGGGGCTCAACCCCGGAATTGCTTTTGAAACTGTCAAACTAGAGTGTCGGAGGGGTAAGCGGAATTCCTAG
f__Porphyromonadaceae.g__Parabacteroides_ASV05030	Group	Urban	0.48481	0.18421	161	87	0.00934019	0.0812988	TACGGAGGATGCGAGCGTTATCCGGATTTATTGGGTTTAAAGGGTGCGTAGGTGGTGATTTAAGTCAGCGGTGAAAGTTTGTGGCTCAACCATAAAATTGCCGTTGAAACTGGGTTACTTGAGTGTGTTTGAGGTAGGCGGAATGCGTGG
f__Ruminococcaceae.g__Oscillospira_ASV12634	Group	Urban	0.269876	0.103066	161	46	0.00969722	0.0836386	TACGTAGGTGGCAAGCGTTATCCGGATTTACTGGGTGTAAAGGGCGTGTAGGCGGGAAGGCAAGTCAGATGTGAAAACTATGGGCTCAACCCATAGCCTGCATTTGAAACTGTTTTTCTTGAGTGCTGGAGAGGCAATCGGAATTCCGTG
o__Clostridiales.f__Lachnospiraceae_ASV14891	Group	Urban	0.399235	0.153292	161	48	0.0100868	0.0851209	TACGTATGGAGCAAGCGTTATCCGGATTTACTGGGTGTAAAGGGAGCGTAGGCGGTCCTGCAAGTCTGATGTGAAAGGCCGGGGCTCAACCCCGGGACTGCATTGGAAACTGTAGGACTAGAGTGTCGGAGGGGTAAGTGGAATTCCTAG
f__Ruminococcaceae.g__Oscillospira_ASV13717	Group	Urban	0.215452	0.0826088	161	38	0.00998347	0.0851209	TACGTAGGTGGCAAGCGTTGTCCGGATTTACTGGGTGTAAAGGGCGTGCAGCCGGGTGCGCAAGTCAGATGTGAAATCTCAGGGCTCAACCCTGAAACTGCATTTGAAACTGTGCATCTTGAGTGCCGGAGAGGTAATCGGAATTCCTTG
o__Clostridiales.f__Ruminococcaceae_ASV13865	Group	Urban	0.273568	0.105282	161	30	0.0102569	0.0859383	TACGTAGGTGGCAAGCGTTGTCCGGATTTACTGGGTGTAAAGGGCGTGTAGGCGGGAGAGCAAGTCAGAAGTGAAATCTATGGGCTTAACCCATAAACTGCTTTTGAAACTGTTCTTCTTGAGTATCGGAGAGGCAGGCGGAATTCCTAG
o__Clostridiales.f__Ruminococcaceae_ASV07169	Group	Urban	0.342562	0.132322	161	49	0.0105345	0.0876377	TACGTAGGGAGCAAGCGTTATCCGGATTTACTGGGTGTAAAGGGCGCGCAGGCGGGCCGGCAAGTTGGAAGTGAAATCCGGGGGCTTAACCCCCGAACTGCTTTCAAAACTGCTGGTCTTGAGTGATGGAGAGGCAGGCGGAATTCCGTG
f__Ruminococcaceae.g__Ruminococcus_ASV08161	Age	Age	0.0640681	0.0248059	161	17	0.0107135	0.0884996	TACGTAGGGAGCGAGCGTTGTCCGGATTTACTGGGTGTAAAGGGTGCGTAGGCGGGATGGCAAGTCAGATGTGAAATACCGGGGCTTAACCCCGGGGCTGCATTTGAAACTGTCGTTCTTGAGTGAAGTAGAGGCAGGCGGAATTCCTAG
g__Collinsella.s__aerofaciens_ASV10576	Group	Urban	0.609825	0.236526	161	105	0.0108487	0.0889897	TACGTAGGGGGCGAGCGTTATCCGGATTCATTGGGCGTAAAGCGCGCGTAGGCGGCCCGGCAGGCCGGGGGTCGAAGCGGGGGGCTCAACCCCCCGAAGCCCCCGGAACCTCCGCGGCTTGGGTCCGGTAGGGGAGGGTGGAACACCCGG
f__Lachnospiraceae.g__Coprococcus_ASV08619	Group	Urban	0.588214	0.228984	161	115	0.0111367	0.090718	TACGTAGGGGGCAAGCGTTATCCGGAATTACTGGGTGTAAAGGGTGCGTAGGTGGTATGGCAAGTCAGAAGTGAAAACCCAGGGCTTAACTCTGGGACTGCTTTTGAAACTGTCAGACTAGAGTGCAGGAGAGGTAAGCGGAATTCCTAG
o__Clostridiales.f__Lachnospiraceae_ASV14885	Group	Urban	0.336935	0.131496	161	29	0.011338	0.0917202	TACGTATGGAGCAAGCGTTATCCGGATTTACTGGGTGTAAAGGGAGCGTAGGCGGTATGGCAAGTCTGATGTGAAAGGCCGGGGCTCAACCCCGGGACTGCATTGGAAACTGTCACACTTGAGTGTCGGAGAGGTAAGTGGAATTCCTAG
f__Lachnospiraceae.g__Lachnospira_ASV14966	Age	Age	0.108871	0.0426553	161	33	0.0116543	0.0936332	TACGTATGGAGCAAGCGTTATCCGGATTTACTGGGTGTAAAGGGAGTGTAGGTGGCCATGCAAGTCAGAAGTGAAAATCCGGGGCTCAACCCCGGAACTGCTTTTGAAACTGTAAGGCTGGAGTGCAGGAGGGGTGAGTGGAATTCCTAG
o__Clostridiales.f__Lachnospiraceae_ASV08906	Group	Urban	0.351572	0.138518	161	30	0.0121196	0.0947753	TACGTAGGGGGCAAGCGTTATCCGGATTTACTGGGTGTAAAGGGAGCGCAGGCGGTGCGGCAAGTCAGATGTGAAAACCCGGGGCTCAACCCCGGGACTGCATTTGAAACTGTCGGACTAGAGTGCCGGAGAGGTAAGTGGAATTCCTAG
f__Ruminococcaceae.g__Ruminococcus_ASV08112	Gender	male	-0.167059	0.0656346	161	33	0.0118826	0.0947753	TACGTAGGGAGCGAGCGTTGTCCGGATTTACTGGGTGTAAAGGGTGCGTAGGCGGATCTGCAAGTCAGTAGTGAAATCCCAGGGCTTAACCCTGGAACTGCTATTGAAACTGTGGGTCTTGAGTGAGGTAGAGGCAGGCGGAATTCCCGG
o__Clostridiales.f__Lachnospiraceae_ASV09841	Group	Urban	0.21426	0.0842722	161	38	0.0119749	0.0947753	TACGTAGGGGGCAAGCGTTATCCGGATTTACTGGGTGTAAAGGGAGCGTAGACGGTCAAGCAAGTCAGAAGTGAAAGGCTGGGGCTCAACCCCGGGACTGCTTTTGAAACTGTTTGACTGGAGTGCTGGAGAGGTAAGCGGAATTCCTAG
o__Clostridiales.f__Ruminococcaceae_ASV14746	Group	Urban	0.24406	0.0960801	161	17	0.0120508	0.0947753	TACGTAGGTTGCAAGCGTTGTCCGGATTTACTGGGTGTAAAGGGCGTGTAGGCGGAGATGCAAGTTAGGAGTGAAATCTATGGGCTCAACCCATAAACTGCTTCTAAAACTGTATCCCTTGAGTATCGGAGAGGCAAGCGGAATTCCTAG
f__Streptococcaceae.g__Streptococcus_ASV12249	Group	Urban	0.355316	0.140173	161	53	0.0122281	0.0949907	TACGTAGGTCCCGAGCGTTATCCGGATTTATTGGGCGTAAAGCGAGCGCAGGCGGTTAGATAAGTCTGAAGTTAAAGGCTGTGGCTTAACCATAGTACGCTTTGGAAACTGTTTAACTTGAGTGCAAGAGGGGAGAGTGGAATTCCATGT
f__Streptococcaceae.g__Lactococcus_ASV12313	Group	Urban	0.289768	0.114748	161	56	0.012553	0.0968728	TACGTAGGTCCCGAGCGTTGTCCGGATTTATTGGGCGTAAAGCGAGCGCAGGTGGTTTATTAAGTCTGGTGTAAAAGGCAGTGGCTCAACCATTGTATGCATTGGAAACTGGTAGACTTGAGTGCAGGAGAGGAGAGTGGAATTCCATGT
g__Ruminococcus.s__bromii_ASV07583	Group	Urban	0.431317	0.17112	161	40	0.0127157	0.0969328	TACGTAGGGAGCAAGCGTTGTCCGGATTTACTGGGTGTAAAGGGTGCGTAGGCGGCTTTGCAAGTCAGATGTGAAATCTATGGGCTCAACCCATAGCCTGCATTTGAAACTGCAGAGCTTGAGTGAAGTAGAGGCAGGCGGAATTCCCCG
f__Lachnospiraceae.g__Roseburia_ASV15223	Group	Urban	0.557	0.221077	161	69	0.0127524	0.0969328	TACGTATGGTGCAAGCGTTATCCGGATTTACTGGGTGTAAAGGGAGCGCAGGCGGTACGGCAAGTCTGATGTGAAATCCCGGGGCTCAACCCCGGTACTGCATTGGAAACTGTCGGACTAGAGTGTCGGAGGGGTAAGTGGAATTCCTAG
f__Lachnospiraceae.g__Dorea_ASV15377	Group	Urban	-0.500779	0.19889	161	58	0.0128087	0.0969328	TACGTATGGTGCAAGCGTTATCCGGATTTACTGGGTGTAAAGGGAGCGTAGACGGTTGTGTAAGTCTGATGTGAAAGCCCGGGGCTCAACCCCGGGACTGCATTGGAAACTATGTAACTAGAGTGTCGGAGAGGTAAGCGGAATTCCTAG
o__Coriobacteriales.f__Coriobacteriaceae_ASV07244	Group	Urban	0.276274	0.109886	161	58	0.0129383	0.0972858	TACGTAGGGAGCAAGCGTTATCCGGATTTATTGGGCGTAAAGCGCGCGTAGGCGGCCTGTTAAGCGGAATCTCTAATCTGAGGGCTCAACCCCCAGCCGGATTCCGAACTGGCAGGCTCGAGTTTGGTAGAGGAAGATGGAATTCCCAGT
f__Lachnospiraceae.g__Shuttleworthia_ASV14896	Group	Urban	0.248128	0.0993927	161	23	0.0135769	0.100162	TACGTATGGAGCAAGCGTTATCCGGATTTACTGGGTGTAAAGGGAGCGTAGGCGGTCTTATAAGTCTGATGTGAAAGCCCGGGGCTCAACCCCGGGACTGCATTGGAAACTGTAGGACTAGAGTGTCGGAGGGGTAAGTGGAATTCCTAG
o__Clostridiales.f__Lachnospiraceae_ASV08946	Group	Urban	0.27967	0.111895	161	41	0.013469	0.100162	TACGTAGGGGGCAAGCGTTATCCGGATTTACTGGGTGTAAAGGGAGCGTAGACGGAACAGCAAGTCTGATGTGAAAACCCGGGGCTCAACCCCGGGACTGCATTGGAAACTGTTGATCTAGAGTGTCGGAGAGGTAAGTGGAATTCCTAG
o__Clostridiales.f__.Mogibacteriaceae._ASV10534	Group	Urban	0.316508	0.126671	161	110	0.0134957	0.100162	TACGTAGGGGGCGAGCGTTATCCGGAATTATTGGGCGTAAAGAGTGCGTAGGTGGCACCTTAAGCGCAGGGTTTAAGGCAATGGCTCAACCATTGTTCGCCTTGCGAACTGGGGTGCTTGAGTGCAGGAGGGGAAAGTGGAATTCCTAGT
f__Desulfovibrionaceae.g__Bilophila_ASV05659	Group	Urban	-0.176639	0.0715396	161	17	0.0146161	0.105718	TACGGAGGGTGCAAGCGTTAATCGGAATCACTGGGCGTAAAGCGCACGTAGGCGGCTTGGTAAGTCAGGGGTGAAATCCCACAGCCCAACTGTGGAACTGCCTTTGATACTGTCAGGCTTGAGTACCGGAGAGGGTGGCGGAATTCCAGG
f__Ruminococcaceae.g__Oscillospira_ASV12627	Group	Urban	0.151142	0.06126	161	31	0.0146906	0.105718	TACGTAGGTGGCAAGCGTTATCCGGATTTACTGGGTGTAAAGGGCGTGTAGGCGGGAAAGCAAGTCAGATGTGAAAACTGTGGGCTCAACCCACAGCCTGCATTTGAAACTGTTTTTCTTGAGTACTGGAGAGGCAGATGGAATTCCTAG
o__Clostridiales.f__Ruminococcaceae_ASV13082	Group	Urban	0.180345	0.0735436	161	22	0.015293	0.109382	TACGTAGGTGGCAAGCGTTGTCCGGAATTACTGGGTGTAAAGGGTGCGCAGGCGGGATTGCAAGTTGGATGTGAAATACCGGGGCTTAACCCCGGAGCTGCATCCAAAACTGTAGTTCTTGAGTGGAGTAGAGGTAAGCGGAATTCCGAG
o__Clostridiales.f__Lachnospiraceae_ASV09433	Group	Urban	0.289557	0.118759	161	27	0.0158766	0.112868	TACGTAGGGGGCAAGCGTTATCCGGATTTACTGGGTGTAAAGGGAGCGTAGACGGCCGTGCAAGTCTGATGTGAAAGGCTGGGGCTCAACCCCGGGACTGCATTGGAAACTGTATGGCTGGAGTGCCGGAGAGGTAAGCGGAATTCCTAG
g__Rothia.s__mucilaginosa_ASV08347	Group	Urban	-0.21714	0.0896335	161	24	0.016551	0.116954	TACGTAGGGCGCGAGCGTTGTCCGGAATTATTGGGCGTAAAGAGCTTGTAGGCGGTTTGTCGCGTCTGCTGTGAAAGGCCGGGGCTTAACCCCGTGTATTGCAGTGGGTACGGGCAGACTAGAGTGCAGTAGGGGAGACTGGAACTCCTG
o__Gemellales.f__Gemellaceae_ASV13351	Group	Urban	-0.267108	0.110701	161	145	0.0169799	0.117854	TACGTAGGTGGCAAGCGTTGTCCGGAATTATTGGGCGTAAAGCGCGCGCAGGTGGTTTAATAAGTCTGATGTGAAAGCCCACGGCTCAACCGTGGAGGGTCATTGGAAACTGTTAAACTTGAGTGCAGGAGAGAAAAGTGGAATTCCTAG
o__Clostridiales.f__Lachnospiraceae_ASV10079	Group	Urban	0.204563	0.0846435	161	43	0.0168057	0.117854	TACGTAGGGGGCAAGCGTTATCCGGATTTACTGGGTGTAAAGGGAGCGTAGGCGGTCTGGCAAGCCAGAAGTGAAAGCCCGGGGCTTAACCCCGGGACTGCTTTTGGAACTGTTAGACTAGAGTGTCGGAGAGGTAAGTGGAATTCCTAG
g__Acinetobacter.s__lwoffii_ASV01314	Group	Urban	0.196223	0.0822598	161	47	0.0182525	0.1238	TACAGAGGGTGCAAGCGTTAATCGGATTTACTGGGCGTAAAGCGCGCGTAGGTGGCCAATTAAGTCAAATGTGAAATCCCCGAGCTTAACTTGGGAATTGCATTCGATACTGGTTGGCTAGAGTATGGGAGAGGATGGTAGAATTCCAGG
c__Clostridia.o__Clostridiales_ASV15397	Group	Urban	0.274553	0.115209	161	68	0.0183642	0.1238	TACGTATGGTGCAAGCGTTATCCGGATTTACTGGGTGTAAAGGGAGCGTAGGTGGCAAGGCAAGCCAGAAGTGAAAACCCGGGGCTCAACCGCGGGATTGCTTTTGGAACTGTCATGCTAGAGTGCAGGAGGGGTGAGCGGAATTCCTAG
g__Oxalobacter.s__formigenes_ASV11830	Age	Age	0.101304	0.0424492	161	35	0.018201	0.1238	TACGTAGGGTGCGAGCGTTAATCGGAATTACTGGGCGTAAAGCGTGCGCAGGCGGTTGTGTAAGACAGATGTGAAATGCCCGGGCTCAACCTGGGAATTGCATTTGTGACTGCACGGCTAGAGTGTGTCAGAGGGGGGTAGAATTCCACG
o__Clostridiales.f__.Mogibacteriaceae._ASV08644	Group	Urban	0.163247	0.0684721	161	24	0.0183132	0.1238	TACGTAGGGGGCAAGCGTTATCCGGAATTATTGGGCGTAAAGAGTACGTAGGTGGTTACCTAAGCACGAGGTATAAGGCAATGGCTTAACCATTGTTCGCCTTGTGAACTGGGCTACTTGAGTGCAGGAGAGGAAAGCGGAATTCCTAGT
f__Veillonellaceae.g__Megamonas_ASV07056	Gender	male	0.345998	0.145633	161	76	0.0187161	0.124739	TACGTAGGCGGCAAGCGTTGTCCGGAATTATTGGGCGTAAAGGGAGCGCAGGCGGGAAACTAAGCGGATCTTAAAAGTGCGGGGCTCAACCCCGTGATGGGGTCCGAACTGGTTTTCTTGAGTGCAGGAGAGGAAAGCGGAATTCCCAGT
f__Veillonellaceae.g__Megamonas_ASV07056	Group	Urban	0.339801	0.170087	161	76	0.047465	0.233935	TACGTAGGCGGCAAGCGTTGTCCGGAATTATTGGGCGTAAAGGGAGCGCAGGCGGGAAACTAAGCGGATCTTAAAAGTGCGGGGCTCAACCCCGTGATGGGGTCCGAACTGGTTTTCTTGAGTGCAGGAGAGGAAAGCGGAATTCCCAGT
o__Clostridiales.f__Lachnospiraceae_ASV09510	Age	Age	0.0823446	0.0346585	161	30	0.0187131	0.124739	TACGTAGGGGGCAAGCGTTATCCGGATTTACTGGGTGTAAAGGGAGCGTAGACGGCGAGACAAGTCTGAAGTGAAAGCCCGGGGCTCAACCCCGGGACTGCTTTGGAAACTGCCTTGCTAGAGTGCTGGAGAGGTAAGTGGAATTCCTAG
o__Clostridiales.f__Ruminococcaceae_ASV14280	Age	Age	0.119686	0.050937	161	32	0.0200335	0.132765	TACGTAGGTGGCGAGCGTTATCCGGATTTACTGGGTGTAAAGGGCGCGTAGGCGGGAATGCAAGTCAGATGTGAAATCCAGGGGCTTAACCCTTGAACTGCATTTGAAACTGTATTTCTTGAGTGTCGGAGAGGTTGACGGAATTCCTAG
o__Clostridiales.f__Ruminococcaceae_ASV14280	Group	Urban	0.278945	0.120448	161	32	0.0218578	0.14244	TACGTAGGTGGCGAGCGTTATCCGGATTTACTGGGTGTAAAGGGCGCGTAGGCGGGAATGCAAGTCAGATGTGAAATCCAGGGGCTTAACCCTTGAACTGCATTTGAAACTGTATTTCTTGAGTGTCGGAGAGGTTGACGGAATTCCTAG
c__Clostridia.o__Clostridiales_ASV11010	Group	Urban	0.472016	0.202041	161	120	0.0207429	0.136693	TACGTAGGGGGCTAGCGTTATCCGGATTTACTGGGCGTAAAGGGTGCGTAGGCGGTCTTTTAAGTCAGGAGTGAAAGGCTACGGCTCAACCGTAGTAAGCTCTTGAAACTGGAGGACTTGAGTGCAGGAGAGGAGAGTGGAATTCCTAGT
o__Clostridiales.f__Ruminococcaceae_ASV13808	Group	Urban	0.30826	0.132578	161	36	0.0213456	0.139879	TACGTAGGTGGCAAGCGTTGTCCGGATTTACTGGGTGTAAAGGGCGTGTAGGCGGAGAAGCAAGTCAGAAGTGAAATCCATGGGCTTAACCCATGAACTGCTTTTGAAACTGTTTCCCTTGAGTATCGGAGAGGCAGGCGGAATTCCTAG
f__Lachnospiraceae.g__Coprococcus_ASV10207	Age	Age	0.107439	0.04649	161	31	0.0221335	0.14344	TACGTAGGGGGCAAGCGTTATCCGGATTTACTGGGTGTAAAGGGTGCGTAGGTGGCAAGGCAAGTCAGATGTGAAAGCCCGGGGCTCAACCCCGGTACTGCATTTGAAACTGTCTAGCTAGAGTGCAGGAGAGGTAAGCGGAATTCCTAG
f__Lachnospiraceae.g__Coprococcus_ASV10207	Group	Urban	0.219273	0.109933	161	31	0.0478167	0.234682	TACGTAGGGGGCAAGCGTTATCCGGATTTACTGGGTGTAAAGGGTGCGTAGGTGGCAAGGCAAGTCAGATGTGAAAGCCCGGGGCTCAACCCCGGTACTGCATTTGAAACTGTCTAGCTAGAGTGCAGGAGAGGTAAGCGGAATTCCTAG
g__Parabacteroides.s__distasonis_ASV04233	Group	Urban	-0.399721	0.1733	161	131	0.0223884	0.144294	TACGGAGGATCCGAGCGTTATCCGGATTTATTGGGTTTAAAGGGTGCGTAGGCGGCCTTTTAAGTCAGCGGTGAAAGTCTGTGGCTCAACCATAGAATTGCCGTTGAAACTGGGGGGCTTGAGTATGTTTGAGGCAGGCGGAATGCGTGG
g__Collinsella.s__stercoris_ASV10571	Group	Urban	0.240798	0.104727	161	19	0.0228059	0.146182	TACGTAGGGGGCGAGCGTTATCCGGATTCATTGGGCGTAAAGCGCGCGTAGGCGGCCCGGCAGGCAGGGGGTCAAATGGCGGGGCTCAACCCCGTCCCGCCCCCTGAACCGCCGGGCTCGGGTCCGGTAGGGGAGGGTGGAACACCCGGT
f__Bifidobacteriaceae.g__Bifidobacterium_ASV11475	Gender	male	-0.523751	0.228379	161	120	0.0231552	0.147614	TACGTAGGGTGCAAGCGTTATCCGGAATTATTGGGCGTAAAGGGCTCGTAGGCGGTTCGTCGCGTCCGGTGTGAAAGTCCATCGCTTAACGGTGGATCTGCGCCGGGTACGGGCGGGCTGGAGTGCGGTAGGGGAGACTGGAATTCCCGG
f__Bifidobacteriaceae.g__Bifidobacterium_ASV11475	Group	Urban	0.607464	0.266728	161	120	0.024108	0.149623	TACGTAGGGTGCAAGCGTTATCCGGAATTATTGGGCGTAAAGGGCTCGTAGGCGGTTCGTCGCGTCCGGTGTGAAAGTCCATCGCTTAACGGTGGATCTGCGCCGGGTACGGGCGGGCTGGAGTGCGGTAGGGGAGACTGGAATTCCCGG
o__Clostridiales.f__Lachnospiraceae_ASV08982	Group	Urban	0.423822	0.185158	161	48	0.0234134	0.147656	TACGTAGGGGGCAAGCGTTATCCGGATTTACTGGGTGTAAAGGGAGCGTAGACGGAATGGCAAGTCTGATGTGAAAGGCCGGGGCTCAACCCCGGGACTGCATTGGAAACTGCCAATCTAGAGTACCGGAGGGGTAAGTGGAATTCCTAG
c__Mollicutes.o__RF39_ASV10246	Group	Urban	0.266979	0.116613	161	22	0.0233862	0.147656	TACGTAGGGGGCAAGCGTTATCCGGATTTATTGGGCGTAAAGCGTGTGTAGGCGGTTTGTTAAGTTTAAGATTAAAGCCTGGGGCTCAACTCCAGTTCGTCTTAAAAACTGGCAGACTAGAGTACGGTAGAGGCAAACGGAATTTCTAGT
o__Clostridiales.f__.Mogibacteriaceae._ASV10525	Group	Urban	0.307566	0.134569	161	58	0.0236176	0.148147	TACGTAGGGGGCGAGCGTTATCCGGAATTATTGGGCGTAAAGAGTACGTAGGCGGTTTTTTAAGCGAGGGGTATAAGGCAGCGGCTTAACTGCTGTTGGCCCCTCGAACTGGAGGACTTGAGTGTCGGAGAGGAAAGCGGAATTCCTAGT
g__Bacteroides.s__fragilis_ASV04119	Group	Urban	-0.584435	0.257235	161	112	0.0244448	0.150915	TACGGAGGATCCGAGCGTTATCCGGATTTATTGGGTTTAAAGGGAGCGTAGGTGGACTGGTAAGTCAGTTGTGAAAGTTTGCGGCTCAACCGTAAAATTGCAGTTGATACTGTCAGTCTTGAGTACAGTAGAGGTGGGCGGAATTCGTGG
f__Ruminococcaceae.g__Ruminococcus_ASV07853	Group	Urban	0.249292	0.110559	161	22	0.0255262	0.156766	TACGTAGGGAGCGAGCGTTGTCCGGAATGACTGGGTGTAAAGGGAGCGTAGGCGGGATGGCAAGTCAGATGTGAAACCTGAGGGCTCAACCTTCAGACTGCATTTGAAACTGCTGTTCTTGAGTGAAGTAGAGGTAAGCGGAATTCCTGG
g__Streptococcus.s__luteciae_ASV12296	Group	Urban	-0.327288	0.145571	161	31	0.0259492	0.158533	TACGTAGGTCCCGAGCGTTGTCCGGATTTATTGGGCGTAAAGCGAGCGCAGGCGGTTTAATAAGTCTGAAGTTAAAGGCAGTGGCTTAACCATTGTTCGCTTTGGAAACTGTTAGACTTGAGTGCAGAAGGGGAGAGTGGAATTCCATGT
o__Clostridiales.f__Ruminococcaceae_ASV13548	Group	Urban	0.189486	0.0848166	161	19	0.026891	0.163436	TACGTAGGTGGCAAGCGTTGTCCGGATTTACTGGGTGTAAAGGGCGCGTAGGCGGGATGGCAAGTCAGATGTGAAATCCATGGGCTCAACCCATGAACTGCATTTGAAACTGTCGTTCTTGAGTATCGGAGAGGCAAGCGGAATTCCTAG
g__Prevotella.s__copri_ASV03204	Group	Urban	0.321784	0.144381	161	36	0.0272534	0.164161	TACGGAAGGTCCGGGCGTTATCCGGATTTATTGGGTTTAAAGGGAGCGTAGGCCGGAGATTAAGCGTGTTGTGAAATGTAGATGCTCAACATCTGCACTGCAGCGCGAACTGGTTTCCTTGAGTACGCACAAAGTGGGCGGAATTCGTGG
f__Peptostreptococcaceae.g__Peptostreptococcus_ASV11014	Group	Urban	-0.285251	0.12802	161	91	0.0272902	0.164161	TACGTAGGGGGCTAGCGTTATCCGGATTTACTGGGCGTAAAGGGTGCGTAGGTGGTCCTTCAAGTCGGTGGTTAAAGGCTACGGCTCAACCGTAGTAAGCCGCCGAAACTGGAGGACTTGAGTGCAGGAGAGGAAAGTGGAATTCCCAGT
o__Clostridiales.f__Christensenellaceae_ASV10908	Gender	male	-0.175592	0.0791342	161	18	0.0279269	0.167134	TACGTAGGGGGCGAGCGTTGTCCGGAATTACTGGGCGTAAAGGGTGCGTAGGCGGTTTGGTAAGTTGGATGTGAAATACCCGGGCTTAACTTGGGGGCTGCATCCAATACTGTCGGACTTGAGTGCAGGAGAGGAAAGCGGAATTCCTAG
o__Clostridiales.f__Ruminococcaceae_ASV07182	Group	Urban	0.274672	0.124331	161	33	0.0286086	0.170345	TACGTAGGGAGCAAGCGTTATCCGGATTTACTGGGTGTAAAGGGCGCGCAGGCGGGCCGGCAAGTTGGAAGTGAAATCTATGGGCTTAACCCATAAACTGCTTTCAAAACTGTTGGTCTTGAGTGATGGAGAGGCAGGCGGAATTCCGTG
c__Clostridia.o__Clostridiales_ASV07771	Group	Urban	0.338971	0.153958	161	23	0.0291446	0.171534	TACGTAGGGAGCGAGCGTTATCCGGATTTATTGGGTGTAAAGGGTGCGTAGACGGGAAGTCAAGTTAGTTGTGAAATCCCTCGGCTTAACTGAGGAACTGCAACTAAAACTGATTTTCTTGAGTACTGGAGAGGAAAGTGGAATTCCTAG
f__Ruminococcaceae.g__Oscillospira_ASV13684	Age	Age	0.0588863	0.0289237	161	32	0.0434397	0.222436	TACGTAGGTGGCAAGCGTTGTCCGGATTTACTGGGTGTAAAGGGCGTGCAGCCGGGCTGGCAAGTCAGGCGTGAAATCCCAGGGCTCAACCCTGGAACTGCGTTTGAAACTGCTGGTCTTGAGTACCGGAGAGGTCATCGGAATTCCTTG
f__Ruminococcaceae.g__Oscillospira_ASV13684	Group	Urban	0.150488	0.0683945	161	32	0.0292471	0.171534	TACGTAGGTGGCAAGCGTTGTCCGGATTTACTGGGTGTAAAGGGCGTGCAGCCGGGCTGGCAAGTCAGGCGTGAAATCCCAGGGCTCAACCCTGGAACTGCGTTTGAAACTGCTGGTCTTGAGTACCGGAGAGGTCATCGGAATTCCTTG
o__Clostridiales.f__Ruminococcaceae_ASV14275	Group	Urban	0.349705	0.158828	161	55	0.0291387	0.171534	TACGTAGGTGGCGAGCGTTATCCGGATTTACTGGGTGTAAAGGGCGCGTAGGCGGGAATGCAAGTCAGATGTGAAATCCAAGGGCTCAACCCTTGAACTGCATTTGAAACTGTATTTCTTGAGTGTCGGAGAGGTTGACGGAATTCCTAG
g__Bacteroides.s__uniformis_ASV03984	Age	Age	0.179141	0.0816347	161	134	0.0296744	0.173175	TACGGAGGATCCGAGCGTTATCCGGATTTATTGGGTTTAAAGGGAGCGTAGGCGGACGCTTAAGTCAGTTGTGAAAGTTTGCGGCTCAACCGTAAAATTGCAGTTGATACTGGGTGTCTTGAGTACAGTAGAGGCAGGCGGAATTCGTGG
o__Bacteroidales.f__Rikenellaceae_ASV03791	Age	Age	0.104466	0.0476823	161	40	0.0299351	0.173831	TACGGAGGATCCAAGCGTTATCCGGATTTATTGGGTTTAAAGGGTGCGTAGGCGGTTTAGTAAGTCAGCGGTGAAATTTTGGTGCTTAACACCAAACGTGCCGTTGATACTGCTGGGCTAGAGAGTAGTTGCGGTAGGCGGAATGTATGG
f__Ruminococcaceae.g__Ruminococcus_ASV07238	Gender	male	0.24751	0.114026	161	23	0.0314599	0.180894	TACGTAGGGAGCAAGCGTTATCCGGATTTACTGGGTGTAAAGGGTGCGTAGGCGGCTTGGTAAGTCAGATGTGAAATGTATGGGCTCAACCCATGCACTGCATTTGAAACTATTGAGCTTGAGTGAAGTAGAGGTAGGCGGAATTCCCTG
f__Streptococcaceae.g__Streptococcus_ASV12281	Group	Urban	-0.210349	0.096862	161	22	0.0313843	0.180894	TACGTAGGTCCCGAGCGTTGTCCGGATTTATTGGGCGTAAAGCGAGCGCAGGCGGTTAGATAAGTCTGAAGTTAAAGGCTGTGGCTTAACCATAGTACGCTTTGGAAACTGTTTAACTTGAGTGCAGAAGGGGAGAGTGGAATTCCATGT
o__Clostridiales.f__Ruminococcaceae_ASV13849	Group	Urban	0.140418	0.0648274	161	26	0.0318185	0.181305	TACGTAGGTGGCAAGCGTTGTCCGGATTTACTGGGTGTAAAGGGCGTGTAGGCGGGAAGACAGGTCAGATGTGAAATGCCGGGGCTCAACTCCGGAGCTGCATTTGAAACCGTTTTTCTTGAGTATCGGAGAGGCAGGCGGAATTCCTAG
o__Burkholderiales.f__Comamonadaceae_ASV11269	Group	Urban	-0.144674	0.0668013	161	38	0.0318404	0.181305	TACGTAGGGTGCAAGCGTTAATCGGAATTACTGGGCGTAAAGCGTGCGCAGGCGGTTATGCAAGACAGAGGTGAAATCCCCGGGCTCAACCTGGGAACTGCCTTTGTGACTGCATGGCTAGAGTACGGTAGAGGGGGATGGAATTCCGCG
o__Coriobacteriales.f__Coriobacteriaceae_ASV15140	Group	Urban	0.28698	0.132843	161	34	0.0322666	0.182844	TACGTATGGTGCAAGCGTTATCCGGAATCATTGGGCGTAAAGCGCGCGTAGGCGGCTTGTTAAGCAGGAATTTAAATCTTAGGGCTCAACCTTAAGTCGGTTCCTGAACTGGCAGGCTCGAGTGCGGTAGAGGAAGGTGGAATTCCCAGT
f__Lachnospiraceae.g__Blautia_ASV09311	Group	Urban	0.179828	0.0833424	161	20	0.0324721	0.183124	TACGTAGGGGGCAAGCGTTATCCGGATTTACTGGGTGTAAAGGGAGCGTAGACGGCATAACAAGTCTGATGTGAAAGGCTGGGGCTTAACCCCGGGACTGCATTGGAAACTGTTAAGCTTGAGTGCCGGAGGGGTAAGCGGAATTCCTAG
f__Bacteroidaceae.g__Bacteroides_ASV04102	Gender	male	-0.201175	0.0933883	161	19	0.0327519	0.183818	TACGGAGGATCCGAGCGTTATCCGGATTTATTGGGTTTAAAGGGAGCGTAGGTGGACATGTAAGTCAGTTGTGAAAGTTTGCGGCTCAACCGTAAAATTGCAGTTGAAACTGCGTGTCTTGAGTACAGTAGAGGTGGGCGGAATTCGTGG
f__Prevotellaceae.g__Prevotella_ASV02950	Gender	male	-0.071031	0.0330446	161	22	0.0331228	0.185014	TACGGAAGGTCCAGGCGTTATCCGGATTTATTGGGTTTAAAGGGAGTGTAGGCGGTTGGTTAAGCGTGTTGTGAAATGTAGATGCTCAACATCTGACTTGCAGCGCGAACTGGCTGACTTGAGTACACACAACGTAGGCGGAATTCATGG
f__Actinomycetaceae.g__Actinomyces_ASV08231	Group	Urban	-0.192365	0.0897752	161	49	0.0336753	0.187209	TACGTAGGGCGCAAGCGTTGTCCGGAATTATTGGGCGTAAAGAGCTCGTAGGCGGCTGGTCGCGTCTGTCGTGAAAACTTCCGGCTCAACCGGGGGCTTGCGGTGGGTACGGGCCGGCTAGAGTGCGGTAGGGGTAACTGGAACTCCTGG
f__Bacteroidaceae.g__Bacteroides_ASV04107	Gender	male	0.188367	0.0882948	161	21	0.0344465	0.190593	TACGGAGGATCCGAGCGTTATCCGGATTTATTGGGTTTAAAGGGAGCGTAGGTGGACATGTAAGTCAGTTGTGAAAGTTTGCGGCTCAACCGTAAAATTGCAGTTGATACTGTGTGTCTTGAGTACAGTAGAGGTGGGCGGAATTCGTGG
g__Faecalibacterium.s__prausnitzii_ASV00260	Group	Urban	0.238434	0.11195	161	22	0.0347455	0.191345	AACGTAGGTCACAAGCGTTGTCCGGAATTACTGGGTGTAAAGGGAGCGCAGGCGGGCGATCAAGTTGGAAGTGAAATCCATGGGCTCAACCCATGAACTGCTTTCAAAACTGGTCGTCTTGAGTAGTGCAGAGGTAGGCGGAATTCCCGG
o__Clostridiales.f__Ruminococcaceae_ASV13818	Group	Urban	0.212778	0.100164	161	42	0.035211	0.193002	TACGTAGGTGGCAAGCGTTGTCCGGATTTACTGGGTGTAAAGGGCGTGTAGGCGGAGATGCAAGTCAGATGTGAAATCCTCGGGCTTAACCCGGGAACTGCATTTGAAACTGTATCCCTTGAGTATCGGAGAGGCAGGCGGAATTCCTAG
f__Ruminococcaceae.g__Ruminococcus_ASV07566	Group	Urban	0.317226	0.149673	161	108	0.0356239	0.194357	TACGTAGGGAGCAAGCGTTGTCCGGATTTACTGGGTGTAAAGGGTGCGTAGGCGGCTAGGCAAGTCAGACGTGAAAACCATGGGCTCAACCTGTGGACTGCGTTTGAAACTGTTTAGCTTGAGTGAAGTAGAGGTAGGCGGAATTCCCGG
o__Clostridiales.f__Ruminococcaceae_ASV13851	Group	Urban	0.143459	0.0699662	161	19	0.0419878	0.216016	TACGTAGGTGGCAAGCGTTGTCCGGATTTACTGGGTGTAAAGGGCGTGTAGGCGGGAAGACAGGTCAGATGTGAAATGTCGGGGCTCAACCCCGGAACTGCATTTGAAACCGTTTTTCTTGAGTATCGGAGAGGCAGGCGGAATTCCTAG
o__Clostridiales.f__Ruminococcaceae_ASV13851	Age	Age	0.0618981	0.0295884	161	19	0.0380502	0.204738	TACGTAGGTGGCAAGCGTTGTCCGGATTTACTGGGTGTAAAGGGCGTGTAGGCGGGAAGACAGGTCAGATGTGAAATGTCGGGGCTCAACCCCGGAACTGCATTTGAAACCGTTTTTCTTGAGTATCGGAGAGGCAGGCGGAATTCCTAG
f__Lachnospiraceae.g__.Ruminococcus._ASV15320	Group	Urban	0.268879	0.129419	161	19	0.0393749	0.208417	TACGTATGGTGCAAGCGTTATCCGGATTTACTGGGTGTAAAGGGAGCGTAGACGGAGTGGCAAGTCTGATGTGAAAACCCGGGGCTCAACCTCGGGACTGCATTGGAAACTGTCAATCTAGAGTACCGGAGAGGTAAGCGGAATTCCTAG
g__.Eubacterium..s__biforme_ASV14129	Group	Urban	0.32817	0.157596	161	37	0.0389329	0.208417	TACGTAGGTGGCGAGCGTTATCCGGAATGATTGGGCGTAAAGGGTGCGTAGGTGGCAGAACAAGTCTGGAGTAAAAGGTATGGGCTCAACCCGTACTGGCTCTGGAAACTGTTCAGCTAGAGAACAGAAGAGGACGGCGGAACTCCATGT
c__Clostridia.o__Clostridiales_ASV10351	Gender	male	-0.167907	0.0807258	161	21	0.0391533	0.208417	TACGTAGGGGGCAAGCGTTGTCCGGAATGATTGGGCGTAAAGGGCGCGTAGGCGGCCTGGTAAGTTTGAAGTGAAAGTCCTTCTTTTAAGGAGGGAACTGCTTTGAAAACTGTCGGGCTTGAGTGCAGGAGAGGTAAGCGGAATTCCCGG
f__Lachnospiraceae.g__Blautia_ASV09039	Group	Urban	0.399658	0.192859	161	44	0.0398749	0.209745	TACGTAGGGGGCAAGCGTTATCCGGATTTACTGGGTGTAAAGGGAGCGTAGACGGAGCAGCAAGTCTGATGTGAAAGGCGGGGGCTCAACCCCCGGACTGCATTGGAAACTGTTGATCTTGAGTACCGGAGAGGTAAGCGGAATTCCTAG
o__Clostridiales.f__Ruminococcaceae_ASV00328	Group	Urban	0.111844	0.0542385	161	23	0.0408475	0.213783	AACGTAGGTGGCAAGCGTTGTCCGGAATTACTGGGTGTAAAGGGAGCGCAGGCGGATTTGCAAGTTGGAAGTGAAACTCATGGGCTCAACCCATGAACTGCTTTCAAAACTGCAGATCTTGAGTGGTGTAGAGGTAGGCGGAATTCCCGG
g__.Eubacterium..s__biforme_ASV14141	Age	Age	0.141094	0.0688056	161	33	0.0419673	0.216016	TACGTAGGTGGCGAGCGTTATCCGGAATGATTGGGCGTAAAGGGTGCGTAGGTGGCAGATCAAGTCTGGAGTAAAAGGTATGGGCTCAACCCGTACTGGCTCTGGAAACTGATCAGCTAGAGAACAGAAGAGGACGGCGGAACTCCATGT
f__Bacteroidaceae.g__Bacteroides_ASV03957	Group	Urban	0.378003	0.184143	161	55	0.0417551	0.216016	TACGGAGGATCCGAGCGTTATCCGGATTTATTGGGTTTAAAGGGAGCGTAGATGGGTTGTTAAGTCAGTTGTGAAAGTTTGCGGCTCAACCGTAAAATTGCAATTGATACTGGCAGTCTTGAGTACAGTTGAGGTAGGCGGAATTCGTGG
g__Pseudomonas.s__veronii_ASV01288	Group	Urban	0.148826	0.0731622	161	47	0.0436149	0.222436	TACAGAGGGTGCAAGCGTTAATCGGAATTACTGGGCGTAAAGCGCGCGTAGGTGGTTTGTTAAGTTGGATGTGAAATCCCCGGGCTCAACCTGGGAACTGCATTCAAAACTGACTGACTAGAGTATGGTAGAGGGTGGTGGAATTTCCTG
o__Lactobacillales.f__Leuconostocaceae_ASV15664	Group	Urban	0.266892	0.131679	161	78	0.0443714	0.225315	TACGTATGTTCCAAGCGTTATCCGGATTTATTGGGCGTAAAGCGAGCGCAGACGGTTATTTAAGTCTGAAGTGAAAGCCCTCAGCTCAACTGAGGAATTGCTTTGGAAACTGGATGACTTGAGTGCAGTAGAGGAAAGTGGAACTCCATG
g__Parabacteroides.s__distasonis_ASV04229	Gender	male	-0.222552	0.110093	161	47	0.0449274	0.227154	TACGGAGGATCCGAGCGTTATCCGGATTTATTGGGTTTAAAGGGTGCGTAGGCGGCCTTTTAAGTCAGCGGTGAAAGTCTGTGGCTCAACCATAGAATTGCCGTTGAAACTGGGAGGCTTGAGTATGTTTGAGGCAGGCGGAATGCGTGG
c__Clostridia.o__Clostridiales_ASV08590	Group	Urban	0.154644	0.0769224	161	29	0.0461025	0.23012	TACGTAGGGGGCAAGCGTTATCCGGAATTACTGGGTGTAAAGGGTGAGTAGGCGGCATGACAAGTAAGATGTGAAAGCCCGTGGCTTAACCACGGGATTGCATTTTAAACTGTTGAGCTAGAGTACAGGAGAGGAAAGCGGAATTCCCAG
f__Lachnospiraceae.g__Lachnospira_ASV14988	Age	Age	0.054598	0.0272151	161	20	0.0465557	0.231397	TACGTATGGAGCAAGCGTTATCCGGATTTACTGGGTGTAAAGGGAGTGTAGGTGGTATCACAAGTCAGAAGTGAAAGCCCGGGGCTCAACCCCGGGACTGCTTTTGAAACTGTGGAACTGGAGTGCAGGAGAGGTAAGTGGAATTCCTAG
f__Lachnospiraceae.g__.Ruminococcus._ASV15318	Group	Urban	0.39301	0.196284	161	47	0.0469796	0.23252	TACGTATGGTGCAAGCGTTATCCGGATTTACTGGGTGTAAAGGGAGCGTAGACGGAGTGGCAAGTCTGATGTGAAAACCCGGGGCTCAACCCCGGGACTGCATTGGAAACTGTCAATCTGGAGTACCGGAGAGGTAAGCGGAATTCCTAG
f__Streptococcaceae.g__Streptococcus_ASV12252	Age	Age	-0.128683	0.0647306	161	156	0.0485524	0.2373	TACGTAGGTCCCGAGCGTTATCCGGATTTATTGGGCGTAAAGCGAGCGCAGGCGGTTAGATAAGTCTGAAGTTAAAGGCTGTGGCTTAACCATAGTACGCTTTGGAAACTGTTTAACTTGAGTGCAGAAGGGGAGAGTGGAATTCCATGT
o__Clostridiales.f__Lachnospiraceae_ASV08795	Group	Urban	0.186175	0.0939189	161	30	0.049191	0.239423	TACGTAGGGGGCAAGCGTTATCCGGATTTACTGGGTGTAAAGGGAGCGCAGACGGCACTGCAAGTCTGAAGTGAAAGCCCGGGGCTCAACCCCGGGACTGCTTTGGAAACTGTAGGGCTAGAGTGCTGGAGAGGCAAGCGGAATTCCTAG
g__Streptococcus.s__alactolyticus_ASV12295	Age	Age	0.16089	0.081422	161	38	0.0499067	0.241903	TACGTAGGTCCCGAGCGTTGTCCGGATTTATTGGGCGTAAAGCGAGCGCAGGCGGTTTAATAAGTCTGAAGTTAAAGGCAGTGGCTTAACCATTGTTCGCTTTGGAAACTGTTAAACTTGAGTGCAGAAGGGGAGAGTGGAATTCCATGT
o__Clostridiales.f__Ruminococcaceae_ASV13027	Group	Urban	0.288432	0.146182	161	35	0.05024	0.242516	TACGTAGGTGGCAAGCGTTGTCCGGAATTACTGGGTGTAAAGGGAGCGTAGGCGGGATGCCAAGTCAGCTGTGAAAACTATGGGCTTAACTTGTAGACTGCAGTTGAAACTGGTATTCTTGAGTGAAGTAGAGGTTGGCGGAATTCCGAG

## Sheet: Israel CD maaslin_Fig.S4
Maaslin2 analysis of Israel biopsy and stool 16S CD and control samples controlling for age, gender, location and patient ID
ASV_taxonomy	metadata	value	coef	stderr	N	N.not.0	pval	qval	ASV
f__Streptococcaceae.g__Streptococcus_ASV12277	location	Stool	-3.67642	0.435349	158	103	1.27766e-13	2.02382e-10	TACGTAGGTCCCGAGCGTTGTCCGGATTTATTGGGCGTAAAGCGAGCGCAGGCGGTTAGATAAGTCTGAAGTTAAAGGCTGTGGCTTAACCATAGTACGCTTTGGAAACTGTTTAACTTGAGTGCAAGAGGGGAGAGTGGAATTCCATGT
f__Clostridiaceae.g__Clostridium_ASV12376	location	Stool	2.93756	0.382724	158	64	6.54302e-12	5.18207e-09	TACGTAGGTGACAAGCGTTGTCCGGATTTACTGGGTGTAAAGGGCGCGTAGGCGGACTGTCAAGTCAGTCGTGAAATACCGGGGCTTAACCCCGGGGCTGCGATTGAAACTGACAGCCTTGAGTATCGGAGAGGAAAGCGGAATTCCTAG
c__Clostridia.o__Clostridiales_ASV11000	location	Stool	3.19014	0.422102	158	89	1.19495e-11	6.30934e-09	TACGTAGGGGGCTAGCGTTATCCGGAATTACTGGGCGTAAAGGGTGCGTAGGTGGTTTCTTAAGTCAGAGGTGAAAGGCTACGGCTCAACCGTAGTAAGCCTTTGAAACTGGGAAACTTGAGTGCAGGAGAGGAGAGTGGAATTCCTAGT
c__Clostridia.o__Clostridiales_ASV11000	Group	Control	1.35322	0.566882	158	89	0.0208756	0.133335	TACGTAGGGGGCTAGCGTTATCCGGAATTACTGGGCGTAAAGGGTGCGTAGGTGGTTTCTTAAGTCAGAGGTGAAAGGCTACGGCTCAACCGTAGTAAGCCTTTGAAACTGGGAAACTTGAGTGCAGGAGAGGAGAGTGGAATTCCTAGT
f__Pasteurellaceae.g__Pasteurella_ASV06346	location	Stool	1.73804	0.234462	158	31	2.48463e-11	9.83913e-09	TACGGAGGGTGCGAGCGTTAATCGGAATAACTGGGCGTAAAGGGCACGCAGGCGGACTTTTAAGTGAGATGTGAAATCCCCGAGCTTAACTTGGGAACTGCATTTCAGACTGGGAGTCTAGAGTACTTTAGGGAGGGGTAGAATTCCACG
f__Pasteurellaceae.g__Pasteurella_ASV06346	Group	Control	0.512037	0.260473	158	31	0.0554032	0.245823	TACGGAGGGTGCGAGCGTTAATCGGAATAACTGGGCGTAAAGGGCACGCAGGCGGACTTTTAAGTGAGATGTGAAATCCCCGAGCTTAACTTGGGAACTGCATTTCAGACTGGGAGTCTAGAGTACTTTAGGGAGGGGTAGAATTCCACG
o__Bacteroidales.f__Rikenellaceae_ASV03791	location	Stool	2.34871	0.332464	158	40	1.61054e-10	4.54816e-08	TACGGAGGATCCAAGCGTTATCCGGATTTATTGGGTTTAAAGGGTGCGTAGGCGGTTTAGTAAGTCAGCGGTGAAATTTTGGTGCTTAACACCAAACGTGCCGTTGATACTGCTGGGCTAGAGAGTAGTTGCGGTAGGCGGAATGTATGG
o__Bacteroidales.f__Rikenellaceae_ASV03791	Group	Control	0.952092	0.420513	158	40	0.0285114	0.160149	TACGGAGGATCCAAGCGTTATCCGGATTTATTGGGTTTAAAGGGTGCGTAGGCGGTTTAGTAAGTCAGCGGTGAAATTTTGGTGCTTAACACCAAACGTGCCGTTGATACTGCTGGGCTAGAGAGTAGTTGCGGTAGGCGGAATGTATGG
f__Sinobacteraceae.g__Nevskia_ASV01319	location	Stool	-2.55034	0.362906	158	48	1.72279e-10	4.54816e-08	TACAGAGGGTGCAAGCGTTAATCGGATTTACTGGGCGTAAAGCGTGCGTAGGCGGTTCGTTAAGTCGATTGTGAAAGCCCTGGGCTTAACCTGGGAATTGCAGTCGATACTGGCGGACTAGAGAACGGTAGAGGGAGGCGGAACTCCAGG
g__Collinsella.s__aerofaciens_ASV10576	location	Stool	-2.76666	0.407749	158	93	6.23199e-10	1.41021e-07	TACGTAGGGGGCGAGCGTTATCCGGATTCATTGGGCGTAAAGCGCGCGTAGGCGGCCCGGCAGGCCGGGGGTCGAAGCGGGGGGCTCAACCCCCCGAAGCCCCCGGAACCTCCGCGGCTTGGGTCCGGTAGGGGAGGGTGGAACACCCGG
g__Collinsella.s__aerofaciens_ASV10576	Age	Age	0.731627	0.348501	158	93	0.0407086	0.206014	TACGTAGGGGGCGAGCGTTATCCGGATTCATTGGGCGTAAAGCGCGCGTAGGCGGCCCGGCAGGCCGGGGGTCGAAGCGGGGGGCTCAACCCCCCGAAGCCCCCGGAACCTCCGCGGCTTGGGTCCGGTAGGGGAGGGTGGAACACCCGG
g__Collinsella.s__aerofaciens_ASV10576	Gender	male	1.56097	0.721724	158	93	0.0355044	0.187463	TACGTAGGGGGCGAGCGTTATCCGGATTCATTGGGCGTAAAGCGCGCGTAGGCGGCCCGGCAGGCCGGGGGTCGAAGCGGGGGGCTCAACCCCCCGAAGCCCCCGGAACCTCCGCGGCTTGGGTCCGGTAGGGGAGGGTGGAACACCCGG
o__Clostridiales.f__Lachnospiraceae_ASV09510	location	Stool	-2.89641	0.43544	158	98	1.2468e-09	2.46867e-07	TACGTAGGGGGCAAGCGTTATCCGGATTTACTGGGTGTAAAGGGAGCGTAGACGGCGAGACAAGTCTGAAGTGAAAGCCCGGGGCTCAACCCCGGGACTGCTTTGGAAACTGCCTTGCTAGAGTGCTGGAGAGGTAAGTGGAATTCCTAG
o__Clostridiales.f__Lachnospiraceae_ASV09510	Group	Control	2.10938	0.901929	158	98	0.0233914	0.141962	TACGTAGGGGGCAAGCGTTATCCGGATTTACTGGGTGTAAAGGGAGCGTAGACGGCGAGACAAGTCTGAAGTGAAAGCCCGGGGCTCAACCCCGGGACTGCTTTGGAAACTGCCTTGCTAGAGTGCTGGAGAGGTAAGTGGAATTCCTAG
g__Clostridium.s__symbiosum_ASV09780	Age	Age	-1.05453	0.409783	158	77	0.0128471	0.0913649	TACGTAGGGGGCAAGCGTTATCCGGATTTACTGGGTGTAAAGGGAGCGTAGACGGTAAAGCAAGTCTGAAGTGAAAGCCCGCGGCTCAACTGCGGGACTGCTTTGGAAACTGTTTAACTGGAGTGTCGGAGAGGTAAGTGGAATTCCTAG
g__Clostridium.s__symbiosum_ASV09780	location	Stool	-2.64825	0.401967	158	77	1.58018e-09	2.78112e-07	TACGTAGGGGGCAAGCGTTATCCGGATTTACTGGGTGTAAAGGGAGCGTAGACGGTAAAGCAAGTCTGAAGTGAAAGCCCGCGGCTCAACTGCGGGACTGCTTTGGAAACTGTTTAACTGGAGTGTCGGAGAGGTAAGTGGAATTCCTAG
g__Clostridium.s__symbiosum_ASV09780	Gender	male	-1.96879	0.852523	158	77	0.0249387	0.146851	TACGTAGGGGGCAAGCGTTATCCGGATTTACTGGGTGTAAAGGGAGCGTAGACGGTAAAGCAAGTCTGAAGTGAAAGCCCGCGGCTCAACTGCGGGACTGCTTTGGAAACTGTTTAACTGGAGTGTCGGAGAGGTAAGTGGAATTCCTAG
f__Lachnospiraceae.g__.Ruminococcus._ASV15315	location	Stool	-2.01509	0.307596	158	118	2.16283e-09	3.11447e-07	TACGTATGGTGCAAGCGTTATCCGGATTTACTGGGTGTAAAGGGAGCGTAGACGGAGTGGCAAGTCTGATGTGAAAACCCGGGGCTCAACCCCGGGACTGCATTGGAAACTGTCAATCTAGAGTACCGGAGAGGTAAGCGGAATTCCTAG
g__.Ruminococcus..s__gnavus_ASV09357	location	Stool	-2.67726	0.408912	158	128	2.06348e-09	3.11447e-07	TACGTAGGGGGCAAGCGTTATCCGGATTTACTGGGTGTAAAGGGAGCGTAGACGGCATGGCAAGCCAGATGTGAAAGCCCGGGGCTCAACCCCGGGACTGCATTTGGAACTGTCAGGCTAGAGTGTCGGAGAGGAAAGCGGAATTCCTAG
o__Clostridiales.f__Lachnospiraceae_ASV08906	location	Stool	1.42032	0.227672	158	21	7.15131e-09	9.43973e-07	TACGTAGGGGGCAAGCGTTATCCGGATTTACTGGGTGTAAAGGGAGCGCAGGCGGTGCGGCAAGTCAGATGTGAAAACCCGGGGCTCAACCCCGGGACTGCATTTGAAACTGTCGGACTAGAGTGCCGGAGAGGTAAGTGGAATTCCTAG
f__Lachnospiraceae.g__Lachnospira_ASV14941	location	Stool	2.2341	0.371024	158	69	2.33864e-08	2.6157e-06	TACGTATGGAGCAAGCGTTATCCGGATTTACTGGGTGTAAAGGGAGTGTAGGTGGCCAGGCAAGTCAGAAGTGAAAGCCCGGGGCTCAACCCCGGGACTGCTTTTGAAACTGCAGGGCTAGAGTGCAGGAGGGGCAAGTGGAATTCCTAG
g__Veillonella.s__dispar_ASV13187	location	Stool	-2.99234	0.496268	158	110	2.24752e-08	2.6157e-06	TACGTAGGTGGCAAGCGTTGTCCGGAATTATTGGGCGTAAAGCGCGCGCAGGCGGATTGGTCAGTCTGTCTTAAAAGTTCGGGGCTTAACCCCGTGATGGGATGGAAACTGCCAATCTAGAGTATCGGAGAGGAAAGTGGAATTCCTAGT
o__Clostridiales.f__Lachnospiraceae_ASV08829	location	Stool	-2.37937	0.395941	158	120	2.47699e-08	2.6157e-06	TACGTAGGGGGCAAGCGTTATCCGGATTTACTGGGTGTAAAGGGAGCGCAGACGGCGATGCAAGTCTGGAGTGAAAGCCCGGGGCTCAACCCCGGGACTGCTTTGGAAACTGTATGGCTAGAGTGCTGGAGAGGCAAGCGGAATTCCTAG
o__Clostridiales.f__Lachnospiraceae_ASV08794	location	Stool	-2.54909	0.425699	158	112	2.84547e-08	2.81702e-06	TACGTAGGGGGCAAGCGTTATCCGGATTTACTGGGTGTAAAGGGAGCGCAGACGGCACTGCAAGTCTGAAGTGAAAGCCCGGGGCTCAACCCCGGGACTGCTTTGGAAACTGTAGAGCTAGAGTGCTGGAGAGGCAAGCGGAATTCCTAG
g__Faecalibacterium.s__prausnitzii_ASV00238	location	Stool	-2.21902	0.382235	158	126	6.83908e-08	6.37241e-06	AACGTAGGTCACAAGCGTTGTCCGGAATTACTGGGTGTAAAGGGAGCGCAGGCGGGAGAACAAGTTGGAAGTGAAATCCATGGGCTCAACCCATGAACTGCTTTCAAAACTGTTTTTCTTGAGTAGTGCAGAGGTAGGCGGAATTCCCGG
f__Lachnospiraceae.g__Lachnospira_ASV14988	location	Stool	1.80429	0.314488	158	25	7.52257e-08	6.61986e-06	TACGTATGGAGCAAGCGTTATCCGGATTTACTGGGTGTAAAGGGAGTGTAGGTGGTATCACAAGTCAGAAGTGAAAGCCCGGGGCTCAACCCCGGGACTGCTTTTGAAACTGTGGAACTGGAGTGCAGGAGAGGTAAGTGGAATTCCTAG
o__Clostridiales.f__Ruminococcaceae_ASV07190	location	Stool	1.91723	0.334956	158	80	8.45349e-08	7.04754e-06	TACGTAGGGAGCAAGCGTTATCCGGATTTACTGGGTGTAAAGGGCGCGCAGGCGGGCCGGTAAGTTGGAAGTGAAATCTATGGGCTTAACCCATAAACTGCTTTCAAAACTGCTGGTCTTGAGTGATGGAGAGGCAGGCGGAATTCCGTG
o__Lactobacillales.f__Carnobacteriaceae_ASV13955	location	Stool	-2.12417	0.371679	158	69	9.15879e-08	7.25377e-06	TACGTAGGTGGCAAGCGTTGTCCGGATTTATTGGGCGTAAAGCGAGCGCAGGCGGTTCCTTAAGTCTGATGTGAAAGCCCCCGGCTCAACCGGGGAGGGTCATTGGAAACTGGGGAACTTGAGTGCAGAAGAGGAGAGTGGAATTCCATG
.f__Chitinophagaceae.g__Sediminibacterium_ASV06023	location	Stool	-2.22015	0.389374	158	43	1.05022e-07	7.92167e-06	TACGGAGGGTGCAAGCGTTATCCGGATTCACTGGGTTTAAAGGGTGCGTAGGCGGGCGTATAAGTCAGTGGTGAAATCCTGGAGCTTAACTCCAGAACTGCCATTGATACTATATGTCTTGAATATGGTGGAGGTAAGCGGAATATGTCA
f__Lachnospiraceae.g__Coprococcus_ASV10207	location	Stool	1.75927	0.316417	158	32	1.90384e-07	1.37077e-05	TACGTAGGGGGCAAGCGTTATCCGGATTTACTGGGTGTAAAGGGTGCGTAGGTGGCAAGGCAAGTCAGATGTGAAAGCCCGGGGCTCAACCCCGGTACTGCATTTGAAACTGTCTAGCTAGAGTGCAGGAGAGGTAAGCGGAATTCCTAG
g__Faecalibacterium.s__prausnitzii_ASV00156	location	Stool	2.88461	0.529082	158	94	3.044e-07	2.09639e-05	AACGTAGGGTGCAAGCGTTGTCCGGAATTACTGGGTGTAAAGGGAGCGCAGGCGGGAAGACAAGTTGGAAGTGAAAACCATGGGCTCAACCCATGAATTGCTTTCAAAACTGTTTTTCTTGAGTAGTGCAGAGGTAGATGGAATTCCCGG
f__Veillonellaceae.g__Phascolarctobacterium_ASV14536	location	Stool	-1.97278	0.362938	158	95	3.538e-07	2.33508e-05	TACGTAGGTGGCGAGCGTTGTCCGGAATTATTGGGCGTAAAGAGCATGTAGGCGGCTTAATAAGTCGAGCGTGAAAATGCGGGGCTCAACCCCGTATGGCGCTGGAAACTGTTAGGCTTGAGTGCAGGAGAGGAAAGGGGAATTCCCAGT
f__Ruminococcaceae.g__Oscillospira_ASV12734	location	Stool	-1.94018	0.369151	158	136	7.42709e-07	4.7058e-05	TACGTAGGTGGCAAGCGTTATCCGGATTTACTGGGTGTAAAGGGCGTGTAGGCGGGATTGCAAGTCAGATGTGAAAACTGGGGGCTCAACCTCCAGCCTGCATTTGAAACTGTAGTTCTTGAGTGCTGGAGAGGCAATCGGAATTCCGTG
f__Ruminococcaceae.g__Oscillospira_ASV12734	Age	Age	-0.720693	0.309835	158	136	0.0240602	0.144066	TACGTAGGTGGCAAGCGTTATCCGGATTTACTGGGTGTAAAGGGCGTGTAGGCGGGATTGCAAGTCAGATGTGAAAACTGGGGGCTCAACCTCCAGCCTGCATTTGAAACTGTAGTTCTTGAGTGCTGGAGAGGCAATCGGAATTCCGTG
f__Ruminococcaceae.g__Oscillospira_ASV12734	Gender	male	-1.8887	0.641292	158	136	0.00497939	0.04992	TACGTAGGTGGCAAGCGTTATCCGGATTTACTGGGTGTAAAGGGCGTGTAGGCGGGATTGCAAGTCAGATGTGAAAACTGGGGGCTCAACCTCCAGCCTGCATTTGAAACTGTAGTTCTTGAGTGCTGGAGAGGCAATCGGAATTCCGTG
c__Elusimicrobia.o__Elusimicrobiales_ASV00710	location	Stool	-1.42129	0.27165	158	35	7.92991e-07	4.83115e-05	GACATAGGTGGCAAGCGTTATTCGGAATTACTAGGCGTAAAGCGAGTGTAGGCGGACTCTTAAGTCCGACGTTAAATCTCCCGGCTTAACTGGGAGCTGTCGTCGGATACTGAGAGCCTCGAATGGGGTAGGGGGCAGCGGAATTCCCGG
c__Elusimicrobia.o__Elusimicrobiales_ASV00710	Group	Control	-0.791031	0.395242	158	35	0.0508313	0.234743	GACATAGGTGGCAAGCGTTATTCGGAATTACTAGGCGTAAAGCGAGTGTAGGCGGACTCTTAAGTCCGACGTTAAATCTCCCGGCTTAACTGGGAGCTGTCGTCGGATACTGAGAGCCTCGAATGGGGTAGGGGGCAGCGGAATTCCCGG
f__Staphylococcaceae.g__Staphylococcus_ASV12549	location	Stool	-1.96709	0.377563	158	44	8.51665e-07	4.99643e-05	TACGTAGGTGGCAAGCGTTATCCGGAATTATTGGGCGTAAAGCGCGCGTAGGCGGTTTTTTAAGTCTGATGTGAAAGCCCACGGCTCAACCGTGGAGGGTCATTGGAAACTGGAAAACTTGAGTGCAGAAGAGGAAAGTGGAATTCCATG
o__Caulobacterales.f__Caulobacteraceae_ASV02082	location	Stool	-1.75183	0.336221	158	35	9.01486e-07	5.09984e-05	TACGAAGGGGGCTAGCGTTGCTCGGAATTACTGGGCGTAAAGGGCGCGTAGGCGGACAGTTAAGTTGGGGGTGAAAGCCCGGGGCTCAACCTCGGAAATGCCTTCAATACTGGCTGTCTTGAGTACGGGAGAGGTGAGTGGAACTCCGAG
o__Caulobacterales.f__Caulobacteraceae_ASV02082	Group	Control	-1.1132	0.526479	158	35	0.0397279	0.201695	TACGAAGGGGGCTAGCGTTGCTCGGAATTACTGGGCGTAAAGGGCGCGTAGGCGGACAGTTAAGTTGGGGGTGAAAGCCCGGGGCTCAACCTCGGAAATGCCTTCAATACTGGCTGTCTTGAGTACGGGAGAGGTGAGTGGAACTCCGAG
o__Bacteroidales.f__Rikenellaceae_ASV04278	location	Stool	1.33859	0.269387	158	38	2.76176e-06	0.000150849	TACGGAGGATCCGAGCGTTATCCGGATTTATTGGGTTTAAAGGGTGCGTAGGCTGTTTTTTAAGTTAGAGGTGAAAGCTCGACGCTCAACGTCGAAATTGCCTCTGATACTGAGAGACTAGAGTGTAGTTGCGGAAGGCGGAATGTGTGG
f__Bacteroidaceae.g__Bacteroides_ASV04093	location	Stool	-1.91634	0.387755	158	136	2.90433e-06	0.000153349	TACGGAGGATCCGAGCGTTATCCGGATTTATTGGGTTTAAAGGGAGCGTAGGTGGACAGTTAAGTCAGTTGTGAAAGTTTGCGGCTCAACCGTAAAATTGCAGTTGATACTGGCTGTCTTGAGTACAGTAGAGGTGGGCGGAATTCGTGG
f__Bacteroidaceae.g__Bacteroides_ASV04093	Gender	male	-2.1225	0.903494	158	136	0.0229324	0.140794	TACGGAGGATCCGAGCGTTATCCGGATTTATTGGGTTTAAAGGGAGCGTAGGTGGACAGTTAAGTCAGTTGTGAAAGTTTGCGGCTCAACCGTAAAATTGCAGTTGATACTGGCTGTCTTGAGTACAGTAGAGGTGGGCGGAATTCGTGG
o__Clostridiales.f__Ruminococcaceae_ASV07178	location	Stool	1.56532	0.318416	158	50	3.02933e-06	0.000154789	TACGTAGGGAGCAAGCGTTATCCGGATTTACTGGGTGTAAAGGGCGCGCAGGCGGGCCGGCAAGTTGGAAGTGAAATCTATGGGCTTAACCCATAAACTGCTTTCAAAACTGCTGGTCTTGAGTGATGGAGAGGCAGGCGGAATTCCGTG
f__Micrococcaceae.g__Micrococcus_ASV11958	location	Stool	-1.6918	0.356882	158	42	4.83904e-06	0.000239533	TACGTAGGGTGCGAGCGTTATCCGGAATTATTGGGCGTAAAGAGCTCGTAGGCGGTTTGTCGCGTCTGTCGTGAAAGTCCGGGGCTTAACCCCGGATCTGCGGTGGGTACGGGCAGACTAGAGTGCAGTAGGGGAGACTGGAATTCCTGG
o__Clostridiales.f__Ruminococcaceae_ASV13030	Group	Control	0.786121	0.280109	158	21	0.00566046	0.0538961	TACGTAGGTGGCAAGCGTTGTCCGGAATTACTGGGTGTAAAGGGAGCGTAGGCGGGCAGGCAAGTCAGGCGTGAAATATATCGGCTCAACCGGTAACGGCGCTTGAAACTGCAGGTCTTGAGTGAAGTAGAGGTTGGCGGAATTCCTAGT
o__Clostridiales.f__Ruminococcaceae_ASV13030	Age	Age	0.659926	0.140714	158	21	6.01278e-06	0.000288613	TACGTAGGTGGCAAGCGTTGTCCGGAATTACTGGGTGTAAAGGGAGCGTAGGCGGGCAGGCAAGTCAGGCGTGAAATATATCGGCTCAACCGGTAACGGCGCTTGAAACTGCAGGTCTTGAGTGAAGTAGAGGTTGGCGGAATTCCTAGT
c__Clostridia.o__Clostridiales_ASV15397	location	Stool	1.60956	0.342611	158	78	7.8743e-06	0.00036685	TACGTATGGTGCAAGCGTTATCCGGATTTACTGGGTGTAAAGGGAGCGTAGGTGGCAAGGCAAGCCAGAAGTGAAAACCCGGGGCTCAACCGCGGGATTGCTTTTGGAACTGTCATGCTAGAGTGCAGGAGGGGTGAGCGGAATTCCTAG
f__Moraxellaceae.g__Enhydrobacter_ASV01353	location	Stool	-1.62517	0.351508	158	38	9.86568e-06	0.000446492	TACAGAGGGTGCGAGCGTTAATCGGAATTACTGGGCGTAAAGCGAGTGTAGGTGGCTCATTAAGTCACATGTGAAATCCCCGGGCTTAACCTGGGAACTGCATGTGATACTGGTGGTGCTAGAATATGTGAGAGGGAAGTAGAATTCCAG
g__Clostridium.s__paraputrificum_ASV13476	location	Stool	-1.3747	0.297288	158	49	1.05285e-05	0.000463255	TACGTAGGTGGCAAGCGTTGTCCGGATTTACTGGGCGTAAAGGGAGCGTAGGCGGATTTTTAAGTGGGATGTGAAATACCCGGGCTCAACCTGGGTGCTGCATTCCAAACTGGAAATCTAGAGTGCAGGAGGGGAAAGTGGAATTCCTAG
f__Sinobacteraceae.g__Nevskia_ASV01424	location	Stool	-1.38608	0.302368	158	29	1.16604e-05	0.00049919	TACAGAGGGTGCGAGCGTTAATCGGATTTACTGGGCGTAAAGCGTGCGTAGGCGGTTCGTTAAGTCGGTTGTGAAAGCCCTGGGCTTAACCTGGGAATTGCAGTCGATACTGATGGACTCGAGAACGGTAGAGGGAGGCGGAACTCCAGG
f__Lachnospiraceae.g__Lachnospira_ASV14962	location	Stool	2.38293	0.533267	158	50	1.82251e-05	0.000759698	TACGTATGGAGCAAGCGTTATCCGGATTTACTGGGTGTAAAGGGAGTGTAGGTGGCCATGCAAGTCAGAAGTGAAAATCCGGGGCTCAACCCCGGAACTGCTTTTGAAACTGTAAGGCTAGAGTGCAGGAGGGGTGAGTGGAATTCCTAG
g__Alistipes.s__indistinctus_ASV03617	location	Stool	1.16143	0.261457	158	26	2.39779e-05	0.000970328	TACGGAGGACCCGAGCGTTATCCGGATTTATTGGGTTTAAAGGGTGCGTAGGCGGATTAGTAAGTTAGAGGTGAAAGCTCGATGCTCAACATCGAAATTGCCTCTGATACTGTTAGTCTAGAGTATAGTTGCGGAAGGCGGAATGTGTGG
f__Bacteroidaceae.g__Bacteroides_ASV03957	Age	Age	1.63864	0.620192	158	87	0.0109183	0.081578	TACGGAGGATCCGAGCGTTATCCGGATTTATTGGGTTTAAAGGGAGCGTAGATGGGTTGTTAAGTCAGTTGTGAAAGTTTGCGGCTCAACCGTAAAATTGCAATTGATACTGGCAGTCTTGAGTACAGTTGAGGTAGGCGGAATTCGTGG
f__Bacteroidaceae.g__Bacteroides_ASV03957	location	Stool	-1.35815	0.307366	158	87	2.45032e-05	0.000970328	TACGGAGGATCCGAGCGTTATCCGGATTTATTGGGTTTAAAGGGAGCGTAGATGGGTTGTTAAGTCAGTTGTGAAAGTTTGCGGCTCAACCGTAAAATTGCAATTGATACTGGCAGTCTTGAGTACAGTTGAGGTAGGCGGAATTCGTGG
g__Bacteroides.s__fragilis_ASV04119	location	Stool	-2.11447	0.485337	158	85	3.03319e-05	0.00110174	TACGGAGGATCCGAGCGTTATCCGGATTTATTGGGTTTAAAGGGAGCGTAGGTGGACTGGTAAGTCAGTTGTGAAAGTTTGCGGCTCAACCGTAAAATTGCAGTTGATACTGTCAGTCTTGAGTACAGTAGAGGTGGGCGGAATTCGTGG
g__Bacteroides.s__fragilis_ASV04119	Age	Age	-1.41155	0.622345	158	85	0.0274546	0.156997	TACGGAGGATCCGAGCGTTATCCGGATTTATTGGGTTTAAAGGGAGCGTAGGTGGACTGGTAAGTCAGTTGTGAAAGTTTGCGGCTCAACCGTAAAATTGCAGTTGATACTGTCAGTCTTGAGTACAGTAGAGGTGGGCGGAATTCGTGG
f__Lachnospiraceae.g__Anaerostipes_ASV15075	location	Stool	1.46215	0.336271	158	44	3.06038e-05	0.00110174	TACGTATGGGGCAAGCGTTATCCGGATTTACTGGGTGTAAAGGGAGCGTAGGCGGCATGGCAAGTCAGAAGTGAAAGCCTGGGGCTCAACCCCGGAATTGCTTTTGAAACTGTCAGGCTAGAGTGTCGGAGGGGTAAGCGGAATTCCTAG
o__Clostridiales.f__Lachnospiraceae_ASV09239	Age	Age	0.829852	0.388394	158	57	0.0372647	0.194169	TACGTAGGGGGCAAGCGTTATCCGGATTTACTGGGTGTAAAGGGAGCGTAGACGGCAGCGCAAGTCTGAAGTGAAAGCCCGGGGCTCAACCCCGGAATGGCTTTGGAAACTGTGCAGCTAGAGTACCGGAGGGGTAAGCGGAATTCCTAG
o__Clostridiales.f__Lachnospiraceae_ASV09239	location	Stool	-1.49405	0.343273	158	57	3.0603e-05	0.00110174	TACGTAGGGGGCAAGCGTTATCCGGATTTACTGGGTGTAAAGGGAGCGTAGACGGCAGCGCAAGTCTGAAGTGAAAGCCCGGGGCTCAACCCCGGAATGGCTTTGGAAACTGTGCAGCTAGAGTACCGGAGGGGTAAGCGGAATTCCTAG
o__Burkholderiales.f__Comamonadaceae_ASV11269	location	Stool	-1.36405	0.312396	158	31	2.9026e-05	0.00110174	TACGTAGGGTGCAAGCGTTAATCGGAATTACTGGGCGTAAAGCGTGCGCAGGCGGTTATGCAAGACAGAGGTGAAATCCCCGGGCTCAACCTGGGAACTGCCTTTGTGACTGCATGGCTAGAGTACGGTAGAGGGGGATGGAATTCCGCG
g__Clostridium.s__lavalense_ASV09372	location	Stool	-1.74951	0.407505	158	59	3.8025e-05	0.00131599	TACGTAGGGGGCAAGCGTTATCCGGATTTACTGGGTGTAAAGGGAGCGTAGACGGCATGGCAAGTCTGAAGTGAAAACCCAGGGCTCAACCCTGGGACTGCTTTGGAAACTGTCAAGCTAGAGTGCAGGAGAGGTAAGTGGAATTCCTAG
g__Clostridium.s__lavalense_ASV09372	Age	Age	-1.03386	0.382644	158	59	0.0092204	0.0723025	TACGTAGGGGGCAAGCGTTATCCGGATTTACTGGGTGTAAAGGGAGCGTAGACGGCATGGCAAGTCTGAAGTGAAAACCCAGGGCTCAACCCTGGGACTGCTTTGGAAACTGTCAAGCTAGAGTGCAGGAGAGGTAAGTGGAATTCCTAG
g__Clostridium.s__lavalense_ASV09372	Gender	male	-1.82749	0.79451	158	59	0.0255725	0.149472	TACGTAGGGGGCAAGCGTTATCCGGATTTACTGGGTGTAAAGGGAGCGTAGACGGCATGGCAAGTCTGAAGTGAAAACCCAGGGCTCAACCCTGGGACTGCTTTGGAAACTGTCAAGCTAGAGTGCAGGAGAGGTAAGTGGAATTCCTAG
g__Faecalibacterium.s__prausnitzii_ASV00260	Age	Age	1.94623	0.432222	158	74	3.82168e-05	0.00131599	AACGTAGGTCACAAGCGTTGTCCGGAATTACTGGGTGTAAAGGGAGCGCAGGCGGGCGATCAAGTTGGAAGTGAAATCCATGGGCTCAACCCATGAACTGCTTTCAAAACTGGTCGTCTTGAGTAGTGCAGAGGTAGGCGGAATTCCCGG
g__Faecalibacterium.s__prausnitzii_ASV00260	location	Stool	-1.40502	0.445264	158	74	0.00207342	0.0267016	AACGTAGGTCACAAGCGTTGTCCGGAATTACTGGGTGTAAAGGGAGCGCAGGCGGGCGATCAAGTTGGAAGTGAAATCCATGGGCTCAACCCATGAACTGCTTTCAAAACTGGTCGTCTTGAGTAGTGCAGAGGTAGGCGGAATTCCCGG
o__Clostridiales.f__Lachnospiraceae_ASV09977	location	Stool	1.9918	0.470685	158	79	4.85384e-05	0.00156908	TACGTAGGGGGCAAGCGTTATCCGGATTTACTGGGTGTAAAGGGAGCGTAGACGGTTTTGCAAGTCTGAAGTGAAAGCCCGGGGCTTAACCCCGGGACTGCTTTGGAAACTGTAGAACTAGAGTGCAGGAGAGGTAAGTGGAATTCCTAG
f__Lachnospiraceae.g__Epulopiscium_ASV08602	location	Stool	-1.42301	0.336311	158	28	4.8468e-05	0.00156908	TACGTAGGGGGCAAGCGTTATCCGGAATTACTGGGTGTAAAGGGTGCGTAGGCGGCGATTTAAGTCAGATGTGAAAACTCAGGGCTCAACCTTGAGACTGCATCTGAAACTGAGTTGCTAGAGTGCAGGAGAGGAAAGCGGAATTCCGAG
c__Clostridia.o__Clostridiales_ASV08559	location	Stool	-1.29383	0.305363	158	88	4.82966e-05	0.00156908	TACGTAGGGGGCAAGCGTTATCCGGAATTACTGGGTGTAAAGGGAGCGTAGGCGGCACGCCAAGCCAGATGTGAAAGCCCGAGGCTTAACCTCGCGGATTGCATTTGGAACTGGCGAGCTAGAGTACAGGAGAGGAAAGCGGAATTCCTA
f__Clostridiaceae.g__Clostridium_ASV13462	location	Stool	0.907881	0.215805	158	17	5.17684e-05	0.00164002	TACGTAGGTGGCAAGCGTTGTCCGGATTTACTGGGCGTAAAGGGAGCGTAGGCGGACTTTTAAGTGAGATGTGAAATACCCGGGCTCAACTTGGGTGCTGCATTTCAAACTGGAAGTCTAGAGTGCAGGAGAGGAGAATGGAATTCCTAG
g__.Ruminococcus..s__torques_ASV15337	location	Stool	-1.81836	0.435955	158	107	6.20109e-05	0.00188911	TACGTATGGTGCAAGCGTTATCCGGATTTACTGGGTGTAAAGGGAGCGTAGACGGATGGGCAAGTCTGATGTGAAAACCCGGGGCTCAACCCCGGGACTGCATTGGAAACTGTTCATCTAGAGTGCTGGAGAGGTAAGTGGAATTCCTAG
c__Solibacteres.o__Solibacterales_ASV07028	Group	Control	-0.91191	0.387804	158	30	0.0223842	0.139045	TACGTAGGCAGCAAGCGTTGTTCGGAATTACTGGGCGTAAAGCGAGTGTAGGCGGTGCGATAAGTTTGGTGTGAAATCTCCCGGCTCAACTGGGAGGGTGCGCCGAAGACTGTCGTGCTTGAGTGTGGGAGAGGTAGGCGGAATTCCTGG
c__Solibacteres.o__Solibacterales_ASV07028	location	Stool	-1.27962	0.30795	158	30	6.20163e-05	0.00188911	TACGTAGGCAGCAAGCGTTGTTCGGAATTACTGGGCGTAAAGCGAGTGTAGGCGGTGCGATAAGTTTGGTGTGAAATCTCCCGGCTCAACTGGGAGGGTGCGCCGAAGACTGTCGTGCTTGAGTGTGGGAGAGGTAGGCGGAATTCCTGG
f__Lachnospiraceae.g__Coprococcus_ASV10076	location	Stool	-1.1043	0.264846	158	52	6.35796e-05	0.00190019	TACGTAGGGGGCAAGCGTTATCCGGATTTACTGGGTGTAAAGGGAGCGTAGGCGGTCTGACAAGTCAGAAGTGAAAGCCCGGGGCTCAACTCCGGGACTGCTTTTGAAACTGCCGGACTAGATTGCAGGAGAGGTAAGTGGAATTCCTAG
f__Lachnospiraceae.g__Coprococcus_ASV10076	Group	Control	1.00403	0.484366	158	52	0.044025	0.213543	TACGTAGGGGGCAAGCGTTATCCGGATTTACTGGGTGTAAAGGGAGCGTAGGCGGTCTGACAAGTCAGAAGTGAAAGCCCGGGGCTCAACTCCGGGACTGCTTTTGAAACTGCCGGACTAGATTGCAGGAGAGGTAAGTGGAATTCCTAG
g__Bacteroides.s__plebeius_ASV04518	location	Stool	-1.53569	0.371177	158	78	7.20163e-05	0.0020916	TACGGAGGATGCGAGCGTTATCCGGATTTATTGGGTTTAAAGGGAGCGCAGACGGGTCGTTAAGTCAGCTGTGAAAGTTTGGGGCTCAACCTTAAAATTGCAGTTGATACTGGCGTCCTTGAGTGCGGTTGAGGTGTGCGGAATTCGTGG
g__Bacteroides.s__plebeius_ASV04518	Gender	male	2.05515	0.970184	158	78	0.0395375	0.201695	TACGGAGGATGCGAGCGTTATCCGGATTTATTGGGTTTAAAGGGAGCGCAGACGGGTCGTTAAGTCAGCTGTGAAAGTTTGGGGCTCAACCTTAAAATTGCAGTTGATACTGGCGTCCTTGAGTGCGGTTGAGGTGTGCGGAATTCGTGG
g__Bacteroides.s__plebeius_ASV04518	Age	Age	1.44389	0.464584	158	78	0.00316896	0.035918	TACGGAGGATGCGAGCGTTATCCGGATTTATTGGGTTTAAAGGGAGCGCAGACGGGTCGTTAAGTCAGCTGTGAAAGTTTGGGGCTCAACCTTAAAATTGCAGTTGATACTGGCGTCCTTGAGTGCGGTTGAGGTGTGCGGAATTCGTGG
g__Sphingobium.s__yanoikuyae_ASV05210	location	Stool	-1.03921	0.252366	158	31	7.2625e-05	0.0020916	TACGGAGGGAGCTAGCGTTGTTCGGAATTACTGGGCGTAAAGCGCACGTAGGCGGCTATTCAAGTCAGAGGTGAAAGCCCGGGGCTCAACCCCGGAACTGCCTTTGAAACTAGATAGCTTGAATCCAGGAGAGGTGAGTGGAATTCCGAG
f__Lachnospiraceae.g__Lachnospira_ASV14966	location	Stool	2.09709	0.512643	158	66	8.08302e-05	0.00228634	TACGTATGGAGCAAGCGTTATCCGGATTTACTGGGTGTAAAGGGAGTGTAGGTGGCCATGCAAGTCAGAAGTGAAAATCCGGGGCTCAACCCCGGAACTGCTTTTGAAACTGTAAGGCTGGAGTGCAGGAGGGGTGAGTGGAATTCCTAG
f__Lachnospiraceae.g__Lachnospira_ASV14966	Group	Control	1.20039	0.567131	158	66	0.0396694	0.201695	TACGTATGGAGCAAGCGTTATCCGGATTTACTGGGTGTAAAGGGAGTGTAGGTGGCCATGCAAGTCAGAAGTGAAAATCCGGGGCTCAACCCCGGAACTGCTTTTGAAACTGTAAGGCTGGAGTGCAGGAGGGGTGAGTGGAATTCCTAG
o__Bacteroidales.f__.Paraprevotellaceae._ASV03375	Gender	male	0.411562	0.190117	158	16	0.0353021	0.187019	TACGGAAGGTCCGGGCGTTATCCGGATTTATTGGGTTTAAAGGGAGCGTAGGCGGGAGATCAAGTCAGTTGTGAAAAGCAGCCGCTCAACGGTTGTCGTGCAGTTGATACTGGTTTTCTTGAGTGCGCGCGAGGATGGTGGAATTTGTGG
o__Bacteroidales.f__.Paraprevotellaceae._ASV03375	Age	Age	0.393799	0.0930346	158	16	9.00704e-05	0.00247745	TACGGAAGGTCCGGGCGTTATCCGGATTTATTGGGTTTAAAGGGAGCGTAGGCGGGAGATCAAGTCAGTTGTGAAAAGCAGCCGCTCAACGGTTGTCGTGCAGTTGATACTGGTTTTCTTGAGTGCGCGCGAGGATGGTGGAATTTGTGG
.f__Leptospiraceae.g__Turneriella_ASV15103	location	Stool	-1.37202	0.338464	158	29	9.07146e-05	0.00247745	TACGTATGGGGCAAGCGTTGTTCGGAATTATTGGGCGTAAAGGGCTCGCAGGTGGTTTGTTAAGTTGGTGGTTTAATCTTTGGGCTCAACCCAAAGTCAGCCTCCAAAACTGGCGAACTTGAGTACGAGAGGGGATAGCGGAATTCTCGG
o__Clostridiales.f__Ruminococcaceae_ASV00331	Gender	male	-0.616669	0.313537	158	18	0.0548336	0.243979	AACGTAGGTGGCAAGCGTTGTCCGGAATTACTGGGTGTAAAGGGAGCGCAGGCGGGAGAGCAAGTTGGGAGTGAAATCTGTGGGCTCAACCCACAAATTGCTTTCAAAACTGTTTTTCTTGAGTGGTGTAGAGGTAGGCGGAATTCCCGG
o__Clostridiales.f__Ruminococcaceae_ASV00331	location	Stool	0.956945	0.237442	158	18	0.0001009	0.00270891	AACGTAGGTGGCAAGCGTTGTCCGGAATTACTGGGTGTAAAGGGAGCGCAGGCGGGAGAGCAAGTTGGGAGTGAAATCTGTGGGCTCAACCCACAAATTGCTTTCAAAACTGTTTTTCTTGAGTGGTGTAGAGGTAGGCGGAATTCCCGG
o__Clostridiales.f__Lachnospiraceae_ASV09489	location	Stool	-1.34589	0.334597	158	92	0.000107553	0.00282825	TACGTAGGGGGCAAGCGTTATCCGGATTTACTGGGTGTAAAGGGAGCGTAGACGGCGACGCAAGTCTGAAGTGAAATACCCGGGCTCAACCTGGGAACTGCTTTGGAAACTGTGTTGCTAGAGTGCTGGAGAGGTAAGCGGAATTCCTAG
o__Rhodospirillales.f__Rhodospirillaceae_ASV02363	location	Stool	-0.898242	0.223778	158	30	0.000108916	0.00282825	TACGAAGGGGGCTAGCGTTGTTCGGAATTACTGGGCGTAAAGGGCGCGTAGGCGGTTTATCAAGTCAGGCGTGAAAGCCCCGGGCTCAACCTGGGAATTGCGCTTGATACTGGTAGACTTGAGTTCGGGAGAGGTGAGTGGAATTCCCAG
g__Bifidobacterium.s__bifidum_ASV08228	location	Stool	-1.33999	0.3433	158	40	0.000161087	0.00411551	TACGTAGGGCGCAAGCGTTATCCGGATTTATTGGGCGTAAAGGGCTCGTAGGCGGCTCGTCGCGTCCGGTGTGAAAGTCCATCGCTTAACGGTGGATCTGCGCCGGGTACGGGCGGGCTGGAGTGCGGTAGGGGAGACTGGAATTCCCGG
f__Bacteroidaceae.g__Bacteroides_ASV04135	location	Stool	1.78584	0.457643	158	123	0.00016496	0.00414757	TACGGAGGATCCGAGCGTTATCCGGATTTATTGGGTTTAAAGGGAGCGTAGGTGGATTGTTAAGTCAGTTGTGAAAGTTTGCGGCTCAACCGTAAAATTGCAGTTGAAACTGGCAGTCTTGAGTACAGTAGAGGTGGGCGGAATTCGTGG
f__Carnobacteriaceae.g__Granulicatella_ASV13932	location	Stool	-1.1043	0.283951	158	31	0.000168537	0.0041713	TACGTAGGTGGCAAGCGTTGTCCGGATTTATTGGGCGTAAAGCGAGCGCAGGCGGTCAATTAAGTCTGATGTGAAAGCCCCCGGCTCAACCGGGGAGGGTCATTGGAAACTGGTTGACTTGAGTGCAGAAGAGGAGAGTGGAATTCCATG
f__Alcaligenaceae.g__Sutterella_ASV11313	Gender	male	-2.19372	1.10798	158	66	0.0533454	0.240861	TACGTAGGGTGCAAGCGTTAATCGGAATTACTGGGCGTAAAGCGTGCGCAGGCGGTTCTGTAAGACAGATGTGAAATCCCCGGGCTCAACCTGGGAATTGCATTTGTGACTGCAGGACTAGAGTTCATCAGAGGGGGGTGGAATTCCAAG
f__Alcaligenaceae.g__Sutterella_ASV11313	Age	Age	1.50299	0.529155	158	66	0.0065029	0.059541	TACGTAGGGTGCAAGCGTTAATCGGAATTACTGGGCGTAAAGCGTGCGCAGGCGGTTCTGTAAGACAGATGTGAAATCCCCGGGCTCAACCTGGGAATTGCATTTGTGACTGCAGGACTAGAGTTCATCAGAGGGGGGTGGAATTCCAAG
f__Alcaligenaceae.g__Sutterella_ASV11313	location	Stool	-1.32924	0.341336	158	66	0.000174586	0.00425452	TACGTAGGGTGCAAGCGTTAATCGGAATTACTGGGCGTAAAGCGTGCGCAGGCGGTTCTGTAAGACAGATGTGAAATCCCCGGGCTCAACCTGGGAATTGCATTTGTGACTGCAGGACTAGAGTTCATCAGAGGGGGGTGGAATTCCAAG
f__Veillonellaceae.g__Megamonas_ASV07056	location	Stool	-1.43627	0.375699	158	66	0.00022415	0.00537959	TACGTAGGCGGCAAGCGTTGTCCGGAATTATTGGGCGTAAAGGGAGCGCAGGCGGGAAACTAAGCGGATCTTAAAAGTGCGGGGCTCAACCCCGTGATGGGGTCCGAACTGGTTTTCTTGAGTGCAGGAGAGGAAAGCGGAATTCCCAGT
c__Clostridia.o__Clostridiales_ASV10849	Group	Control	1.35262	0.53444	158	40	0.0145844	0.100442	TACGTAGGGGGCGAGCGTTGTCCGGAATGATTGGGCGTAAAGGGCGCGTAGGCGGCCTGCTAAGTCTGAAGTGAAAGTCCTGCTTTCAAGGTGGGAAGTGCTTTGGATACTGGTGGGCTGGAGTGCAGGAGAGGAAAGCGGAATTACCGG
c__Clostridia.o__Clostridiales_ASV10849	Age	Age	0.534876	0.260418	158	40	0.0452069	0.215686	TACGTAGGGGGCGAGCGTTGTCCGGAATGATTGGGCGTAAAGGGCGCGTAGGCGGCCTGCTAAGTCTGAAGTGAAAGTCCTGCTTTCAAGGTGGGAAGTGCTTTGGATACTGGTGGGCTGGAGTGCAGGAGAGGAAAGCGGAATTACCGG
c__Clostridia.o__Clostridiales_ASV10849	location	Stool	-0.623355	0.163637	158	40	0.000236186	0.00558387	TACGTAGGGGGCGAGCGTTGTCCGGAATGATTGGGCGTAAAGGGCGCGTAGGCGGCCTGCTAAGTCTGAAGTGAAAGTCCTGCTTTCAAGGTGGGAAGTGCTTTGGATACTGGTGGGCTGGAGTGCAGGAGAGGAAAGCGGAATTACCGG
c__Chloroplast.o__Streptophyta_ASV01111	location	Stool	-1.61305	0.425469	158	35	0.000239791	0.00558571	TACAGAGGATGCAAGCGTTATCCGGAATGATTGGGCGTAAAGCGTCTGTAGGTGGCTTTTTAAGTCCGCCGTCAAATCCCAGGGCTCAACCCTGGACAGGCGGTGGAAACTACCAAGCTGGAGTACGGTAGGGGCAGAGGGAATTTCCGG
f__Veillonellaceae.g__Dialister_ASV13202	Age	Age	0.632027	0.160616	158	34	0.000250797	0.00567517	TACGTAGGTGGCAAGCGTTGTCCGGAATTATTGGGCGTAAAGCGCGCGCAGGCGGCCGTGCAAGTCCATCTTAAAAGCGTGGGGCTTAACCCCATGAGGGGATGGAAACTGCAGGGCTGGAGTGTCGGAGGGGAAAGTGGAATTCCTAGT
f__Veillonellaceae.g__Dialister_ASV13202	location	Stool	0.820204	0.309933	158	34	0.00928634	0.0724609	TACGTAGGTGGCAAGCGTTGTCCGGAATTATTGGGCGTAAAGCGCGCGCAGGCGGCCGTGCAAGTCCATCTTAAAAGCGTGGGGCTTAACCCCATGAGGGGATGGAAACTGCAGGGCTGGAGTGTCGGAGGGGAAAGTGGAATTCCTAGT
c__Alphaproteobacteria.o__Ellin329_ASV02323	location	Stool	-0.515067	0.136201	158	22	0.000248291	0.00567517	TACGAAGGGGGCTAGCGTTGTTCGGAATTACTGGGCGTAAAGCGCGCGCAGGCGGCCATACAAGTCAGGGGTGAAAGCCCGGAGCTCAACTCCGGAATTGCCTTTGAAACTGTTTGGCTTGAGTACGGGAGAGGTGAGTGGAATTCCCAG
g__Aggregatibacter.s__segnis_ASV06365	location	Stool	-1.04044	0.278194	158	30	0.000293979	0.00655863	TACGGAGGGTGCGAGCGTTAATCGGAATAACTGGGCGTAAAGGGCACGCAGGCGGCTATTTAAGTGAGGTGTGAAATCCCCGGGCTTAACCTGGGAATTGCATTTCAGACTGGGTAGCTAGAGTACTTTAGGGAGGGGTAGAATTCCACG
f__Enterococcaceae.g__Enterococcus_ASV13969	location	Stool	-1.34803	0.361079	158	47	0.000298933	0.00657405	TACGTAGGTGGCAAGCGTTGTCCGGATTTATTGGGCGTAAAGCGAGCGCAGGCGGTTTCTTAAGTCTGATGTGAAAGCCCCCGGCTCAACCGGGGAGGGTCATTGGAAACTGGGAGACTTGAGTGCAGAAGAGGAGAGTGGAATTCCATG
o__Clostridiales.f__Lachnospiraceae_ASV09784	Age	Age	1.13768	0.294019	158	101	0.000302971	0.00657405	TACGTAGGGGGCAAGCGTTATCCGGATTTACTGGGTGTAAAGGGAGCGTAGACGGTAAAGCAAGTCTGAAGTGAAAGCCCGGGGCTCAACCCCGGGACTGCTTTGGAAACTGTTTAACTAGAGTGCTGGAGAGGTAAGCGGAATTCCTAG
o__Clostridiales.f__Lachnospiraceae_ASV09784	location	Stool	0.819611	0.415773	158	101	0.0511588	0.234886	TACGTAGGGGGCAAGCGTTATCCGGATTTACTGGGTGTAAAGGGAGCGTAGACGGTAAAGCAAGTCTGAAGTGAAAGCCCGGGGCTCAACCCCGGGACTGCTTTGGAAACTGTTTAACTAGAGTGCTGGAGAGGTAAGCGGAATTCCTAG
g__Clostridium.s__ramosum_ASV12509	location	Stool	-1.14196	0.308285	158	65	0.000337527	0.0072249	TACGTAGGTGGCAAGCGTTATCCGGAATTATTGGGCGTAAAGAGGGAGCAGGCGGCAGCAAGGGTCTGTGGTGAAAGCCTGAAGCTTAACTTCAGTAAGCCATAGAAACCAGGCAGCTAGAGTGCAGGAGAGGATCGTGGAATTCCATGT
f__Lachnospiraceae.g__Dorea_ASV15355	location	Stool	-1.20863	0.329592	158	90	0.000386233	0.00815724	TACGTATGGTGCAAGCGTTATCCGGATTTACTGGGTGTAAAGGGAGCGTAGACGGCTGTGTAAGTCTGAAGTGAAAGCCCGGGGCTCAACCCCGGGACTGCTTTGGAAACTATGCAGCTAGAGTGTCGGAGAGGTAAGTGGAATTCCCAG
f__Lachnospiraceae.g__Dorea_ASV15355	Age	Age	0.862218	0.386399	158	90	0.0301547	0.165851	TACGTATGGTGCAAGCGTTATCCGGATTTACTGGGTGTAAAGGGAGCGTAGACGGCTGTGTAAGTCTGAAGTGAAAGCCCGGGGCTCAACCCCGGGACTGCTTTGGAAACTATGCAGCTAGAGTGTCGGAGAGGTAAGTGGAATTCCCAG
o__Clostridiales.f__Ruminococcaceae_ASV13808	location	Stool	1.29412	0.353838	158	53	0.000396099	0.00825553	TACGTAGGTGGCAAGCGTTGTCCGGATTTACTGGGTGTAAAGGGCGTGTAGGCGGAGAAGCAAGTCAGAAGTGAAATCCATGGGCTTAACCCATGAACTGCTTTTGAAACTGTTTCCCTTGAGTATCGGAGAGGCAGGCGGAATTCCTAG
o__Clostridiales.f__Ruminococcaceae_ASV13808	Group	Control	1.29394	0.566799	158	53	0.0270201	0.155636	TACGTAGGTGGCAAGCGTTGTCCGGATTTACTGGGTGTAAAGGGCGTGTAGGCGGAGAAGCAAGTCAGAAGTGAAATCCATGGGCTTAACCCATGAACTGCTTTTGAAACTGTTTCCCTTGAGTATCGGAGAGGCAGGCGGAATTCCTAG
o__Enterobacteriales.f__Enterobacteriaceae_ASV05718	location	Stool	-2.42226	0.67028	158	51	0.000456867	0.0093984	TACGGAGGGTGCAAGCGTTAATCGGAATTACTGGGCGTAAAGCGCACGCAGGCGGTCTGTCAAGTCGGATGTGAAATCCCCGGGCTCAACCTGGGAACTGCATCCGAAACTGGCAGGCTAGAGTCTTGTAGAGGGGGGTAGAATTCCAGG
f__Desulfovibrionaceae.g__Bilophila_ASV05645	Age	Age	0.737951	0.195631	158	23	0.00047986	0.00974485	TACGGAGGGTGCAAGCGTTAATCGGAATCACTGGGCGTAAAGCGCACGTAGGCGGCCCGGTAAGTCAGGGGTGAAATCCCACAGCCCAACTGTGGAACTGCCCTTGATACTGCCGGGCTTGAGTACCGGAGAGGGTGGCGGAATTCCAGG
g__Roseburia.s__faecis_ASV15265	location	Stool	1.65545	0.463287	158	60	0.000520053	0.0102971	TACGTATGGTGCAAGCGTTATCCGGATTTACTGGGTGTAAAGGGAGCGCAGGCGGTGCGGCAAGTCTGATGTGAAAGCCCGGGGCTCAACCCCGGTACTGCATTGGAAACTGTCGTACTAGAGTGTCGGAGGGGTAAGTGGAATTCCTAG
f__Lachnospiraceae.g__.Ruminococcus._ASV15299	location	Stool	-1.16039	0.324401	158	38	0.00051638	0.0102971	TACGTATGGTGCAAGCGTTATCCGGATTTACTGGGTGTAAAGGGAGCGTAGACGGAGAGGCAAGTCTGATGTGAAAACCCGGGGCTCAACCCCGGGACTGCATTGGAAACTGTTTTTCTAGAGTGTCGGAGAGGTAAGTGGAATTCCTAG
f__Porphyromonadaceae.g__Parabacteroides_ASV05030	Age	Age	1.92307	0.519705	158	102	0.000535532	0.0104726	TACGGAGGATGCGAGCGTTATCCGGATTTATTGGGTTTAAAGGGTGCGTAGGTGGTGATTTAAGTCAGCGGTGAAAGTTTGTGGCTCAACCATAAAATTGCCGTTGAAACTGGGTTACTTGAGTGTGTTTGAGGTAGGCGGAATGCGTGG
g__Ruminococcus.s__bromii_ASV07576	location	Stool	1.64423	0.461001	158	69	0.000542383	0.0104773	TACGTAGGGAGCAAGCGTTGTCCGGATTTACTGGGTGTAAAGGGTGCGTAGGCGGCTTTGCAAGTCAGATGTGAAATCTATGGGCTCAACCCATAAACTGCATTTGAAACTGTAGAGCTTGAGTGAAGTAGAGGCAGGCGGAATTCCCCG
g__Prevotella.s__copri_ASV03198	Age	Age	1.71866	0.47075	158	54	0.000607323	0.0115904	TACGGAAGGTCCGGGCGTTATCCGGATTTATTGGGTTTAAAGGGAGCGTAGGCCGGAGATTAAGCGTGTTGTGAAATGTAGATGCTCAACATCTGAACTGCAGCGCGAACTGGTTTCCTTGAGTACGCACAAAGTGGGCGGAATTCGTGG
f__Ruminococcaceae.g__Oscillospira_ASV12634	Group	Control	1.71717	0.470921	158	92	0.000664212	0.0125251	TACGTAGGTGGCAAGCGTTATCCGGATTTACTGGGTGTAAAGGGCGTGTAGGCGGGAAGGCAAGTCAGATGTGAAAACTATGGGCTCAACCCATAGCCTGCATTTGAAACTGTTTTTCTTGAGTGCTGGAGAGGCAATCGGAATTCCGTG
f__Ruminococcaceae.g__Oscillospira_ASV12634	Gender	male	-1.29764	0.476881	158	92	0.00916659	0.0722382	TACGTAGGTGGCAAGCGTTATCCGGATTTACTGGGTGTAAAGGGCGTGTAGGCGGGAAGGCAAGTCAGATGTGAAAACTATGGGCTCAACCCATAGCCTGCATTTGAAACTGTTTTTCTTGAGTGCTGGAGAGGCAATCGGAATTCCGTG
f__Lachnospiraceae.g__Blautia_ASV09918	location	Stool	1.09454	0.312804	158	147	0.000674197	0.0125639	TACGTAGGGGGCAAGCGTTATCCGGATTTACTGGGTGTAAAGGGAGCGTAGACGGTGTGGCAAGTCTGATGTGAAAGGCATGGGCTCAACCTGTGGACTGCATTGGAAACTGTCATACTTGAGTGCCGGAGGGGTAAGCGGAATTCCTAG
f__Alcaligenaceae.g__Sutterella_ASV11331	location	Stool	-1.17926	0.337245	158	60	0.000691377	0.0127342	TACGTAGGGTGCAAGCGTTAATCGGAATTACTGGGCGTAAAGCGTGCGCAGGCGGTTCTGTAAGATAGATGTGAAATCCCCGGGCTCAACCTGGGAATTGCATATATGACTGCAGGACTTGAGTTTGTCAGAGGAGGGTGGAATTCCACG
g__.Eubacterium..s__biforme_ASV14141	Age	Age	0.986593	0.271606	158	37	0.000709857	0.0129243	TACGTAGGTGGCGAGCGTTATCCGGAATGATTGGGCGTAAAGGGTGCGTAGGTGGCAGATCAAGTCTGGAGTAAAAGGTATGGGCTCAACCCGTACTGGCTCTGGAAACTGATCAGCTAGAGAACAGAAGAGGACGGCGGAACTCCATGT
g__Gemmiger.s__formicilis_ASV00103	Group	Control	1.55727	0.762369	158	104	0.0465516	0.220772	AACGTAGGGTGCAAGCGTTGTCCGGAATTACTGGGTGTAAAGGGAGCGCAGGCGGACCGGCAAGTTGGAAGTGAAAACTATGGGCTCAACCCATAAATTGCTTTCAAAACTGCTGGCCTTGAGTAGTGCAGAGGTAGGTGGAATTCCCGG
g__Gemmiger.s__formicilis_ASV00103	location	Stool	1.27972	0.369361	158	104	0.000766974	0.0136504	AACGTAGGGTGCAAGCGTTGTCCGGAATTACTGGGTGTAAAGGGAGCGCAGGCGGACCGGCAAGTTGGAAGTGAAAACTATGGGCTCAACCCATAAATTGCTTTCAAAACTGCTGGCCTTGAGTAGTGCAGAGGTAGGTGGAATTCCCGG
g__Gemmiger.s__formicilis_ASV00103	Age	Age	0.778233	0.372835	158	104	0.0420135	0.208787	AACGTAGGGTGCAAGCGTTGTCCGGAATTACTGGGTGTAAAGGGAGCGCAGGCGGACCGGCAAGTTGGAAGTGAAAACTATGGGCTCAACCCATAAATTGCTTTCAAAACTGCTGGCCTTGAGTAGTGCAGAGGTAGGTGGAATTCCCGG
f__Ruminococcaceae.g__Oscillospira_ASV13755	Age	Age	1.0937	0.343387	158	52	0.00244935	0.0307918	TACGTAGGTGGCAAGCGTTGTCCGGATTTACTGGGTGTAAAGGGCGTGTAGCCGGGAGGGCAAGTCAGATGTGAAATCCACGGGCTCAACTCGTGAACTGCATTTGAAACTACTCTTCTTGAGTATCGGAGAGGCAATCGGAATTCCTAG
f__Ruminococcaceae.g__Oscillospira_ASV13755	Gender	male	1.48485	0.709296	158	52	0.0415558	0.208787	TACGTAGGTGGCAAGCGTTGTCCGGATTTACTGGGTGTAAAGGGCGTGTAGCCGGGAGGGCAAGTCAGATGTGAAATCCACGGGCTCAACTCGTGAACTGCATTTGAAACTACTCTTCTTGAGTATCGGAGAGGCAATCGGAATTCCTAG
f__Ruminococcaceae.g__Oscillospira_ASV13755	Group	Control	2.50769	0.699192	158	52	0.000763594	0.0136504	TACGTAGGTGGCAAGCGTTGTCCGGATTTACTGGGTGTAAAGGGCGTGTAGCCGGGAGGGCAAGTCAGATGTGAAATCCACGGGCTCAACTCGTGAACTGCATTTGAAACTACTCTTCTTGAGTATCGGAGAGGCAATCGGAATTCCTAG
f__Ruminococcaceae.g__Oscillospira_ASV13659	location	Stool	-0.990659	0.287339	158	103	0.000812295	0.0142964	TACGTAGGTGGCAAGCGTTGTCCGGATTTACTGGGTGTAAAGGGCGTGCAGCCGGGCCGGCAAGTCAGATGTGAAATCTGGAGGCTTAACCTCCAAACTGCATTTGAAACTGTAGGTCTTGAGTACCGGAGAGGTTATCGGAATTCCTTG
f__Ruminococcaceae.g__Oscillospira_ASV13659	Gender	male	-1.57297	0.761676	158	103	0.0441564	0.213543	TACGTAGGTGGCAAGCGTTGTCCGGATTTACTGGGTGTAAAGGGCGTGCAGCCGGGCCGGCAAGTCAGATGTGAAATCTGGAGGCTTAACCTCCAAACTGCATTTGAAACTGTAGGTCTTGAGTACCGGAGAGGTTATCGGAATTCCTTG
o__Neisseriales.f__Neisseriaceae_ASV11444	location	Stool	-1.15843	0.338251	158	27	0.000848174	0.0147638	TACGTAGGGTGCAAGCGTTAATCGGAATTATTGGGCGTAAAGCGAGTGCAGACGGTTACTTAAGCCAGATGTGAAATCCCCAAGCTTAACTTGGGACGTGCATTTGGAACTGGGTGACTAGAGTGTGTCAGAGGGAGGTAGAATTCCACA
o__Clostridiales.f__Lachnospiraceae_ASV09925	Group	Control	1.43694	0.405938	158	54	0.000909353	0.0154883	TACGTAGGGGGCAAGCGTTATCCGGATTTACTGGGTGTAAAGGGAGCGTAGACGGTTAAGCAAGTCAGAAGTGAAAGGCTGGGGCTCAACCCCGGGACTGCTTTTGAAACTGTTTAACTAGAGTGCTGGAGAGGTAAGCGGAATTCCTAG
g__Actinobacillus.s__parahaemolyticus_ASV06769	location	Stool	-0.656976	0.192833	158	17	0.000906296	0.0154883	TACGGGGGGTGCGAGCGTTAATCGGAATAACTGGGCGTAAAGGGCACGCAGGCGGTGACTTAAGTGAGATGTGAAAGCCCCGAGCTTAACTTGGGAATTGCATTTCATACTGGGTCGCTAGAGTACTTTAGGGAGGGGTAGAATTCCACG
c__Clostridia.o__Clostridiales_ASV10280	Age	Age	0.837519	0.237995	158	36	0.000940917	0.0158555	TACGTAGGGGGCAAGCGTTGTCCGGAATAATTGGGCGTAAAGGGCGCGTAGGCGGCTCGGTAAGTCTGGAGTGAAAGTCCTGCTTTTAAGGTGGGAATTGCTTTGGATACTGTCGGGCTTGAGTGCAGGAGAGGTTAGTGGAATTCCCAG
c__Clostridia.o__Clostridiales_ASV10280	Group	Control	1.34321	0.484963	158	36	0.0079851	0.0669625	TACGTAGGGGGCAAGCGTTGTCCGGAATAATTGGGCGTAAAGGGCGCGTAGGCGGCTCGGTAAGTCTGGAGTGAAAGTCCTGCTTTTAAGGTGGGAATTGCTTTGGATACTGTCGGGCTTGAGTGCAGGAGAGGTTAGTGGAATTCCCAG
f__.Paraprevotellaceae..g__.Prevotella._ASV02816	Age	Age	0.918847	0.298029	158	22	0.00328009	0.0365892	TACGGAAGGTCCAGGCGTTATCCGGATTTATTGGGTTTAAAGGGAGCGCAGGCGGCGGCGTAAGTCAGTTGTGAAATCGTGCGGCTTAACCGTGCAATTGCAGTTGATACTGCGTCGCTTGAGTGCACACAGGGATGTTGGAATTCATGG
f__.Paraprevotellaceae..g__.Prevotella._ASV02816	location	Stool	-0.725886	0.214936	158	22	0.00102446	0.0170816	TACGGAAGGTCCAGGCGTTATCCGGATTTATTGGGTTTAAAGGGAGCGCAGGCGGCGGCGTAAGTCAGTTGTGAAATCGTGCGGCTTAACCGTGCAATTGCAGTTGATACTGCGTCGCTTGAGTGCACACAGGGATGTTGGAATTCATGG
f__Fusobacteriaceae.g__Fusobacterium_ASV15510	location	Stool	-0.99208	0.295389	158	26	0.00105646	0.0174317	TACGTATGTCACGAGCGTTATCCGGATTTATTGGGCGTAAAGCGCGTCTAGGTGGTTATATAAGTCTGATGTGAAAATGCAGGGCTCAACTCTGTATTGCGTTGGAAACTGTATAACTAGAGTACTGGAGAGGTAAGCGGAACTACAAGT
f__Fusobacteriaceae.g__Fusobacterium_ASV15510	Group	Control	-1.15022	0.377496	158	26	0.00355718	0.038593	TACGTATGTCACGAGCGTTATCCGGATTTATTGGGCGTAAAGCGCGTCTAGGTGGTTATATAAGTCTGATGTGAAAATGCAGGGCTCAACTCTGTATTGCGTTGGAAACTGTATAACTAGAGTACTGGAGAGGTAAGCGGAACTACAAGT
o__Bacteroidales.f__.Barnesiellaceae._ASV02743	location	Stool	-0.684689	0.341519	158	54	0.0475479	0.223489	TACGGAAGATGCGAGCGTTATCCGGATTTATTGGGTTTAAAGGGTGCGTAGGCGGAAGAATAAGTCAGCGGTGAAATGCTTCAGCTCAACTGGAGAATTGCCGATGAAACTGTTTTTCTAGAGTATAAAAGAGGTATGCGGAATGCGTGG
o__Bacteroidales.f__.Barnesiellaceae._ASV02743	Age	Age	1.23117	0.354896	158	54	0.00109858	0.0179397	TACGGAAGATGCGAGCGTTATCCGGATTTATTGGGTTTAAAGGGTGCGTAGGCGGAAGAATAAGTCAGCGGTGAAATGCTTCAGCTCAACTGGAGAATTGCCGATGAAACTGTTTTTCTAGAGTATAAAAGAGGTATGCGGAATGCGTGG
o__Cytophagales.f__Cytophagaceae_ASV14705	location	Stool	-0.805272	0.242063	158	23	0.00118497	0.019153	TACGTAGGTGGCGAGCGTTGTCCGGATTTATTGGGTTTAAAGGGTGCGTAGGCGGCCCTGTAAGTCAGTGGTGAAATACGGCAGCTCAACTGTCGAGGTGCCATTGATACTGCAGGGCTTGAGTGTTGACGAGGCAGGCGGAATTGACGG
o__Cytophagales.f__Cytophagaceae_ASV14705	Group	Control	-0.867662	0.319839	158	23	0.00912135	0.0722382	TACGTAGGTGGCGAGCGTTGTCCGGATTTATTGGGTTTAAAGGGTGCGTAGGCGGCCCTGTAAGTCAGTGGTGAAATACGGCAGCTCAACTGTCGAGGTGCCATTGATACTGCAGGGCTTGAGTGTTGACGAGGCAGGCGGAATTGACGG
f__Prevotellaceae.g__Prevotella_ASV03304	location	Stool	-1.44421	0.436091	158	58	0.0012682	0.0202912	TACGGAAGGTCCGGGCGTTATCCGGATTTATTGGGTTTAAAGGGAGCGTAGGCCGTGAGGTAAGCGTGTTGTGAAATGTAGGCGCCCAACGTCTGCACTGCAGCGCGAACTGCCCCACTTGAGTGCGCGCAACGCCGGCGGAACTCGTCG
f__Prevotellaceae.g__Prevotella_ASV03304	Age	Age	1.04636	0.53099	158	58	0.0542126	0.241895	TACGGAAGGTCCGGGCGTTATCCGGATTTATTGGGTTTAAAGGGAGCGTAGGCCGTGAGGTAAGCGTGTTGTGAAATGTAGGCGCCCAACGTCTGCACTGCAGCGCGAACTGCCCCACTTGAGTGCGCGCAACGCCGGCGGAACTCGTCG
f__Bifidobacteriaceae.g__Bifidobacterium_ASV11475	location	Stool	-1.89767	0.574857	158	74	0.00128904	0.0204185	TACGTAGGGTGCAAGCGTTATCCGGAATTATTGGGCGTAAAGGGCTCGTAGGCGGTTCGTCGCGTCCGGTGTGAAAGTCCATCGCTTAACGGTGGATCTGCGCCGGGTACGGGCGGGCTGGAGTGCGGTAGGGGAGACTGGAATTCCCGG
f__Bifidobacteriaceae.g__Bifidobacterium_ASV11475	Age	Age	0.857743	0.3935	158	74	0.0336908	0.180291	TACGTAGGGTGCAAGCGTTATCCGGAATTATTGGGCGTAAAGGGCTCGTAGGCGGTTCGTCGCGTCCGGTGTGAAAGTCCATCGCTTAACGGTGGATCTGCGCCGGGTACGGGCGGGCTGGAGTGCGGTAGGGGAGACTGGAATTCCCGG
f__Veillonellaceae.g__Phascolarctobacterium_ASV14548	location	Stool	-1.33012	0.404284	158	34	0.0013545	0.021076	TACGTAGGTGGCGAGCGTTGTCCGGAATTATTGGGCGTAAAGAGCATGTAGGCGGTTTTTTAAGTCTGGAGTGAAAATGCGGGGCTCAACCCCGTATGGCTCTGGATACTGGAAGACTTGAGTGCAGGAGAGGAAAGGGGAATTCCCAGT
f__Veillonellaceae.g__Phascolarctobacterium_ASV14548	Age	Age	1.03876	0.382193	158	34	0.00897168	0.07178	TACGTAGGTGGCGAGCGTTGTCCGGAATTATTGGGCGTAAAGAGCATGTAGGCGGTTTTTTAAGTCTGGAGTGAAAATGCGGGGCTCAACCCCGTATGGCTCTGGATACTGGAAGACTTGAGTGCAGGAGAGGAAAGGGGAATTCCCAGT
o__Clostridiales.f__Lachnospiraceae_ASV09236	location	Stool	-0.767622	0.233308	158	39	0.00135717	0.021076	TACGTAGGGGGCAAGCGTTATCCGGATTTACTGGGTGTAAAGGGAGCGTAGACGGCAGCGCAAGTCTGAAGTGAAAGCCCGGGGCTCAACCCCGGAATGGCTTTGGAAACTGCGCGGCTAGAGTACCGGAGGGGTAAGCGGAATTCCTAG
f__Peptostreptococcaceae.g__.Clostridium._ASV10994	location	Stool	-1.13395	0.346971	158	22	0.00142351	0.0211496	TACGTAGGGGGCTAGCGTTATCCGGAATTACTGGGCGTAAAGGGTGCGTAGGCGGTCTTTCAAGCCAGAAGTGAAAGGCTACGGCTCAACCGTAGTAAGCTTTTGGAACTGTAGGACTTGAGTGCAGGAGAGGAGAGTGGAATTCCTAGT
g__Rothia.s__dentocariosa_ASV08337	location	Stool	-0.77206	0.236306	158	31	0.00142867	0.0211496	TACGTAGGGCGCGAGCGTTGTCCGGAATTATTGGGCGTAAAGAGCTTGTAGGCGGTTGGTCGCGTCTGCTGTGAAAGGCTGGGGCTTAACCCTGGTTTTGCAGTGGGTACGGGCTAACTAGAGTGCAGTAGGGGAGACTGGAATTCCTGG
o__Clostridiales.f__Lachnospiraceae_ASV09492	location	Stool	-0.83663	0.255401	158	55	0.001409	0.0211496	TACGTAGGGGGCAAGCGTTATCCGGATTTACTGGGTGTAAAGGGAGCGTAGACGGCGACGCAAGTCTGAAGTGAAATACCCGGGCTCAACCTGGGAACTGCTTTGGAAACTGTGTTGCTGGAGTGCTGGAGAGGTAAGCGGAATTCCTAG
g__Haemophilus.s__parainfluenzae_ASV06380	location	Stool	-1.64889	0.50416	158	127	0.00142678	0.0211496	TACGGAGGGTGCGAGCGTTAATCGGAATAACTGGGCGTAAAGGGCACGCAGGCGGTGACTTAAGTGAGGTGTGAAAGCCCCGGGCTTAACCTGGGAATTGCATTTCATACTGGGTCGCTAGAGTACTTTAGGGAGGGGTAGAATTCCACG
o__Clostridiales.f__Ruminococcaceae_ASV14275	location	Stool	1.2495	0.38064	158	41	0.00138065	0.0211496	TACGTAGGTGGCGAGCGTTATCCGGATTTACTGGGTGTAAAGGGCGCGTAGGCGGGAATGCAAGTCAGATGTGAAATCCAAGGGCTCAACCCTTGAACTGCATTTGAAACTGTATTTCTTGAGTGTCGGAGAGGTTGACGGAATTCCTAG
o__Desulfovibrionales.f__Desulfovibrionaceae_ASV06426	Age	Age	0.980811	0.289759	158	36	0.00144934	0.021257	TACGGAGGGTGCGAGCGTTAATCGGAATTACTGGGCGTAAAGCGCACGTAGGCTGTATGTCAAGTCAAGGGTGAAATCCCACGGCTCAACCGTGGAACTGCCTTTGAAACTGGCAAACTGGAGTATGTGAGAGGGCGGCGGAATTCCTGG
g__Acinetobacter.s__lwoffii_ASV01314	location	Stool	-0.827565	0.254443	158	22	0.00149036	0.0216581	TACAGAGGGTGCAAGCGTTAATCGGATTTACTGGGCGTAAAGCGCGCGTAGGTGGCCAATTAAGTCAAATGTGAAATCCCCGAGCTTAACTTGGGAATTGCATTCGATACTGGTTGGCTAGAGTATGGGAGAGGATGGTAGAATTCCAGG
f__Corynebacteriaceae.g__Corynebacterium_ASV11971	location	Stool	-0.899017	0.277217	158	24	0.00153442	0.0220957	TACGTAGGGTGCGAGCGTTGTCCGGAATTACTGGGCGTAAAGAGCTCGTAGGCGGTTTGTCACGTCGTCTGTGAAATCCTAGGGCTTAACCCTGGACGTGCAGGCGATACGGGCTGACTTGAGTACTACAGGGGAGACTGGAATTTCTGG
f__Gemmataceae.g__Gemmata_ASV00815	Group	Control	-0.939781	0.281508	158	24	0.00155449	0.022183	GACGAACCGTGCGAACGTTGTTCGGAATAACTGGGCTTAAAGGGCGCGTAGGCGGGCTGACAAGTCTGGGGTGAAATCCCGCGGCTCAACCGTGGAACTGCCTTAGATACTGTCGGCCTCGAGGAAGGTAGGGGCATGCGGAACTAACGG
f__Gemmataceae.g__Gemmata_ASV00815	location	Stool	-0.8396	0.273181	158	24	0.00262248	0.0307948	GACGAACCGTGCGAACGTTGTTCGGAATAACTGGGCTTAAAGGGCGCGTAGGCGGGCTGACAAGTCTGGGGTGAAATCCCGCGGCTCAACCGTGGAACTGCCTTAGATACTGTCGGCCTCGAGGAAGGTAGGGGCATGCGGAACTAACGG
f__Peptostreptococcaceae.g__.Clostridium._ASV11007	location	Stool	-0.606983	0.187325	158	21	0.00158434	0.0223429	TACGTAGGGGGCTAGCGTTATCCGGATTTACTGGGCGTAAAGGGTGCGTAGGCGGTCTTTCAAGTCAGGAGTGAAAGGCTACGGCTCAACCGTAGTAAGCTCTTGAAACTGGGAGACTTGAGTGCAGGAGAGGAGAGTGGAATTCCTAGT
o__Clostridiales.f__Lachnospiraceae_ASV09673	location	Stool	-1.07623	0.332292	158	63	0.00159391	0.0223429	TACGTAGGGGGCAAGCGTTATCCGGATTTACTGGGTGTAAAGGGAGCGTAGACGGCTAAGCAAGTCAGAAGTGAAAGGCTGGGGCTCAACCCCGGGACTGCTTTTGAAACTGTTTGGCTAGAGTGCTGGAGAGGTAAGCGGAATTCCTAG
f__Clostridiaceae.g__SMB53_ASV11017	location	Stool	0.749309	0.231857	158	25	0.00160841	0.0223484	TACGTAGGGGGCTAGCGTTATCCGGATTTACTGGGCGTAAAGGGTGCGTAGGTGGTTTCTTAAGTCAGGAGTGAAAGGCTACGGCTCAACCGTAGTAAGCTCTTGAAACTGGGAAACTTGAGTGCAGGAGAGGAAAGTGGAATTCCTAGT
o__Clostridiales.f__Lachnospiraceae_ASV09172	location	Stool	-0.926882	0.286776	158	53	0.00163629	0.0225382	TACGTAGGGGGCAAGCGTTATCCGGATTTACTGGGTGTAAAGGGAGCGTAGACGGCACAGCAAGTCTGAAGTGAAATCCCCGGGCTCAACCCGGGAACTGCTTTGGAAACTGTTGGGCTGGAGTGCTGGAGAGGCAAGCGGAATTCCTAG
f__Lachnospiraceae.g__Coprococcus_ASV10133	Age	Age	0.432027	0.130106	158	21	0.00165745	0.0226327	TACGTAGGGGGCAAGCGTTATCCGGATTTACTGGGTGTAAAGGGAGCGTAGGTGGTATGGCAAGTCAGAGGTGAAAACCCAGGGCTTAACCTTGGGATTGCCTTTGAAACTGTCAGACTAGAGTGCAGGAGGGGTAAGTGGAATTCCTAG
f__Lachnospiraceae.g__Coprococcus_ASV10133	Group	Control	0.762964	0.262893	158	21	0.00559489	0.0538961	TACGTAGGGGGCAAGCGTTATCCGGATTTACTGGGTGTAAAGGGAGCGTAGGTGGTATGGCAAGTCAGAGGTGAAAACCCAGGGCTTAACCTTGGGATTGCCTTTGAAACTGTCAGACTAGAGTGCAGGAGGGGTAAGTGGAATTCCTAG
o__Clostridiales.f__Lachnospiraceae_ASV09523	location	Stool	0.889867	0.288245	158	64	0.00257948	0.0307948	TACGTAGGGGGCAAGCGTTATCCGGATTTACTGGGTGTAAAGGGAGCGTAGACGGCGAGGCAAGTCTGATGTGAAAACCCGGGGCTCAACCCCGTGACTGCATTGGAAACTGTTTTGCTTGAGTGCCGGAGAGGTAAGCGGAATTCCTAG
o__Clostridiales.f__Lachnospiraceae_ASV09523	Age	Age	0.917632	0.276947	158	64	0.00173866	0.0235388	TACGTAGGGGGCAAGCGTTATCCGGATTTACTGGGTGTAAAGGGAGCGTAGACGGCGAGGCAAGTCTGATGTGAAAACCCGGGGCTCAACCCCGTGACTGCATTGGAAACTGTTTTGCTTGAGTGCCGGAGAGGTAAGCGGAATTCCTAG
o__Clostridiales.f__Lachnospiraceae_ASV09113	Age	Age	1.03667	0.315377	158	79	0.00182855	0.0243397	TACGTAGGGGGCAAGCGTTATCCGGATTTACTGGGTGTAAAGGGAGCGTAGACGGCAAGGCAAGTCTGAAGTGAAAGCCCGGTGCTTAACGCCGGGACTGCTTTGGAAACTGTTTAGCTGGAGTGCCGGAGAGGTAAGCGGAATTCCTAG
o__Clostridiales.f__Ruminococcaceae_ASV13818	location	Stool	0.80651	0.251009	158	34	0.00181713	0.0243397	TACGTAGGTGGCAAGCGTTGTCCGGATTTACTGGGTGTAAAGGGCGTGTAGGCGGAGATGCAAGTCAGATGTGAAATCCTCGGGCTTAACCCGGGAACTGCATTTGAAACTGTATCCCTTGAGTATCGGAGAGGCAGGCGGAATTCCTAG
f__Lachnospiraceae.g__.Ruminococcus._ASV15318	location	Stool	-1.27564	0.400152	158	69	0.00187921	0.0248055	TACGTATGGTGCAAGCGTTATCCGGATTTACTGGGTGTAAAGGGAGCGTAGACGGAGTGGCAAGTCTGATGTGAAAACCCGGGGCTCAACCCCGGGACTGCATTGGAAACTGTCAATCTGGAGTACCGGAGAGGTAAGCGGAATTCCTAG
.f__.Fimbriimonadaceae..g__Fimbriimonas_ASV01019	location	Stool	-0.573649	0.181192	158	19	0.00196808	0.025764	GACGTAGGGAGCAAGCGTTGTCCGGATTTACTGGGCGTAAAGAGCGCGTAGGCGGACTGTTAAGTGAGAAGTGAAATCTCCAGGGCTCAACCCGGAAACTGCTTTTCATACTGGCAGACTTGAGGATGGTAGAGGTTTGTGGAATTCCTG
.f__.Fimbriimonadaceae..g__Fimbriimonas_ASV01019	Group	Control	-0.43827	0.216089	158	19	0.047535	0.223489	GACGTAGGGAGCAAGCGTTGTCCGGATTTACTGGGCGTAAAGAGCGCGTAGGCGGACTGTTAAGTGAGAAGTGAAATCTCCAGGGCTCAACCCGGAAACTGCTTTTCATACTGGCAGACTTGAGGATGGTAGAGGTTTGTGGAATTCCTG
o__Bacteroidales.f__Rikenellaceae_ASV04265	location	Stool	0.669556	0.21163	158	27	0.00203006	0.0263575	TACGGAGGATCCGAGCGTTATCCGGATTTATTGGGTTTAAAGGGTGCGTAGGCGGTTTGATAAGTTAGAGGTGAAAGCTCGATGCTCAACATCGAAATTGCCTCTGATACTGTCAGACTAGAGTGTAGTTGCGGAAGGCGGAATGTGTGG
o__Bacteroidales.f__Rikenellaceae_ASV04265	Group	Control	0.872224	0.346157	158	27	0.015287	0.103926	TACGGAGGATCCGAGCGTTATCCGGATTTATTGGGTTTAAAGGGTGCGTAGGCGGTTTGATAAGTTAGAGGTGAAAGCTCGATGCTCAACATCGAAATTGCCTCTGATACTGTCAGACTAGAGTGTAGTTGCGGAAGGCGGAATGTGTGG
o__Enterobacteriales.f__Enterobacteriaceae_ASV05780	Group	Control	-2.0413	0.705517	158	153	0.00564681	0.0538961	TACGGAGGGTGCAAGCGTTAATCGGAATTACTGGGCGTAAAGCGCACGCAGGCGGTTTGTTAAGTCAGATGTGAAATCCCCGGGCTCAACCTGGGAACTGCATCTGATACTGGCAAGCTTGAGTCTCGTAGAGGGGGGTAGAATTCCAGG
o__Enterobacteriales.f__Enterobacteriaceae_ASV05780	location	Stool	-1.13166	0.409686	158	153	0.00673504	0.060218	TACGGAGGGTGCAAGCGTTAATCGGAATTACTGGGCGTAAAGCGCACGCAGGCGGTTTGTTAAGTCAGATGTGAAATCCCCGGGCTCAACCTGGGAACTGCATCTGATACTGGCAAGCTTGAGTCTCGTAGAGGGGGGTAGAATTCCAGG
o__Enterobacteriales.f__Enterobacteriaceae_ASV05780	Gender	male	2.29512	0.716292	158	153	0.00239388	0.0304689	TACGGAGGGTGCAAGCGTTAATCGGAATTACTGGGCGTAAAGCGCACGCAGGCGGTTTGTTAAGTCAGATGTGAAATCCCCGGGCTCAACCTGGGAACTGCATCTGATACTGGCAAGCTTGAGTCTCGTAGAGGGGGGTAGAATTCCAGG
f__Prevotellaceae.g__Prevotella_ASV03079	Age	Age	0.821034	0.257115	158	17	0.00240443	0.0304689	TACGGAAGGTCCGGGCGTTATCCGGATTTATTGGGTTTAAAGGGAGCGCAGGCCGTCCTTTAAGCGTGCTGTGAAATGCCGCGGCTCAACCGTGGCACTGCAGCGCGAACTGGAGGACTTGAGTACGCACGAGGTAGGCGGAATTCGTGG
f__Prevotellaceae.g__Prevotella_ASV03079	location	Stool	-0.491896	0.221729	158	17	0.0286413	0.16031	TACGGAAGGTCCGGGCGTTATCCGGATTTATTGGGTTTAAAGGGAGCGCAGGCCGTCCTTTAAGCGTGCTGTGAAATGCCGCGGCTCAACCGTGGCACTGCAGCGCGAACTGGAGGACTTGAGTACGCACGAGGTAGGCGGAATTCGTGG
o__Erysipelotrichales.f__Erysipelotrichaceae_ASV12567	location	Stool	-0.453252	0.147041	158	27	0.00261628	0.0307948	TACGTAGGTGGCAAGCGTTATCCGGAATTATTGGGCGTAAAGGGTGCGTAGGCGGCGAGATAAGTCTGAGGTAAAAGCCCGTGGCTCAACCACGGTAAGCCTTGGAAACTGTCTGGCTGGAGTGCAGGAGAGGACAATGGAATTCCATGT
o__Erysipelotrichales.f__Erysipelotrichaceae_ASV12567	Group	Control	0.869176	0.395612	158	27	0.0326114	0.176302	TACGTAGGTGGCAAGCGTTATCCGGAATTATTGGGCGTAAAGGGTGCGTAGGCGGCGAGATAAGTCTGAGGTAAAAGCCCGTGGCTCAACCACGGTAAGCCTTGGAAACTGTCTGGCTGGAGTGCAGGAGAGGACAATGGAATTCCATGT
f__Ruminococcaceae.g__Oscillospira_ASV07696	Gender	male	-1.04051	0.326461	158	24	0.00259951	0.0307948	TACGTAGGGAGCGAGCGTTATCCGGATTTACTGGGTGTAAAGGGCGTGTAGGCGGGGAAGCAAGTCAGATGTGAAAACCAGTGGCTCAACCACTGGCCTGCATTTGAAACTGTTTTTCTTGAGTGATGGAGAGGCAGGCGGAATTCCGTG
g__Rothia.s__mucilaginosa_ASV08347	location	Stool	-0.72661	0.236178	158	22	0.00262456	0.0307948	TACGTAGGGCGCGAGCGTTGTCCGGAATTATTGGGCGTAAAGAGCTTGTAGGCGGTTTGTCGCGTCTGCTGTGAAAGGCCGGGGCTTAACCCCGTGTATTGCAGTGGGTACGGGCAGACTAGAGTGCAGTAGGGGAGACTGGAACTCCTG
o__Bacteroidales.f__.Barnesiellaceae._ASV04804	location	Stool	-1.01585	0.329066	158	27	0.0025696	0.0307948	TACGGAGGATGCGAGCGTTATCCGGATTTATTGGGTTTAAAGGGTGCGTAGGCGGCACGCCAAGTCAGCGGTGAAATTTTCGGGCTCAACCCGGACTGTGCCGTTGAAACTGGCGAGCTAGAGTGCACAAGAGGCAGGCGGAATGCGTGG
f__Ruminococcaceae.g__Oscillospira_ASV13602	Group	Control	2.01984	0.632468	158	62	0.00248986	0.0307948	TACGTAGGTGGCAAGCGTTGTCCGGATTTACTGGGTGTAAAGGGCGTGCAGCCGGGAATGCAAGTCAGATGTGAAATCCATGGGCTTAACCCATGAACTGCATTTGAAACTGTATTTCTTGAGTACTGGAGAGGCAATCGGAATTCCTAG
f__Ruminococcaceae.g__Oscillospira_ASV13602	Age	Age	0.749826	0.310228	158	62	0.0193719	0.128929	TACGTAGGTGGCAAGCGTTGTCCGGATTTACTGGGTGTAAAGGGCGTGCAGCCGGGAATGCAAGTCAGATGTGAAATCCATGGGCTTAACCCATGAACTGCATTTGAAACTGTATTTCTTGAGTACTGGAGAGGCAATCGGAATTCCTAG
.f__Chitinophagaceae.g__Sediminibacterium_ASV06028	location	Stool	-0.568352	0.183987	158	16	0.00255959	0.0307948	TACGGAGGGTGCAAGCGTTATCCGGATTCACTGGGTTTAAAGGGTGCGTAGGCGGGTAGTTAAGTCAGTGGTGAAATCCTGGAGCTCAACTCCAGAACTGCCATTGATACTATCTATCTTGAATATTGTGGAGGTAAGCGGAATATGTCA
f__Actinomycetaceae.g__Actinobaculum_ASV08334	location	Stool	-0.887642	0.287154	158	21	0.00250422	0.0307948	TACGTAGGGCGCGAGCGTTGTCCGGAATTATTGGGCGTAAAGAGCTTGTAGGCGGCTTGTTGCGCCTGCTGTGAAAACTTGGGGCTTAACCCTGAGCGTGCAGTGGGTACGGGCAGGCTAGAGTGTGGTAGGGGTGATTGGAACTCCAGG
o__Bacteroidales.f__S24.7_ASV04531	Age	Age	0.911493	0.289448	158	25	0.00269704	0.0314126	TACGGAGGATGCGAGCGTTATCCGGATTTATTGGGTTTAAAGGGAGCGCAGGCTGCGAGGCAAGTCAGCGGTCAAATGTCGGGGCTCAACCCCGGCCTGCCGTTGAAACTGTCCTGCTAGAGTTCGAGTGAGGTATGCGGAATGCGTTGT
g__Roseburia.s__faecis_ASV15263	location	Stool	1.46788	0.479568	158	115	0.002783	0.0321772	TACGTATGGTGCAAGCGTTATCCGGATTTACTGGGTGTAAAGGGAGCGCAGGCGGTGCGGCAAGTCTGATGTGAAAGCCCGGGGCTCAACCCCGGTACTGCATTGGAAACTGTCGTACTAGAGTGTCGGAGGGGTAAGCGGAATTCCTAG
g__Dorea.s__formicigenerans_ASV09716	Age	Age	0.666483	0.286772	158	123	0.0241272	0.144066	TACGTAGGGGGCAAGCGTTATCCGGATTTACTGGGTGTAAAGGGAGCGTAGACGGCTGTGCAAGTCTGAAGTGAAAGGCATGGGCTCAACCTGTGGACTGCTTTGGAAACTGTGCAGCTAGAGTGTCGGAGAGGTAAGTGGAATTCCTAG
g__Dorea.s__formicigenerans_ASV09716	location	Stool	-0.859557	0.281487	158	123	0.00284984	0.0327112	TACGTAGGGGGCAAGCGTTATCCGGATTTACTGGGTGTAAAGGGAGCGTAGACGGCTGTGCAAGTCTGAAGTGAAAGGCATGGGCTCAACCTGTGGACTGCTTTGGAAACTGTGCAGCTAGAGTGTCGGAGAGGTAAGTGGAATTCCTAG
f__Lachnospiraceae.g__Coprococcus_ASV08621	location	Stool	1.18104	0.391825	158	123	0.00319724	0.035918	TACGTAGGGGGCAAGCGTTATCCGGAATTACTGGGTGTAAAGGGTGCGTAGGTGGTATGGCAAGTCAGAAGTGAAAACCCAGGGCTTAACTCTGGGACTGCTTTTGAAACTGTCAGACTGGAGTGCAGGAGAGGTAAGCGGAATTCCTAG
f__Leptotrichiaceae.g__Leptotrichia_ASV15641	location	Stool	-0.611425	0.203086	158	20	0.0031781	0.035918	TACGTATGTCGCGAGCGTTATCCGGAATTATTGGGCATAAAGGGCATCTAGGCGGCCTTTCAAGTCAGGGGTGAAAACCTGCGGCTCAACCGCAGGCCTGCCTTTGAAACTGATAGGCTGGAGTACCGGAGAGGTGGACGGAACTGCACG
f__.Odoribacteraceae..g__Odoribacter_ASV04963	location	Stool	-1.15112	0.383237	158	121	0.00332333	0.0368123	TACGGAGGATGCGAGCGTTATCCGGATTTATTGGGTTTAAAGGGTGCGTAGGCGGTTTATTAAGTTAGTGGTTAAATATTTGAGCTAAACTCAATTGTGCCATTAATACTGGTAAACTGGAGTACAGACGAGGTAGGCGGAATAAGTTAA
f__Lachnospiraceae.g__Lachnobacterium_ASV08916	location	Stool	0.827966	0.276862	158	28	0.003461	0.037962	TACGTAGGGGGCAAGCGTTATCCGGATTTACTGGGTGTAAAGGGAGCGCAGGCGGTGCGGCAAGTCTGATGTGAAAGCCCGGGGCTCAACCCCGGGACTGCATTGGAAACTGTCGTACTTGAGTATCGGAGAGGTAAGTGGAATTCCTAG
f__Ruminococcaceae.g__Oscillospira_ASV12627	location	Stool	-1.12344	0.37585	158	65	0.00347506	0.037962	TACGTAGGTGGCAAGCGTTATCCGGATTTACTGGGTGTAAAGGGCGTGTAGGCGGGAAAGCAAGTCAGATGTGAAAACTGTGGGCTCAACCCACAGCCTGCATTTGAAACTGTTTTTCTTGAGTACTGGAGAGGCAGATGGAATTCCTAG
f__Ruminococcaceae.g__Oscillospira_ASV12627	Group	Control	1.58873	0.659832	158	65	0.0200344	0.130855	TACGTAGGTGGCAAGCGTTATCCGGATTTACTGGGTGTAAAGGGCGTGTAGGCGGGAAAGCAAGTCAGATGTGAAAACTGTGGGCTCAACCCACAGCCTGCATTTGAAACTGTTTTTCTTGAGTACTGGAGAGGCAGATGGAATTCCTAG
o__Clostridiales.f__Ruminococcaceae_ASV00121	Age	Age	0.73665	0.241727	158	48	0.00365669	0.0394027	AACGTAGGGTGCAAGCGTTGTCCGGAATTACTGGGTGTAAAGGGAGCGCAGGCGGACCGGCAAGTTGGAAGTGAAATCCATGGGCTCAACCCGTGAATTGCTTTCAAAACTGCTGGCCTTGAGTAGTGCAGAGGTAGGTGGAATTCCCGG
o__Clostridiales.f__Ruminococcaceae_ASV00121	location	Stool	0.756918	0.358474	158	48	0.036977	0.193306	AACGTAGGGTGCAAGCGTTGTCCGGAATTACTGGGTGTAAAGGGAGCGCAGGCGGACCGGCAAGTTGGAAGTGAAATCCATGGGCTCAACCCGTGAATTGCTTTCAAAACTGCTGGCCTTGAGTAGTGCAGAGGTAGGTGGAATTCCCGG
o__Bacteroidales.f__Rikenellaceae_ASV03781	Gender	male	1.66383	0.54953	158	16	0.00385891	0.0413007	TACGGAGGATCCAAGCGTTATCCGGATTTATTGGGTTTAAAGGGTGCGTAGGCGGTCAGATAAGTTAGAGGTGAAATTCCGGTGCTTAACACCGGCGCTGCCTCTAATACTGTTTGACTAGAGAGTAGTTGCGGTAGGCGGAATGTATGG
o__Bacteroidales.f__Rikenellaceae_ASV03781	Age	Age	0.777429	0.261804	158	16	0.0045195	0.0458903	TACGGAGGATCCAAGCGTTATCCGGATTTATTGGGTTTAAAGGGTGCGTAGGCGGTCAGATAAGTTAGAGGTGAAATTCCGGTGCTTAACACCGGCGCTGCCTCTAATACTGTTTGACTAGAGAGTAGTTGCGGTAGGCGGAATGTATGG
o__Bacteroidales.f__Rikenellaceae_ASV03781	Group	Control	1.4261	0.537836	158	16	0.0106339	0.0805938	TACGGAGGATCCAAGCGTTATCCGGATTTATTGGGTTTAAAGGGTGCGTAGGCGGTCAGATAAGTTAGAGGTGAAATTCCGGTGCTTAACACCGGCGCTGCCTCTAATACTGTTTGACTAGAGAGTAGTTGCGGTAGGCGGAATGTATGG
f__Ruminococcaceae.g__Oscillospira_ASV13684	Group	Control	0.979021	0.323057	158	52	0.00400176	0.0425422	TACGTAGGTGGCAAGCGTTGTCCGGATTTACTGGGTGTAAAGGGCGTGCAGCCGGGCTGGCAAGTCAGGCGTGAAATCCCAGGGCTCAACCCTGGAACTGCGTTTGAAACTGCTGGTCTTGAGTACCGGAGAGGTCATCGGAATTCCTTG
f__Actinomycetaceae.g__Actinomyces_ASV08375	location	Stool	-1.32139	0.451158	158	84	0.00412684	0.0435794	TACGTAGGGCGCGAGCGTTGTCCGGAATTATTGGGCGTAAAGGGCTTGTAGGCGGTTGGTCGCGTCTGCCGTGAAATCCTCTGGCTTAACTGGGGGCGTGCGGTGGGTACGGGCTGACTTGAGTGCGGTAGGGGAGACTGGAACTCCTGG
f__Actinomycetaceae.g__Actinomyces_ASV08375	Group	Control	-1.02852	0.524818	158	84	0.0561623	0.247314	TACGTAGGGCGCGAGCGTTGTCCGGAATTATTGGGCGTAAAGGGCTTGTAGGCGGTTGGTCGCGTCTGCCGTGAAATCCTCTGGCTTAACTGGGGGCGTGCGGTGGGTACGGGCTGACTTGAGTGCGGTAGGGGAGACTGGAACTCCTGG
g__Eggerthella.s__lenta_ASV07669	location	Stool	-1.06358	0.365254	158	43	0.00432539	0.0447805	TACGTAGGGAGCGAGCGTTATCCGGATTCATTGGGCGTAAAGAGCGCGTAGGCGGCCTCTCAAGCGGGATCTCTAATCCGAGGGCTCAACCCCCGGCCGGATCCCGAACTGGGAGGCTCGAGTTCGGTAGAGGCAGGCGGAATTCCCGGT
f__Veillonellaceae.g__Megamonas_ASV07051	Age	Age	0.374812	0.186926	158	17	0.0501172	0.233487	TACGTAGGCGGCAAGCGTTGTCCGGAATTATTGGGCGTAAAGGGAGCGCAGGCGGGAAACTAAGCGGATCTTAAAAGTGCGGGGCTCAACCCCGTGAGGGGGTCCGAACTGGTTTTCTTGAGTGCAGGAGAGGAAAGCGGAATTCCCAGT
f__Veillonellaceae.g__Megamonas_ASV07051	location	Stool	-0.309269	0.1059	158	17	0.0042745	0.0447805	TACGTAGGCGGCAAGCGTTGTCCGGAATTATTGGGCGTAAAGGGAGCGCAGGCGGGAAACTAAGCGGATCTTAAAAGTGCGGGGCTCAACCCCGTGAGGGGGTCCGAACTGGTTTTCTTGAGTGCAGGAGAGGAAAGCGGAATTCCCAGT
f__Alcaligenaceae.g__Sutterella_ASV11348	location	Stool	-0.582639	0.199776	158	23	0.0042992	0.0447805	TACGTAGGGTGCAAGCGTTAATCGGAATTACTGGGCGTAAAGCGTGCGCAGGCGGTTGGGTAAGACAGATGTGAAATCCCCGGGCTTAACCTGGGAACTGCATTTGTGACTGTCCGACTGGAGTACGTCAGAGGGGGGTGGAATTCCACG
f__Alcaligenaceae.g__Sutterella_ASV11348	Age	Age	0.527241	0.194298	158	23	0.00898984	0.07178	TACGTAGGGTGCAAGCGTTAATCGGAATTACTGGGCGTAAAGCGTGCGCAGGCGGTTGGGTAAGACAGATGTGAAATCCCCGGGCTTAACCTGGGAACTGCATTTGTGACTGTCCGACTGGAGTACGTCAGAGGGGGGTGGAATTCCACG
o__Clostridiales.f__Lachnospiraceae_ASV09751	Age	Age	0.301626	0.100692	158	20	0.00437391	0.0449888	TACGTAGGGGGCAAGCGTTATCCGGATTTACTGGGTGTAAAGGGAGCGTAGACGGCTTTGCAAGTCTGACGTGAAAATCCGGGGCTCAACCCCGGAACTGCGTTGGAAACTGTGAGGCTTGAGTGCCGGAGAGGTAAGCGGAATTCCTAG
f__Ruminococcaceae.g__Oscillospira_ASV13645	location	Stool	-1.13163	0.389225	158	90	0.00444511	0.0454262	TACGTAGGTGGCAAGCGTTGTCCGGATTTACTGGGTGTAAAGGGCGTGCAGCCGGGCATGCAAGTCAGATGTGAAATCTCAGGGCTTAACCCTGAAACTGCATTTGAAACTGTATGTCTTGAGTGCCGGAGAGGTAATCGGAATTCCTTG
f__Ruminococcaceae.g__Oscillospira_ASV13645	Group	Control	1.82425	0.901593	158	90	0.0485488	0.227518	TACGTAGGTGGCAAGCGTTGTCCGGATTTACTGGGTGTAAAGGGCGTGCAGCCGGGCATGCAAGTCAGATGTGAAATCTCAGGGCTTAACCCTGAAACTGCATTTGAAACTGTATGTCTTGAGTGCCGGAGAGGTAATCGGAATTCCTTG
f__Ruminococcaceae.g__Oscillospira_ASV13645	Age	Age	0.868984	0.440357	158	90	0.0540399	0.241877	TACGTAGGTGGCAAGCGTTGTCCGGATTTACTGGGTGTAAAGGGCGTGCAGCCGGGCATGCAAGTCAGATGTGAAATCTCAGGGCTTAACCCTGAAACTGCATTTGAAACTGTATGTCTTGAGTGCCGGAGAGGTAATCGGAATTCCTTG
f__Pasteurellaceae.g__Haemophilus_ASV06392	location	Stool	-0.760669	0.264047	158	31	0.00477523	0.0481781	TACGGAGGGTGCGAGCGTTAATCGGAATAACTGGGCGTAAAGGGCACGCAGGCGGTTATTTAAGTGAGGTGTGAAAGCCCCGGGCTTAACCTGGGAATTGCATTTCAGACTGGGTAACTAGAGTACTTTAGGGAGGGGTAGAATTCCACG
g__Alistipes.s__onderdonkii_ASV05119	Age	Age	-0.867856	0.392633	158	97	0.0314951	0.17085	TACGGAGGATTCAAGCGTTATCCGGATTTATTGGGTTTAAAGGGTGCGTAGGCGGTTTGATAAGTTAGAGGTGAAATCCCGGGGCTTAACTCCGGAACTGCCTCTAATACTGTTAGACTAGAGAGTAGTTGCGGTAGGCGGAATGTATGG
g__Alistipes.s__onderdonkii_ASV05119	location	Stool	0.903824	0.398399	158	97	0.0252657	0.148225	TACGGAGGATTCAAGCGTTATCCGGATTTATTGGGTTTAAAGGGTGCGTAGGCGGTTTGATAAGTTAGAGGTGAAATCCCGGGGCTTAACTCCGGAACTGCCTCTAATACTGTTAGACTAGAGAGTAGTTGCGGTAGGCGGAATGTATGG
g__Alistipes.s__onderdonkii_ASV05119	Gender	male	-2.38854	0.816215	158	97	0.00515387	0.0510414	TACGGAGGATTCAAGCGTTATCCGGATTTATTGGGTTTAAAGGGTGCGTAGGCGGTTTGATAAGTTAGAGGTGAAATCCCGGGGCTTAACTCCGGAACTGCCTCTAATACTGTTAGACTAGAGAGTAGTTGCGGTAGGCGGAATGTATGG
f__Lachnospiraceae.g__Clostridium_ASV09450	Age	Age	-1.20314	0.411648	158	97	0.00515569	0.0510414	TACGTAGGGGGCAAGCGTTATCCGGATTTACTGGGTGTAAAGGGAGCGTAGACGGCGAAGCAAGTCTGAAGTGAAAACCCAGGGCTCAACCCTGGGACTGCTTTGGAAACTGTTTTGCTAGAGTGTCGGAGAGGTAAGTGGAATTCCTAG
g__Akkermansia.s__muciniphila_ASV01507	location	Stool	-1.7574	0.619981	158	114	0.005465	0.0537675	TACAGAGGTCTCAAGCGTTGTTCGGAATCACTGGGCGTAAAGCGTGCGTAGGCTGTTTCGTAAGTCGTGTGTGAAAGGCGCGGGCTCAACCCGCGGACGGCACATGATACTGCGAGACTAGAGTAATGGAGGGGGAACCGGAATTCTCGG
f__Lachnospiraceae.g__Lachnospira_ASV14922	location	Stool	1.27322	0.451934	158	54	0.00572684	0.0538961	TACGTATGGAGCAAGCGTTATCCGGATTTACTGGGTGTAAAGGGAGTGTAGGTGGCATCACAAGTCAGAAGTGAAAGCCCGGGGCTCAACCCCGGGACTGCTTTTGAAACTGTGGAGCTGGAGTGCAGGAGAGGCAAGTGGAATTCCTAG
o__Clostridiales.f__Lachnospiraceae_ASV09564	Group	Control	1.56276	0.54011	158	62	0.00563666	0.0538961	TACGTAGGGGGCAAGCGTTATCCGGATTTACTGGGTGTAAAGGGAGCGTAGACGGCGATGCAAGTCTGAAGTGAAATACCCGGGCTCAACCTGGGAACTGCTTTGGAAACTGTATGGCTAGAGTGCTGGAGAGGTAAGCGGAATTCCTAG
c__Clostridia.o__Clostridiales_ASV08590	Group	Control	0.793457	0.273649	158	21	0.00556238	0.0538961	TACGTAGGGGGCAAGCGTTATCCGGAATTACTGGGTGTAAAGGGTGAGTAGGCGGCATGACAAGTAAGATGTGAAAGCCCGTGGCTTAACCACGGGATTGCATTTTAAACTGTTGAGCTAGAGTACAGGAGAGGAAAGCGGAATTCCCAG
f__Streptococcaceae.g__Streptococcus_ASV12303	location	Stool	1.33167	0.47274	158	113	0.00575028	0.0538961	TACGTAGGTCCCGAGCGTTGTCCGGATTTATTGGGCGTAAAGCGAGCGCAGGCGGTTTGATAAGTCTGAAGTTAAAGGCTGTGGCTCAACCATAGTTCGCTTTGGAAACTGTCAAACTTGAGTGCAGAAGGGGAGAGTGGAATTCCATGT
o__Clostridiales.f__Lachnospiraceae_ASV08865	Age	Age	0.32307	0.112617	158	20	0.00574566	0.0538961	TACGTAGGGGGCAAGCGTTATCCGGATTTACTGGGTGTAAAGGGAGCGCAGGCGGCATGATAAGTCTGATGTGAAAACCCAAGGCTCAACCATGGGACTGCATTGGAAACTGTCGTGCTGGAGTGTCGGAGAGGTAAGCGGAATTCCTAG
o__Clostridiales.f__Lachnospiraceae_ASV08865	location	Stool	0.53221	0.2333	158	20	0.024303	0.144179	TACGTAGGGGGCAAGCGTTATCCGGATTTACTGGGTGTAAAGGGAGCGCAGGCGGCATGATAAGTCTGATGTGAAAACCCAAGGCTCAACCATGGGACTGCATTGGAAACTGTCGTGCTGGAGTGTCGGAGAGGTAAGCGGAATTCCTAG
f__Desulfovibrionaceae.g__Desulfovibrio_ASV05676	Group	Control	1.89058	0.683304	158	35	0.00792249	0.0669625	TACGGAGGGTGCAAGCGTTAATCGGAATCACTGGGCGTAAAGCGCACGTAGGCTGTTATGTAAGTCAGGGGTGAAATCCCACGGCTCAACCGTGGAACTGCCCTTGATACTGCACGACTTGAATCCGGGAGAGGGTGGCGGAATTCCAGG
f__Desulfovibrionaceae.g__Desulfovibrio_ASV05676	location	Stool	-0.72665	0.258218	158	35	0.00583839	0.0544	TACGGAGGGTGCAAGCGTTAATCGGAATCACTGGGCGTAAAGCGCACGTAGGCTGTTATGTAAGTCAGGGGTGAAATCCCACGGCTCAACCGTGGAACTGCCCTTGATACTGCACGACTTGAATCCGGGAGAGGGTGGCGGAATTCCAGG
f__Desulfovibrionaceae.g__Desulfovibrio_ASV05676	Age	Age	0.946963	0.333365	158	35	0.00647374	0.059541	TACGGAGGGTGCAAGCGTTAATCGGAATCACTGGGCGTAAAGCGCACGTAGGCTGTTATGTAAGTCAGGGGTGAAATCCCACGGCTCAACCGTGGAACTGCCCTTGATACTGCACGACTTGAATCCGGGAGAGGGTGGCGGAATTCCAGG
g__Ruminococcus.s__flavefaciens_ASV07926	location	Stool	1.31099	0.469719	158	60	0.00616718	0.0571275	TACGTAGGGAGCGAGCGTTGTCCGGAATTACTGGGTGTAAAGGGAGCGTAGGCGGGATCGCAAGTCAGATGTGAAAACTATGGGCTTAACCCATAAACTGCATTTGAAACTGTGGTTCTTGAGTGAAGTAGAGGTAAGCGGAATTCCTAG
c__Clostridia.o__Clostridiales_ASV08585	location	Stool	-0.44134	0.159641	158	16	0.00668207	0.060218	TACGTAGGGGGCAAGCGTTATCCGGAATTACTGGGTGTAAAGGGTGAGTAGGCGGCACGGCAAGTAAGATGTGAAAGCCCGAGGCTTAACCTCGGGATTGCATTTTAAACTGCTGAGCTAGAGTACAGGAGAGGAAAGCGGAATTCCTAG
f__Rhodobacteraceae.g__Paracoccus_ASV05381	location	Stool	-0.669301	0.243777	158	17	0.00676504	0.060218	TACGGAGGGGGCTAGCGTTGTTCGGAATTACTGGGCGTAAAGCGCACGTAGGCGGACCAGAAAGTTGGGGGTGAAATCCCGGGGCTCAACCTCGGAACTGCCTTCAAAACTATTGGTCTGGAGTTCGAGAGAGGTGAGTGGAATTCCGAG
o__Clostridiales.f__Lachnospiraceae_ASV09241	location	Stool	-0.879212	0.317835	158	38	0.00667531	0.060218	TACGTAGGGGGCAAGCGTTATCCGGATTTACTGGGTGTAAAGGGAGCGTAGACGGCAGCGCAAGTCTGAAGTGAAAGCCCGGGGCTCAACCCCGGAATGGCTTTGGAAACTGTGCGGCTAGAGTACCGGAGGGGTAAGCGGAATTCCTAG
f__Lachnospiraceae.g__Roseburia_ASV15174	Group	Control	2.11022	0.745454	158	103	0.00676692	0.060218	TACGTATGGTGCAAGCGTTATCCGGATTTACTGGGTGTAAAGGGAGCGCAGGCGGAAGGCTAAGTCTGATGTGAAAGCCCGGGGCTCAACCCCGGTACTGCATTGGAAACTGGTCATCTAGAGTGTCGGAGGGGTAAGTGGAATTCCTAG
f__Lachnospiraceae.g__Roseburia_ASV15174	Age	Age	0.834529	0.364757	158	103	0.0264734	0.153604	TACGTATGGTGCAAGCGTTATCCGGATTTACTGGGTGTAAAGGGAGCGCAGGCGGAAGGCTAAGTCTGATGTGAAAGCCCGGGGCTCAACCCCGGTACTGCATTGGAAACTGGTCATCTAGAGTGTCGGAGGGGTAAGTGGAATTCCTAG
f__Lachnospiraceae.g__Roseburia_ASV15174	location	Stool	-1.0307	0.376033	158	103	0.00718943	0.0625718	TACGTATGGTGCAAGCGTTATCCGGATTTACTGGGTGTAAAGGGAGCGCAGGCGGAAGGCTAAGTCTGATGTGAAAGCCCGGGGCTCAACCCCGGTACTGCATTGGAAACTGGTCATCTAGAGTGTCGGAGGGGTAAGTGGAATTCCTAG
g__Prevotella.s__copri_ASV03204	location	Stool	-1.39394	0.506302	158	88	0.00691364	0.0611799	TACGGAAGGTCCGGGCGTTATCCGGATTTATTGGGTTTAAAGGGAGCGTAGGCCGGAGATTAAGCGTGTTGTGAAATGTAGATGCTCAACATCTGCACTGCAGCGCGAACTGGTTTCCTTGAGTACGCACAAAGTGGGCGGAATTCGTGG
f__Fusobacteriaceae.g__Fusobacterium_ASV15494	location	Stool	-1.08441	0.395751	158	34	0.00709009	0.0620481	TACGTATGTCACAAGCGTTATCCGGATTTATTGGGCGTAAAGCGCGTCTAGGTGGTTATGTAAGTCTGATGTGAAAATGCAGGGCTCAACTCTGTATTGCGTTGGAAACTGCATGACTAGAGTACTGGAGAGGTAAGCGGAACTACAAGT
g__Acinetobacter.s__guillouiae_ASV01416	location	Stool	-0.930254	0.340818	158	20	0.00708735	0.0620481	TACAGAGGGTGCGAGCGTTAATCGGATTTACTGGGCGTAAAGCGTGCGTAGGCGGCTTTTTAAGTCGGATGTGAAATCCCCGAGCTTAACTTGGGAATTGCATTCGATACTGGGAAGCTAGAGTATGGGAGAGGATGGTAGAATTCCAGG
o__Clostridiales.f__Lachnospiraceae_ASV09981	Group	Control	1.77544	0.833451	158	79	0.0383225	0.197087	TACGTAGGGGGCAAGCGTTATCCGGATTTACTGGGTGTAAAGGGAGCGTAGACGGTTTTGCAAGTCTGAAGTGAAAGCCCGGGGCTTAACCCCGGGACTGCTTTGGAAACTGTAGGACTAGAGTGCAGGAGAGGTAAGTGGAATTCCTAG
o__Clostridiales.f__Lachnospiraceae_ASV09981	Age	Age	1.14047	0.408031	158	79	0.00737384	0.063826	TACGTAGGGGGCAAGCGTTATCCGGATTTACTGGGTGTAAAGGGAGCGTAGACGGTTTTGCAAGTCTGAAGTGAAAGCCCGGGGCTTAACCCCGGGACTGCTTTGGAAACTGTAGGACTAGAGTGCAGGAGAGGTAAGTGGAATTCCTAG
o__Clostridiales.f__Ruminococcaceae_ASV07897	Group	Control	1.3965	0.501012	158	56	0.00746442	0.0642589	TACGTAGGGAGCGAGCGTTGTCCGGAATTACTGGGTGTAAAGGGAGCGTAGGCGGGAAAGCAAGTTGGAAGTGAAATGCATGGGCTTAACCCATGAGCTGCTTTCAAAACTGTTTTTCTTGAGTGAAGTAGAGGCAGGCGGAATTCCTAG
o__Clostridiales.f__Ruminococcaceae_ASV13704	location	Stool	-0.923296	0.339194	158	91	0.00762486	0.0652853	TACGTAGGTGGCAAGCGTTGTCCGGATTTACTGGGTGTAAAGGGCGTGCAGCCGGGTCTGCAAGTCAGATGTGAAATCCATGGGCTCAACCCATGAACTGCATTTGAAACTGTAGATCTTGAGTGTCGGAGGGGCAATCGGAATTCCTAG
o__Clostridiales.f__Ruminococcaceae_ASV13704	Age	Age	1.08793	0.458143	158	91	0.0216025	0.136286	TACGTAGGTGGCAAGCGTTGTCCGGATTTACTGGGTGTAAAGGGCGTGCAGCCGGGTCTGCAAGTCAGATGTGAAATCCATGGGCTCAACCCATGAACTGCATTTGAAACTGTAGATCTTGAGTGTCGGAGGGGCAATCGGAATTCCTAG
f__Turicibacteraceae.g__Turicibacter_ASV14204	location	Stool	0.618057	0.227872	158	24	0.0076688	0.0653085	TACGTAGGTGGCGAGCGTTATCCGGAATTATTGGGCGTAAAGAGCGCGCAGGTGGTTGATTAAGTCTGATGTGAAAGCCCACGGCTTAACCGTGGAGGGTCATTGGAAACTGGTCGACTTGAGTGCAGAAGAGGGAAGTGGAATTCCATG
f__Streptococcaceae.g__Streptococcus_ASV12281	location	Stool	-0.783057	0.28992	158	23	0.00802016	0.0669625	TACGTAGGTCCCGAGCGTTGTCCGGATTTATTGGGCGTAAAGCGAGCGCAGGCGGTTAGATAAGTCTGAAGTTAAAGGCTGTGGCTTAACCATAGTACGCTTTGGAAACTGTTTAACTTGAGTGCAGAAGGGGAGAGTGGAATTCCATGT
g__Bacteroides.s__coprophilus_ASV04556	location	Stool	-0.812083	0.300634	158	41	0.00804358	0.0669625	TACGGAGGATGCGAGCGTTATCCGGATTTATTGGGTTTAAAGGGAGCGTAGACGGGTTTTTAAGTCAGCTGTGAAAGTTTGGGGCTCAACCTTAAAATTGCAGTTGAAACTGGAGACCTTGAGTACGGTTGAGGCAGGCGGAATTCGTGG
g__Bacteroides.s__coprophilus_ASV04556	Age	Age	0.809737	0.409026	158	41	0.0530754	0.240861	TACGGAGGATGCGAGCGTTATCCGGATTTATTGGGTTTAAAGGGAGCGTAGACGGGTTTTTAAGTCAGCTGTGAAAGTTTGGGGCTCAACCTTAAAATTGCAGTTGAAACTGGAGACCTTGAGTACGGTTGAGGCAGGCGGAATTCGTGG
f__Veillonellaceae.g__Megasphaera_ASV13393	Group	Control	-1.08169	0.391611	158	38	0.00807439	0.0669625	TACGTAGGTGGCAAGCGTTGTCCGGAATTATTGGGCGTAAAGGGCGCGCAGGCGGCTTCTTAAGTCTGTCTTAAAAGTGCGGGGCTTAACCCCGTGATGGGATGGAAACTGGGAAGCTCAGAGTATCGGAGAGGAAAGCGGAATTCCTAG
f__Neisseriaceae.g__Neisseria_ASV11667	location	Stool	-0.915434	0.341613	158	49	0.00840995	0.0693821	TACGTAGGGTGCGAGCGTTAATCGGAATTACTGGGCGTAAAGCGAGCGCAGACGGTTACTTAAGCAGGATGTGAAATCCCCGGGCTCAACCTGGGAACTGCGTTCTGAACTGGGTGACTAGAGTGTGTCAGAGGGAGGTAGAATTCCACG
f__Lachnospiraceae.g__Roseburia_ASV15223	location	Stool	1.15491	0.431079	158	53	0.00846182	0.0694483	TACGTATGGTGCAAGCGTTATCCGGATTTACTGGGTGTAAAGGGAGCGCAGGCGGTACGGCAAGTCTGATGTGAAATCCCGGGGCTCAACCCCGGTACTGCATTGGAAACTGTCGGACTAGAGTGTCGGAGGGGTAAGTGGAATTCCTAG
f__Bacteroidaceae.g__Bacteroides_ASV04102	Age	Age	0.794459	0.363267	158	31	0.0333327	0.179588	TACGGAGGATCCGAGCGTTATCCGGATTTATTGGGTTTAAAGGGAGCGTAGGTGGACATGTAAGTCAGTTGTGAAAGTTTGCGGCTCAACCGTAAAATTGCAGTTGAAACTGCGTGTCTTGAGTACAGTAGAGGTGGGCGGAATTCGTGG
f__Bacteroidaceae.g__Bacteroides_ASV04102	location	Stool	-0.547676	0.204498	158	31	0.00860097	0.0702265	TACGGAGGATCCGAGCGTTATCCGGATTTATTGGGTTTAAAGGGAGCGTAGGTGGACATGTAAGTCAGTTGTGAAAGTTTGCGGCTCAACCGTAAAATTGCAGTTGAAACTGCGTGTCTTGAGTACAGTAGAGGTGGGCGGAATTCGTGG
g__Faecalibacterium.s__prausnitzii_ASV00210	Age	Age	1.27881	0.483587	158	123	0.0108463	0.0814241	AACGTAGGTCACAAGCGTTGTCCGGAATTACTGGGTGTAAAGGGAGCGCAGGCGGGAAGACAAGTTGGAAGTGAAATCTATGGGCTCAACCCATAAACTGCTTTCAAAACTGTTTTTCTTGAGTAGTGCAGAGGTAGGCGGAATTCCCGG
g__Faecalibacterium.s__prausnitzii_ASV00210	location	Stool	-1.16176	0.434968	158	123	0.00874877	0.071067	AACGTAGGTCACAAGCGTTGTCCGGAATTACTGGGTGTAAAGGGAGCGCAGGCGGGAAGACAAGTTGGAAGTGAAATCTATGGGCTCAACCCATAAACTGCTTTCAAAACTGTTTTTCTTGAGTAGTGCAGAGGTAGGCGGAATTCCCGG
c__Clostridia.o__Clostridiales_ASV07771	Gender	male	0.954038	0.351272	158	17	0.00901781	0.07178	TACGTAGGGAGCGAGCGTTATCCGGATTTATTGGGTGTAAAGGGTGCGTAGACGGGAAGTCAAGTTAGTTGTGAAATCCCTCGGCTTAACTGAGGAACTGCAACTAAAACTGATTTTCTTGAGTACTGGAGAGGAAAGTGGAATTCCTAG
f__Corynebacteriaceae.g__Corynebacterium_ASV12063	location	Stool	-0.699434	0.26293	158	17	0.00889248	0.07178	TACGTAGGGTGCGAGCGTTGTCCGGAATTACTGGGCGTAAAGGGCTCGTAGGTGGTTTGTCGCGTCGTCTGTGAAATTCCGGGGCTTAACTCCGGGCGTGCAGGCGATACGGGCATAACTTGAGTACTGTAGGGGTAACTGGAATTCCTG
g__Prevotella.s__melaninogenica_ASV03405	location	Stool	-0.642387	0.292583	158	16	0.0300091	0.165625	TACGGAAGGTCCGGGCGTTATCCGGATTTATTGGGTTTAAAGGGAGCGTAGGCTGGAGATTAAGTGTGTTGTGAAATGTAGACGCTCAACGTCTGACTTGCAGCGCATACTGGTTTCCTTGAGTACGCACAACGTTGGCGGAATTCGTCG
g__Prevotella.s__melaninogenica_ASV03405	Group	Control	-0.748906	0.280144	158	16	0.00987624	0.0766861	TACGGAAGGTCCGGGCGTTATCCGGATTTATTGGGTTTAAAGGGAGCGTAGGCTGGAGATTAAGTGTGTTGTGAAATGTAGACGCTCAACGTCTGACTTGCAGCGCATACTGGTTTCCTTGAGTACGCACAACGTTGGCGGAATTCGTCG
f__Veillonellaceae.g__Veillonella_ASV13321	location	Stool	-0.754283	0.28769	158	22	0.00993368	0.0767558	TACGTAGGTGGCAAGCGTTGTCCGGAATTATTGGGCGTAAAGCGCGCGCAGGCGGTTTCATAAGTCTGTCTTAAAAGTGCGGGGCTTAACCCCGTGAGGGGATGGAAACTATGGAACTGGAGTATCGGAGAGGAAAGCGGAATTCCTAGT
o__Clostridiales.f__Ruminococcaceae_ASV14748	Age	Age	0.425856	0.159337	158	22	0.0100348	0.0771606	TACGTAGGTTGCAAGCGTTGTCCGGATTTACTGGGTGTAAAGGGCGTGTAGGCGGAGATGCAAGTTGGGAGTGAAATCCATGGGCTCAACCCATGAACTGCTCTCAAAACTGTATCCCTTGAGTATCGGAGAGGCAAGCGGAATTCCTAG
f__Ruminococcaceae.g__Oscillospira_ASV12702	Group	Control	-1.79714	0.870975	158	52	0.0441762	0.213543	TACGTAGGTGGCAAGCGTTATCCGGATTTACTGGGTGTAAAGGGCGTGTAGGCGGGATCGCAAGTCAGATGTGAAAACTGGAGGCTCAACCTCCAGCCTGCATTTGAAACTGTGGTTCTTGAGTACTGGAGAGGCAGACGGAATTCCTAG
f__Ruminococcaceae.g__Oscillospira_ASV12702	location	Stool	-0.69617	0.266354	158	52	0.0102699	0.078587	TACGTAGGTGGCAAGCGTTATCCGGATTTACTGGGTGTAAAGGGCGTGTAGGCGGGATCGCAAGTCAGATGTGAAAACTGGAGGCTCAACCTCCAGCCTGCATTTGAAACTGTGGTTCTTGAGTACTGGAGAGGCAGACGGAATTCCTAG
o__Clostridiales.f__Lachnospiraceae_ASV10079	Age	Age	0.221154	0.0879355	158	24	0.01633	0.110542	TACGTAGGGGGCAAGCGTTATCCGGATTTACTGGGTGTAAAGGGAGCGTAGGCGGTCTGGCAAGCCAGAAGTGAAAGCCCGGGGCTTAACCCCGGGACTGCTTTTGGAACTGTTAGACTAGAGTGTCGGAGAGGTAAGTGGAATTCCTAG
o__Clostridiales.f__Lachnospiraceae_ASV10079	Group	Control	0.477952	0.175923	158	24	0.0104366	0.0794784	TACGTAGGGGGCAAGCGTTATCCGGATTTACTGGGTGTAAAGGGAGCGTAGGCGGTCTGGCAAGCCAGAAGTGAAAGCCCGGGGCTTAACCCCGGGACTGCTTTTGGAACTGTTAGACTAGAGTGTCGGAGAGGTAAGTGGAATTCCTAG
f__Lachnospiraceae.g__Dorea_ASV15377	location	Stool	-0.73609	0.283788	158	42	0.010787	0.081365	TACGTATGGTGCAAGCGTTATCCGGATTTACTGGGTGTAAAGGGAGCGTAGACGGTTGTGTAAGTCTGATGTGAAAGCCCGGGGCTCAACCCCGGGACTGCATTGGAAACTATGTAACTAGAGTGTCGGAGAGGTAAGCGGAATTCCTAG
f__Ruminococcaceae.g__Oscillospira_ASV14297	Gender	male	-0.986428	0.373907	158	44	0.0111957	0.0832583	TACGTAGGTGGCGAGCGTTATCCGGATTTACTGGGTGTAAAGGGCGTGTAGGCGGGACTGCAAGTCAGATGTGAAAACCATGGGCTCAACCTGTGGCCTGCATTTGAAACTGTAGTTCTTGAGTACTGGAGAGGCAGACGGAATTCCTAG
f__Bacteroidaceae.g__Bacteroides_ASV04107	Gender	male	-1.41185	0.675919	158	31	0.0417496	0.208787	TACGGAGGATCCGAGCGTTATCCGGATTTATTGGGTTTAAAGGGAGCGTAGGTGGACATGTAAGTCAGTTGTGAAAGTTTGCGGCTCAACCGTAAAATTGCAGTTGATACTGTGTGTCTTGAGTACAGTAGAGGTGGGCGGAATTCGTGG
f__Bacteroidaceae.g__Bacteroides_ASV04107	location	Stool	-0.616979	0.239392	158	31	0.0113248	0.0834345	TACGGAGGATCCGAGCGTTATCCGGATTTATTGGGTTTAAAGGGAGCGTAGGTGGACATGTAAGTCAGTTGTGAAAGTTTGCGGCTCAACCGTAAAATTGCAGTTGATACTGTGTGTCTTGAGTACAGTAGAGGTGGGCGGAATTCGTGG
f__Peptostreptococcaceae.g__Peptostreptococcus_ASV11014	location	Stool	-0.652757	0.25373	158	19	0.0113082	0.0834345	TACGTAGGGGGCTAGCGTTATCCGGATTTACTGGGCGTAAAGGGTGCGTAGGTGGTCCTTCAAGTCGGTGGTTAAAGGCTACGGCTCAACCGTAGTAAGCCGCCGAAACTGGAGGACTTGAGTGCAGGAGAGGAAAGTGGAATTCCCAGT
f__Actinomycetaceae.g__Actinomyces_ASV08231	location	Stool	-0.578252	0.225096	158	16	0.0113972	0.0835796	TACGTAGGGCGCAAGCGTTGTCCGGAATTATTGGGCGTAAAGAGCTCGTAGGCGGCTGGTCGCGTCTGTCGTGAAAACTTCCGGCTCAACCGGGGGCTTGCGGTGGGTACGGGCCGGCTAGAGTGCGGTAGGGGTAACTGGAACTCCTGG
f__Actinomycetaceae.g__Actinomyces_ASV08231	Group	Control	-0.43519	0.211041	158	16	0.0439239	0.213543	TACGTAGGGCGCAAGCGTTGTCCGGAATTATTGGGCGTAAAGAGCTCGTAGGCGGCTGGTCGCGTCTGTCGTGAAAACTTCCGGCTCAACCGGGGGCTTGCGGTGGGTACGGGCCGGCTAGAGTGCGGTAGGGGTAACTGGAACTCCTGG
f__Ruminococcaceae.g__Oscillospira_ASV12698	Age	Age	0.335399	0.130166	158	18	0.0129203	0.0913649	TACGTAGGTGGCAAGCGTTATCCGGATTTACTGGGTGTAAAGGGCGTGTAGGCGGGAGTGCAAGTCAGATGTGAAAATTATGGGCTCAACCCATAACCTGCATTTGAAACTGTACTTCTTGAGTACTGGAGAGGCAGGCGGAATTCCGTG
f__Ruminococcaceae.g__Oscillospira_ASV12698	Gender	male	0.702692	0.26824	158	18	0.0117989	0.0861265	TACGTAGGTGGCAAGCGTTATCCGGATTTACTGGGTGTAAAGGGCGTGTAGGCGGGAGTGCAAGTCAGATGTGAAAATTATGGGCTCAACCCATAACCTGCATTTGAAACTGTACTTCTTGAGTACTGGAGAGGCAGGCGGAATTCCGTG
o__Bacteroidales.f__Rikenellaceae_ASV03800	location	Stool	0.730411	0.28592	158	96	0.012079	0.0877663	TACGGAGGATCCAAGCGTTATCCGGATTTATTGGGTTTAAAGGGTGCGTAGGCGGTTTGATAAGTTAGAGGTGAAATACCGGTGCTTAACACCGGAACTGCCTCTAATACTGTTGAACTAGAGAGTAGTTGCGGTAGGCGGAATGTATGG
o__Clostridiales.f__Ruminococcaceae_ASV13033	location	Stool	-0.56652	0.223388	158	29	0.0126184	0.0910625	TACGTAGGTGGCAAGCGTTGTCCGGAATTACTGGGTGTAAAGGGAGCGTAGGCGGGGAGACAAGTTGAATGTCTAAACTATCGGCTTAACTGATAGTCGCGTTCAAAACTATCACTCTTGAGTGCAGTAGAGGTAGGCGGAATTCCTAGT
g__Faecalibacterium.s__prausnitzii_ASV00257	Gender	male	1.6357	0.632525	158	28	0.0126476	0.0910625	AACGTAGGTCACAAGCGTTGTCCGGAATTACTGGGTGTAAAGGGAGCGCAGGCGGGCGATCAAGTTGGAAGTGAAATCCATGGGCTCAACCCATGAACTGCTTTCAAAACTGATTGTCTTGAGTAGTGCAGAGGTAGGCGGAATTCCCGG
o__Clostridiales.f__Ruminococcaceae_ASV13863	Group	Control	0.596888	0.242891	158	21	0.0191797	0.128188	TACGTAGGTGGCAAGCGTTGTCCGGATTTACTGGGTGTAAAGGGCGTGTAGGCGGGAGAGCAAGTCAGAAGTGAAATCCATGGGCTTAACCCATGAACTGCTTTTGAAACTGTTCTTCTTGAGTATCGGAGAGGCAGGCGGAATTCCTAG
o__Clostridiales.f__Ruminococcaceae_ASV13863	location	Stool	0.511047	0.201731	158	21	0.0128805	0.0913649	TACGTAGGTGGCAAGCGTTGTCCGGATTTACTGGGTGTAAAGGGCGTGTAGGCGGGAGAGCAAGTCAGAAGTGAAATCCATGGGCTTAACCCATGAACTGCTTTTGAAACTGTTCTTCTTGAGTATCGGAGAGGCAGGCGGAATTCCTAG
o__Clostridiales.f__Ruminococcaceae_ASV13865	location	Stool	0.587972	0.23181	158	27	0.0128902	0.0913649	TACGTAGGTGGCAAGCGTTGTCCGGATTTACTGGGTGTAAAGGGCGTGTAGGCGGGAGAGCAAGTCAGAAGTGAAATCTATGGGCTTAACCCATAAACTGCTTTTGAAACTGTTCTTCTTGAGTATCGGAGAGGCAGGCGGAATTCCTAG
o__Clostridiales.f__Ruminococcaceae_ASV13865	Group	Control	0.749612	0.310098	158	27	0.0216819	0.136286	TACGTAGGTGGCAAGCGTTGTCCGGATTTACTGGGTGTAAAGGGCGTGTAGGCGGGAGAGCAAGTCAGAAGTGAAATCTATGGGCTTAACCCATAAACTGCTTTTGAAACTGTTCTTCTTGAGTATCGGAGAGGCAGGCGGAATTCCTAG
o__Clostridiales.f__Ruminococcaceae_ASV13865	Age	Age	0.400326	0.153055	158	27	0.0132496	0.0928642	TACGTAGGTGGCAAGCGTTGTCCGGATTTACTGGGTGTAAAGGGCGTGTAGGCGGGAGAGCAAGTCAGAAGTGAAATCTATGGGCTTAACCCATAAACTGCTTTTGAAACTGTTCTTCTTGAGTATCGGAGAGGCAGGCGGAATTCCTAG
c__Clostridia.o__Clostridiales_ASV08573	location	Stool	-0.579058	0.229607	158	33	0.0131194	0.0923603	TACGTAGGGGGCAAGCGTTATCCGGAATTACTGGGTGTAAAGGGAGCGTAGGCGGCATGGTAAGCCAGATGTGAAAGCCTTGGGCTTAACCCGAGGATTGCATTTGGAACTATCAAGCTAGAGTACAGGAGAGGAAAGCGGAATTCCTAG
g__Prevotella.s__melaninogenica_ASV02926	location	Stool	-0.788409	0.313932	158	22	0.0133694	0.0932912	TACGGAAGGTCCAGGCGTTATCCGGATTTATTGGGTTTAAAGGGAGCGTAGGCTGGAGATTAAGTGTGTTGTGAAATGTAGACGCTCAACGTCTGAATTGCAGCGCATACTGGTTTCCTTGAGTACGCACAACGTTGGCGGAATTCGTCG
g__Lactobacillus.s__ruminis_ASV14695	location	Stool	0.539426	0.215271	158	21	0.014041	0.0975479	TACGTAGGTGGCGAGCGTTGTCCGGATTTATTGGGCGTAAAGGGAACGCAGGCGGTCTTTTAAGTCTGATGTGAAAGCCTTCGGCTTAACCGAAGTAGTGCATTGGAAACTGGAAGACTTGAGTGCAGAAGAGGAGAGTGGAACTCCATG
c__Clostridia.o__Clostridiales_ASV07372	Group	Control	1.1368	0.448022	158	23	0.0144469	0.0999295	TACGTAGGGAGCAAGCGTTATCCGGATTTATTGGGTGTAAAGGGTGCGTAGACGGGACAACAAGTTAGTTGTGAAATCCCTCGGCTTAACTGAGGAACTGCAACTAAAACTATTGTTCTTGAGTGTTGGAGAGGAAAGTGGAATTCCTAG
c__Clostridia.o__Clostridiales_ASV07372	Gender	male	0.938653	0.455532	158	23	0.0448556	0.215686	TACGTAGGGAGCAAGCGTTATCCGGATTTATTGGGTGTAAAGGGTGCGTAGACGGGACAACAAGTTAGTTGTGAAATCCCTCGGCTTAACTGAGGAACTGCAACTAAAACTATTGTTCTTGAGTGTTGGAGAGGAAAGTGGAATTCCTAG
g__Alistipes.s__massiliensis_ASV05105	Age	Age	0.420616	0.215206	158	33	0.0562078	0.247314	TACGGAGGATTCAAGCGTTATCCGGATTTATTGGGTTTAAAGGGTGCGTAGGCGGTCTGATAAGTTAGAGGTGAAATCCCGGGGCTTAACTCCGGAATTGCCTCTGATACTGTTGGGCTAGAGAGTAGTTGCGGTAGGCGGAATGTATGG
g__Alistipes.s__massiliensis_ASV05105	location	Stool	0.541297	0.218807	158	33	0.0149373	0.102427	TACGGAGGATTCAAGCGTTATCCGGATTTATTGGGTTTAAAGGGTGCGTAGGCGGTCTGATAAGTTAGAGGTGAAATCCCGGGGCTTAACTCCGGAATTGCCTCTGATACTGTTGGGCTAGAGAGTAGTTGCGGTAGGCGGAATGTATGG
o__Bacteroidales.f__S24.7_ASV04775	location	Stool	-0.617263	0.250054	158	25	0.0150618	0.102835	TACGGAGGATGCGAGCGTTATCCGGATTTATTGGGTTTAAAGGGTGCGTAGGCGGATTCTCAAGTCAGCGGTCAAAACCCGGGGCTCAACCCCGGCCTGCCGTTGAAACTGGGAATCTTGAGTGAGCGAGAAGTAAGCGGAATGCGTGGT
g__.Eubacterium..s__dolichum_ASV12429	Age	Age	-0.309706	0.125141	158	31	0.016587	0.111804	TACGTAGGTGGCAAGCGTTATCCGGAATCATTGGGCGTAAAGGGTGCGTAGGTGGCGTACTAAGTCTGTAGTAAAAGGCAATGGCTCAACCATTGTAAGCTATGGAAACTGGTATGCTGGAGTGCAGAAGAGGGCGATGGAATTCCATGT
o__Coriobacteriales.f__Coriobacteriaceae_ASV15110	Age	Age	0.4792	0.194196	158	51	0.0169117	0.113509	TACGTATGGGGCGAGCGTTATCCGGATTCATTGGGCGTAAAGCGCGCGTAGGCGGAGCGCTAAGCGGGACCTCTAACCCGAGGGCTCAACCCCCGGCCGGGTCCCGAACTGGCGCTCTCGAGTGCGGTAGGGGAGAGCGGAATTCCCGGT
g__Coprococcus.s__catus_ASV10053	Age	Age	0.535177	0.221746	158	78	0.0194539	0.128933	TACGTAGGGGGCAAGCGTTATCCGGATTTACTGGGTGTAAAGGGAGCGTAGGCGGCGGAGCAAGTCAGAAGTGAAAGCCCGGGGCTCAACCCCGGGACGGCTTTTGAAACTGCCCTGCTTGATTTCAGGAGAGGTAAGCGGAATTCCTAG
o__Clostridiales.f__Ruminococcaceae_ASV00145	Gender	male	-1.54443	0.63994	158	78	0.0196093	0.129422	AACGTAGGGTGCAAGCGTTGTCCGGAATTACTGGGTGTAAAGGGAGCGCAGGCGGATTGGCAAGTTGGGAGTGAAATCTATGGGCTCAACCCATAAATTGCTTTCAAAACTGTCAGTCTTGAGTGGTGTAGAGGTAGGCGGAATTCCCGG
o__Clostridiales.f__Ruminococcaceae_ASV00145	Age	Age	-0.700349	0.309188	158	78	0.0277208	0.157948	AACGTAGGGTGCAAGCGTTGTCCGGAATTACTGGGTGTAAAGGGAGCGCAGGCGGATTGGCAAGTTGGGAGTGAAATCTATGGGCTCAACCCATAAATTGCTTTCAAAACTGTCAGTCTTGAGTGGTGTAGAGGTAGGCGGAATTCCCGG
g__Ruminococcus.s__lactaris_ASV09026	location	Stool	-0.952881	0.40261	158	66	0.0197653	0.12991	TACGTAGGGGGCAAGCGTTATCCGGATTTACTGGGTGTAAAGGGAGCGTAGACGGAGCAGCAAGTCTGATGTGAAAACCCGGGGCTCAACCCCGGGACTGCATTGGAAACTGTTGATCTGGAGTGCCGGAGAGGTAAGCGGAATTCCTAG
o__Clostridiales.f__Lachnospiraceae_ASV09338	Gender	male	-1.18425	0.49344	158	18	0.020157	0.130855	TACGTAGGGGGCAAGCGTTATCCGGATTTACTGGGTGTAAAGGGAGCGTAGACGGCATGACAAGCCAGATGTGAAAACCCAGGGCTCAACCCTGGGACTGCATTTGGAACTGCCAGGCTGGAGTGCAGGAGAGGTAAGCGGAATTCCTAG
g__Clostridium.s__butyricum_ASV13484	location	Stool	-0.619214	0.262647	158	17	0.0201335	0.130855	TACGTAGGTGGCAAGCGTTGTCCGGATTTACTGGGCGTAAAGGGAGCGTAGGTGGATATTTAAGTGGGATGTGAAATACCCGGGCTTAACCTGGGTGCTGCATTCCAAACTGGATATCTAGAGTGCAGGAGAGGAAAGGAGAATTCCTAG
f__.Odoribacteraceae..g__Butyricimonas_ASV06665	location	Stool	-0.518996	0.22024	158	34	0.0202912	0.131189	TACGGGGGATGCGAGCGTTATCCGGATTTATTGGGTTTAAAGGGCGCGTAGGCGGGACGCCAAGTCAGCGGTAAAAGACTGCAGCTAAACTGTAGCACGCCGTTGAAACTGGCGACCTTGAGACGAGACGAGGGAGGCGGAACAAGTGAA
f__.Odoribacteraceae..g__Butyricimonas_ASV06665	Group	Control	-0.870904	0.434286	158	34	0.0506485	0.234582	TACGGGGGATGCGAGCGTTATCCGGATTTATTGGGTTTAAAGGGCGCGTAGGCGGGACGCCAAGTCAGCGGTAAAAGACTGCAGCTAAACTGTAGCACGCCGTTGAAACTGGCGACCTTGAGACGAGACGAGGGAGGCGGAACAAGTGAA
o__Gemellales.f__Gemellaceae_ASV13351	location	Stool	-1.01383	0.431435	158	78	0.0205153	0.132099	TACGTAGGTGGCAAGCGTTGTCCGGAATTATTGGGCGTAAAGCGCGCGCAGGTGGTTTAATAAGTCTGATGTGAAAGCCCACGGCTCAACCGTGGAGGGTCATTGGAAACTGTTAAACTTGAGTGCAGGAGAGAAAAGTGGAATTCCTAG
f__Neisseriaceae.g__Neisseria_ASV11718	location	Stool	-0.56692	0.241931	158	29	0.0208591	0.133335	TACGTAGGGTGCGAGCGTTAATCGGAATTACTGGGCGTAAAGCGGGCGCAGACGGTTACTTAAGCAGGATGTGAAATCCCCGGGCTCAACCTGGGAACTGCGTTCTGAACTGGGTGACTAGAGTGTGTCAGAGGGAGGTAGAATTCCACG
f__Ruminococcaceae.g__Ruminococcus_ASV07566	Gender	male	-1.2422	0.521303	158	86	0.0214665	0.136286	TACGTAGGGAGCAAGCGTTGTCCGGATTTACTGGGTGTAAAGGGTGCGTAGGCGGCTAGGCAAGTCAGACGTGAAAACCATGGGCTCAACCTGTGGACTGCGTTTGAAACTGTTTAGCTTGAGTGAAGTAGAGGTAGGCGGAATTCCCGG
f__Ruminococcaceae.g__Oscillospira_ASV12720	location	Stool	-0.336772	0.144454	158	17	0.021638	0.136286	TACGTAGGTGGCAAGCGTTATCCGGATTTACTGGGTGTAAAGGGCGTGTAGGCGGGATTGCAAGTCAGATGTGAAAACCACGGGCTCAACCTGTGGCCTGCATTTGAAACTGCAGTTCTTGAGTACTGGAGAGGCAGACGGAATTCCTAG
f__.Tissierellaceae..g__Parvimonas_ASV15125	location	Stool	-0.5021	0.216354	158	17	0.0220334	0.137948	TACGTATGGGGCGAGCGTTGTCCGGAATTATTGGGCGTAAAGGGTACGTAGGCGGTTTTTTAAGTCAGGTGTGAAAGCGTGAGGCTTAACCTCATTAAGCACTTGAAACTGGAAGACTTGAGTGAAGGAGAGGAAAGTGGAATTCCTAGT
f__Lachnospiraceae.g__Blautia_ASV09086	location	Stool	0.66826	0.288073	158	59	0.0221997	0.138442	TACGTAGGGGGCAAGCGTTATCCGGATTTACTGGGTGTAAAGGGAGCGTAGACGGATTAGCAAGTCTGATGTGAAAGGCAGGGGCTCAACCCCTGGACTGCATTGGAAACTGCCAGTCTTGAGTGCCGGAGAGGTAAGCGGAATTCCTAG
g__Coprococcus.s__eutactus_ASV15431	Gender	male	0.642138	0.302734	158	20	0.0397256	0.201695	TACGTATGGTGCAAGCGTTATCCGGATTTACTGGGTGTAAAGGGTGCGTAGGTGGCAAGGCAAGTCTGAAGTGAAAATCCGGGGCTCAACCCCGGAACTGCTTTGGAAACTGTTTAGCTAGAGTACAGGAGAGGTAAGTGGAATTCCTAG
g__Coprococcus.s__eutactus_ASV15431	location	Stool	0.487658	0.223139	158	20	0.0310268	0.169471	TACGTATGGTGCAAGCGTTATCCGGATTTACTGGGTGTAAAGGGTGCGTAGGTGGCAAGGCAAGTCTGAAGTGAAAATCCGGGGCTCAACCCCGGAACTGCTTTGGAAACTGTTTAGCTAGAGTACAGGAGAGGTAAGTGGAATTCCTAG
g__Coprococcus.s__eutactus_ASV15431	Group	Control	0.706676	0.299098	158	20	0.0226236	0.139983	TACGTATGGTGCAAGCGTTATCCGGATTTACTGGGTGTAAAGGGTGCGTAGGTGGCAAGGCAAGTCTGAAGTGAAAATCCGGGGCTCAACCCCGGAACTGCTTTGGAAACTGTTTAGCTAGAGTACAGGAGAGGTAAGTGGAATTCCTAG
o__Bacteroidales.f__.Barnesiellaceae._ASV04827	location	Stool	-0.394853	0.170966	158	25	0.0228324	0.140726	TACGGAGGATGCGAGCGTTATCCGGATTTATTGGGTTTAAAGGGTGCGTAGGCGGCCCTATAAGTCAGCGGTGAAATGTTCCGGCTCAACCGGGAAACTGCCGTTGAAACTGTAGAGCTAGAGTCCACAAGAGGTATGCGGAATGCGTGG
o__Bacteroidales.f__.Barnesiellaceae._ASV02755	Age	Age	0.291132	0.123772	158	27	0.0230618	0.141042	TACGGAAGATGCGAGCGTTATCCGGATTTATTGGGTTTAAAGGGTGCGTAGGCGGGTGATTAAGTCAGCGGTGAAATGCGTCAGCTTAACTGGCGAACTGCCATTGAAACTGGTTACCTTGAGTGTAGCGGAAGTATGCGGAATGCGTGG
o__Bacteroidales.f__.Barnesiellaceae._ASV02755	Group	Control	0.525268	0.250971	158	27	0.042354	0.209652	TACGGAAGATGCGAGCGTTATCCGGATTTATTGGGTTTAAAGGGTGCGTAGGCGGGTGATTAAGTCAGCGGTGAAATGCGTCAGCTTAACTGGCGAACTGCCATTGAAACTGGTTACCTTGAGTGTAGCGGAAGTATGCGGAATGCGTGG
f__Alcaligenaceae.g__Sutterella_ASV11801	location	Stool	-0.35951	0.156048	158	19	0.023308	0.141962	TACGTAGGGTGCGAGCGTTAATCGGAATTACTGGGCGTAAAGCGTGCGCAGGCGGTTGGGTAAGACAGATGTGAAATCCCCGGGCTTAACCTGGGAACTGCATTTGTGACTGTCCGACTGGAGTACGTCAGAGGGGGGTGGAATTCCACG
c__Alphaproteobacteria.o__RF32_ASV01877	Age	Age	0.570449	0.244619	158	22	0.0235962	0.142658	TACGAAGGGGGCAAGCGTTGTTCGGAATTACTGGGCGTAAAGGGAGTGTAGGCGGTTATGTAAGATAGTGGTGAAATCCCAGAGCTTAACTTTGGAATTGCCATTATGACTATGTGGCTAGAATTACAGAGAGGATAGTGGAATACCCAG
c__Alphaproteobacteria.o__RF32_ASV01901	Age	Age	0.449807	0.193561	158	23	0.024033	0.144066	TACGAAGGGGGCGAGCGTTGTTCGGAATTACTGGGCGTAAAGGGTGTGTAGGCGGTTAAGTAAGATAGTGGTGAAATGCCGGGGCTCAACCTCGGAATTGCCATTATGACTATTTAGCTAGAATGATGCAGAGGATAGCGGAATACCCAG
f__Lachnospiraceae.g__Blautia_ASV09039	location	Stool	0.781513	0.341865	158	29	0.0241929	0.144066	TACGTAGGGGGCAAGCGTTATCCGGATTTACTGGGTGTAAAGGGAGCGTAGACGGAGCAGCAAGTCTGATGTGAAAGGCGGGGGCTCAACCCCCGGACTGCATTGGAAACTGTTGATCTTGAGTACCGGAGAGGTAAGCGGAATTCCTAG
g__Clostridium.s__aldenense_ASV09504	Group	Control	-0.898014	0.387684	158	23	0.0244986	0.144798	TACGTAGGGGGCAAGCGTTATCCGGATTTACTGGGTGTAAAGGGAGCGTAGACGGCGACGCAAGTCTGGAGTGAAAGCCCGGGGCCCAACCCCGGGACTGCTTTGGAAACTGTGTTGCTGGAGTGCAGGAGAGGTAAGTGGAATTCCTAG
f__Veillonellaceae.g__Phascolarctobacterium_ASV13094	Age	Age	0.832792	0.364287	158	39	0.0264286	0.153604	TACGTAGGTGGCAAGCGTTGTCCGGAATTATTGGGCGTAAAGAGCATGTAGGCGGCCTATTAAGTCGGGCGTGAAAATGCGGGGCTCAACCCCGTATGGCGCCCGATACTGGTGGGCTTGAGTGCAGGAGAGGAAAGGGGAATTCCCAGT
c__Clostridia.o__Clostridiales_ASV10855	Age	Age	0.718347	0.315073	158	63	0.0268901	0.155452	TACGTAGGGGGCGAGCGTTGTCCGGAATGATTGGGCGTAAAGGGCGCGTAGGCGGCCTGCTAAGTCTGGAGTGAAAGTCCTGCTTTCAAGGTGGGAATTGCTTTGGATACTGGTGGGCTGGAGTGCAGGAGAGGAAAGCGGAATTACCGG
g__Clostridium.s__clostridioforme_ASV09123	location	Stool	0.944341	0.422201	158	128	0.0272401	0.156335	TACGTAGGGGGCAAGCGTTATCCGGATTTACTGGGTGTAAAGGGAGCGTAGACGGCAAGGCAAGTCTGATGTGAAAACCCAGGGCTTAACCCTGGGACTGCATTGGAAACTGTCTGGCTCGAGTGCCGGAGAGGTAAGCGGAATTCCTAG
f__Ruminococcaceae.g__Oscillospira_ASV13780	location	Stool	-0.690055	0.310014	158	55	0.0280012	0.158724	TACGTAGGTGGCAAGCGTTGTCCGGATTTACTGGGTGTAAAGGGCGTGTAGCCGGGGAGACAAGTCAGATGTGAAATCTGGAGGCTCAACCTCCAAACTGCATTTGAAACTGTTTCTCTTGAGTATCGGAGAGGTAATCGGAATTCCTAG
f__Ruminococcaceae.g__Oscillospira_ASV13780	Group	Control	0.93237	0.43656	158	55	0.0375235	0.194876	TACGTAGGTGGCAAGCGTTGTCCGGATTTACTGGGTGTAAAGGGCGTGTAGCCGGGGAGACAAGTCAGATGTGAAATCTGGAGGCTCAACCTCCAAACTGCATTTGAAACTGTTTCTCTTGAGTATCGGAGAGGTAATCGGAATTCCTAG
f__Ruminococcaceae.g__Oscillospira_ASV12677	Group	Control	0.642769	0.284246	158	18	0.0280573	0.158724	TACGTAGGTGGCAAGCGTTATCCGGATTTACTGGGTGTAAAGGGCGTGTAGGCGGGACTGCAAGTCAGGTGTGAAAACCACGGGCTCAACCTGTGGCCTGCATTTGAAACTGTAGTTCTTGAGTGCTGGAGAGGCAATCGGAATTCCGTG
f__Lachnospiraceae.g__Coprococcus_ASV15003	location	Stool	0.896675	0.403627	158	73	0.0283872	0.160019	TACGTATGGAGCAAGCGTTATCCGGATTTACTGGGTGTAAAGGGTGCGTAGGTGGCAGTGCAAGTCAGATGTGAAAGGCCGGGGCTCAACCCCGGAGCTGCATTTGAAACTGCATAGCTAGAGTACAGGAGAGGCAGGCGGAATTCCTAG
g__.Ruminococcus..s__gnavus_ASV09533	Group	Control	-0.943222	0.420599	158	27	0.0291098	0.161789	TACGTAGGGGGCAAGCGTTATCCGGATTTACTGGGTGTAAAGGGAGCGTAGACGGCGATGCAAGCCAGATGTGAAAGCCCGGGGCTCAACCCCGGGACTGCATTTGGAACTGCGTGGCTGGAGTGTCGGAGAGGCAGGCGGAATTCCTAG
f__Ruminococcaceae.g__Oscillospira_ASV13741	location	Stool	-0.485107	0.219308	158	28	0.029102	0.161789	TACGTAGGTGGCAAGCGTTGTCCGGATTTACTGGGTGTAAAGGGCGTGTAGCCGGGAAGGCAAGTCAGATGTGAAATCCACGGGCTTAACTCGTGAACTGCATTTGAAACTACTTTTCTTGAGTATCGGAGAGGCAATCGGAATTCCTAG
f__Fusobacteriaceae.g__Fusobacterium_ASV15520	Group	Control	-0.894161	0.397775	158	33	0.0299154	0.165625	TACGTATGTCACGAGCGTTATCCGGATTTATTGGGCGTAAAGCGCGTCTAGGTGGTTATGTAAGTCTGATGTGAAAATGCAGGGCTCAACTCTGTATTGCGTTGGAAACTGTATAACTAGAGTACTGGAGAGGTAAGCGGAACTACAAGT
o__Clostridiales.f__Lachnospiraceae_ASV08984	location	Stool	0.7196	0.327715	158	49	0.0302765	0.165945	TACGTAGGGGGCAAGCGTTATCCGGATTTACTGGGTGTAAAGGGAGCGTAGACGGAATGGCAAGTCTGATGTGAAAGGCCGGGGCTCAACCCCGGGACTGCATTGGAAACTGTCAATCTAGAGTACCGGAGGGGTAAGTGGAATTCCTAG
o__Clostridiales.f__Lachnospiraceae_ASV09466	location	Stool	-0.447223	0.20498	158	25	0.0313264	0.170519	TACGTAGGGGGCAAGCGTTATCCGGATTTACTGGGTGTAAAGGGAGCGTAGACGGCGAAGCAAGTCTGAAGTGAAAGCCCGGGGCTTAACCCCGGGACTGCTTTGGAAACTGTTTTGCTAGAGTGCTGGAGAGGTAAGTGGAATTCCTAG
f__Lachnospiraceae.g__Coprococcus_ASV15440	location	Stool	0.709888	0.330134	158	26	0.0336545	0.180291	TACGTATGGTGCAAGCGTTATCCGGATTTACTGGGTGTAAAGGGTGCGTAGGTGGTATGGCAAGTCAGAAGTGAAAGGCTGGGGCTCAACCCCGGGACTGCTTTTGAAACTGTCAAACTAGAGTACAGGAGAGGAAAGCGGAATTCCTAG
g__Bacteroides.s__caccae_ASV04026	location	Stool	-0.710141	0.332155	158	86	0.0348535	0.185885	TACGGAGGATCCGAGCGTTATCCGGATTTATTGGGTTTAAAGGGAGCGTAGGCGGATTGTTAAGTCAGTTGTGAAAGTTTGCGGCTCAACCGTAAAATTGCAGTTGATACTGGCAGTCTTGAGTGCAGTAGAGGTGGGCGGAATTCGTGG
g__Bacteroides.s__uniformis_ASV03984	location	Stool	0.858148	0.402566	158	140	0.0352612	0.187019	TACGGAGGATCCGAGCGTTATCCGGATTTATTGGGTTTAAAGGGAGCGTAGGCGGACGCTTAAGTCAGTTGTGAAAGTTTGCGGCTCAACCGTAAAATTGCAGTTGATACTGGGTGTCTTGAGTACAGTAGAGGCAGGCGGAATTCGTGG
f__Bacteroidaceae.g__Bacteroides_ASV04071	location	Stool	-0.792843	0.372712	158	103	0.0357429	0.188096	TACGGAGGATCCGAGCGTTATCCGGATTTATTGGGTTTAAAGGGAGCGTAGGCGGGTTGTTAAGTCAGTTGTGAAAGTTTGCGGCTCAACCGTAAAATTGCAGTTGATACTGGCGACCTTGAGTGCAACAGAGGTAGGCGGAATTCGTGG
f__Lachnospiraceae.g__Coprococcus_ASV15009	location	Stool	0.421942	0.198874	158	16	0.036097	0.18933	TACGTATGGAGCAAGCGTTATCCGGATTTACTGGGTGTAAAGGGTGCGTAGGTGGCAGTGCAAGTCAGATGTGAAAGGCCGGGGCTCAACCCCGGAGCTGCATTTGAAACTGCGCGGCTAGAGTACAGGAGAGGCAGGCGGAATTCCTAG
f__Lachnospiraceae.g__.Ruminococcus._ASV09012	location	Stool	-0.356931	0.169963	158	21	0.0379612	0.195865	TACGTAGGGGGCAAGCGTTATCCGGATTTACTGGGTGTAAAGGGAGCGTAGACGGAGAGGCAAGTCTGATGTGAAAACCCGGGGCTCAACCCCGGGACTGCATTGGAAACTGTTTTTCTAGAGTGTCGGAGAGGTAAGCGGAATTCCTAG
g__Parabacteroides.s__distasonis_ASV04233	Gender	male	-1.65599	0.776393	158	138	0.0379543	0.195865	TACGGAGGATCCGAGCGTTATCCGGATTTATTGGGTTTAAAGGGTGCGTAGGCGGCCTTTTAAGTCAGCGGTGAAAGTCTGTGGCTCAACCATAGAATTGCCGTTGAAACTGGGGGGCTTGAGTATGTTTGAGGCAGGCGGAATGCGTGG
g__Faecalibacterium.s__prausnitzii_ASV00199	location	Stool	-1.02675	0.497237	158	118	0.0413109	0.208397	AACGTAGGTCACAAGCGTTGTCCGGAATTACTGGGTGTAAAGGGAGCGCAGGCGGGAAGACAAGTTGGAAGTGAAATCCATGGGCTCAACCCATGAACTGCTTTCAAAACTGTTTTTCTTGAGTAGTGCAGAGGTAGGCGGAATTCCCGG
f__Alcaligenaceae.g__Sutterella_ASV11920	location	Stool	1.01144	0.49163	158	97	0.0420474	0.208787	TACGTAGGGTGCGAGCGTTAATCGGAATTACTGGGCGTAAAGGGTGCGCAGGCGGTTGAGTAAGACAGATGTGAAATCCCCGAGCTTAACTCGGGAATGGCATATGTGACTGCTCGACTAGAGTGTGTCAGAGGGAGGTGGAATTCCACG
f__Alcaligenaceae.g__Sutterella_ASV11920	Age	Age	-1.07351	0.524542	158	97	0.0456847	0.217311	TACGTAGGGTGCGAGCGTTAATCGGAATTACTGGGCGTAAAGGGTGCGCAGGCGGTTGAGTAAGACAGATGTGAAATCCCCGAGCTTAACTCGGGAATGGCATATGTGACTGCTCGACTAGAGTGTGTCAGAGGGAGGTGGAATTCCACG
g__Faecalibacterium.s__prausnitzii_ASV00227	Group	Control	-0.777043	0.372584	158	21	0.0418015	0.208787	AACGTAGGTCACAAGCGTTGTCCGGAATTACTGGGTGTAAAGGGAGCGCAGGCGGGAAGGCAAGTTGGAAGTGAAATCCATGGGCTCAACCCATGAACTGCTTTCAAAACTGTTTTTCTTGAGTAGTGCAGAGGTAGGCGGAATTCCCGG
o__Clostridiales.f__Lachnospiraceae_ASV09566	Age	Age	0.485822	0.234074	158	30	0.0427829	0.211116	TACGTAGGGGGCAAGCGTTATCCGGATTTACTGGGTGTAAAGGGAGCGTAGACGGCGATGCAAGTCTGAAGTGAAATACCCGGGCTCAACCTGGGAACTGCTTTGGAAACTGTGTTGCTAGAGTGCTGGAGAGGTAAGCGGAATTCCTAG
g__Blautia.s__obeum_ASV09003	location	Stool	0.803226	0.392613	158	99	0.0431332	0.212183	TACGTAGGGGGCAAGCGTTATCCGGATTTACTGGGTGTAAAGGGAGCGTAGACGGACTGGCAAGTCTGATGTGAAAGGCGGGGGCTCAACCCCTGGACTGCATTGGAAACTGTTAGTCTTGAGTGCCGGAGAGGTAAGCGGAATTCCTAG
f__.Odoribacteraceae..g__Butyricimonas_ASV06676	Group	Control	1.12598	0.544557	158	24	0.0438183	0.213543	TACGGGGGATGCGAGCGTTATCCGGATTTATTGGGTTTAAAGGGCGCGTAGGCGGGACGTCAAGTCAGCGGTAAAAGACTGCAGCTAAACTGTAGCACGCCGTTGAAACTGGCGCCCTGGAGACGAGACGAGGGAGGCGGAACAAGTGAA
c__Alphaproteobacteria.o__RF32_ASV01882	Group	Control	1.50568	0.72924	158	33	0.0442185	0.213543	TACGAAGGGGGCAAGCGTTGTTCGGAATTACTGGGCGTAAAGGGTGTGTAGGCGGATTTGTAAGATAGTGGTGAAATACCTGAGCTCAACTTAGGAATTGCCATTATAACTATAGATCTGGAGTGACAGAGAGGATATTGGAATACCCAG
o__Bacteroidales.f__.Barnesiellaceae._ASV02744	location	Stool	-0.335424	0.165372	158	17	0.0449766	0.215686	TACGGAAGATGCGAGCGTTATCCGGATTTATTGGGTTTAAAGGGTGCGTAGGCGGAAGGATAAGTCAGCGGTGAAATGCTTCAGCTCAACTGGAGAATTGCCGATGAAACTGTTTTTCTAGAGTATAAAAGAGGTATGCGGAATGCGTGG
f__Lachnospiraceae.g__Coprococcus_ASV08619	Gender	male	-1.38044	0.67169	158	60	0.0451964	0.215686	TACGTAGGGGGCAAGCGTTATCCGGAATTACTGGGTGTAAAGGGTGCGTAGGTGGTATGGCAAGTCAGAAGTGAAAACCCAGGGCTTAACTCTGGGACTGCTTTTGAAACTGTCAGACTAGAGTGCAGGAGAGGTAAGCGGAATTCCTAG
f__Alcaligenaceae.g__Sutterella_ASV11804	location	Stool	-0.280778	0.139705	158	18	0.0471064	0.222736	TACGTAGGGTGCGAGCGTTAATCGGAATTACTGGGCGTAAAGCGTGCGCAGGCGGTTGGGTAAGACAGATGTGAAATCCCCGGGCTTAACCTGGGAACTGCATTTGTGACTGTCCGACTGGAGTATGTCAGAGGGGGGTGGAATTCCAAG
f__Ruminococcaceae.g__Ruminococcus_ASV07986	Gender	male	-0.278087	0.138181	158	17	0.0497027	0.232239	TACGTAGGGAGCGAGCGTTGTCCGGAATTACTGGGTGTAAAGGGAGCGTAGGCGGGGTCTCAAGTCGAATGTTAAATCTACCGGCTCAACTGGTAGCTGCGTTCGAAACTGGGGCTCTTGAGTGAAGTAGAGGCAGGCGGAATTCCTAGT
g__Prevotella.s__stercorea_ASV03298	location	Stool	-0.56526	0.286057	158	16	0.0506091	0.234582	TACGGAAGGTCCGGGCGTTATCCGGATTTATTGGGTTTAAAGGGAGCGTAGGCCGTCTTATAAGCGTGTTGTGAAATGTCGGGGCTCAACCTGGGCATTGCAGCGCGAACTGTGAGACTTGAGTGCGCAGGAAGTAGGCGGAATTCGTCG
f__Moraxellaceae.g__Acinetobacter_ASV01420	Age	Age	-0.177383	0.0901954	158	16	0.0510327	0.234886	TACAGAGGGTGCGAGCGTTAATCGGATTTACTGGGCGTAAAGCGTGCGTAGGCGGCTTTTTAAGTCGGATGTGAAATCCCTGAGCTTAACTTAGGAATTGCATTCGATACTGGGAAGCTAGAGTATGGGAGAGGATGGTAGAATTCCAGG
o__Clostridiales.f__Lachnospiraceae_ASV09168	Gender	male	0.841034	0.421823	158	16	0.0516646	0.236522	TACGTAGGGGGCAAGCGTTATCCGGATTTACTGGGTGTAAAGGGAGCGTAGACGGCACAGCAAGTCTGAAGTGAAATCCCCGGGCTCAACCCGGGAACTGCTTTGGAAACTGCTGGGCTGGAGTGCTGGAGAGGCAAGCGGAATTCCTAG
o__Clostridiales.f__Lachnospiraceae_ASV09740	location	Stool	-0.353995	0.180157	158	23	0.0520186	0.237457	TACGTAGGGGGCAAGCGTTATCCGGATTTACTGGGTGTAAAGGGAGCGTAGACGGCTTAGCAAGTCTGAAGTGAAAGCCCGGGGCTCAACCCCGGGACTGCTTTGGAAACTGTTAAGCTGGAGTGCTGGAGAGGTAAGCGGAATTCCTAG
g__Blautia.s__producta_ASV08959	Age	Age	-0.538958	0.272303	158	32	0.0529828	0.240861	TACGTAGGGGGCAAGCGTTATCCGGATTTACTGGGTGTAAAGGGAGCGTAGACGGAAGAGCAAGTCTGATGTGAAAGGCTGGGGCTTAACCCCAGGACTGCATTGGAAACTGTTTTTCTAGAGTGCCGGAGAGGTAAGCGGAATTCCTAG
f__Lachnospiraceae.g__Dorea_ASV09299	Age	Age	-0.44304	0.224263	158	25	0.0535246	0.240861	TACGTAGGGGGCAAGCGTTATCCGGATTTACTGGGTGTAAAGGGAGCGTAGACGGCAGTGCAAGTCTGAAGTGAAAGCCCGGGGCTCAACCCCGGGACTGCTTTGGAAACTGTGCAGCTAGAGTGTCGGAGAGGCAAGCGGAATTCCTAG
f__Prevotellaceae.g__Prevotella_ASV03144	location	Stool	-0.795059	0.407351	158	71	0.0534181	0.240861	TACGGAAGGTCCGGGCGTTATCCGGATTTATTGGGTTTAAAGGGAGCGTAGGCCGCCTTTTAAGCGTGCTGTGAAATACCGTTGCCCAACAACGGGGCTGCAGCGCGAACTGGAGGGCTTGAGTTCACGGGAAGCCGGCGGAATTCGTCG
f__Lachnospiraceae.g__Oribacterium_ASV08975	Gender	male	0.45931	0.232768	158	20	0.054056	0.241877	TACGTAGGGGGCAAGCGTTATCCGGATTTACTGGGTGTAAAGGGAGCGTAGACGGAATGGCAAGTCTGAAGTGAAATACCCGGGCTCAACCTGGGAACTGCTTTGGAAACTGTTGTTCTAGAGTGTTGGAGAGGTAAGTGGAATTCCTGG
f__Campylobacteraceae.g__Campylobacter_ASV05934	location	Stool	-0.466393	0.241471	158	18	0.0558104	0.246938	TACGGAGGGTGCAAGCGTTACTCGGAATCACTGGGCGTAAAGGACGCGTAGGCGGATTATCAAGTCTCTTGTGAAATCCTATGGCTTAACCATAGAACTGCTTGGGAAACTGATAATCTAGAGTGAGGGAGAGGCAGATGGAATTGGTGG
