# Supplementary material for: Diet-omics in the Study of Urban and Rural Crohn disease Evolution (SOURCE) cohort
Source: Nat Commun. 2024 May 4;15:3764. doi: 10.1038/s41467-024-48106-6 (PMC11069498; doi:10.1038/s41467-024-48106-6)
Supplement: Supplementary file 9 — Supplementary Dataset 6 [file 41467_2024_48106_MOESM9_ESM.xlsx]

## Sheet: WGCNA genes_Fig.4&S5
WGCNA gene module assignment of ileal transcriptomics in the Israeli subcohort. Applied to the China data as well.
Gene	module_color	kTotal	kWithin	kOut	kDiff	GS.Disease	p.GS.Disease	MMmagenta	MMpurple	MMblue	MMturquoise	MMgreenyellow	MMpink	MMgreen	MMred	MMyellow	MMblack	MMbrown	MMsalmon	MMtan	MMgrey	p.MMmagenta	p.MMpurple	p.MMblue	p.MMturquoise	p.MMgreenyellow	p.MMpink	p.MMgreen	p.MMred	p.MMyellow	p.MMblack	p.MMbrown	p.MMsalmon	p.MMtan	p.MMgrey
A1BG_ENSG00000121410.11	black	28.5551	8.6851	19.87	-11.1849	0.236417	0.136704	0.301536	0.14597	0.592293	-0.0180157	0.405413	0.536824	0.0229228	-0.251703	-0.356372	0.753107	0.583858	-0.0224244	0.0324235	0.288658	0.0553746	0.36248	4.51308e-05	0.910983	0.00854827	0.000296362	0.886877	0.112395	0.0221964	1.34028e-08	6.14354e-05	0.889321	0.840508	0.0672001
A1CF_ENSG00000148584.14	yellow	107.33	68.131	39.1987	28.9323	-0.683339	8.50246e-07	0.442251	0.157676	0.104674	0.613847	0.18163	0.0972091	0.370747	0.629524	0.890732	-0.407293	-0.49396	-0.154531	-0.305811	-0.0374827	0.00378985	0.324833	0.51485	1.97056e-05	0.255741	0.545427	0.0170209	1.03681e-05	6.25257e-15	0.00821798	0.00102992	0.334699	0.0518406	0.816021
A2M_ENSG00000175899.14	brown	2.14253	1.53179	0.610741	0.921052	0.363547	0.0194691	0.198092	0.277522	0.1521	0.169924	0.189616	-0.0195407	-0.00947156	0.134576	-0.101488	0.216448	0.432059	0.711343	0.109491	0.58748	0.214411	0.0789609	0.342449	0.288171	0.235071	0.903483	0.953133	0.401533	0.527795	0.174065	0.00478891	1.85887e-07	0.495584	5.38721e-05
A4GALT_ENSG00000128274.15	brown	77.0786	75.0379	2.04071	72.9972	0.450684	0.00310595	0.0221729	0.0754289	0.353056	-0.0227075	-0.103638	0.0671076	-0.341461	-0.419585	-0.51844	0.452836	0.928619	0.161307	0.0925185	0.175106	0.890555	0.639275	0.0235611	0.887933	0.519043	0.676766	0.0288929	0.00631686	0.000515943	0.00294981	2.19447e-18	0.313672	0.565073	0.273499
AAAS_ENSG00000094914.12	pink	36.3448	13.0516	23.2932	-10.2416	-0.0900459	0.575559	0.8424	0.64313	0.588022	0.409151	0.767215	0.843905	0.546733	0.562716	0.346284	0.274188	0.155267	0.0574901	0.144291	0.742024	5.02595e-12	5.7668e-06	5.28155e-05	0.0079023	4.89046e-09	4.22811e-12	0.000216879	0.00012834	0.0265653	0.082779	0.332375	0.721071	0.368086	2.82669e-08
AACS_ENSG00000081760.16	turquoise	31.5344	14.7683	16.766	-1.99772	-0.146189	0.361751	0.70679	0.754982	0.312104	0.680265	0.445237	0.353452	0.432911	0.805871	0.52113	-0.199254	-0.128111	0.0871997	0.314224	0.556596	2.4087e-07	1.17677e-08	0.04697	9.94621e-07	0.00353401	0.0233945	0.00469742	2.06527e-10	0.000476664	0.211678	0.424731	0.587737	0.0454149	0.000157391
AADAC_ENSG00000114771.13	yellow	40.3563	28.2612	12.0951	16.1662	-0.60795	2.487e-05	0.503112	0.153522	0.199782	0.559195	0.293835	0.123083	0.356307	0.531565	0.787649	-0.248552	-0.314814	-0.0934248	-0.408068	0.0785926	0.000800182	0.337904	0.210445	0.000144397	0.0622272	0.44328	0.0222226	0.000348425	9.95579e-10	0.117115	0.0449899	0.561252	0.008085	0.625244
AADAT_ENSG00000109576.13	turquoise	6.13708	4.08802	2.04907	2.03895	0.186329	0.243435	0.445157	0.547718	0.514475	0.611747	0.303747	0.33582	-0.0525164	0.356116	0.0862994	0.0221391	0.265958	0.408003	0.573901	0.593039	0.00354065	0.000210144	0.000579111	2.14204e-05	0.0535237	0.0318276	0.744353	0.0222995	0.591613	0.890721	0.0928175	0.00809605	8.74654e-05	4.38988e-05
AAED1_ENSG00000158122.11	brown	52.3253	40.8196	11.5057	29.3139	0.391742	0.0113109	0.172808	0.129787	0.562002	0.172574	0.0695893	0.257439	-0.278301	-0.306009	-0.359787	0.684022	0.889582	0.225005	-0.0210527	0.215247	0.279945	0.418646	0.000131458	0.280604	0.665499	0.104171	0.0780893	0.0516813	0.020861	8.20935e-07	7.58798e-15	0.157247	0.896053	0.176524
AAGAB_ENSG00000103591.12	turquoise	54.488	42.7813	11.7067	31.0747	-0.0693049	0.666787	0.624569	0.771859	0.456771	0.806779	0.377493	0.142707	0.108194	0.658128	0.342556	-0.0588593	0.0587013	0.468272	0.235313	0.446715	1.27495e-05	3.45545e-09	0.00268195	1.90142e-10	0.0149676	0.373421	0.500735	2.91916e-06	0.0283503	0.714704	0.715438	0.00201754	0.138598	0.00341303
AAK1_ENSG00000115977.18	black	54.1666	30.433	23.7336	6.69942	0.185212	0.246323	0.325626	0.0608128	s	0.297097	0.205252	0.417579	-0.0655783	-0.200694	-0.086164	0.874782	0.274487	0.0877983	-0.0342356	0.0479815	0.0377517	0.705654	6.98077e-07	0.059247	0.197967	0.00659831	0.683744	0.208327	0.592197	7.6833e-14	0.0824311	0.585166	0.831719	0.765778
AAMDC_ENSG00000087884.14	green	52.0727	33.9934	18.0794	15.914	-0.493633	0.00103911	0.322456	0.0706724	-0.211481	-0.00159656	0.62103	0.319874	0.839282	0.681868	0.639606	-0.336106	-0.411383	-0.110305	-0.215183	0.313563	0.0397673	0.660604	0.184398	0.992096	1.47467e-05	0.0414733	7.14961e-12	9.16706e-07	6.73132e-06	0.0316727	0.00753713	0.492366	0.176657	0.0458951
AAMP_ENSG00000127837.9	red	61.3421	23.1302	38.2119	-15.0818	-0.440817	0.00391833	0.809547	0.602342	0.224878	0.581864	0.606229	0.438049	0.698115	0.883387	0.773276	-0.23896	-0.29449	-0.0100899	0.0830739	0.585421	1.47388e-10	3.08984e-05	0.157489	6.59999e-05	2.65946e-05	0.00417717	3.8944e-07	2.07702e-14	3.10299e-09	0.132411	0.0616194	0.950077	0.605592	5.80595e-05
AAR2_ENSG00000131043.11	magenta	38.4703	14.9617	23.5086	-8.54688	-0.359274	0.0210571	0.891452	0.601597	0.43546	0.624305	0.601564	0.408347	0.561968	0.701043	0.649027	-0.0193072	-0.0537039	-0.0101195	-0.112504	0.540076	5.53338e-15	3.17927e-05	0.00443266	1.28896e-05	3.18327e-05	0.00803758	0.000131607	3.31768e-07	4.43194e-06	0.90463	0.738772	0.949931	0.483723	0.000267787
AARS_ENSG00000090861.15	purple	5.49802	1.5097	3.98832	-2.47863	0.226576	0.154293	0.612887	0.661536	0.404591	0.377346	0.308003	0.27035	0.135868	0.310587	0.00711691	0.194273	0.567604	0.200539	0.19058	0.642602	2.04733e-05	2.48757e-06	0.00869612	0.0150098	0.0500997	0.08735	0.396988	0.0481084	0.964776	0.223557	0.000108721	0.208688	0.232655	5.9026e-06
AARS2_ENSG00000124608.4	turquoise	59.7039	26.9465	32.7574	-5.8109	-0.432813	0.00470785	0.827404	0.513439	0.520035	0.750243	0.48358	0.573769	0.470361	0.67205	0.773388	-0.0709924	-0.0856876	-0.0110074	-0.111986	0.494878	2.56459e-11	0.000596711	0.000492316	1.63132e-08	0.00135997	8.78687e-05	0.00191381	1.49888e-06	3.07647e-09	0.659161	0.594254	0.945544	0.48575	0.00100449
AARSD1_ENSG00000266967.6	pink	15.2948	5.79753	9.49725	-3.69972	0.0764645	0.634668	0.587465	0.562882	0.432505	0.141321	0.797358	0.752874	0.526991	0.456229	0.053231	0.471236	0.119693	0.0578629	0.260308	0.561319	5.39003e-05	0.000127622	0.00474079	0.378131	4.39233e-10	1.36199e-08	0.000400232	0.00271754	0.740993	0.00187179	0.456033	0.719336	0.100235	0.000134506
AASDH_ENSG00000157426.13	blue	113.132	79.5994	33.5331	46.0663	-0.0621664	0.699406	0.62964	0.526748	0.88454	0.728718	0.4124	0.454312	-0.0751218	0.173103	0.113809	0.482058	0.252271	0.224918	0.131572	0.264944	1.03177e-05	0.000403162	1.72962e-14	6.59892e-08	0.00737552	0.00284673	0.640644	0.279112	0.478632	0.00141548	0.111559	0.157412	0.412223	0.0941165
AASDHPPT_ENSG00000149313.10	blue	56.5062	34.9495	21.5567	13.3928	0.0331104	0.837174	0.460198	0.368291	0.77481	0.700379	0.258944	0.208957	-0.221722	0.0721693	0.0766317	0.397771	0.343036	0.447946	0.0545332	0.230697	0.00246633	0.017825	2.75928e-09	3.44103e-07	0.102092	0.189814	0.163554	0.653862	0.633925	0.0100107	0.0281151	0.00331509	0.734884	0.146737
AASS_ENSG00000008311.14	blue	24.5004	15.0585	9.44189	5.61662	0.0984988	0.540083	0.3468	0.358382	0.695749	0.655805	0.112396	0.364615	-0.239548	0.0830593	0.0657954	0.279006	0.451401	0.285979	0.13468	0.299412	0.0263258	0.0214022	4.42666e-07	3.25184e-06	0.484145	0.0190884	0.131432	0.605655	0.682752	0.0773067	0.00305317	0.0698947	0.401166	0.0572013
AATF_ENSG00000275700.4	green	13.0391	7.22833	5.81076	1.41757	-0.471035	0.00188137	0.667231	0.326744	0.225716	0.233882	0.676326	0.462786	0.750142	0.58409	0.588244	0.163734	-0.246757	-0.192717	-0.351084	0.280954	1.89537e-06	0.0370609	0.155906	0.141085	1.21271e-06	0.00231375	1.64259e-08	6.09243e-05	5.2389e-05	0.306351	0.119871	0.227361	0.0244048	0.0751767
AATK_ENSG00000181409.11	yellow	24.7947	18.6471	6.14763	12.4995	-0.568642	0.000104925	0.37316	0.00966982	-0.021624	0.12726	0.366659	0.49725	0.665885	0.521813	0.759113	-0.279617	-0.383463	-0.230775	-0.408741	0.140232	0.0162605	0.952153	0.893249	0.427838	0.0183769	0.00094134	2.0222e-06	0.000467132	8.79895e-09	0.0766336	0.0133293	0.146596	0.00797112	0.381853
ABAT_ENSG00000183044.11	turquoise	27.2361	17.7632	9.47289	8.29035	-0.52744	0.000394855	0.455382	0.1769	0.279234	0.667794	0.0634277	0.0957165	0.156748	0.408784	0.677306	-0.185378	-0.283436	-0.00115106	-0.260047	0.00543599	0.00277399	0.268539	0.0770549	1.84448e-06	0.693601	0.551643	0.327725	0.00796375	1.15468e-06	0.245892	0.0725298	0.994301	0.100589	0.973092
ABCA1_ENSG00000165029.15	brown	54.6677	44.9057	9.76203	35.1436	0.444787	0.00357154	0.0923251	0.150177	0.556433	0.291294	-0.0539972	0.0899635	-0.440178	-0.305349	-0.42817	0.482317	0.89321	0.471518	0.251419	0.257299	0.56589	0.348659	0.00015824	0.0646299	0.737396	0.57591	0.00397679	0.0522139	0.00522646	0.00140591	4.09056e-15	0.00185844	0.112814	0.104367
ABCA10_ENSG00000154263.17	yellow	3.82357	2.70758	1.11599	1.59159	-0.349685	0.0250187	0.306262	0.095828	0.158238	0.222331	0.339939	0.549706	0.407398	0.412371	0.54905	-0.105514	-0.259263	0.0141286	-0.155191	0.221481	0.0514785	0.551177	0.32309	0.16237	0.029662	0.000197107	0.00819986	0.00738007	0.000201328	0.511461	0.101656	0.930136	0.332612	0.164024
ABCA2_ENSG00000107331.16	pink	4.56137	3.03674	1.52464	1.5121	-0.286443	0.0694215	0.232909	-0.24094	0.193011	-0.147575	0.400285	0.677479	0.519725	0.0544203	0.292561	0.38346	-0.0567567	-0.295267	-0.240936	0.0508225	0.142793	0.129137	0.226638	0.357169	0.00950761	1.1447e-06	0.000496823	0.735413	0.0634229	0.0133299	0.724489	0.0609041	0.129143	0.752334
ABCA3_ENSG00000167972.13	blue	39.8225	35.5828	4.23967	31.3432	-0.129513	0.419637	0.653673	0.396257	0.729639	0.429501	0.462513	0.41556	0.0855686	0.0709007	0.0623878	0.389723	0.233087	0.0604686	-0.0267057	0.26264	3.5874e-06	0.0103245	6.23298e-08	0.00507289	0.00232946	0.00689251	0.594768	0.659574	0.698386	0.0117773	0.142481	0.707246	0.868361	0.09712
ABCA4_ENSG00000198691.11	red	6.34444	2.94438	3.40006	-0.45568	-0.234236	0.140466	0.551127	0.451461	-0.0521981	0.246926	0.339181	0.241962	0.587051	0.678863	0.568577	-0.262368	-0.256976	-0.0613487	-0.121795	0.393844	0.000188248	0.00304876	0.74585	0.119609	0.0300508	0.127471	5.47215e-05	1.06771e-06	0.00010516	0.0974795	0.104818	0.703177	0.448102	0.0108421
ABCA5_ENSG00000154265.15	yellow	30.2313	13.93	16.3013	-2.37134	-0.476228	0.0016473	0.421159	0.191189	0.303139	0.617345	0.25252	0.401133	0.288239	0.528264	0.754142	-0.231638	-0.271796	-0.0321154	-0.154283	0.17652	0.00610343	0.231137	0.0540273	1.71263e-05	0.111195	0.00934284	0.067616	0.000385163	1.2476e-08	0.145049	0.0856048	0.842004	0.335484	0.269582
ABCA6_ENSG00000154262.12	blue	1.40558	0.716412	0.689166	0.0272462	-0.137143	0.39253	0.335484	0.152491	0.494271	0.486191	0.23505	0.266239	-0.0054412	0.151811	0.255855	0.0385461	0.18606	0.452982	0.0122514	0.322323	0.0320096	0.341197	0.00102125	0.00126915	0.139054	0.0924598	0.973066	0.343379	0.106396	0.810895	0.24413	0.00293943	0.9394	0.0398537
ABCA7_ENSG00000064687.12	blue	60.3352	37.7745	22.5608	15.2137	0.118722	0.459723	0.291014	3.55662e-05	0.645912	0.0265418	0.303779	0.646949	0.0548573	-0.28323	-0.213922	0.826249	0.385139	-0.103567	-0.00328317	0.0579182	0.0648993	0.999824	5.09664e-06	0.869161	0.053497	4.86596e-06	0.733366	0.0727471	0.179268	2.88874e-11	0.0128977	0.51933	0.983746	0.719078
ABCA8_ENSG00000141338.13	yellow	2.9737	1.27336	1.70035	-0.42699	-0.295361	0.0608186	0.286155	0.109906	0.0952519	0.506082	0.157221	-0.00593529	0.154006	0.450643	0.583321	-0.295503	-0.220301	0.20264	0.00558617	0.244757	0.0697144	0.493939	0.553584	0.000736113	0.326249	0.970621	0.336364	0.003109	6.26362e-05	0.0606882	0.166339	0.20386	0.972348	0.122998
ABCA9_ENSG00000154258.16	blue	1.3225	1.13941	0.183096	0.956309	0.146902	0.35939	0.0455091	0.0285393	0.478435	0.332359	0.0197326	0.265292	-0.248704	-0.0926235	-0.0568814	0.338749	0.278724	0.466029	0.0841581	0.0486885	0.777533	0.85941	0.00155586	0.0337463	0.902539	0.0936687	0.116884	0.564629	0.723908	0.0302748	0.0776198	0.00213434	0.600877	0.762426
ABCB1_ENSG00000085563.14	yellow	81.5818	72.0733	9.50851	62.5648	-0.757487	9.87266e-09	0.490223	0.0364187	0.11785	0.456583	0.256096	0.271184	0.496487	0.527223	0.931913	-0.328661	-0.452292	-0.228267	-0.474732	0.0434784	0.00113947	0.821157	0.46305	0.00269428	0.106055	0.0863405	0.000961253	0.000397445	8.99739e-19	0.0359006	0.00298858	0.151159	0.00171195	0.787225
ABCB10_ENSG00000135776.4	turquoise	175.238	154.781	20.4571	134.324	-0.415749	0.00686446	0.553962	0.367649	0.532418	0.899544	0.158823	0.127805	0.0224288	0.437579	0.629329	-0.0838861	-0.143534	0.148002	-0.0989363	0.0915605	0.000171628	0.0180403	0.000339463	1.31633e-15	0.321282	0.425848	0.8893	0.00422256	1.04537e-05	0.602058	0.370631	0.355765	0.538275	0.569125
ABCB4_ENSG00000005471.15	blue	36.781	33.047	3.73401	29.313	-0.189002	0.236618	0.598902	0.311368	0.733279	0.326232	0.550575	0.606454	0.212877	0.0856024	0.0942844	0.386227	0.201354	-0.0189081	-0.0857442	0.213706	3.52275e-05	0.0475197	4.96258e-08	0.0373755	0.000191646	2.6363e-05	0.181451	0.594622	0.557638	0.0126238	0.206806	0.906593	0.594009	0.179718
ABCB6_ENSG00000115657.12	green	2.84544	1.44196	1.40348	0.0384719	0.034608	0.829915	0.129699	0.262065	-0.280718	-0.270245	0.414905	0.286845	0.571308	0.467042	0.108973	-0.152251	-0.0598983	-0.0893881	0.0457463	0.390285	0.418966	0.0978811	0.0754329	0.0874772	0.0069902	0.0690147	9.57131e-05	0.00208088	0.497637	0.341967	0.709886	0.578363	0.776403	0.011646
ABCB7_ENSG00000131269.15	turquoise	69.0176	50.2615	18.7561	31.5054	-0.397726	0.0100199	0.67597	0.546814	0.58855	0.81337	0.571134	0.344534	0.232485	0.624666	0.561401	0.0325654	-0.165684	0.142347	0.00346714	0.265538	1.23445e-06	0.00021632	5.18051e-05	1.02963e-10	9.62899e-05	0.0273912	0.143543	1.26987e-05	0.000134136	0.839819	0.300546	0.374643	0.982836	0.0933542
ABCB8_ENSG00000197150.12	green	4.99262	3.14833	1.84428	1.30405	0.00889506	0.955982	0.543742	0.481839	0.191313	0.0994092	0.492421	0.629281	0.613651	0.492849	0.221621	0.20225	-0.0905917	-0.153082	0.177344	0.405638	0.000238561	0.00142364	0.230831	0.536325	0.00107387	1.0475e-05	1.98607e-05	0.00106148	0.16375	0.204748	0.573237	0.339305	0.267318	0.00850814
ABCB9_ENSG00000150967.17	green	8.52928	1.50588	7.0234	-5.51752	-0.580637	6.89601e-05	0.406985	0.0241928	0.0868387	0.243174	0.473149	0.443539	0.614241	0.557124	0.731361	-0.297509	-0.436273	-0.224315	-0.203892	0.226304	0.00827126	0.880654	0.58929	0.125517	0.00178278	0.00367756	1.93985e-05	0.000154669	5.59852e-08	0.0588786	0.00435102	0.158557	0.20102	0.154801
ABCC1_ENSG00000103222.18	black	49.4689	6.45056	43.0184	-36.5678	0.370524	0.0170927	0.444208	0.463581	0.793984	0.427064	0.20241	0.412729	-0.222952	-0.126742	-0.314111	0.66602	0.695985	0.255908	0.267622	0.357815	0.00362036	0.0022686	5.86572e-10	0.00535711	0.204384	0.00732387	0.161169	0.429738	0.0454965	2.0091e-06	4.37075e-07	0.106321	0.0907153	0.0216237
ABCC10_ENSG00000124574.14	pink	18.6153	12.2749	6.3404	5.93446	-0.141168	0.378652	0.607912	0.310778	0.513325	0.209736	0.607996	0.856923	0.542469	0.344876	0.293849	0.43404	0.0511513	-0.0679029	-0.0471715	0.398014	2.49071e-05	0.0479638	0.000598674	0.188132	2.48249e-05	8.75013e-13	0.000248367	0.0272279	0.0622141	0.00457849	0.750783	0.673148	0.769624	0.00996108
ABCC2_ENSG00000023839.10	yellow	46.9362	34.8565	12.0797	22.7768	-0.564846	0.000119429	0.452132	0.0219626	0.234651	0.559609	0.135552	0.207829	0.275445	0.40726	0.821034	-0.222584	-0.304907	-0.0940766	-0.413089	0.0655679	0.00300007	0.891587	0.139745	0.000142416	0.398097	0.192271	0.0813228	0.0082236	4.89228e-11	0.161881	0.0525723	0.558511	0.00726774	0.683792
ABCC3_ENSG00000108846.15	turquoise	2.8919	1.35621	1.53568	-0.17947	0.182559	0.253274	0.316744	0.531398	0.195419	0.366553	0.346691	0.3841	0.196443	0.536563	0.127559	-0.151078	-0.0627556	0.31262	0.637461	0.51648	0.0436213	0.000350202	0.220786	0.0184132	0.026376	0.0131637	0.218327	0.000298775	0.426748	0.345742	0.696692	0.0465871	7.3889e-06	0.000546352
ABCC4_ENSG00000125257.13	brown	49.6808	26.8751	22.8057	4.06941	0.425144	0.00559055	0.222141	0.332078	0.59956	0.500439	0.00904405	-0.00616268	-0.452983	-0.137329	-0.300167	0.382347	0.765414	0.692818	0.231341	0.378577	0.162739	0.0339062	3.43597e-05	0.00086203	0.955246	0.969496	0.00293935	0.391882	0.0565463	0.0136233	5.58364e-09	5.17943e-07	0.14558	0.0146581
ABCC5_ENSG00000114770.16	blue	3.76198	2.69018	1.0718	1.61837	0.360819	0.020471	0.263156	0.336467	0.581122	0.370902	0.237033	0.420006	-0.191919	0.0225019	-0.215606	0.42963	0.40852	0.529962	0.517779	0.38822	0.0964416	0.0314788	6.77745e-05	0.0169709	0.135653	0.0062591	0.229328	0.888941	0.175787	0.00505823	0.00800832	0.000365857	0.000526019	0.0121353
ABCC6_ENSG00000091262.14	yellow	46.4054	35.3869	11.0185	24.3685	-0.545227	0.000227565	0.462499	0.190377	0.0401948	0.46682	0.295626	0.317746	0.563695	0.672351	0.882903	-0.418109	-0.492779	-0.100598	-0.237317	0.285051	0.00233026	0.233162	0.802963	0.00209246	0.0605761	0.0429241	0.000124172	1.4769e-06	2.24165e-14	0.00652287	0.00106349	0.531438	0.135172	0.0708472
ABCC8_ENSG00000006071.11	red	0.263444	0.0803078	0.183136	-0.102828	-0.174942	0.273955	0.350771	0.266866	-0.120569	0.0386806	0.304714	0.224684	0.464015	0.490893	0.405118	-0.300148	-0.333528	-0.0699578	-0.0509506	0.301856	0.0245411	0.0916663	0.452718	0.810247	0.0527297	0.157855	0.0022443	0.00111909	0.00860111	0.0565631	0.0330875	0.663832	0.75173	0.0551039
ABCC9_ENSG00000069431.10	brown	2.58002	2.19928	0.380742	1.81853	0.273719	0.0833268	-0.0303736	-0.025257	0.300925	0.242835	-0.192828	-0.0600186	-0.350118	-0.223921	-0.185198	0.305016	0.606248	0.507719	0.0264462	0.19245	0.850473	0.875444	0.0558951	0.126061	0.227088	0.709328	0.0248273	0.15931	0.246361	0.0524841	2.6575e-05	0.000702815	0.869629	0.228019
ABCD1_ENSG00000101986.11	yellow	36.5953	24.9552	11.6401	13.3152	-0.594715	4.12412e-05	0.398526	-0.144779	-0.0472878	0.100115	0.26956	0.324345	0.706878	0.411392	0.800242	-0.208501	-0.485413	-0.311057	-0.483397	0.0712776	0.00985721	0.366453	0.769071	0.533422	0.0883143	0.0385557	2.39674e-07	0.00753569	3.41524e-10	0.190805	0.00129564	0.0477534	0.00136652	0.657875
ABCD3_ENSG00000117528.11	turquoise	159.69	119.47	40.2199	79.25	-0.457179	0.00265544	0.474207	0.295293	0.321913	0.825696	0.104443	0.0460338	0.0991411	0.538818	0.743977	-0.266309	-0.296059	0.0676657	-0.101822	0.0526528	0.00173515	0.0608803	0.0401214	3.05734e-11	0.515781	0.775034	0.53743	0.000278537	2.48519e-08	0.0923711	0.0601825	0.674226	0.52643	0.743711
ABCD4_ENSG00000119688.20	yellow	47.136	21.0258	26.1102	-5.08442	-0.483883	0.00134914	0.692086	0.368941	0.211304	0.403456	0.640937	0.663448	0.767898	0.781025	0.81849	-0.196102	-0.260185	-0.146718	-0.182605	0.481859	5.38521e-07	0.0176089	0.184775	0.00890409	6.35087e-06	2.27207e-06	4.64929e-09	1.69892e-09	6.28738e-11	0.219144	0.100402	0.359999	0.253154	0.00142291
ABCE1_ENSG00000164163.10	blue	114.554	68.5314	46.0225	22.5089	0.106861	0.506057	0.513002	0.503905	0.830463	0.752051	0.2143	0.257708	-0.249591	0.0900698	-0.00384275	0.399052	0.439357	0.398891	0.140647	0.213629	0.000604284	0.000782591	1.86324e-11	1.44148e-08	0.178482	0.103798	0.115543	0.575457	0.980976	0.00975155	0.0040531	0.00978392	0.380432	0.179878
ABCF1_ENSG00000204574.12	turquoise	49.4762	22.9476	26.5286	-3.58094	-0.377439	0.014983	0.860151	0.552857	0.494523	0.719419	0.497113	0.420508	0.444584	0.652489	0.698492	0.0206713	-0.025262	-0.00248878	-0.195748	0.443516	5.77987e-13	0.00017794	0.00101427	1.15966e-07	0.000944899	0.00619092	0.00358858	3.78733e-06	3.81508e-07	0.897926	0.87542	0.987679	0.219994	0.00367958
ABCF2_ENSG00000033050.7	blue	44.8623	24.0223	20.84	3.1823	0.0491425	0.760276	0.726552	0.592333	0.762794	0.689137	0.392035	0.373016	0.0969051	0.266564	0.138121	0.497196	0.475247	0.209433	0.174212	0.445712	7.54053e-08	4.50653e-05	6.75758e-09	6.29282e-07	0.0112445	0.0163051	0.54669	0.0920478	0.38913	0.000942748	0.00168945	0.188784	0.275996	0.00349475
ABCF3_ENSG00000161204.11	pink	30.884	15.4685	15.4155	0.053005	-0.178674	0.26369	0.687993	0.339625	0.398499	0.130559	0.725705	0.864009	0.728342	0.463882	0.395536	0.370674	0.0213395	-0.183676	-0.0896831	0.509407	6.6812e-07	0.0298227	0.00986266	0.41586	7.94133e-08	3.47351e-13	6.75406e-08	0.00225171	0.010477	0.0170441	0.894645	0.250333	0.577105	0.000669871
ABCG1_ENSG00000160179.18	yellow	1.22845	0.615108	0.613344	0.00176394	-0.350868	0.0244991	0.452111	0.171275	0.250991	0.464651	0.205292	0.0961225	0.204553	0.333125	0.498367	-0.138832	-0.0896867	-0.00423356	-0.0902388	0.114197	0.00300161	0.284296	0.113448	0.00220901	0.197876	0.549948	0.199532	0.0333137	0.000912845	0.386669	0.577089	0.979042	0.574738	0.477125
ABCG2_ENSG00000118777.10	yellow	54.7328	41.8996	12.8331	29.0665	-0.644737	5.37044e-06	0.369596	0.000133266	0.104568	0.521612	0.084207	0.0277535	0.253578	0.438783	0.810078	-0.297389	-0.412452	-0.149914	-0.412458	-0.129353	0.0173937	0.99934	0.515277	0.000469924	0.600665	0.863244	0.109654	0.00410718	1.40286e-10	0.0589858	0.00736741	0.349514	0.00736643	0.420219
ABCG5_ENSG00000138075.11	yellow	38.0015	31.7856	6.21592	25.5697	-0.671988	1.50348e-06	0.490484	0.1389	0.0787745	0.404311	0.383716	0.311755	0.56483	0.622652	0.865594	-0.354096	-0.417824	-0.152096	-0.431461	0.149081	0.00113151	0.386435	0.624441	0.00874706	0.0132632	0.0472303	0.000119495	1.37983e-05	2.80506e-13	0.0231257	0.0065634	0.342463	0.00485404	0.352227
ABCG8_ENSG00000143921.6	yellow	82.7257	62.9155	19.8102	43.1052	-0.652769	3.73912e-06	0.577335	0.220861	0.17894	0.571807	0.33679	0.280977	0.522178	0.655082	0.918294	-0.332323	-0.386667	-0.122212	-0.423806	0.168101	7.75317e-05	0.165238	0.262968	9.40743e-05	0.0313063	0.075152	0.000462111	3.36225e-06	2.78274e-17	0.0337668	0.0125146	0.446538	0.00575835	0.293451
ABHD10_ENSG00000144827.8	turquoise	139.631	89.4728	50.1578	39.315	-0.217477	0.171977	0.755146	0.729005	0.772578	0.869734	0.529723	0.429901	0.146423	0.526955	0.365011	0.243523	0.152707	0.262469	0.0165354	0.408232	1.16339e-08	6.48292e-08	3.27197e-09	1.58415e-13	0.000368517	0.00502756	0.360975	0.000400662	0.0189487	0.124959	0.340505	0.0973467	0.918272	0.00805707
ABHD11_ENSG00000106077.18	red	31.0268	16.5648	14.462	2.10282	-0.290649	0.0652512	0.460454	0.399455	-0.0965029	0.209863	0.527183	0.439376	0.735378	0.837084	0.602742	-0.385839	-0.439593	-0.163388	0.238736	0.3932	0.00245085	0.00967122	0.548364	0.187858	0.000397926	0.00405131	4.34431e-08	9.12501e-12	3.04275e-05	0.0127209	0.00403107	0.307386	0.132783	0.010984
ABHD12_ENSG00000100997.18	yellow	53.3743	32.546	20.8283	11.7178	-0.706498	2.44865e-07	0.258548	-0.226582	-0.240384	0.00934134	0.258557	0.206736	0.714397	0.450404	0.798321	-0.388465	-0.573045	-0.305213	-0.415	-0.000865173	0.102637	0.154282	0.13005	0.953776	0.102624	0.194673	1.55801e-07	0.00312678	4.04023e-10	0.0120763	9.01136e-05	0.052324	0.00697605	0.995717
ABHD13_ENSG00000139826.5	blue	108.291	74.4948	33.7961	40.6988	-0.0759861	0.636794	0.492356	0.303779	0.846549	0.720715	0.1813	0.334002	-0.166011	0.0123282	0.155095	0.522652	0.311792	0.208919	-0.0950739	0.0786706	0.00107574	0.0534971	3.10677e-12	1.07349e-07	0.256619	0.0328236	0.299578	0.939021	0.332917	0.000455653	0.0472023	0.189897	0.554329	0.624899
ABHD14A_ENSG00000248487.8	greenyellow	16.7344	5.17275	11.5616	-6.38886	-0.146598	0.360395	0.663216	0.378221	0.363951	0.0854388	0.827627	0.69333	0.697612	0.437744	0.271815	0.203762	0.0208861	-0.0637675	-0.051605	0.603493	2.29724e-06	0.014759	0.0193245	0.595329	2.50611e-11	5.04e-07	4.00227e-07	0.00420663	0.0855822	0.201314	0.896872	0.692041	0.748644	2.95625e-05
ABHD14A-ACY1_ENSG00000114786.15	yellow	7.07993	5.16677	1.91316	3.25361	-0.518474	0.00051542	0.525596	0.0618238	0.311827	0.34935	0.31352	0.519755	0.478702	0.348927	0.723009	-0.0231288	-0.292417	-0.20895	-0.34452	0.0978078	0.000417354	0.700985	0.0471762	0.0251676	0.0459263	0.000496386	0.00154512	0.0253569	9.35316e-08	0.885867	0.0635591	0.189829	0.0273976	0.542942
ABHD14B_ENSG00000114779.19	yellow	98.5617	58.5497	40.012	18.5378	-0.691449	5.57029e-07	0.550969	0.114043	-0.00242965	0.257564	0.541038	0.373652	0.829856	0.704833	0.887359	-0.292475	-0.560148	-0.24877	-0.378439	0.223961	0.000189213	0.477721	0.987971	0.103998	0.000259818	0.0161092	1.98602e-11	2.6884e-07	1.09628e-14	0.0635036	0.000139878	0.116784	0.0146972	0.159234
ABHD15_ENSG00000168792.4	yellow	42.719	27.2462	15.4728	11.7734	-0.645368	5.22178e-06	0.690965	0.152442	0.432916	0.567444	0.373035	0.459488	0.464909	0.450439	0.826899	-0.0118943	-0.323327	-0.157231	-0.406345	0.126164	5.71485e-07	0.341353	0.00469688	0.000109321	0.0162994	0.0025097	0.00219485	0.00312415	2.70178e-11	0.941163	0.039205	0.326219	0.00838306	0.431863
ABHD16A_ENSG00000204427.11	pink	23.6192	10.9467	12.6725	-1.72577	-0.195747	0.219997	0.740315	0.47928	0.38718	0.271418	0.709375	0.833883	0.687357	0.579088	0.445029	0.163376	0.151994	-0.129029	0.0411506	0.65332	3.16088e-08	0.00152209	0.0123881	0.0860586	2.0804e-07	1.29358e-11	6.90689e-07	7.28674e-05	0.0035513	0.307425	0.342791	0.421394	0.798374	3.64591e-06
ABHD17A_ENSG00000129968.15	green	12.1431	4.68603	7.45712	-2.77109	-0.207072	0.193932	0.438218	-0.0293992	0.329548	-0.0575357	0.495817	0.620995	0.599601	0.0703524	0.22478	0.513775	-0.0908767	-0.35046	-0.144639	0.154636	0.00416097	0.855218	0.0353735	0.720859	0.000979073	1.47678e-05	3.43057e-05	0.662049	0.157673	0.00059095	0.572026	0.0246771	0.366921	0.334367
ABHD17B_ENSG00000107362.13	turquoise	83.4458	67.6534	15.7924	51.861	-0.229187	0.149473	0.59413	0.43529	0.624531	0.836028	0.0747104	0.0774127	-0.0856086	0.233055	0.383791	0.08345	0.105343	0.0864126	-0.00767351	0.153823	4.21509e-05	0.00444989	1.27698e-05	1.02477e-11	0.642479	0.630462	0.594595	0.142537	0.0132438	0.603954	0.512151	0.591125	0.962023	0.336946
ABHD17C_ENSG00000136379.11	turquoise	17.5665	15.5123	2.05421	13.4581	-0.0310244	0.847307	0.31729	0.435399	0.136418	0.660051	0.00376638	-0.0214454	-0.000822282	0.528327	0.419427	-0.315487	-0.196448	0.161915	0.432475	0.193911	0.0432399	0.00443889	0.395062	2.66782e-06	0.981354	0.894125	0.995929	0.000384425	0.0063386	0.0445089	0.218316	0.311827	0.00474404	0.22444
ABHD18_ENSG00000164074.14	turquoise	96.6762	67.8951	28.7811	39.114	-0.207015	0.194057	0.576907	0.353857	0.694547	0.837187	0.195215	0.412148	0.0415438	0.334987	0.488721	0.181943	0.00927968	0.0412685	0.0492196	0.136822	7.8712e-05	0.0232249	4.72228e-07	9.02236e-12	0.221278	0.0074152	0.796488	0.0322811	0.00118633	0.254908	0.954081	0.797808	0.759911	0.393651
ABHD2_ENSG00000140526.16	turquoise	48.174	34.6393	13.5347	21.1046	0.148543	0.353989	0.484501	0.484052	0.622585	0.759398	0.0312223	0.0609425	-0.203555	0.164501	0.0938692	0.285223	0.404533	0.524642	0.127947	0.311441	0.00132729	0.00134312	1.3836e-05	8.62228e-09	0.846344	0.705054	0.20178	0.304059	0.559382	0.0706699	0.00870671	0.000429433	0.425328	0.047465
ABHD3_ENSG00000158201.9	turquoise	4.30532	3.77876	0.526565	3.25219	-0.0628417	0.696296	0.358291	0.28111	0.411629	0.625602	0.0411639	0.259074	-0.0569517	0.27316	0.348951	0.0676253	-0.0197166	0.0198716	0.359897	0.148401	0.0214377	0.0750087	0.00749773	1.22152e-05	0.79831	0.101914	0.72358	0.0839846	0.0253462	0.67441	0.902618	0.901856	0.0208193	0.354454
ABHD4_ENSG00000100439.10	yellow	28.1066	19.3415	8.76512	10.5764	-0.60447	2.84696e-05	0.483116	-0.0265228	0.0124754	0.205753	0.375637	0.377281	0.710904	0.527853	0.803434	-0.209043	-0.376944	-0.104291	-0.34106	0.258378	0.00137669	0.869255	0.938294	0.19685	0.0155102	0.0150286	1.90631e-07	0.000389973	2.57267e-10	0.189627	0.0151263	0.516396	0.0290938	0.102871
ABHD5_ENSG00000011198.7	brown	4.99748	3.56889	1.42859	2.1403	0.0928853	0.563525	0.139289	-0.0587418	0.379967	0.341558	-0.0923152	0.112078	-0.185897	-0.113772	0.0586423	0.37775	0.649071	0.185505	-0.0942696	0.11086	0.385093	0.71525	0.0142691	0.0288444	0.565932	0.485391	0.244551	0.478778	0.715712	0.0148936	4.42321e-06	0.245565	0.5577	0.490177
ABHD6_ENSG00000163686.13	yellow	42.7738	38.1178	4.656	33.4618	-0.70904	2.12051e-07	0.368999	-0.065152	0.0540981	0.406598	0.163665	0.137293	0.416943	0.446311	0.858255	-0.362728	-0.464613	-0.225568	-0.45075	-0.0773365	0.0175898	0.685694	0.736923	0.00833862	0.306558	0.392006	0.0066898	0.00344574	7.383e-13	0.0197656	0.00221114	0.156184	0.00310102	0.630799
ABHD8_ENSG00000127220.5	blue	32.1046	24.7107	7.39393	17.3167	0.128566	0.423076	0.468945	0.20821	0.616458	0.112389	0.348861	0.382955	0.0757347	-0.207928	-0.214037	0.594758	0.449446	-0.103563	0.0827344	0.233375	0.00198356	0.191439	1.77495e-05	0.484173	0.0253865	0.0134624	0.637913	0.192055	0.179028	4.11747e-05	0.00319899	0.519346	0.607071	0.141974
ABI1_ENSG00000136754.16	turquoise	315.898	239.568	76.3305	163.237	-0.162215	0.310919	0.63758	0.537607	0.77639	0.956819	0.201906	0.197269	-0.14244	0.306548	0.341849	0.221075	0.225835	0.254796	0.055475	0.222476	7.35093e-06	0.000289247	2.44276e-09	1.56788e-22	0.205537	0.216359	0.374326	0.0512496	0.0286998	0.164818	0.155681	0.107902	0.730475	0.162089
ABI2_ENSG00000138443.15	blue	31.6778	20.6987	10.979	9.71971	0.16463	0.303675	0.390991	0.409683	0.749765	0.582275	0.144278	0.256927	-0.281715	-0.045471	-0.163247	0.494556	0.553842	0.420379	0.130828	0.246271	0.0114826	0.00781383	1.6853e-08	6.50348e-05	0.368128	0.104886	0.0743578	0.777715	0.307811	0.00101335	0.000172307	0.00620835	0.414892	0.120626
ABI3_ENSG00000108798.8	blue	46.6722	37.1133	9.55891	27.5544	0.1257	0.43357	0.607766	0.389757	0.656701	0.156218	0.574341	0.534207	0.214771	-0.000871939	-0.134435	0.621895	0.372669	0.0154034	0.0248764	0.415359	2.50496e-05	0.0117693	3.11957e-06	0.329385	8.61314e-05	0.000321324	0.177507	0.995683	0.402033	1.42337e-05	0.016413	0.92385	0.877307	0.00692236
ABI3BP_ENSG00000154175.16	blue	12.5775	9.07738	3.50017	5.5772	0.0912086	0.570617	0.56833	0.367531	0.702729	0.499274	0.292309	0.389299	-0.0371533	0.0452944	0.0265852	0.34399	0.43066	0.0905998	0.16974	0.3647	0.000106055	0.0180802	3.0226e-07	0.000890283	0.063661	0.0118775	0.81761	0.778556	0.86895	0.0276523	0.00494248	0.573202	0.2887	0.0190583
ABL1_ENSG00000097007.17	turquoise	40.7763	26.1332	14.6432	11.49	-0.0112458	0.944366	0.575685	0.443774	0.651319	0.760881	0.050942	0.194355	-0.129107	0.16693	0.216181	0.197614	0.487478	0.147617	0.199147	0.358239	8.21678e-05	0.00365741	3.99487e-06	7.75582e-09	0.75177	0.22336	0.421109	0.296876	0.174608	0.215541	0.00122639	0.357031	0.211931	0.0214579
ABL2_ENSG00000143322.19	brown	75.3663	72.5563	2.80993	69.7464	0.395744	0.0104328	-0.0270952	0.0387081	0.38268	0.147136	-0.226585	0.035874	-0.416156	-0.381285	-0.426409	0.470952	0.9105	0.178829	0.130689	0.0716837	0.866458	0.810115	0.013535	0.358616	0.154276	0.82379	0.0068045	0.0139083	0.00543568	0.00188538	1.53146e-16	0.263267	0.415393	0.656046
ABLIM1_ENSG00000099204.18	turquoise	101.131	71.8023	29.3292	42.4731	-0.232409	0.143679	0.570187	0.395128	0.724671	0.847038	0.228567	0.221076	-0.0691257	0.26341	0.356237	0.236021	0.0503835	0.38626	0.081005	0.159895	9.94944e-05	0.010564	8.45769e-08	2.9329e-12	0.150608	0.164815	0.667598	0.0961086	0.0222506	0.137382	0.754407	0.0126157	0.614632	0.317984
ABLIM2_ENSG00000163995.18	yellow	6.06057	4.36967	1.6909	2.67877	-0.445652	0.00349963	0.418866	0.0638566	-0.0239306	0.172006	0.349593	0.366371	0.609645	0.503574	0.697125	-0.296256	-0.279242	-0.110258	-0.231856	0.383389	0.00641647	0.691631	0.881938	0.282215	0.0250599	0.0184757	2.32717e-05	0.000789885	4.10939e-07	0.0600042	0.0770468	0.49255	0.144661	0.0133486
ABLIM3_ENSG00000173210.19	brown	14.8778	12.8006	2.07714	10.7235	0.378237	0.0147543	0.12686	0.152819	0.414847	0.268718	0.014387	0.060322	-0.304265	-0.159808	-0.249866	0.423453	0.727563	0.647611	0.0328936	0.37884	0.429306	0.340145	0.00699893	0.0893509	0.928862	0.707924	0.0530974	0.318252	0.115128	0.00580341	7.08658e-08	4.72363e-06	0.838226	0.0145836
ABO_ENSG00000175164.13	yellow	4.15574	2.05229	2.10345	-0.0511586	-0.407662	0.00815445	0.416753	0.135639	0.263124	0.519705	0.173774	0.251819	0.260516	0.397096	0.635042	-0.189735	-0.282387	-0.11694	-0.060228	0.0664297	0.00671733	0.397793	0.0964828	0.000497119	0.277222	0.112223	0.0999547	0.0101496	8.20083e-06	0.234773	0.0736395	0.466533	0.708359	0.679856
ABR_ENSG00000159842.14	turquoise	46.0156	29.9499	16.0656	13.8843	-0.279476	0.0767888	0.675355	0.440761	0.670075	0.779038	0.291811	0.470083	0.161896	0.397594	0.485541	0.098079	-0.022173	0.00940901	0.186249	0.279879	1.27288e-06	0.00392342	1.65107e-06	1.98724e-09	0.0641354	0.00192734	0.311886	0.010047	0.00129123	0.541819	0.890555	0.953442	0.243642	0.0763465
ABRACL_ENSG00000146386.7	red	62.1118	22.7447	39.3671	-16.6224	-0.385048	0.0129207	0.636227	0.581553	0.285055	0.735082	0.499307	0.230821	0.4101	0.823211	0.699037	-0.237237	-0.285479	0.0467519	0.100032	0.349435	7.79352e-06	6.67389e-05	0.0708436	4.42681e-08	0.000889458	0.146513	0.00774515	3.93461e-11	3.70344e-07	0.135308	0.0704062	0.771618	0.533761	0.0251299
ABT1_ENSG00000146109.4	magenta	61.9568	15.9894	45.9674	-29.9781	-0.245323	0.122108	0.918285	0.699557	0.697083	0.663499	0.773868	0.602154	0.496174	0.612286	0.461444	0.23563	0.0504526	-0.0329027	-0.0156938	0.498423	2.78864e-17	3.59955e-07	4.11884e-07	2.26647e-06	2.96573e-09	3.11227e-05	0.000969552	2.09679e-05	0.00239181	0.138053	0.754081	0.838182	0.922419	0.000911436
ABTB1_ENSG00000114626.17	blue	17.4073	6.51409	10.8932	-4.37912	0.010983	0.945664	0.178371	-0.226079	0.411333	-0.160341	0.237223	0.582877	0.188637	-0.299862	-0.113519	0.722358	0.526219	-0.206569	-0.257482	0.0367117	0.264512	0.155224	0.00754514	0.316617	0.135332	6.36426e-05	0.237541	0.0568109	0.479761	9.72758e-08	0.000409629	0.195042	0.104111	0.819742
ABTB2_ENSG00000166016.5	turquoise	16.3212	8.50247	7.81878	0.683697	-0.327465	0.036621	0.601152	0.255533	0.355629	0.617442	0.13775	0.2448	0.269272	0.406857	0.658267	-0.125373	-0.168527	-0.0466349	-0.221368	0.166333	3.23386e-05	0.106852	0.0224962	1.70598e-05	0.39042	0.122931	0.0886679	0.00829343	2.90035e-06	0.434779	0.292212	0.772174	0.164245	0.298629
AC002310.11_ENSG00000261459.1	yellow	0.11822	0.0619854	0.0562347	0.00575061	-0.14441	0.367687	0.177483	-0.060686	0.134791	0.31645	-0.12485	-0.056794	-0.00330292	0.0499077	0.361627	-0.0200407	-0.116136	-0.0818263	-0.30555	0.0186597	0.266937	0.70624	0.400777	0.0438274	0.436711	0.724315	0.983649	0.756655	0.0201697	0.901025	0.469627	0.611036	0.0520509	0.907815
AC002310.13_ENSG00000260869.1	blue	0.437631	0.291673	0.145958	0.145715	-0.21984	0.16725	0.266817	0.205145	0.438339	0.317783	0.0500726	0.141396	-0.0580373	-0.0662471	0.0120857	0.252647	0.114637	-0.0669907	-0.134093	-0.0917475	0.0917273	0.198204	0.00414938	0.0428985	0.755876	0.377873	0.718524	0.680689	0.940218	0.111009	0.475415	0.677299	0.403243	0.568333
AC002398.9_ENSG00000188223.9	green	14.6714	11.7922	2.87914	8.91311	-0.41585	0.00684952	0.276476	-0.0491405	-0.17088	-0.150348	0.447095	0.454522	0.788789	0.4558	0.528921	-0.200492	-0.308523	-0.200874	-0.322501	0.224515	0.0801441	0.760285	0.285427	0.348105	0.00338251	0.00283227	9.06429e-10	0.00274596	0.000377585	0.208797	0.0496938	0.207913	0.0397383	0.158177
AC002985.3_ENSG00000268193.5	blue	0.536188	0.244657	0.291531	-0.0468736	0.0867132	0.58983	0.041641	-0.123276	0.207601	-0.143548	0.0355504	0.473203	0.0416841	-0.194375	-0.0973899	0.41807	0.102615	-0.20755	0.0131841	-0.120342	0.796022	0.442561	0.192769	0.370584	0.825354	0.0017803	0.795815	0.223311	0.544676	0.00652842	0.523197	0.192881	0.934796	0.453576
AC004076.7_ENSG00000268533.1	blue	0.786925	0.26831	0.518615	-0.250305	-0.0251356	0.876038	0.247706	0.370258	0.38516	0.493585	0.019135	0.279101	-0.11755	0.188327	0.147633	-0.0282399	0.0751551	0.00887154	0.103112	0.0716228	0.118408	0.0171783	0.0128924	0.00104048	0.905477	0.0772017	0.464196	0.238328	0.356977	0.860871	0.640495	0.956099	0.521175	0.65632
AC004381.6_ENSG00000005189.19	turquoise	0.444033	0.232486	0.211547	0.0209385	-0.147303	0.358066	0.388485	0.538	0.227987	0.470324	0.277588	0.187394	0.11398	0.485385	0.279818	-0.0693117	0.0990973	0.182473	0.0997326	0.446862	0.0120714	0.000285732	0.151674	0.00191564	0.0788877	0.240704	0.477967	0.00129658	0.076414	0.666756	0.537611	0.253503	0.534994	0.00340117
AC004754.3_ENSG00000269881.1	yellow	21.971	13.4199	8.55107	4.86885	-0.611698	2.14619e-05	0.440622	0.0443772	-0.04179	0.126131	0.424157	0.39219	0.723292	0.560103	0.74996	-0.30879	-0.448086	-0.246978	-0.406668	0.138569	0.00393611	0.782931	0.795308	0.431983	0.00571391	0.0112096	9.19491e-08	0.000140092	1.66315e-08	0.0494868	0.00330411	0.11953	0.00832646	0.387579
AC004813.1_ENSG00000279777.1	pink	1.89206	1.11367	0.778393	0.335278	-0.272272	0.0850365	0.41229	0.0766953	0.314513	0.117666	0.457388	0.663326	0.518688	0.270663	0.339129	0.364674	0.0249187	-0.154619	-0.0489515	0.220281	0.00739285	0.633643	0.0452061	0.463754	0.00264195	2.28528e-06	0.000512203	0.0869697	0.0300776	0.0190674	0.8771	0.334421	0.76118	0.166378
AC004824.2_ENSG00000280226.1	blue	3.75481	3.29722	0.457594	2.83963	-0.152506	0.341149	0.343923	0.098445	0.569887	0.27429	0.259019	0.424888	0.00147644	-0.0437667	0.0562186	0.272825	0.317375	-0.0472135	-0.105321	0.021214	0.0276846	0.540305	0.000100528	0.0826594	0.101989	0.00562236	0.99269	0.785847	0.727	0.0843798	0.0431808	0.769424	0.512241	0.895261
AC005943.2_ENSG00000267059.2	grey	0.137035	0.00948161	0.127553	-0.118071	-0.124694	0.437288	0.404893	0.194416	0.217697	0.357378	0.146052	0.298528	0.184834	0.310618	0.417324	-0.124203	0.00641021	-0.00365335	-0.115295	0.213593	0.00864144	0.223211	0.171532	0.0217961	0.362206	0.0579759	0.247306	0.0480856	0.00663485	0.439111	0.968271	0.981914	0.47287	0.179953
AC006449.2_ENSG00000279119.1	blue	0.339713	0.241078	0.0986354	0.142442	-0.211227	0.18494	0.410917	0.160071	0.481016	0.291953	0.393124	0.407932	0.159761	0.137871	0.222568	0.338509	0.00280198	0.134449	-0.011951	0.241195	0.00761206	0.317444	0.00145469	0.064	0.0110008	0.00810815	0.318396	0.389999	0.161911	0.0303993	0.986128	0.401984	0.940883	0.12872
AC006486.9_ENSG00000268643.1	grey	0.13161	0.000859896	0.13075	-0.12989	-0.14556	0.363845	0.145388	0.0603816	0.178602	0.389573	0.0129063	0.0524671	-0.0640783	0.198991	0.289724	-0.0532192	0.076505	0.0353289	-0.171361	-0.011597	0.364418	0.707648	0.263885	0.0118127	0.936167	0.744584	0.690614	0.212296	0.0661513	0.741048	0.634488	0.826426	0.284053	0.942631
AC007326.1_ENSG00000279560.1	grey	0.0207735	0.00159653	0.019177	-0.0175805	-0.172481	0.280869	0.172096	0.0210943	0.154128	0.0431485	0.262387	0.33142	0.250669	0.116078	0.134704	0.00508247	-0.0180275	-0.0852866	0.0912519	0.13495	0.281959	0.895849	0.335977	0.788803	0.0974552	0.0342829	0.113928	0.469849	0.401082	0.974841	0.910925	0.595987	0.570433	0.400217
AC008522.1_ENSG00000279232.1	turquoise	14.6756	11.8824	2.79321	9.08918	-0.358018	0.0215441	0.49433	0.324596	0.448216	0.71131	0.171857	0.250373	0.0632449	0.397549	0.5269	-0.0958394	-0.108227	-0.0144027	-0.0303215	0.147881	0.00101963	0.0383972	0.0032939	1.8624e-07	0.282638	0.11437	0.694441	0.0100563	0.000401334	0.55113	0.500603	0.928784	0.850727	0.356161
AC008810.1_ENSG00000279126.1	grey	1.22915	1.00517	0.223975	0.7812	-0.123306	0.442448	0.244042	0.0958171	0.338481	0.166851	0.42175	0.508457	0.180835	0.202486	0.149834	0.182934	-0.0242814	0.27576	0.0260089	0.234642	0.124132	0.551223	0.0304141	0.297105	0.00602479	0.000688235	0.257862	0.204211	0.349772	0.252284	0.88022	0.0809619	0.871766	0.13976
AC008914.1_ENSG00000279768.1	pink	0.646642	0.278773	0.367869	-0.0890955	0.0422806	0.792957	0.27746	0.289144	0.318489	0.101256	0.323605	0.535505	0.107846	0.134034	-0.0550593	0.158955	0.195269	-0.050735	0.34883	0.29991	0.0790313	0.0667205	0.0424126	0.528742	0.0390271	0.00030872	0.502119	0.40345	0.73242	0.320876	0.221147	0.752747	0.0254006	0.0567692
AC009060.2_ENSG00000280006.1	yellow	4.01935	1.07	2.94935	-1.87935	-0.390419	0.0116147	0.504453	0.245575	0.315179	0.313755	0.603378	0.645196	0.503225	0.523849	0.50936	-0.10714	-0.0964163	0.0135549	-0.0266081	0.358598	0.000770657	0.121712	0.0447285	0.0457555	2.96935e-05	5.26194e-06	0.000797637	0.000439715	0.000670759	0.504941	0.548724	0.932966	0.868838	0.0213181
AC009060.3_ENSG00000280252.1	brown	0.381203	0.362583	0.0186193	0.343964	0.11872	0.45973	0.0112238	-0.0304628	0.0667213	-0.00868091	0.0644073	0.15201	0.0126598	-0.00257633	-0.0532258	0.111837	0.425643	0.0671914	0.141197	0.200922	0.944475	0.850039	0.678526	0.957041	0.689105	0.34274	0.937384	0.987245	0.741018	0.486336	0.00552898	0.676385	0.378552	0.207801
AC009133.22_ENSG00000277669.1	grey	0.10099	0.00137736	0.099613	-0.0982357	-0.106082	0.50918	0.330627	0.161863	0.310434	0.335418	0.0694505	0.0944191	0.0542192	0.0714218	0.210995	-0.0190873	-0.00508661	-0.104483	-0.0837076	0.0101678	0.0347415	0.311987	0.0482245	0.0320457	0.666127	0.557073	0.736355	0.657226	0.185432	0.905711	0.97482	0.51562	0.602834	0.949692
AC009950.1_ENSG00000280755.1	black	1.9572	0.594671	1.36253	-0.767855	0.235752	0.137842	0.206333	0.141207	0.490388	0.213027	0.0259342	0.0498407	-0.210964	-0.291676	-0.241931	0.564231	0.511852	0.0541439	-0.0860939	0.104026	0.195563	0.378518	0.00113443	0.181137	0.872132	0.756972	0.185499	0.0642637	0.127522	0.000121941	0.000624606	0.736709	0.5925	0.517468
AC011513.3_ENSG00000267881.1	grey	0.328676	0.0175196	0.311157	-0.293637	0.280986	0.0751427	0.0841792	0.234253	0.10843	0.167183	-0.13566	-0.129246	-0.115446	-0.0299765	-0.201408	0.168943	0.39389	0.17342	0.351188	0.192176	0.600786	0.140437	0.499794	0.296132	0.397719	0.420604	0.472286	0.852406	0.20668	0.291004	0.010832	0.278217	0.0243597	0.228694
AC013461.1_ENSG00000091436.16	turquoise	39.695	16.9246	22.7704	-5.8458	0.334645	0.0324686	0.188959	0.366969	0.522913	0.548328	-0.0843382	-0.0153839	-0.43198	-0.059355	-0.214441	0.345895	0.7535	0.610705	0.171313	0.306845	0.236727	0.0182711	0.000452139	0.000206061	0.600096	0.923946	0.00479744	0.712404	0.178188	0.0267468	1.30439e-08	2.23201e-05	0.284189	0.0510137
AC016142.1_ENSG00000280141.1	yellow	12.3172	10.7289	1.58829	9.14065	-0.635746	7.95658e-06	0.306652	-0.0700266	0.110291	0.408431	0.126337	0.249636	0.323137	0.407049	0.772793	-0.285056	-0.373034	-0.063741	-0.352313	0.030839	0.0511667	0.663521	0.492421	0.00802341	0.431224	0.115476	0.0393273	0.00826022	3.21903e-09	0.0708416	0.0162996	0.692162	0.0238761	0.848209
AC016577.1_ENSG00000279646.1	blue	0.599914	0.337875	0.262039	0.0758354	0.167881	0.294093	0.316476	0.220249	0.476951	0.451413	-0.0431616	0.158489	-0.117434	-0.0336538	0.110043	0.248531	0.172307	0.206812	-0.0742661	0.185573	0.0438088	0.166441	0.00161684	0.00305225	0.78874	0.322313	0.46464	0.834538	0.493398	0.117148	0.281363	0.194504	0.644464	0.24539
AC017081.1_ENSG00000279921.1	blue	3.6522	1.62289	2.02932	-0.406429	-0.259428	0.10143	0.532178	0.253843	0.544615	0.537603	0.305459	0.505241	0.148661	0.313795	0.436642	0.126173	0.0712873	0.0875015	-0.0299785	0.229854	0.000341963	0.109272	0.000232038	0.000289277	0.0521248	0.000753773	0.353601	0.0457265	0.00431441	0.431829	0.657831	0.58644	0.852397	0.148259
AC018755.18_ENSG00000268500.5	brown	2.02001	1.13386	0.886151	0.247713	0.0921832	0.566489	-0.0366938	-0.165019	0.359111	-0.0236673	-0.153824	0.0401771	-0.381146	-0.509078	-0.372482	0.43854	0.569642	0.0239522	-0.0961801	-0.195199	0.819829	0.302517	0.0211198	0.883228	0.33694	0.803049	0.0139459	0.000676185	0.0164712	0.00413022	0.000101379	0.881832	0.549708	0.221315
AC021106.1_ENSG00000279386.1	blue	0.729805	0.365951	0.363854	0.00209706	0.0271281	0.866297	0.243252	0.139466	0.463346	0.453311	0.00312493	0.0272247	-0.206498	-0.0490949	0.0183531	0.185787	0.309552	0.261465	0.192888	0.1375	0.125392	0.384486	0.00228189	0.00291624	0.98453	0.865826	0.195198	0.760501	0.909323	0.244834	0.0488981	0.0986808	0.22694	0.391288
AC024592.12_ENSG00000267740.5	grey	0.00573657	0.00111749	0.00461907	-0.00350158	-0.045315	0.778458	-0.0177804	-0.107567	-0.0967365	-0.128026	-0.124778	-0.115793	0.0733595	-0.133587	-0.0253297	0.0325003	-0.150039	-0.244709	-0.027785	-0.110826	0.912142	0.503232	0.547391	0.425041	0.436977	0.470947	0.648521	0.405036	0.875088	0.840135	0.349107	0.123075	0.86309	0.490308
AC026248.1_ENSG00000280151.1	grey	0.00698307	0.00139132	0.00559175	-0.00420044	-0.0808179	0.615452	-0.0362176	-0.0472437	0.0437719	-0.149718	0.302106	0.211572	0.165628	0.0157537	-0.0354535	0.0841367	-0.124075	-0.0309222	-0.0687598	0.0973145	0.822129	0.769281	0.785822	0.350151	0.054893	0.184207	0.300712	0.922123	0.825823	0.60097	0.439585	0.847804	0.669257	0.544989
AC068533.7_ENSG00000249319.2	grey	0.0109072	0.00141347	0.00949368	-0.00808021	-0.0645469	0.688465	0.0346663	-0.0279583	0.0860538	0.167402	0.236887	0.207951	0.149276	0.223633	0.234756	-0.014064	-0.192947	0.273817	-0.144601	0.0420345	0.829633	0.862244	0.592673	0.295491	0.135903	0.192004	0.351591	0.15986	0.139563	0.930455	0.226796	0.0832119	0.367048	0.794136
AC073333.1_ENSG00000280130.1	pink	3.00075	1.72336	1.27738	0.445977	-0.0488663	0.761584	0.447907	0.33397	0.435971	0.194134	0.648866	0.705251	0.405686	0.35939	0.183777	0.200869	-0.032192	-0.0134048	0.220755	0.342812	0.00331809	0.0328418	0.00438116	0.223895	4.46421e-06	2.62625e-07	0.00849947	0.0210129	0.250069	0.207924	0.841632	0.933707	0.165446	0.0282243
AC073657.1_ENSG00000279937.1	blue	0.179808	0.115977	0.0638307	0.0521464	0.0667002	0.678622	0.0997383	-0.0201882	0.304756	-0.0491473	0.0733271	0.431656	-0.0374134	-0.182713	-0.107833	0.1351	0.173077	-0.128896	0.0326892	0.0461244	0.53497	0.9003	0.0526952	0.760253	0.648666	0.00483273	0.816355	0.252868	0.502172	0.399685	0.279185	0.421876	0.839218	0.774603
AC087350.1_ENSG00000281527.1	black	3.05699	1.67623	1.38076	0.295478	0.222492	0.162058	0.142012	0.0927836	0.497238	0.166151	0.251666	0.320469	-0.0533633	-0.104773	-0.16695	0.628446	0.0622716	-0.0796237	0.148086	-0.0567753	0.37578	0.563953	0.000941663	0.299165	0.112449	0.0410752	0.740372	0.51445	0.296815	1.08488e-05	0.698921	0.620699	0.355489	0.724402
AC090154.1_ENSG00000278888.1	grey	0.00329137	0.000429604	0.00286176	-0.00243216	-0.00200496	0.990074	0.0995696	0.0184325	0.0687664	-0.0345076	0.287551	0.236371	0.211757	0.138539	0.0845913	0.0247777	0.0443061	0.16444	-0.0879912	0.181258	0.535665	0.908932	0.669227	0.830401	0.0683029	0.136781	0.183813	0.387684	0.598998	0.87779	0.783271	0.304241	0.584339	0.256733
AC090498.1_ENSG00000279483.1	grey	0.0468216	0.00284351	0.0439781	-0.0411346	-0.0425221	0.7918	0.118586	0.141439	0.251524	0.114837	0.0361132	-0.0414888	-0.105821	-0.131835	-0.131989	0.100721	0.0346457	0.000965694	0.111006	-0.0595368	0.46024	0.377727	0.112659	0.474644	0.822633	0.796752	0.510228	0.41128	0.410727	0.530933	0.829733	0.995219	0.489601	0.711561
AC092384.1_ENSG00000280675.1	grey	0.0287126	0.0038653	0.0248473	-0.020982	-0.0843572	0.600013	0.193189	0.0248443	0.246072	0.189481	0.18894	0.297448	0.160953	0.0922862	0.197998	0.00520486	0.0238145	-0.0505875	-0.109243	0.0908012	0.226204	0.877464	0.120936	0.235412	0.236776	0.0589328	0.314751	0.566054	0.214633	0.974235	0.882507	0.753444	0.496566	0.572346
AC104650.2_ENSG00000281359.1	brown	15.1885	14.9999	0.18864	14.8112	0.213928	0.179255	-0.053091	-0.0297077	0.108205	-0.0155158	-0.168489	-0.0280349	-0.177357	-0.229979	-0.251337	0.286752	0.646796	0.0237337	0.0959679	0.0952435	0.741651	0.853715	0.50069	0.923296	0.292322	0.861871	0.267283	0.148033	0.112935	0.0691084	4.89924e-06	0.882903	0.550593	0.55362
AC104981.1_ENSG00000278938.1	yellow	12.3172	10.7289	1.58829	9.14065	-0.635746	7.95658e-06	0.306652	-0.0700266	0.110291	0.408431	0.126337	0.249636	0.323137	0.407049	0.772793	-0.285056	-0.373034	-0.063741	-0.352313	0.030839	0.0511667	0.663521	0.492421	0.00802341	0.431224	0.115476	0.0393273	0.00826022	3.21903e-09	0.0708416	0.0162996	0.692162	0.0238761	0.848209
AC107081.1_ENSG00000280544.1	brown	1.13765	1.0112	0.12645	0.884752	-0.006119	0.969712	0.0942788	0.0635483	0.277524	0.154214	-0.0409413	0.0510116	-0.129425	-0.141228	-0.0955242	0.227541	0.500925	-0.049513	-0.0541137	0.0224584	0.557662	0.693047	0.0789597	0.335705	0.799379	0.751442	0.419956	0.378449	0.552446	0.152499	0.000850474	0.758522	0.73685	0.889155
AC109486.1_ENSG00000280447.1	green	1.11301	0.573759	0.53925	0.0345089	-0.226543	0.154354	0.34792	0.12354	0.114159	0.0813056	0.500287	0.520642	0.528441	0.427981	0.399746	0.0673216	-0.0861421	0.0778513	-0.0699209	0.301182	0.0258119	0.441578	0.477273	0.613315	0.000865651	0.000483584	0.000383101	0.00524858	0.00961362	0.675792	0.592292	0.62852	0.663999	0.0556757
AC110602.1_ENSG00000281267.1	grey	0.117483	0.000687546	0.116796	-0.116108	0.219148	0.168625	0.24105	0.210292	0.43635	0.207133	0.181664	0.291179	-0.104475	-0.0256517	-0.0856596	0.29788	0.31979	0.430043	-0.0306977	0.201674	0.128956	0.186936	0.00434332	0.193798	0.25565	0.0647402	0.515651	0.873513	0.594375	0.0585484	0.0415302	0.00501157	0.848896	0.206068
AC110615.1_ENSG00000279909.1	green	0.472741	0.234869	0.237872	-0.00300256	-0.176882	0.268588	-0.043856	-0.0518706	-0.320875	-0.396216	0.376755	0.227168	0.479549	0.261256	0.145013	-0.0925075	-0.288682	-0.187401	-0.203272	0.133068	0.785421	0.747392	0.0408053	0.0103331	0.0151815	0.153191	0.00151146	0.0989605	0.36567	0.565119	0.0671768	0.240685	0.202422	0.406878
AC129492.1_ENSG00000279152.1	grey	0.0406472	0.00023617	0.0404111	-0.0401749	-0.0212868	0.894904	0.321691	0.116577	0.325168	0.368391	0.114712	0.0680768	0.023605	0.0991735	0.214341	0.171012	0.0747693	0.00313265	-0.0523483	0.0260976	0.0402669	0.46793	0.0380373	0.0177916	0.475128	0.672357	0.883533	0.537297	0.178396	0.285049	0.642216	0.984491	0.745143	0.871333
AC131263.1_ENSG00000280550.1	turquoise	0.718463	0.282012	0.436452	-0.15444	0.109122	0.497047	0.194733	0.142434	0.406298	0.420468	0.0189546	0.237326	-0.173665	0.0576001	0.0650717	0.13663	0.401129	0.498046	0.232509	0.317544	0.222443	0.374347	0.00839128	0.00619636	0.906364	0.135157	0.27753	0.720559	0.686062	0.394321	0.00934362	0.000920949	0.143501	0.0430635
AC138969.4_ENSG00000183889.12	pink	8.0359	3.90218	4.13372	-0.231537	0.133181	0.406477	0.345759	0.233341	0.48268	0.129097	0.583168	0.720638	0.262553	0.189853	-0.00243653	0.605701	0.221632	0.0571143	0.238072	0.408631	0.0268108	0.142034	0.00139255	0.421147	6.29801e-05	1.07843e-07	0.0972359	0.234476	0.987937	2.71455e-05	0.163729	0.722822	0.133897	0.00798964
AC234582.1_ENSG00000279487.1	tan	1.11124	0.86332	0.247916	0.615404	0.419648	0.00630827	-0.132225	0.227432	-0.0857714	-0.0443362	-0.286255	-0.256682	-0.274512	-0.150004	-0.439036	0.0416133	0.250686	0.0612221	0.601743	0.0821391	0.409885	0.152701	0.593892	0.783127	0.0696126	0.105229	0.0824015	0.34922	0.00408326	0.796155	0.113902	0.703763	3.16155e-05	0.609669
AC234582.2_ENSG00000279986.1	tan	0.688588	0.598063	0.0905248	0.507538	0.427855	0.00526337	-0.133363	0.136796	-0.0959708	-0.0655669	-0.293333	-0.296955	-0.252444	-0.188774	-0.394148	0.0452463	0.227258	0.0630922	0.510475	0.0847197	0.40583	0.393741	0.550581	0.683796	0.062696	0.059374	0.111305	0.237196	0.0107758	0.778786	0.153023	0.695143	0.000649745	0.598441
AC241585.2_ENSG00000281571.1	blue	36.371	29.7962	6.5748	23.2214	-0.0759007	0.637174	0.544587	0.284222	0.707363	0.195748	0.536891	0.623428	0.18296	-0.0530707	-0.0752929	0.617403	0.305	-0.130527	-0.0859545	0.216711	0.000232249	0.0717071	2.33195e-07	0.219993	0.000295749	1.33646e-05	0.252217	0.741746	0.639881	1.70868e-05	0.0524964	0.415977	0.593101	0.173528
AC245100.1_ENSG00000280649.1	blue	35.8711	29.7688	6.10231	23.6665	-0.0842395	0.600524	0.563163	0.253796	0.681759	0.169737	0.571181	0.666012	0.245941	0.000423892	-0.000306462	0.578705	0.150099	-0.0502612	-0.0296168	0.231026	0.000126419	0.109339	9.21833e-07	0.28871	9.61346e-05	2.00992e-06	0.12114	0.997901	0.998483	7.38643e-05	0.348913	0.754985	0.854158	0.146145
ACAA1_ENSG00000060971.17	yellow	100.563	49.4829	51.0805	-1.59753	-0.594868	4.10062e-05	0.590527	0.168771	-0.0235186	0.18876	0.563365	0.49361	0.875773	0.736762	0.852349	-0.295303	-0.439463	-0.217262	-0.288174	0.347179	4.81758e-05	0.291503	0.883956	0.237231	0.000125563	0.00103977	6.64168e-14	3.97651e-08	1.54804e-12	0.0608711	0.00404314	0.172412	0.0676808	0.0261506
ACAA2_ENSG00000167315.17	red	30.1861	19.577	10.6091	8.96795	-0.219281	0.16836	0.492396	0.580883	-0.0168015	0.521227	0.367031	0.106071	0.410159	0.860116	0.605296	-0.447606	-0.41648	0.00177776	0.301506	0.382291	0.00107457	6.83553e-05	0.916961	0.000475305	0.0182499	0.509224	0.00773555	5.80632e-13	2.75741e-05	0.00334187	0.00675699	0.991199	0.0554001	0.0136382
ACACA_ENSG00000278540.4	turquoise	25.1174	19.5658	5.55154	14.0143	0.0280481	0.861806	0.622218	0.76268	0.444099	0.742479	0.270513	0.21204	0.0893968	0.565145	0.28675	-0.0329912	0.0989143	0.263746	0.354522	0.509832	1.40465e-05	6.81323e-09	0.00362962	2.7435e-08	0.0871519	0.183215	0.578326	0.000118223	0.0691106	0.837752	0.538366	0.0956692	0.0229492	0.000661793
ACACB_ENSG00000076555.15	turquoise	52.805	36.8467	15.9583	20.8884	-0.277664	0.0788016	0.640159	0.490685	0.601095	0.802679	0.361327	0.470338	0.160658	0.532209	0.548437	-0.0598642	-0.0635385	0.148023	0.133219	0.363263	6.57063e-06	0.00112541	3.24088e-05	2.75238e-10	0.0202814	0.00191493	0.315649	0.000341634	0.000205344	0.710043	0.693092	0.355696	0.406342	0.0195716
ACAD10_ENSG00000111271.14	yellow	19.8938	5.67937	14.2144	-8.53508	-0.318427	0.0424551	0.679352	0.428862	0.36858	0.568695	0.568765	0.62285	0.588174	0.735182	0.698194	-0.0685387	-0.1711	0.0282754	0.03187	0.507698	1.04169e-06	0.00514616	0.0177287	0.000104733	0.000104481	1.36862e-05	5.25226e-05	4.39876e-08	3.87767e-07	0.67026	0.284796	0.860697	0.843196	0.000703229
ACAD11_ENSG00000240303.7	yellow	29.654	16.0226	13.6314	2.39123	-0.516939	0.000539086	0.575647	0.203681	0.351182	0.628983	0.2735	0.320489	0.314024	0.507793	0.771531	-0.0575359	-0.15038	-0.00829455	-0.406246	0.1494	8.22784e-05	0.201495	0.0243625	1.06067e-05	0.0835836	0.041062	0.0455597	0.000701323	3.54207e-09	0.720858	0.348001	0.958951	0.00840044	0.351187
ACAD8_ENSG00000151498.11	turquoise	70.3225	39.3923	30.9302	8.46212	-0.240914	0.12918	0.828846	0.614437	0.725302	0.811852	0.541009	0.603793	0.300475	0.597465	0.507473	0.205897	0.168842	0.146644	0.121176	0.483085	2.20764e-11	1.92472e-05	8.13908e-08	1.1884e-10	0.000260059	2.92222e-05	0.0562815	3.71943e-05	0.000707722	0.196529	0.291297	0.360245	0.450429	0.00137781
ACAD9_ENSG00000177646.17	purple	28.7265	4.98244	23.744	-18.7616	-0.043222	0.788451	0.806646	0.823979	0.56703	0.666225	0.591681	0.605799	0.371612	0.682135	0.35235	0.0611864	0.152779	0.162642	0.342033	0.697466	1.92464e-10	3.64116e-11	0.000110875	1.98948e-06	4.61669e-05	2.70425e-05	0.0167448	9.04303e-07	0.0238604	0.703927	0.340275	0.309632	0.0286086	4.03413e-07
ACADM_ENSG00000117054.13	turquoise	60.6082	39.5449	21.0633	18.4817	-0.509583	0.000666523	0.507345	0.240421	0.374886	0.744279	0.247975	0.0990308	0.139991	0.491023	0.708438	-0.198908	-0.221744	0.024168	-0.227437	0.0671739	0.000710298	0.129988	0.0157348	2.43599e-08	0.117996	0.537885	0.382681	0.0011152	2.19425e-07	0.212491	0.163511	0.880775	0.152692	0.676464
ACADS_ENSG00000122971.8	yellow	105.022	46.1923	58.8302	-12.6379	-0.61944	1.57334e-05	0.35511	0.0283918	-0.297117	0.0561374	0.372574	0.22237	0.839671	0.68589	0.808156	-0.49508	-0.641779	-0.312005	-0.271614	0.16469	0.0227078	0.860129	0.059229	0.727379	0.0164426	0.162295	6.84498e-12	7.45438e-07	1.67588e-10	0.000998979	6.12034e-06	0.0470435	0.0858229	0.303496
ACADSB_ENSG00000196177.12	turquoise	52.0504	46.2369	5.81347	40.4234	-0.134987	0.400083	0.406594	0.409544	0.550127	0.823562	0.146919	0.115902	-0.131807	0.358084	0.288606	0.0905145	0.0410941	0.455835	0.229876	0.178823	0.00833938	0.00783695	0.000194445	3.7978e-11	0.359335	0.470527	0.411379	0.0215184	0.067252	0.573565	0.798645	0.00274363	0.14822	0.263284
ACADVL_ENSG00000072778.19	green	27.3947	19	8.39473	10.6053	-0.307869	0.0502046	0.32995	0.09576	-0.106817	-0.139752	0.546811	0.649771	0.814921	0.543854	0.485837	-0.12003	-0.28417	-0.145388	-0.0861921	0.382749	0.0351372	0.551461	0.506234	0.3835	0.000216339	4.28535e-06	8.8813e-11	0.000237713	0.00128114	0.454756	0.0717617	0.364416	0.592076	0.0135166
ACAP1_ENSG00000072818.11	blue	79.5926	46.257	33.3356	12.9214	0.10043	0.532129	0.31757	0.0223649	0.639852	0.00441569	0.393742	0.648193	0.0877716	-0.255614	-0.19677	0.854785	0.284562	-0.131329	-0.0674215	0.0324823	0.0430455	0.889613	6.6594e-06	0.978141	0.0108645	4.60155e-06	0.585281	0.106737	0.217548	1.14516e-12	0.0713532	0.413092	0.675337	0.840222
ACAP2_ENSG00000114331.13	blue	125.484	88.1136	37.3707	50.743	-0.0317397	0.843829	0.344963	0.19838	0.826803	0.707776	0.0712788	0.252078	-0.316919	-0.081148	0.0610143	0.533025	0.352345	0.24752	-0.00152713	-0.0232313	0.0271865	0.213731	2.72865e-11	2.27817e-07	0.65787	0.111842	0.0434987	0.614005	0.704722	0.000333204	0.0238624	0.118694	0.992439	0.885365
ACAP3_ENSG00000131584.18	pink	30.802	25.4215	5.38049	20.041	-0.068091	0.672293	0.388529	0.0671097	0.3931	-0.0286707	0.509928	0.892193	0.465236	0.13272	0.180151	0.442033	0.17131	-0.167967	-0.0561522	0.331232	0.0120608	0.676757	0.0110062	0.858769	0.000659991	4.8743e-15	0.00217705	0.408116	0.259698	0.00380916	0.284198	0.293842	0.72731	0.034391
ACAT1_ENSG00000075239.13	red	7.46205	5.2767	2.18535	3.09135	-0.307564	0.0504446	0.264086	0.219329	-0.149142	0.118739	0.484922	0.266125	0.5721	0.704039	0.471935	-0.320925	-0.398779	-0.087391	0.26199	0.217429	0.0952262	0.168265	0.352027	0.459659	0.00131259	0.092605	9.31204e-05	2.81025e-07	0.00183882	0.0407723	0.00980627	0.586915	0.0979806	0.172074
ACAT2_ENSG00000120437.8	turquoise	7.44418	4.57084	2.87334	1.6975	-0.00437605	0.978337	0.498429	0.673751	0.273698	0.560896	0.337785	0.157497	0.161494	0.619358	0.200061	-0.105966	0.000524107	0.269332	0.546942	0.410229	0.000911293	1.37834e-06	0.0833517	0.000136424	0.0307785	0.325391	0.313106	1.57858e-05	0.209797	0.509643	0.997405	0.0885947	0.000215438	0.00772406
ACBD3_ENSG00000182827.8	turquoise	46.6702	38.7515	7.91875	30.8328	0.220459	0.166027	0.268834	0.52025	0.519403	0.748084	-0.0608657	-0.0706273	-0.40462	0.147568	-0.0467114	0.153991	0.41213	0.597033	0.368158	0.271581	0.0892078	0.000489208	0.000501551	1.88855e-08	0.705409	0.660808	0.00869089	0.357193	0.771811	0.33641	0.00741819	3.78057e-05	0.0178696	0.0858633
ACBD4_ENSG00000181513.14	yellow	67.9815	36.6212	31.3604	5.26082	-0.67773	1.13036e-06	0.417864	-0.0737749	-0.0330318	0.0630196	0.495467	0.532315	0.821227	0.536468	0.80306	-0.258942	-0.442032	-0.257368	-0.414468	0.211136	0.00655771	0.64666	0.837555	0.695477	0.000988485	0.000340527	4.79903e-11	0.00029966	2.66026e-10	0.102095	0.00380926	0.10427	0.00705621	0.185132
ACBD5_ENSG00000107897.18	turquoise	141.788	113.13	28.6577	84.4721	-0.494788	0.00100696	0.489338	0.28075	0.401899	0.835294	0.0627778	0.0425453	0.0327276	0.422929	0.693731	-0.173861	-0.206477	0.101051	-0.237488	0.0308869	0.00116689	0.0753983	0.00919621	1.11018e-11	0.69659	0.791689	0.839032	0.00587076	4.93309e-07	0.276979	0.195244	0.529582	0.134883	0.847976
ACBD6_ENSG00000230124.6	blue	18.9866	9.64899	9.33758	0.311408	0.00484694	0.976007	0.69013	0.595252	0.698165	0.446549	0.72666	0.739561	0.3454	0.413257	0.160789	0.51301	0.303457	0.118426	0.158561	0.567215	5.97246e-07	4.04205e-05	3.88384e-07	0.00342641	7.49055e-08	3.31974e-08	0.0269796	0.00724164	0.315249	0.00060414	0.0537635	0.460851	0.322092	0.000110176
ACCS_ENSG00000110455.13	green	16.0873	10.1033	5.984	4.11935	-0.321527	0.0403743	0.254951	-0.00232274	-0.0428613	-0.118587	0.6147	0.620551	0.726218	0.45786	0.435097	-0.0933231	-0.216925	-0.120458	-0.0885997	0.337346	0.10768	0.988501	0.790177	0.460238	1.90459e-05	1.50377e-05	7.69622e-08	0.00261172	0.00446953	0.561679	0.173095	0.453139	0.581733	0.0310102
ACD_ENSG00000102977.13	blue	33.4152	19.8633	13.5519	6.31145	-0.102328	0.524365	0.748883	0.37148	0.673339	0.255467	0.636748	0.742837	0.431477	0.181	0.163267	0.541416	0.36533	-0.134911	-0.00774961	0.505017	1.78927e-08	0.0167869	1.40665e-06	0.106946	7.6201e-06	2.67957e-08	0.00485232	0.257421	0.30775	0.000256747	0.0188369	0.400352	0.961646	0.000758534
ACE_ENSG00000159640.15	yellow	76.6065	64.0145	12.592	51.4225	-0.679337	1.04244e-06	0.357687	-0.132874	-0.110084	0.157607	0.270813	0.300757	0.669334	0.491653	0.894889	-0.358753	-0.508759	-0.262634	-0.498064	0.107063	0.0216741	0.40757	0.493239	0.325047	0.086788	0.0560392	1.71172e-06	0.00109639	3.04982e-15	0.021258	0.000682353	0.0971283	0.000920502	0.505248
ACE2_ENSG00000130234.10	yellow	68.7767	60.0961	8.68059	51.4155	-0.670455	1.62075e-06	0.36367	-0.0363491	0.0200427	0.446894	0.095646	0.0979688	0.37221	0.470483	0.88015	-0.336329	-0.471986	-0.19299	-0.461017	-0.0694197	0.019425	0.821494	0.901015	0.00339864	0.551937	0.542275	0.0165564	0.00190793	3.43735e-14	0.031553	0.00183644	0.22669	0.00241712	0.666267
ACER2_ENSG00000177076.5	turquoise	2.49043	1.98856	0.501867	1.4867	0.00275115	0.98638	0.173155	0.106845	0.332999	0.557906	-0.0930647	-0.0921229	-0.233977	0.0983405	0.195787	0.00287162	0.0791299	0.696574	0.110284	0.139831	0.278964	0.506121	0.0333847	0.000150715	0.562768	0.566744	0.140919	0.540737	0.2199	0.985783	0.622874	4.23388e-07	0.492446	0.383231
ACER3_ENSG00000078124.11	turquoise	24.8046	14.1735	10.6311	3.54235	0.313402	0.0460129	0.454774	0.584139	0.654088	0.691292	0.102856	0.237372	-0.193705	0.172694	-0.0431828	0.335848	0.439054	0.482061	0.472119	0.429069	0.0028151	6.08164e-05	3.51969e-06	5.61693e-07	0.522218	0.13508	0.224942	0.280265	0.788639	0.0318124	0.00408151	0.00141537	0.00183025	0.00512237
ACHE_ENSG00000087085.13	yellow	5.47394	3.6644	1.80954	1.85486	-0.4645	0.00221737	0.370994	-0.0590383	-0.0820796	0.0758041	0.204038	0.311517	0.607625	0.381551	0.655375	-0.267805	-0.360381	-0.269068	-0.155571	0.137763	0.0169416	0.713873	0.609929	0.637604	0.200689	0.0474078	2.51871e-05	0.0138365	3.31699e-06	0.0904873	0.0206359	0.0889185	0.331416	0.390373
ACIN1_ENSG00000100813.14	blue	105.662	78.2844	27.3773	50.9071	0.00989325	0.951049	0.710396	0.563097	0.873754	0.626999	0.530121	0.782669	0.153873	0.284356	0.169327	0.510245	0.353728	0.189089	0.146286	0.480396	1.96262e-07	0.000126701	8.92587e-14	1.15253e-05	0.000364084	1.49051e-09	0.336787	0.0715676	0.289891	0.000654029	0.0232787	0.236399	0.361429	0.00147843
ACKR1_ENSG00000213088.9	brown	16.3333	11.5197	4.81359	6.70608	0.68341	8.47138e-07	-0.0336973	0.200137	0.162788	-0.218701	0.0575351	0.0502424	-0.21766	-0.296733	-0.651259	0.555918	0.746168	0.313681	0.175068	0.34538	0.834327	0.209621	0.30919	0.169517	0.720862	0.755074	0.171607	0.0595734	4.00564e-06	0.000160952	2.14798e-08	0.045809	0.273605	0.026989
ACKR3_ENSG00000144476.5	blue	3.22274	1.53345	1.6893	-0.15585	-0.0948767	0.555155	0.450824	0.0851694	0.555119	0.472874	0.0854755	0.253472	-0.0384224	-0.0270294	0.244742	0.208106	0.439587	0.130926	-0.174685	0.289024	0.00309558	0.596494	0.00016524	0.00179533	0.59517	0.109808	0.811491	0.866779	0.123022	0.191666	0.00403155	0.414538	0.274674	0.0668383
ACKR4_ENSG00000129048.6	turquoise	1.65304	1.06687	0.586165	0.480709	0.191254	0.230976	0.218811	0.571843	0.204945	0.457334	-0.0502799	-0.00363897	-0.119228	0.276016	0.0146853	-0.0663457	0.2999	0.289752	0.0357498	0.281216	0.169296	9.39569e-05	0.198653	0.00264542	0.754896	0.981985	0.457798	0.0806687	0.92739	0.680239	0.0567777	0.0661238	0.82439	0.0748939
ACLY_ENSG00000131473.16	turquoise	57.1236	43.8499	13.2738	30.5761	-0.381079	0.0139642	0.644725	0.339246	0.457819	0.769274	0.128238	0.142677	0.138816	0.406923	0.6361	0.000792958	-0.0529956	0.0728269	-0.180681	0.167545	5.37333e-06	0.0300175	0.0026143	4.19666e-09	0.424268	0.373526	0.386725	0.00828205	7.83597e-06	0.996074	0.742099	0.650908	0.258273	0.295074
ACO1_ENSG00000122729.18	turquoise	61.6724	36.9151	24.7573	12.1578	-0.378041	0.0148104	0.610264	0.53339	0.203039	0.741673	0.20792	0.03989	0.270157	0.711754	0.699139	-0.310097	-0.141703	0.0938662	-0.108056	0.301518	2.27115e-05	0.000329499	0.202952	2.89254e-08	0.192072	0.804429	0.0875843	1.81548e-07	3.6828e-07	0.0484812	0.376828	0.559395	0.501282	0.0553902
ACO2_ENSG00000100412.15	yellow	113.957	92.7559	21.2013	71.5546	-0.633702	8.6851e-06	0.465189	0.0639737	-0.121315	0.307844	0.293839	0.207166	0.688539	0.682315	0.939447	-0.459202	-0.561959	-0.23616	-0.354413	0.150554	0.00217958	0.691094	0.449908	0.0502245	0.0622235	0.193724	6.49332e-07	8.96022e-07	9.78961e-20	0.00252738	0.00013165	0.137142	0.0229946	0.347435
ACOT1_ENSG00000184227.7	green	4.21602	1.52227	2.69376	-1.17149	-0.53318	0.000331624	0.282924	0.0277825	-0.222853	-0.0237984	0.290585	0.214508	0.611286	0.497566	0.590092	-0.352549	-0.427227	-0.27565	-0.276057	0.0741653	0.0730699	0.863102	0.161361	0.882586	0.0653137	0.17805	2.18141e-05	0.000933198	4.8955e-05	0.0237755	0.00533768	0.0810879	0.080621	0.644914
ACOT11_ENSG00000162390.17	yellow	85.0166	60.5329	24.4837	36.0492	-0.605679	2.71684e-05	0.570045	0.239405	0.025598	0.446892	0.342614	0.321532	0.691906	0.752634	0.915616	-0.423003	-0.505376	-0.18598	-0.255422	0.221723	9.99808e-05	0.13167	0.873776	0.00339876	0.0283219	0.0403715	5.43702e-07	1.38475e-08	5.09324e-17	0.00586122	0.000750912	0.244337	0.107009	0.163552
ACOT12_ENSG00000172497.8	yellow	1.35681	1.24814	0.108671	1.13947	-0.562456	0.000129468	0.138029	-0.241044	0.0210599	0.171371	-0.0470871	0.158942	0.167507	0.0995282	0.572886	-0.208152	-0.318128	-0.174624	-0.345067	-0.106333	0.389451	0.128966	0.896018	0.284022	0.770025	0.320916	0.295184	0.535835	9.06118e-05	0.191564	0.0426607	0.274844	0.0271372	0.508171
ACOT13_ENSG00000112304.10	red	6.04198	4.88403	1.15795	3.72608	-0.124685	0.437322	0.277076	0.419355	-0.0457825	0.245307	0.545965	0.253592	0.407627	0.723892	0.353331	-0.340098	-0.257481	0.0862007	0.462668	0.41249	0.0794634	0.00634867	0.776231	0.122133	0.00022227	0.109634	0.00816039	8.86678e-08	0.023445	0.0295807	0.104114	0.592039	0.00232057	0.00736136
ACOT2_ENSG00000119673.14	yellow	56.0502	39.8237	16.2264	23.5973	-0.643194	5.75052e-06	0.495698	0.147245	-0.0707602	0.335876	0.350918	0.243905	0.700564	0.700832	0.871558	-0.409117	-0.492006	-0.223023	-0.2499	0.19603	0.000982255	0.358257	0.660208	0.0317971	0.024477	0.124349	3.40618e-07	3.35641e-07	1.22408e-13	0.00790793	0.00108597	0.161034	0.115078	0.219316
ACOT4_ENSG00000177465.4	yellow	50.049	30.2974	19.7516	10.5458	-0.64851	4.53636e-06	0.332579	0.00597368	-0.166161	0.14492	0.408298	0.295507	0.731015	0.668671	0.81116	-0.430463	-0.582954	-0.224808	-0.27539	0.085848	0.0336217	0.970431	0.299137	0.36598	0.00804584	0.0606843	5.72085e-08	1.7678e-06	1.26812e-10	0.00496444	6.34686e-05	0.15762	0.0813866	0.593561
ACOT7_ENSG00000097021.19	red	16.5081	7.42187	9.08625	-1.66438	-0.339143	0.0300708	0.461377	0.411991	-0.206585	0.164927	0.319163	0.175952	0.683847	0.711268	0.608309	-0.438465	-0.480036	-0.188608	-0.138245	0.361873	0.00239576	0.00744017	0.195005	0.302792	0.0419534	0.271151	8.28358e-07	1.86688e-07	2.45233e-05	0.00413741	0.00149238	0.237616	0.388701	0.020079
ACOT8_ENSG00000101473.16	green	105.149	67.8927	37.2567	30.636	-0.550346	0.000193074	0.37777	0.0388084	-0.251521	-0.0305639	0.520792	0.351848	0.915757	0.677831	0.722029	-0.36765	-0.542806	-0.277925	-0.20971	0.253635	0.014888	0.809632	0.112663	0.849547	0.000481444	0.024075	4.93558e-17	1.12466e-06	9.92158e-08	0.0180402	0.000245734	0.0785096	0.188186	0.109572
ACOT9_ENSG00000123130.16	brown	11.3342	7.86525	3.469	4.39625	0.452416	0.00297969	0.318399	0.424405	0.448516	0.129195	0.342709	0.488644	0.0265063	0.0709551	-0.280937	0.591203	0.747144	0.195602	0.258263	0.479289	0.0424747	0.00568265	0.00327051	0.420791	0.0282752	0.00118879	0.869335	0.659329	0.0751954	4.69898e-05	2.01206e-08	0.220345	0.10303	0.00152172
ACOX1_ENSG00000161533.11	yellow	81.0251	43.8862	37.1389	6.74725	-0.50779	0.000701395	0.527073	0.192398	0.214757	0.656897	0.200024	0.192808	0.359149	0.609474	0.85508	-0.227439	-0.400815	-0.0939599	-0.198033	0.10147	0.000399244	0.228147	0.177535	3.0913e-06	0.209883	0.227138	0.0211055	2.34288e-05	1.10382e-12	0.152688	0.00940429	0.559001	0.214551	0.527866
ACOX2_ENSG00000168306.12	yellow	60.5668	42.0573	18.5095	23.5479	-0.662455	2.38175e-06	0.329062	-0.0400096	-0.127443	0.123442	0.427735	0.389342	0.723064	0.612654	0.825791	-0.404311	-0.466804	-0.211431	-0.378155	0.153438	0.0356618	0.803854	0.427169	0.441942	0.00527747	0.0118671	9.32236e-08	2.06635e-05	3.02761e-11	0.00874705	0.00209331	0.184505	0.0147778	0.338172
ACOX3_ENSG00000087008.15	red	20.5449	7.2104	13.3345	-6.12413	-0.339692	0.0297881	0.486202	0.304349	-0.0586642	0.216358	0.563277	0.358542	0.760871	0.76749	0.658086	-0.215169	-0.407156	-0.0305334	-0.157086	0.409377	0.00126878	0.0530282	0.715611	0.174247	0.000125935	0.0213398	7.76098e-09	4.79182e-09	2.92492e-06	0.176684	0.00824155	0.849695	0.32667	0.0078647
ACP1_ENSG00000143727.15	red	67.4835	18.107	49.3765	-31.2694	-0.490635	0.0011269	0.688954	0.527533	0.411499	0.759254	0.579929	0.393642	0.449941	0.7817	0.750591	-0.171926	-0.236603	0.0816409	-0.0822972	0.374968	6.35326e-07	0.00039375	0.00751847	8.7112e-09	7.07219e-05	0.0108866	0.00316153	1.61025e-09	1.59308e-08	0.282443	0.136386	0.611847	0.608979	0.01571
ACP2_ENSG00000134575.9	green	6.50574	2.9153	3.59043	-0.675129	-0.346466	0.0264804	0.601743	0.159209	0.113481	0.1601	0.408863	0.470687	0.686583	0.454625	0.621698	-0.104707	-0.084055	-0.174553	-0.31505	0.445272	3.1616e-05	0.320093	0.479908	0.317356	0.00795057	0.00189807	7.19091e-07	0.00282528	1.43489e-05	0.514714	0.601325	0.275042	0.0448205	0.00353107
ACP5_ENSG00000102575.10	brown	2.30822	0.909663	1.39856	-0.488895	0.336137	0.0316561	0.434059	0.5296	0.330054	0.0352437	0.416482	0.381235	0.149324	0.124443	-0.244529	0.235923	0.371897	0.107862	0.355069	0.610195	0.00457653	0.000369898	0.0350762	0.826838	0.0067568	0.0139219	0.351435	0.438219	0.12336	0.137549	0.0166548	0.502055	0.0227245	2.27734e-05
ACP6_ENSG00000162836.11	red	2.83178	2.15648	0.675298	1.48118	-0.0788927	0.62392	0.366495	0.475765	-0.101122	0.170441	0.491229	0.210454	0.485062	0.701161	0.365732	-0.233461	-0.254108	0.0943738	0.0850157	0.496377	0.0184332	0.00166707	0.529289	0.286683	0.00110902	0.18659	0.00130775	3.2961e-07	0.0186966	0.141823	0.108889	0.557263	0.597159	0.000964159
ACPP_ENSG00000014257.15	black	0.797802	0.31347	0.484332	-0.170862	0.422231	0.00596158	-0.20966	0.114183	0.110944	-0.0860738	-0.157544	-0.0784934	-0.383827	-0.293434	-0.549881	0.51263	0.187609	0.24215	0.398314	-0.0823149	0.188294	0.47718	0.489847	0.592586	0.325245	0.625682	0.0132345	0.0626017	0.000195999	0.000610795	0.240156	0.127168	0.00990025	0.608901
ACRBP_ENSG00000111644.7	black	8.19595	6.37227	1.82368	4.5486	-0.185761	0.244903	0.295251	-0.0861966	0.355618	0.0624229	0.385832	0.481961	0.332134	0.0358901	0.216938	0.624421	-0.13344	-0.123332	-0.260846	0.0308406	0.0609189	0.592056	0.0225009	0.698224	0.0127227	0.00141909	0.0338739	0.823712	0.173068	1.28279e-05	0.405556	0.442351	0.0995096	0.848201
ACRC_ENSG00000147174.11	pink	21.9046	9.52374	12.3808	-2.85709	0.0206698	0.897934	0.515984	0.333744	0.667821	0.32001	0.488718	0.803499	0.185691	0.143936	0.086824	0.505207	0.434687	0.0881629	0.117489	0.465187	0.000554289	0.0329674	1.84212e-06	0.0413822	0.00118644	2.55772e-10	0.245083	0.369279	0.589353	0.000754508	0.00451152	0.583603	0.464432	0.0021797
ACSF2_ENSG00000167107.12	yellow	66.9331	35.8191	31.114	4.70509	-0.662475	2.37945e-06	0.269898	-0.128379	-0.192379	0.0189889	0.410681	0.409663	0.782347	0.578555	0.787531	-0.384409	-0.541298	-0.304566	-0.274054	0.103605	0.0879003	0.423754	0.228192	0.906195	0.00765033	0.00781728	1.5293e-09	7.42578e-05	1.00526e-09	0.0130841	0.000257706	0.0528505	0.0829353	0.519176
ACSF3_ENSG00000176715.15	green	63.2801	34.1479	29.1322	5.01561	-0.628028	1.10402e-05	0.427134	0.0921397	-0.0703989	0.0916209	0.627442	0.483138	0.857147	0.6781	0.750111	-0.292454	-0.492152	-0.294232	-0.291917	0.226602	0.00534872	0.566673	0.661839	0.568869	1.1314e-05	0.00137589	8.50522e-13	1.10951e-06	1.64608e-08	0.0635236	0.00108171	0.061858	0.0640341	0.154245
ACSL1_ENSG00000151726.13	brown	106.631	103.051	3.58006	99.4709	0.398275	0.00990817	-0.217024	-0.165242	0.167244	-0.168781	-0.26159	0.0282952	-0.369156	-0.490255	-0.508492	0.484214	0.852669	0.0279301	0.00562569	-0.0527387	0.172893	0.301856	0.295953	0.291472	0.0985141	0.860601	0.0175382	0.00113849	0.000687544	0.00133739	1.48845e-12	0.862382	0.972153	0.743307
ACSL3_ENSG00000123983.13	salmon	8.36344	1.574	6.78944	-5.21544	0.30677	0.0510731	0.207684	0.490942	0.298385	0.523268	0.097131	-0.0312044	-0.223026	0.292824	-0.0655113	0.0231244	0.338697	0.846697	0.467463	0.456351	0.192587	0.00111764	0.0581015	0.000447388	0.545751	0.846431	0.161026	0.0631745	0.68405	0.885889	0.0303017	3.05317e-12	0.00205897	0.00270946
ACSL4_ENSG00000068366.19	brown	36.6357	35.9934	0.642364	35.351	0.405951	0.00845256	-0.273544	-0.120715	0.0820748	-0.111947	-0.307224	-0.208277	-0.4731	-0.460889	-0.519429	0.322246	0.761666	0.233123	0.026424	-0.0499973	0.0835322	0.452167	0.60995	0.485904	0.0507127	0.191291	0.00178499	0.00242475	0.000501168	0.039904	7.33017e-09	0.142418	0.869737	0.756232
ACSL5_ENSG00000197142.10	yellow	40.3803	30.0373	10.3431	19.6942	-0.43127	0.00487497	0.584976	0.252468	0.149428	0.525447	0.292591	0.224618	0.488186	0.631611	0.834198	-0.296197	-0.375131	-0.110391	-0.333165	0.24457	5.90026e-05	0.111271	0.351095	0.000419221	0.0633944	0.157981	0.00120342	9.49327e-06	1.25034e-11	0.0600577	0.0156612	0.492023	0.0332911	0.123294
ACSL6_ENSG00000164398.12	blue	3.84538	2.51511	1.33027	1.18484	-0.0266646	0.868562	0.523898	0.254477	0.617341	0.497451	0.261197	0.316186	0.068187	0.0785619	0.240733	0.349824	0.00849564	-0.0161077	-0.164005	0.169302	0.000439071	0.108358	1.7129e-05	0.000936152	0.0990395	0.0440133	0.671857	0.62538	0.129476	0.0249574	0.957957	0.920379	0.305539	0.289965
ACSM1_ENSG00000166743.9	grey	0.0184859	0.0046159	0.01387	-0.00925413	0.217664	0.1716	0.037712	0.198093	0.000860527	0.0142925	0.0628804	0.086807	0.0565547	0.140367	-0.0996221	-0.000473212	-0.045914	0.405026	0.304273	0.239163	0.814915	0.214408	0.99574	0.929328	0.696118	0.589427	0.725432	0.381392	0.535448	0.997657	0.775604	0.00861752	0.0530904	0.132071
ACSM2A_ENSG00000183747.11	black	0.585266	0.200052	0.385213	-0.185161	0.0445033	0.78233	0.174177	0.181518	0.374982	0.217961	0.306198	0.348501	0.0418823	0.115074	0.00911009	0.421786	-0.0642453	-0.0562872	0.129669	0.0406389	0.276094	0.256037	0.0157057	0.171001	0.0515301	0.0255487	0.794865	0.473726	0.954919	0.00602003	0.689848	0.72668	0.419074	0.80083
ACSM3_ENSG00000005187.11	tan	7.3561	2.07201	5.28409	-3.21208	-0.0347797	0.829084	0.312353	0.437333	0.295904	0.4854	0.354798	0.232147	0.0632778	0.480509	0.183108	-0.119934	-0.142059	0.18221	0.634432	0.284189	0.0467852	0.00424652	0.0603229	0.00129607	0.0228357	0.144143	0.69429	0.00147407	0.251827	0.455122	0.375621	0.254198	8.41817e-06	0.0717412
ACSS1_ENSG00000154930.14	yellow	88.9407	65.2302	23.7104	41.5198	-0.723423	9.12215e-08	0.621774	0.116277	0.173023	0.359619	0.51663	0.550603	0.762223	0.646371	0.925319	-0.209735	-0.39118	-0.243083	-0.401965	0.218537	1.43045e-05	0.469083	0.279337	0.0209253	0.000543969	0.00019147	7.04209e-09	4.99339e-06	5.13986e-18	0.188132	0.0114391	0.125664	0.00918363	0.169844
ACSS2_ENSG00000131069.19	red	32.6939	15.7065	16.9874	-1.28089	-0.363531	0.0194748	0.383747	0.34517	-0.0918125	0.410184	0.347249	0.264901	0.554521	0.828805	0.736181	-0.482625	-0.511517	-0.0812844	0.106745	0.30092	0.0132551	0.0270885	0.568058	0.0077314	0.0261188	0.094172	0.000168512	2.21729e-11	4.12719e-08	0.00139456	0.00063064	0.613407	0.506519	0.0559
ACSS3_ENSG00000111058.7	turquoise	1.00725	0.881428	0.125826	0.755602	-0.0645991	0.688226	0.182814	0.298857	0.28856	0.537873	0.0497238	-0.00168351	-0.179514	0.240591	0.174048	-0.0143899	0.271569	0.324253	-0.0936299	0.196336	0.252601	0.0576865	0.0672971	0.000286861	0.757525	0.991665	0.261413	0.12971	0.276454	0.928847	0.0858772	0.0386142	0.560388	0.218583
ACTA2_ENSG00000107796.12	green	1.80408	0.659546	1.14453	-0.484984	0.126991	0.428825	0.488833	0.419749	0.124127	0.138956	0.435475	0.313021	0.419416	0.385841	0.192237	0.00228781	0.101634	0.142514	0.127266	0.791639	0.0011828	0.00629433	0.439395	0.386241	0.00443118	0.0462923	0.00634012	0.0127205	0.228542	0.988674	0.527198	0.374076	0.427817	7.14994e-10
ACTB_ENSG00000075624.13	purple	2.3318	0.430694	1.9011	-1.47041	0.27867	0.0776795	0.504463	0.581615	0.318306	0.0829654	0.527598	0.434503	0.360997	0.30212	-0.0814626	0.467208	0.227855	0.0233355	0.125738	0.485988	0.000770441	6.65898e-05	0.0425383	0.606064	0.000392985	0.00453046	0.0204044	0.0548809	0.612627	0.00207221	0.151919	0.884854	0.43343	0.00127603
ACTG1_ENSG00000184009.9	turquoise	14.2088	7.59752	6.61131	0.986217	0.0245583	0.878864	0.720089	0.700962	0.525866	0.651652	0.307164	0.294196	0.17171	0.432127	0.242582	0.0938007	0.242	0.0473849	0.361843	0.508323	1.1143e-07	3.33246e-07	0.000413981	3.93471e-06	0.0507603	0.061891	0.283057	0.00478152	0.126469	0.55967	0.12741	0.76861	0.02009	0.000690854
ACTG2_ENSG00000163017.13	grey	1.83492	0.903287	0.931636	-0.0283494	-0.0176157	0.912952	0.344604	0.259933	-0.0912109	-0.0623083	0.392162	0.296916	0.499536	0.383401	0.257171	-0.0969065	-0.145352	-0.0655075	0.0472742	0.622467	0.0273576	0.100744	0.570607	0.698752	0.011216	0.0594088	0.000883862	0.0133453	0.104545	0.546684	0.364536	0.684068	0.769136	1.39033e-05
ACTL10_ENSG00000182584.4	green	2.01192	1.61756	0.394361	1.2232	0.230736	0.146666	0.389012	0.349752	0.0331524	-0.100256	0.523751	0.417629	0.589704	0.356361	0.0837991	0.100061	-0.139366	-0.160488	0.217447	0.523655	0.0119456	0.0249892	0.83697	0.532841	0.000441003	0.00659115	4.96573e-05	0.0222011	0.602437	0.533643	0.384829	0.31617	0.172037	0.000442265
ACTL6A_ENSG00000136518.16	turquoise	76.4504	58.6838	17.7666	40.9171	-0.21443	0.178211	0.667132	0.718487	0.560203	0.849553	0.467568	0.313842	0.135041	0.663427	0.478291	-0.0893077	-0.0583518	0.386286	0.129029	0.437678	1.9044e-06	1.22558e-07	0.000139624	2.17381e-12	0.00205358	0.0456923	0.399893	2.27434e-06	0.0015617	0.578706	0.717062	0.0126091	0.421392	0.00421306
ACTN1_ENSG00000072110.13	brown	60.5953	52.2747	8.32063	43.954	0.582188	6.5238e-05	0.206589	0.30448	0.513762	0.21802	-0.0404895	0.153271	-0.357319	-0.280557	-0.483059	0.591598	0.924425	0.287895	0.301664	0.371726	0.194997	0.0529212	0.000591166	0.170882	0.801547	0.338703	0.0218192	0.0756076	0.00137875	4.63083e-05	6.42982e-18	0.0679591	0.0552665	0.0167089
ACTN4_ENSG00000130402.11	turquoise	63.4231	53.5088	9.91432	43.5945	-0.182464	0.253526	0.615693	0.505665	0.327203	0.800006	0.0866868	0.0877227	0.151896	0.557225	0.596784	-0.182124	-0.114219	0.094366	0.140455	0.343139	1.83036e-05	0.000744834	0.0367799	3.48672e-10	0.589944	0.585491	0.343104	0.000154153	3.81622e-05	0.254428	0.47704	0.557296	0.381091	0.0280646
ACTR10_ENSG00000131966.13	red	11.0919	5.68565	5.40621	0.279442	-0.221707	0.163582	0.521618	0.564028	0.248438	0.597192	0.487172	0.249501	0.345812	0.753494	0.51816	-0.120346	-0.0582905	0.349135	0.107331	0.449105	0.000469837	0.00012278	0.11729	3.75803e-05	0.00123644	0.115678	0.0267858	1.30493e-08	0.000520191	0.453561	0.717347	0.0252638	0.504177	0.00322508
ACTR1A_ENSG00000138107.11	magenta	21.8732	8.75634	13.1169	-4.36054	-0.184806	0.247379	0.823893	0.576825	0.335006	0.527648	0.476439	0.393932	0.574225	0.674636	0.571079	0.0526649	0.0377601	0.0757787	-0.0416235	0.545468	3.67269e-11	7.89402e-05	0.0322703	0.000392394	0.00163837	0.010823	8.64798e-05	1.31915e-06	9.6474e-05	0.743654	0.814683	0.637717	0.796106	0.000225826
ACTR1B_ENSG00000115073.7	yellow	54.5457	21.0587	33.487	-12.4283	-0.578755	7.37343e-05	0.831279	0.395939	0.455378	0.609019	0.604507	0.635678	0.643456	0.690367	0.830021	-0.0523847	-0.259132	-0.151772	-0.167988	0.385857	1.70906e-11	0.0103916	0.00277423	2.38503e-05	2.84284e-05	7.97963e-06	5.68419e-06	5.89821e-07	1.95191e-11	0.744972	0.101835	0.343503	0.29378	0.0127165
ACTR2_ENSG00000138071.13	blue	176.847	82.9115	93.9354	-11.0239	0.107859	0.502069	0.495513	0.511498	0.78841	0.815203	0.123327	0.0800236	-0.291087	0.0818818	0.0115984	0.442019	0.426075	0.384517	0.138423	0.194519	0.000987224	0.000630987	9.35191e-10	8.64503e-11	0.442369	0.61894	0.0648293	0.610794	0.942624	0.00381036	0.00547626	0.0130563	0.388084	0.22296
ACTR3_ENSG00000115091.11	blue	129.689	65.0714	64.6177	0.453741	0.0712919	0.657811	0.557473	0.559652	0.804228	0.773395	0.124886	0.195127	-0.271847	0.0710305	-0.00375317	0.39429	0.531503	0.25457	0.187727	0.208567	0.000152893	0.000142215	2.39585e-10	3.07488e-09	0.43658	0.22149	0.0855435	0.658989	0.98142	0.0107448	0.00034909	0.108226	0.239854	0.190661
ACTR3B_ENSG00000133627.17	blue	6.57746	3.16343	3.41403	-0.2506	0.0178092	0.912	0.573082	0.643461	0.635951	0.582452	0.390506	0.388393	0.0174191	0.293327	0.0782905	0.284496	0.263267	0.138415	0.157241	0.42846	8.99956e-05	5.68298e-06	7.88652e-06	6.46228e-05	0.0115945	0.0120934	0.91392	0.0627012	0.626578	0.0714216	0.0962957	0.388114	0.326186	0.00519265
ACTR3C_ENSG00000106526.10	turquoise	14.4631	12.8209	1.64221	11.1787	-0.115806	0.470897	0.441024	0.570942	0.38402	0.729486	0.245506	0.14956	0.0473209	0.544193	0.364304	-0.123047	-0.112447	0.177295	0.238932	0.241171	0.00389958	9.69321e-05	0.0131845	6.29228e-08	0.121821	0.350666	0.768914	0.000235171	0.0191987	0.443414	0.483945	0.267453	0.132457	0.128759
ACTR5_ENSG00000101442.9	pink	32.3912	6.46352	25.9277	-19.4642	-0.140557	0.380741	0.769552	0.542273	0.709431	0.485226	0.789513	0.781748	0.452696	0.45899	0.304808	0.494313	0.136402	-0.0469881	0.0249751	0.485024	4.11024e-09	0.000249905	2.07374e-07	0.00130207	8.53647e-10	1.60413e-09	0.0029597	0.00254052	0.0526528	0.00102008	0.395116	0.770495	0.876823	0.00130906
ACTR6_ENSG00000075089.9	blue	57.148	27.2191	29.9289	-2.70978	0.0433656	0.787765	0.497783	0.563874	0.740375	0.749284	0.327919	0.304151	-0.132362	0.259988	0.108071	0.345138	0.247333	0.290922	0.169915	0.248216	0.000927644	0.000123422	3.14864e-08	1.74125e-08	0.0363461	0.0531908	0.409394	0.100668	0.501224	0.0271039	0.118982	0.0649874	0.288197	0.117627
ACTR8_ENSG00000113812.13	blue	28.0848	16.7118	11.373	5.33878	0.0387119	0.810097	0.615528	0.570038	0.76406	0.65724	0.38332	0.476096	-0.00970583	0.261581	0.0751123	0.344766	0.499226	0.408161	0.30356	0.476824	1.84253e-05	0.000100006	6.16413e-09	3.04249e-06	0.0133665	0.00165291	0.951975	0.098525	0.640686	0.0272803	0.000891471	0.00806916	0.0536785	0.00162215
ACVR1_ENSG00000115170.13	turquoise	30.9909	11.0939	19.897	-8.80307	0.286198	0.0696712	0.290484	0.304403	0.56339	0.543105	-0.0549574	0.0348043	-0.354403	-0.0840559	-0.130453	0.410809	0.747839	0.560275	0.185615	0.361108	0.0654114	0.0529841	0.000125456	0.000243425	0.732897	0.828965	0.0229984	0.601321	0.416242	0.00762963	1.92001e-08	0.000139288	0.245279	0.0203628
ACVR1B_ENSG00000135503.12	yellow	94.3399	40.8837	53.4562	-12.5725	-0.549338	0.000199463	0.463549	0.182369	0.223257	0.706388	0.0782854	0.118449	0.216446	0.518767	0.814992	-0.281383	-0.369923	-0.0468898	-0.140359	0.0920007	0.0022704	0.253777	0.160582	2.46388e-07	0.6266	0.460762	0.174067	0.000511009	8.82125e-11	0.0747138	0.0172872	0.770962	0.381419	0.567261
ACVR1C_ENSG00000123612.15	turquoise	4.4322	3.64026	0.791945	2.84831	-0.259004	0.10201	0.157248	0.12422	0.270775	0.558397	-0.0221643	-0.00294152	-0.144912	0.232577	0.315804	-0.177471	-0.258065	-0.0275059	0.266247	-0.103619	0.326167	0.439048	0.0868336	0.000148277	0.890597	0.985437	0.366006	0.143382	0.044283	0.26697	0.103303	0.864452	0.0924501	0.519116
ACVR2A_ENSG00000121989.14	yellow	105.141	44.7447	60.3963	-15.6515	-0.630176	1.00871e-05	0.534577	0.257547	0.320567	0.73461	0.207606	0.244057	0.289976	0.569596	0.842968	-0.261324	-0.391313	-0.0734377	-0.276613	0.0823054	0.000317685	0.104022	0.0410099	4.56164e-08	0.192758	0.124108	0.0659052	0.000101539	4.70937e-12	0.0988691	0.0114087	0.64817	0.0799887	0.608943
ACVRL1_ENSG00000139567.12	tan	4.76513	2.64329	2.12184	0.521454	0.710789	1.91897e-07	-0.0318372	0.344033	0.0560077	-0.0251172	-0.0901263	-0.0588185	-0.25576	-0.0946106	-0.55005	0.177824	0.488966	0.208766	0.843186	0.38904	0.843355	0.0276314	0.727985	0.876128	0.575217	0.714894	0.106529	0.55627	0.00019493	0.266006	0.00117858	0.190228	4.59285e-12	0.0119388
ACY1_ENSG00000243989.7	yellow	115.929	68.8227	47.1065	21.7162	-0.636809	7.60004e-06	0.377682	-0.0296173	-0.245659	0.0627344	0.369532	0.259299	0.816413	0.643052	0.855174	-0.433611	-0.567337	-0.274074	-0.441322	0.148705	0.0149131	0.854156	0.121581	0.69679	0.0174148	0.101606	7.69431e-11	5.78655e-06	1.09085e-12	0.00462339	0.000109721	0.0829123	0.00387265	0.353458
ACY3_ENSG00000132744.7	yellow	30.8112	15.6359	15.1753	0.460611	-0.516016	0.000553777	0.337713	-0.0841107	-0.191449	-0.0409856	0.356894	0.323701	0.765212	0.46402	0.719938	-0.307527	-0.501155	-0.252051	-0.470189	0.218533	0.0308164	0.601083	0.230491	0.799166	0.0219881	0.0389653	5.66706e-09	0.00224402	1.1244e-07	0.0504735	0.000845045	0.111881	0.00192219	0.169852
ACYP1_ENSG00000119640.8	pink	4.09542	1.93494	2.16048	-0.225539	-0.0847067	0.598498	0.44157	0.476321	0.396148	0.2817	0.644192	0.682132	0.336077	0.479789	0.229163	0.0994195	-0.0199856	0.119171	0.210306	0.488865	0.0038504	0.00164335	0.0103476	0.0743737	5.50205e-06	9.04463e-07	0.0316889	0.00150204	0.149518	0.536283	0.901295	0.458014	0.186907	0.00118179
ACYP2_ENSG00000170634.12	blue	9.80113	6.32347	3.47767	2.8458	-0.0922428	0.566237	0.643484	0.419854	0.699179	0.522051	0.495179	0.490227	0.162385	0.207438	0.178958	0.39204	0.437166	0.157039	0.00497586	0.459231	5.67707e-06	0.00627998	3.67471e-07	0.00046385	0.000996269	0.00113936	0.310406	0.193128	0.262919	0.0112434	0.00426281	0.326818	0.975369	0.00252558
AD000671.6_ENSG00000267120.3	blue	0.934971	0.566473	0.368498	0.197975	0.192225	0.228574	0.266199	-0.0303577	0.375334	0.00165385	0.0402256	0.195665	-0.0797108	-0.324677	-0.155737	0.409536	0.400344	-0.122212	-0.0652971	0.102946	0.0925111	0.850551	0.0156005	0.991812	0.802815	0.220193	0.620315	0.0383458	0.330894	0.00783829	0.00949609	0.44654	0.68503	0.521849
ADA_ENSG00000196839.12	black	55.9621	25.704	30.2581	-4.55413	0.389128	0.0119179	0.313084	0.307416	0.660383	0.0742162	0.274782	0.430989	-0.133247	-0.30213	-0.468346	0.852382	0.573936	0.0614331	0.129201	0.227337	0.0462461	0.0505616	2.62652e-06	0.644686	0.0820884	0.00490594	0.406241	0.0548728	0.00201376	1.54189e-12	8.73584e-05	0.702788	0.420767	0.152876
ADAL_ENSG00000168803.14	turquoise	10.3979	5.87685	4.5211	1.35574	-0.17699	0.268291	0.594234	0.526167	0.586428	0.64825	0.519393	0.439704	0.173899	0.49405	0.358882	0.0351665	0.0386239	0.311227	0.0286259	0.398519	4.19886e-05	0.000410266	5.59753e-05	4.58985e-06	0.000501697	0.00402067	0.276873	0.00102741	0.0212082	0.827212	0.81052	0.0476256	0.858988	0.00985864
ADAM10_ENSG00000137845.14	turquoise	139.69	91.5264	48.1638	43.3626	-0.0249313	0.877038	0.396596	0.325608	0.710625	0.831297	0.00889493	0.0407084	-0.330905	0.0714298	0.146964	0.387278	0.352587	0.428548	0.00162542	0.0654444	0.0102536	0.0377625	1.9371e-07	1.70579e-11	0.955983	0.800497	0.03458	0.657189	0.359185	0.012364	0.0237594	0.00518242	0.991953	0.684356
ADAM15_ENSG00000143537.13	green	2.76422	2.45686	0.307355	2.14951	0.161028	0.314522	0.0512397	-0.00895929	-0.206658	-0.374695	0.311216	0.390596	0.594128	0.218497	0.00599645	0.193005	-0.0919173	-0.0945725	0.196149	0.271784	0.750366	0.955665	0.194844	0.0157922	0.0476336	0.0115737	4.21538e-05	0.169925	0.970318	0.226653	0.567614	0.55643	0.219031	0.0856197
ADAM17_ENSG00000151694.12	blue	148.477	102.538	45.9391	56.5988	0.235448	0.138366	0.372036	0.264163	0.884474	0.553478	0.138157	0.351515	-0.334211	-0.207373	-0.203731	0.772442	0.682157	0.332534	0.126706	0.16952	0.0166109	0.0951273	1.74796e-14	0.00017437	0.389008	0.0242182	0.0327081	0.19327	0.201384	3.30602e-09	9.03287e-07	0.0336471	0.429869	0.289334
ADAM19_ENSG00000135074.15	brown	81.6474	58.39	23.2574	35.1326	0.302354	0.0546841	0.281628	0.188182	0.664953	0.177721	0.116003	0.348694	-0.250369	-0.341179	-0.391798	0.624885	0.868061	0.0760808	0.110675	0.210501	0.0744511	0.238696	2.11457e-06	0.266286	0.470139	0.0254616	0.114376	0.0290344	0.0112982	1.25842e-05	2.00023e-13	0.636373	0.490903	0.186488
ADAM22_ENSG00000008277.14	blue	17.9038	15.6468	2.25705	13.3897	-0.266604	0.0919971	0.499608	0.1678	0.729266	0.447752	0.399453	0.528749	0.119185	0.0644767	0.194215	0.423212	-0.0136011	-0.0616547	-0.00334906	0.0323694	0.000882101	0.294328	6.37876e-08	0.00333038	0.00967173	0.000379552	0.457963	0.688787	0.2237	0.00583432	0.932738	0.701765	0.98342	0.840771
ADAM23_ENSG00000114948.12	blue	0.429954	0.234335	0.195619	0.0387157	-0.0375593	0.815652	0.191297	0.0342214	0.447864	0.28321	0.115472	0.162693	-0.106445	-0.0975072	-0.0171424	0.375386	0.449857	0.202926	-0.0790421	0.106528	0.230871	0.831788	0.00332149	0.0727674	0.472188	0.309478	0.507721	0.544189	0.915282	0.015585	0.00316787	0.203207	0.623261	0.507391
ADAM28_ENSG00000042980.12	blue	13.8259	8.88387	4.94204	3.94182	0.111727	0.486769	0.358826	0.320445	0.670584	0.472362	0.284189	0.257908	-0.194673	0.00318804	-0.119491	0.307183	0.443994	0.73862	0.179029	0.392939	0.0212298	0.041091	1.61052e-06	0.00181896	0.0717417	0.10352	0.222587	0.984217	0.456802	0.0507455	0.00363863	3.5283e-08	0.262727	0.0110418
ADAM32_ENSG00000197140.14	blue	2.6951	2.31291	0.382189	1.93072	0.0703967	0.661849	0.232715	0.255672	0.532665	0.393083	0.212431	0.405233	-0.111399	0.088639	0.0340802	0.205502	0.121453	0.100928	0.237991	0.177346	0.143137	0.106655	0.000336907	0.01101	0.182389	0.00858045	0.488056	0.581565	0.832472	0.197408	0.449387	0.530086	0.134033	0.267314
ADAM33_ENSG00000149451.17	brown	27.7682	27.3502	0.41801	26.9322	0.251657	0.112462	0.0124662	-0.0376102	0.208474	-0.0800923	-0.0191677	0.31663	-0.0765385	-0.213157	-0.238537	0.340974	0.76234	0.0205003	0.0447846	0.249856	0.93834	0.815406	0.190863	0.618638	0.905316	0.0437008	0.634339	0.180864	0.133117	0.0291374	6.98257e-09	0.898767	0.780987	0.115144
ADAM8_ENSG00000151651.15	brown	87.1789	47.0528	40.126	6.9268	0.323961	0.0387998	0.0520879	-0.0887462	0.520069	-0.0652643	0.021276	0.366539	-0.243477	-0.496754	-0.46363	0.825066	0.790735	-0.00295269	-0.0424639	0.00825798	0.746369	0.581106	0.000491819	0.68518	0.894957	0.018418	0.125033	0.000954254	0.00226586	3.26035e-11	7.71188e-10	0.985382	0.792079	0.959132
ADAM9_ENSG00000168615.11	turquoise	28.6337	24.446	4.18764	20.2584	0.267714	0.0906009	0.191674	0.466385	0.36069	0.679502	-0.158402	-0.174498	-0.399218	0.159939	-0.048466	0.056185	0.399855	0.680128	0.40604	0.293467	0.229934	0.00211539	0.0205195	1.03382e-06	0.322582	0.275194	0.0097185	0.31785	0.76348	0.727157	0.00959207	1.00157e-06	0.00843671	0.0625706
ADAMDEC1_ENSG00000134028.14	yellow	10.9333	6.63181	4.30149	2.33032	-0.418861	0.00641717	0.418397	0.200586	0.0631042	0.504028	0.281717	0.00823027	0.312789	0.57313	0.690659	-0.318388	-0.268186	0.0502132	-0.18706	0.323358	0.0064823	0.208578	0.695088	0.000779913	0.0743551	0.959269	0.0464626	8.98469e-05	5.808e-07	0.0424823	0.0900111	0.755212	0.241559	0.0391853
ADAMTS1_ENSG00000154734.14	brown	14.8207	13.6155	1.20515	12.4104	0.441312	0.00387355	0.0176824	0.167467	0.256287	0.22123	-0.165101	-0.082308	-0.324211	-0.158914	-0.317916	0.252075	0.714821	0.599472	0.160176	0.352991	0.912624	0.295302	0.105785	0.164514	0.302273	0.608932	0.0386406	0.321002	0.0428065	0.111847	1.52006e-07	3.44741e-05	0.317125	0.0235882
ADAMTS10_ENSG00000142303.13	blue	56.7557	27.4607	29.295	-1.83431	0.250764	0.113786	0.260247	0.0186866	0.638472	0.0428259	0.219435	0.587134	-0.0553929	-0.323706	-0.280197	0.810827	0.608212	-0.00100038	-0.0289482	0.162833	0.100318	0.907682	7.07191e-06	0.790346	0.168054	5.45563e-05	0.730859	0.038962	0.075999	1.30829e-10	2.46168e-05	0.995047	0.857416	0.309057
ADAMTS13_ENSG00000160323.18	pink	4.12326	2.55568	1.56758	0.988108	-0.27438	0.0825548	0.278939	0.00808397	0.109299	-0.0492394	0.500968	0.694127	0.52748	0.287489	0.343445	-0.0406435	-0.173739	-0.195159	0.117967	0.332733	0.0773817	0.959993	0.496345	0.759817	0.000849448	4.82988e-07	0.000394378	0.0683659	0.0279158	0.800808	0.27732	0.221413	0.462602	0.0335343
ADAMTS14_ENSG00000138316.10	brown	7.30658	6.9342	0.372378	6.56182	0.310124	0.0484605	0.135597	0.116628	0.242908	0.0196282	0.0547856	0.405266	-0.0022263	-0.0540811	-0.136218	0.236081	0.638811	0.0781939	0.0957567	0.361913	0.397937	0.467732	0.125944	0.903052	0.733701	0.00857448	0.988978	0.737003	0.395763	0.137278	6.96848e-06	0.627005	0.551475	0.020064
ADAMTS17_ENSG00000140470.13	yellow	1.90066	1.24298	0.657684	0.585292	-0.461536	0.00238641	0.472722	0.105458	0.281385	0.413631	0.323042	0.406174	0.384093	0.391093	0.628884	-0.12853	-0.167341	0.022818	-0.118544	0.272905	0.00180231	0.511687	0.0747124	0.00718403	0.0393881	0.00841312	0.0131655	0.0114591	1.06512e-05	0.423207	0.295668	0.887391	0.4604	0.0842852
ADAMTS2_ENSG00000087116.13	brown	72.4264	71.7611	0.665243	71.0959	0.392226	0.0112016	-0.132406	-0.0704317	0.160626	-0.10287	-0.251053	0.0544816	-0.309623	-0.388839	-0.426171	0.371227	0.83804	0.0181334	0.0350965	0.0639746	0.409238	0.661691	0.315749	0.522161	0.113357	0.735125	0.0488437	0.0119866	0.0054646	0.0168671	8.21e-12	0.910404	0.82755	0.69109
ADAMTS7_ENSG00000136378.14	brown	4.01338	3.8666	0.146785	3.71982	0.381268	0.013913	0.206035	0.154029	0.258062	0.0534128	-0.0175916	0.212292	-0.0694022	-0.145907	-0.199543	0.256398	0.679083	0.152007	0.0619212	0.466629	0.196224	0.336291	0.103307	0.740139	0.913071	0.182682	0.666346	0.362688	0.211005	0.10563	1.0559e-06	0.342749	0.700536	0.00210251
ADAMTS9_ENSG00000163638.13	brown	43.1147	41.33	1.78471	39.5453	0.632384	9.18668e-06	-0.0974227	0.141892	0.234121	0.00589489	-0.14564	-0.016091	-0.392844	-0.308452	-0.567347	0.392314	0.86787	0.470291	0.349101	0.309515	0.54454	0.376185	0.140668	0.970821	0.363579	0.920461	0.0110631	0.0497494	0.000109682	0.0111818	2.05377e-13	0.0019172	0.025279	0.0489267
ADAMTSL1_ENSG00000178031.15	blue	2.13265	1.19408	0.938571	0.255508	-0.0141388	0.930086	0.483331	0.483142	0.514819	0.43949	0.326196	0.203072	-0.039061	0.158573	-0.0085479	0.145098	0.245202	0.256197	0.138723	0.446564	0.0013689	0.00137573	0.000573356	0.00404062	0.0373978	0.202877	0.808416	0.322054	0.957699	0.365384	0.122298	0.105912	0.387048	0.00342524
ADAMTSL3_ENSG00000156218.12	blue	17.513	10.8672	6.64578	4.22145	-0.102251	0.524678	0.450376	0.337683	0.688048	0.646342	0.260485	0.347155	-0.0799995	0.177513	0.164385	0.1744	0.150147	0.468316	0.187003	0.289298	0.00312885	0.0308322	6.66228e-07	4.99978e-06	0.0999967	0.0261617	0.619046	0.266856	0.304404	0.275468	0.348755	0.00201529	0.241705	0.0665691
ADAMTSL4_ENSG00000143382.13	black	48.6228	27.9991	20.6237	7.37549	0.419049	0.00639107	-0.0391792	-0.0882869	0.355085	-0.168444	0.0300796	0.342108	-0.160901	-0.414344	-0.465682	0.831566	0.623569	-0.0435133	0.0537695	0.0156687	0.807847	0.583072	0.0227179	0.292453	0.851904	0.0285713	0.314908	0.00707508	0.00215292	1.65778e-11	1.32873e-05	0.787058	0.738465	0.922542
ADAMTSL5_ENSG00000185761.10	yellow	16.3473	13.7614	2.58587	11.1756	-0.616212	1.79257e-05	0.262286	-0.13101	-0.114784	0.143519	0.152617	0.281246	0.553156	0.409042	0.77954	-0.363833	-0.469708	-0.257368	-0.419695	0.0884598	0.097589	0.414238	0.474846	0.370681	0.340792	0.0748619	0.000176213	0.0079205	1.91041e-09	0.0193667	0.00194573	0.10427	0.00630172	0.582331
ADAP1_ENSG00000105963.13	red	16.3162	4.96589	11.3503	-6.38444	-0.434268	0.00455475	0.528648	0.301473	0.0305377	0.37736	0.33436	0.295264	0.641668	0.685221	0.696616	-0.266064	-0.536283	-0.137733	0.0998155	0.258984	0.000380714	0.0554288	0.849675	0.0150057	0.0326254	0.0609072	6.15024e-06	7.71707e-07	4.22418e-07	0.0926826	0.000301382	0.390477	0.534652	0.102038
ADAP2_ENSG00000184060.10	blue	5.24976	2.58462	2.66514	-0.0805239	0.461162	0.00240849	0.369441	0.435983	0.599947	0.38875	0.282064	0.190858	-0.197644	-0.0106912	-0.281472	0.505334	0.543326	0.426211	0.406752	0.51489	0.0174445	0.00437999	3.38581e-05	0.012008	0.0739836	0.231961	0.215469	0.947106	0.0746182	0.000751808	0.000241725	0.00545968	0.00831172	0.00057219
ADAR_ENSG00000160710.15	blue	127.956	73.1597	54.7958	18.3638	0.0698466	0.664335	0.565099	0.481805	0.84237	0.753086	0.130696	0.33939	-0.214549	0.0565092	0.0586404	0.493995	0.615581	0.240498	-0.0204248	0.242787	0.000118406	0.00142494	5.04292e-12	1.34225e-08	0.415368	0.0299433	0.177965	0.725644	0.715721	0.00102894	1.83859e-05	0.129862	0.899137	0.126139
ADARB1_ENSG00000197381.15	blue	54.418	34.7301	19.6879	15.0422	0.126265	0.43149	0.410089	0.29082	0.786012	0.276107	0.289308	0.501102	-0.132151	-0.229905	-0.282291	0.75712	0.54623	0.113486	0.0491424	0.172733	0.00774697	0.0650865	1.13814e-09	0.0805643	0.0665594	0.000846299	0.410147	0.148167	0.0737417	1.01309e-08	0.000220399	0.479888	0.760276	0.280155
ADAT1_ENSG00000065457.10	blue	24.6995	15.7584	8.94101	6.81743	0.195415	0.220796	0.540516	0.425041	0.754358	0.541451	0.361641	0.417784	-0.0291959	0.0957361	-0.0528604	0.564545	0.613555	0.412882	0.136385	0.443529	0.000264112	0.00560334	1.22904e-08	0.000256466	0.0201645	0.00656913	0.856209	0.551561	0.742735	0.000120654	1.99363e-05	0.00730004	0.395176	0.00367839
ADAT2_ENSG00000189007.15	blue	17.3286	14.7714	2.5572	12.2142	0.25365	0.10955	0.333486	0.418953	0.719664	0.391412	0.403403	0.567497	-0.124763	0.0566674	-0.188942	0.470373	0.383841	0.392366	0.358215	0.361587	0.0331111	0.00640446	1.14292e-07	0.011386	0.0089138	0.00010912	0.437034	0.724906	0.23677	0.00191323	0.0132308	0.0111701	0.0214673	0.0201847
ADAT3_ENSG00000213638.5	green	0.683376	0.370412	0.312965	0.0574472	-0.324201	0.0386474	0.304803	-0.108276	0.0115396	-0.0247868	0.123035	0.265883	0.473071	0.116621	0.401956	-0.094894	-0.357067	-0.302292	-0.172975	0.113059	0.0526569	0.500407	0.942915	0.877745	0.44346	0.0929136	0.00178635	0.467759	0.00918541	0.555082	0.0219189	0.054736	0.279471	0.481555
ADCK1_ENSG00000063761.15	pink	0.806341	0.132435	0.673906	-0.541471	-0.286938	0.0689203	0.503543	0.495046	0.231416	0.269898	0.474795	0.491434	0.479801	0.533445	0.328844	-0.0341511	-0.248682	0.029072	0.0725541	0.284287	0.000790582	0.000999894	0.145446	0.0879002	0.00170916	0.0011029	0.00150156	0.000328944	0.0357915	0.832128	0.116918	0.856813	0.652133	0.0716398
ADCK2_ENSG00000133597.9	magenta	19.2032	5.39082	13.8124	-8.4216	-0.24638	0.120456	0.808099	0.650611	0.500593	0.402075	0.793844	0.56088	0.56721	0.588802	0.334362	0.106554	-0.0893071	-0.0515174	0.178765	0.516045	1.6847e-10	4.12539e-06	0.000858338	0.00916276	5.93613e-10	0.000136498	0.000110195	5.13293e-05	0.0326245	0.507287	0.578709	0.749057	0.263442	0.000553312
ADCK3_ENSG00000163050.16	greenyellow	5.54111	0.909617	4.6315	-3.72188	-0.383359	0.0133563	0.602018	0.300355	0.384536	0.276906	0.716248	0.697788	0.595249	0.488571	0.473469	0.233475	-0.153042	-0.199743	0.0378219	0.390561	3.12843e-05	0.0563847	0.0130514	0.0796558	1.39837e-07	3.96409e-07	4.04255e-05	0.00119111	0.00176826	0.141799	0.339433	0.210538	0.814385	0.0115818
ADCK4_ENSG00000123815.11	yellow	8.76382	3.46206	5.30176	-1.8397	-0.368349	0.0178055	0.662787	0.297555	0.154769	0.306562	0.396109	0.500019	0.663088	0.5697	0.684125	-0.122858	-0.210986	-0.218549	-0.0329481	0.44946	2.34456e-06	0.0588371	0.333947	0.0512386	0.0103557	0.000872112	2.31125e-06	0.000101175	8.16598e-07	0.444121	0.185452	0.16982	0.837961	0.00319793
ADCK5_ENSG00000173137.11	yellow	52.2432	18.7597	33.4836	-14.7239	-0.497803	0.000927139	0.442386	0.0731572	0.003145	0.0482607	0.595221	0.654022	0.847008	0.594575	0.692187	-0.223749	-0.384338	-0.241425	-0.221129	0.335399	0.00377789	0.649427	0.98443	0.764454	4.04671e-05	3.53043e-06	2.94314e-12	4.14574e-05	5.35646e-07	0.159638	0.0131025	0.128344	0.164712	0.032056
ADCY2_ENSG00000078295.15	yellow	16.0941	6.59187	9.5022	-2.91033	-0.449621	0.00318572	0.610545	0.329711	0.310106	0.623829	0.355355	0.332545	0.383964	0.591994	0.734403	-0.198114	-0.278814	-0.117787	-0.0832919	0.293363	2.24617e-05	0.0352776	0.0484747	1.31457e-05	0.0226076	0.0336409	0.0131989	4.5635e-05	4.62205e-08	0.214358	0.0775196	0.463291	0.604642	0.0626679
ADCY3_ENSG00000138031.14	pink	1.59757	0.695539	0.902027	-0.206488	-0.255771	0.106513	0.557707	0.114349	0.437835	0.231132	0.316738	0.625015	0.334881	0.130783	0.386915	0.256536	0.155482	-0.0943183	-0.262196	0.375437	0.000151711	0.476533	0.00419782	0.145954	0.0436252	1.25162e-05	0.0323389	0.415055	0.0124532	0.105434	0.331697	0.557496	0.0977082	0.0155697
ADCY4_ENSG00000129467.13	brown	13.2195	12.2656	0.953905	11.3117	0.432199	0.00477373	0.00380642	0.134249	0.227751	-0.0948794	0.0743508	0.360586	-0.128678	-0.161321	-0.400246	0.404733	0.754772	0.26348	0.275218	0.397633	0.981156	0.40269	0.15211	0.555143	0.644085	0.0205586	0.422669	0.313631	0.00951519	0.00867037	1.19415e-08	0.0960172	0.081585	0.0100389
ADCY5_ENSG00000173175.14	blue	5.8575	3.27593	2.58157	0.694366	-0.0308229	0.848287	0.673224	0.496364	0.587573	0.495418	0.465068	0.374871	0.192781	0.283682	0.149946	0.216905	0.203477	0.0919368	0.305117	0.471663	1.41465e-06	0.0009645	5.36891e-05	0.000989792	0.00218619	0.0157392	0.227204	0.0722718	0.349409	0.173135	0.201958	0.567532	0.0524017	0.00185162
ADCY6_ENSG00000174233.11	yellow	33.4012	15.6376	17.7636	-2.12597	-0.425155	0.0055892	0.504505	0.331048	0.155679	0.58773	0.276345	0.370459	0.406822	0.702254	0.784886	-0.410759	-0.37313	-0.030949	0.125144	0.310115	0.000769544	0.0344972	0.331076	5.3382e-05	0.0802933	0.0171134	0.00829966	3.10313e-07	1.247e-09	0.00763767	0.0162699	0.847674	0.435625	0.0484676
ADCY7_ENSG00000121281.12	black	90.2328	61.4272	28.8056	32.6216	0.18398	0.249537	0.172509	-0.0604078	0.625098	0.0518233	0.150656	0.404863	-0.138612	-0.411332	-0.310864	0.943074	0.371298	-0.0546971	-0.0475059	-0.101958	0.280789	0.707527	1.24734e-05	0.747616	0.347107	0.00864692	0.38743	0.00754523	0.0478991	3.03253e-20	0.0168445	0.734116	0.768035	0.525875
ADCY9_ENSG00000162104.9	yellow	49.3446	36.2444	13.1002	23.1442	-0.588364	5.21586e-05	0.375996	-0.0622761	0.1614	0.529592	-0.0325295	0.0583204	0.178697	0.30713	0.785716	-0.225704	-0.32777	-0.12144	-0.348536	-0.0869336	0.0154039	0.6989	0.313389	0.000369979	0.839993	0.717208	0.263627	0.0507875	1.16585e-09	0.155929	0.0364357	0.449438	0.0255328	0.588882
ADCYAP1_ENSG00000141433.12	brown	4.51965	4.17433	0.345315	3.82902	0.476486	0.00163636	0.0257477	0.266129	0.230216	0.111308	-0.0840615	-0.0690032	-0.285117	-0.165912	-0.438402	0.27862	0.652909	0.476131	0.259245	0.344587	0.873044	0.0925992	0.147603	0.488412	0.601296	0.668153	0.0707791	0.299871	0.00414338	0.077735	3.71526e-06	0.00165141	0.10168	0.0273657
ADD1_ENSG00000087274.16	green	21.4966	9.59765	11.899	-2.3013	-0.344171	0.0275652	0.731072	0.37927	0.395788	0.34424	0.661933	0.748982	0.764797	0.585479	0.577773	0.262127	-0.168864	-0.126978	-0.107824	0.423169	5.70043e-08	0.0144629	0.0104234	0.027532	2.44132e-06	1.77735e-08	5.8415e-09	5.79374e-05	7.63427e-05	0.0977994	0.291234	0.428872	0.502206	0.00583985
ADD3_ENSG00000148700.13	turquoise	73.7204	60.4594	13.261	47.1984	-0.383499	0.0133197	0.460102	0.250231	0.581439	0.801211	0.156028	0.211772	-0.00509079	0.300603	0.518458	0.166304	-0.0744486	0.0547207	-0.172761	-0.00616593	0.00247216	0.114581	6.70122e-05	3.13546e-10	0.329981	0.183782	0.9748	0.0561717	0.000515669	0.298715	0.643648	0.734005	0.280076	0.96948
ADGRA2_ENSG00000020181.17	brown	39.7038	37.5305	2.1733	35.3572	0.320783	0.0408662	0.214273	0.124275	0.435378	0.223438	-0.0813815	0.10357	-0.268984	-0.265435	-0.252045	0.373836	0.858468	0.203576	0.100834	0.3517	0.178537	0.438842	0.004441	0.160235	0.612982	0.519317	0.0890228	0.0934861	0.11189	0.0160529	7.1846e-13	0.201735	0.530471	0.0241386
ADGRA3_ENSG00000152990.13	turquoise	21.3463	18.0885	3.25774	14.8308	-0.168541	0.292171	0.434459	0.41091	0.365598	0.730095	0.208961	0.223313	0.0717609	0.541426	0.466744	-0.192385	-0.0502422	0.233995	0.380892	0.311086	0.00453504	0.00761317	0.0187432	6.05859e-08	0.189805	0.160475	0.655699	0.000256666	0.00209647	0.228178	0.755075	0.140887	0.0140149	0.0477318
ADGRB2_ENSG00000121753.12	green	4.36371	1.5811	2.78261	-1.20152	-0.415791	0.00685829	0.407504	0.0557432	-0.0169691	0.0592256	0.297414	0.413336	0.640587	0.397978	0.613731	-0.187179	-0.331763	-0.221504	-0.434681	0.295703	0.00818153	0.729221	0.916136	0.713004	0.0589627	0.00722941	6.44894e-06	0.00996839	1.97976e-05	0.241253	0.0340861	0.163979	0.00451219	0.0605059
ADGRD1_ENSG00000111452.12	blue	7.00359	4.99921	2.00438	2.99483	-0.174208	0.276007	0.535408	0.147229	0.668436	0.434283	0.479648	0.492587	0.227935	0.118762	0.241377	0.619948	0.246728	0.11432	-0.0809973	0.318525	0.000309647	0.358309	1.78807e-06	0.00455329	0.00150755	0.00106904	0.15177	0.45957	0.128423	1.54121e-05	0.119917	0.476647	0.614665	0.0423882
ADGRE1_ENSG00000174837.14	brown	17.3354	10.9339	6.40154	4.53234	0.348533	0.0255339	-0.0871241	-0.144454	0.324275	-0.0817803	-0.0741264	0.134182	-0.299212	-0.440985	-0.424209	0.670963	0.654388	0.177047	-0.0854018	-0.00832896	0.588063	0.36754	0.0386	0.611237	0.645088	0.402927	0.0573759	0.00390311	0.0057074	1.58097e-06	3.47144e-06	0.268134	0.595489	0.958781
ADGRE2_ENSG00000127507.17	brown	98.6854	79.7504	18.9351	60.8153	0.501615	0.000834302	-0.169241	-0.13622	0.294899	-0.134232	-0.179226	0.109733	-0.371906	-0.523757	-0.570192	0.701548	0.871985	0.152987	0.0535522	0.0295566	0.29014	0.395753	0.061242	0.402749	0.262192	0.494623	0.0166519	0.000440927	9.94758e-05	3.22652e-07	1.15167e-13	0.339609	0.739485	0.854451
ADGRE3_ENSG00000131355.14	brown	46.0871	44.1945	1.89257	42.302	0.481385	0.00144068	-0.23612	-0.0728114	0.168626	-0.0515061	-0.235598	-0.144128	-0.472379	-0.427387	-0.545933	0.394774	0.8488	0.56178	0.0769036	0.123604	0.137211	0.650978	0.291924	0.74911	0.138107	0.368634	0.00181816	0.0053186	0.000222502	0.0106402	2.37909e-12	0.00013244	0.632719	0.441337
ADGRE5_ENSG00000123146.19	black	39.3045	33.5316	5.7729	27.7588	0.345227	0.0270615	0.168437	0.0594724	0.45793	0.00034778	0.126495	0.360793	-0.0733834	-0.289591	-0.337492	0.901085	0.487582	-0.0240094	0.0925306	0.0782289	0.292471	0.71186	0.00260726	0.998278	0.430646	0.0204807	0.648413	0.0662813	0.030933	9.87667e-16	0.00122301	0.881552	0.565021	0.62685
ADGRF1_ENSG00000153292.15	brown	3.74295	3.51265	0.230293	3.28236	0.421391	0.00607249	-0.272464	0.00600467	0.00390514	-0.0555445	-0.312127	-0.235186	-0.419776	-0.301267	-0.467142	0.173688	0.539526	0.410039	0.353527	0.0624841	0.0848081	0.970278	0.980668	0.73015	0.0469528	0.138818	0.00629067	0.055604	0.00207564	0.277464	0.00027244	0.00775516	0.0233628	0.697942
ADGRF5_ENSG00000069122.18	brown	21.3585	19.0464	2.31212	16.7343	0.322086	0.0400082	0.0254733	0.0889722	0.293164	0.281487	-0.184023	-0.0542825	-0.359477	-0.187218	-0.196342	0.210246	0.734924	0.626095	0.0668832	0.351354	0.874386	0.58014	0.0628542	0.0746027	0.249424	0.736059	0.0209796	0.241153	0.21857	0.187034	4.47148e-08	1.19677e-05	0.677788	0.0242881
ADGRG1_ENSG00000205336.11	black	1.39982	0.857553	0.542265	0.315288	0.296513	0.0597716	0.263884	0.35101	0.382086	0.323339	0.123288	0.213227	-0.0281996	0.0944492	-0.103885	0.564598	0.105496	0.197806	0.298066	0.209565	0.0954892	0.0244373	0.013693	0.0391971	0.442514	0.180718	0.861067	0.556946	0.518042	0.000120436	0.511536	0.215086	0.0583836	0.188499
ADGRG3_ENSG00000182885.16	brown	63.1326	62.2202	0.912431	61.3078	0.41321	0.00724894	-0.253561	-0.133459	0.0943498	-0.183148	-0.250395	-0.0147393	-0.379324	-0.437522	-0.506312	0.336689	0.817182	0.180608	0.00108716	0.019522	0.109679	0.405488	0.557364	0.25172	0.114336	0.927124	0.0144477	0.0042281	0.00073136	0.03136	7.14205e-11	0.258469	0.994618	0.903574
ADGRG5_ENSG00000159618.15	blue	67.2167	53.164	14.0528	39.1112	-0.001596	0.992098	0.610026	0.272777	0.812352	0.387301	0.384626	0.492467	0.0589559	-0.0961926	-0.00512095	0.692255	0.427392	-0.00670823	-0.0236833	0.22531	2.29254e-05	0.0844368	1.13372e-10	0.0123586	0.0130283	0.00107251	0.714256	0.549656	0.97465	5.33713e-07	0.00531797	0.966797	0.883149	0.15667
ADGRG6_ENSG00000112414.14	salmon	11.5951	1.85617	9.73892	-7.88275	0.180175	0.259632	0.170998	0.359479	0.308171	0.590811	-0.0515303	-0.154326	-0.279278	0.181255	0.034186	-0.00612011	0.311628	0.851419	0.186981	0.363012	0.285088	0.0209786	0.0499687	4.76749e-05	0.748996	0.335349	0.0770073	0.256739	0.831959	0.969707	0.0473251	1.73457e-12	0.241762	0.0196623
ADGRG7_ENSG00000144820.7	yellow	56.5032	27.1632	29.34	-2.17676	-0.496898	0.0009505	0.521131	0.327602	0.210038	0.66607	0.221038	0.153252	0.301431	0.605673	0.808892	-0.356258	-0.367786	-0.01167	-0.339172	0.175121	0.000476657	0.0365376	0.187482	2.00432e-06	0.164889	0.338765	0.0554644	2.71747e-05	1.56598e-10	0.0222423	0.0179941	0.942271	0.0300558	0.273458
ADGRL1_ENSG00000072071.16	magenta	7.11965	1.59249	5.52716	-3.93467	-0.0862682	0.591748	0.652623	0.320136	0.655666	0.510891	0.358825	0.499103	0.251964	0.190295	0.298731	0.419221	0.109684	-0.0222491	-8.62977e-05	0.372286	3.76417e-06	0.0412975	3.27279e-06	0.000642065	0.0212303	0.000894489	0.11201	0.233367	0.0577968	0.0063671	0.494818	0.890181	0.999573	0.0165326
ADGRL2_ENSG00000117114.19	brown	18.4826	16.8837	1.59892	15.2848	0.382806	0.0135017	-0.182597	-0.00128342	0.166831	0.0843144	-0.209103	-0.231991	-0.480119	-0.313512	-0.42052	0.199131	0.676364	0.689594	0.047969	0.137718	0.253174	0.993646	0.297165	0.600199	0.189498	0.144421	0.00148916	0.0459327	0.00618929	0.211968	1.21041e-06	6.14338e-07	0.765837	0.390529
ADGRL3_ENSG00000150471.15	turquoise	4.17119	3.06687	1.10432	1.96256	-0.0437013	0.78616	0.255027	0.22454	0.256787	0.578651	0.0429324	-0.14733	-0.120603	0.257108	0.284533	-0.114135	0.0555584	0.730276	-0.0048255	0.357289	0.107571	0.158129	0.105083	7.4006e-05	0.789837	0.357976	0.45259	0.104634	0.0713835	0.477366	0.730085	5.9907e-08	0.976113	0.0218311
ADGRL4_ENSG00000162618.12	brown	33.0274	31.7951	1.23228	30.5628	0.519683	0.000497442	-0.225983	0.0592109	0.100317	0.0179152	-0.281318	-0.23753	-0.495995	-0.323311	-0.526575	0.233771	0.783266	0.571432	0.180162	0.184009	0.155403	0.713073	0.532593	0.911478	0.0747845	0.134811	0.000974313	0.0392153	0.000405275	0.14128	1.4209e-09	9.53032e-05	0.259668	0.249459
ADH1B_ENSG00000196616.12	turquoise	8.38616	4.88549	3.50067	1.38483	-0.149268	0.351616	0.663685	0.481243	0.516882	0.63306	0.464375	0.255243	0.161891	0.428286	0.373753	0.0257513	0.0569568	0.380484	0.0491728	0.54669	2.24656e-06	0.00144604	0.000539981	8.9262e-06	0.00222427	0.107264	0.311901	0.00521295	0.0160782	0.873026	0.723556	0.0141265	0.760132	0.000217179
ADH1C_ENSG00000248144.5	red	2.85036	1.25124	1.59913	-0.347892	-0.271568	0.085878	0.266569	0.407003	0.0286624	0.414409	0.293582	0.0459507	0.211763	0.608397	0.353333	-0.335553	-0.336145	-0.0737196	0.269241	0.125971	0.0920414	0.00826806	0.85881	0.00706518	0.0624629	0.77543	0.183802	2.44392e-05	0.0234442	0.0319723	0.0316517	0.646908	0.0887055	0.432574
ADH4_ENSG00000198099.8	turquoise	3.17618	2.36921	0.806963	1.56225	-0.0840436	0.601374	0.495539	0.418545	0.464782	0.617224	0.289802	0.250705	0.0856714	0.375798	0.333349	-0.0684809	0.0504506	0.426188	-0.0531122	0.439733	0.000986523	0.00646139	0.00220181	1.72101e-05	0.0660753	0.113874	0.594324	0.0154625	0.033188	0.670522	0.75409	0.00546248	0.741551	0.00401805
ADH5_ENSG00000197894.10	red	13.2861	6.61576	6.67034	-0.0545784	-0.189164	0.236209	0.463561	0.57247	0.167497	0.600678	0.422942	0.150144	0.288872	0.756586	0.45184	-0.289158	-0.161181	0.21952	0.369669	0.412823	0.00226975	9.19321e-05	0.295213	3.29285e-05	0.0058691	0.348765	0.0669889	1.05189e-08	0.00302119	0.0667061	0.314057	0.167885	0.0173699	0.00730928
ADH6_ENSG00000172955.17	yellow	83.7754	43.5144	40.2611	3.25331	-0.629569	1.03488e-05	0.507564	0.31035	0.130506	0.638614	0.333743	0.164975	0.439367	0.744083	0.857213	-0.406981	-0.424664	-0.0147771	-0.263812	0.179468	0.000705901	0.0482888	0.416052	7.02846e-06	0.0329677	0.302649	0.00405217	2.46783e-08	8.43328e-13	0.00827193	0.00565028	0.926938	0.0955834	0.261538
ADHFE1_ENSG00000147576.15	black	2.40913	0.951038	1.45809	-0.50705	-0.300797	0.0560052	0.233066	-0.112776	0.3504	0.102618	0.35808	0.573207	0.273392	0.0577591	0.25366	0.483306	-0.200189	-0.22892	-0.143089	-0.0728077	0.142518	0.48266	0.0247035	0.523184	0.0215201	8.96066e-05	0.0837115	0.719819	0.109535	0.00136981	0.209499	0.14996	0.372132	0.650995
ADI1_ENSG00000182551.13	yellow	44.8167	34.0424	10.7743	23.2681	-0.585202	5.85229e-05	0.471084	0.186343	-0.0532067	0.367052	0.382823	0.198428	0.628967	0.705372	0.858493	-0.434811	-0.495593	-0.166356	-0.31751	0.174643	0.00187903	0.2434	0.741107	0.0182427	0.0134972	0.213617	1.0614e-05	2.60855e-07	7.16147e-13	0.00449884	0.000985085	0.298563	0.0430871	0.274789
ADIPOR1_ENSG00000159346.12	turquoise	23.9739	17.1651	6.80881	10.3562	-0.162359	0.310486	0.634915	0.336945	0.575064	0.716462	0.285342	0.25969	0.143763	0.352682	0.471416	0.364082	0.197275	0.0727977	-0.0159043	0.266657	8.24572e-06	0.0312235	8.39793e-05	1.38096e-07	0.0705475	0.101074	0.369859	0.023719	0.00186327	0.0192775	0.216345	0.65104	0.921381	0.0919305
ADIPOR2_ENSG00000006831.9	turquoise	121.558	85.8345	35.7232	50.1113	-0.40747	0.00818734	0.697455	0.486334	0.405911	0.844229	0.300621	0.267097	0.319051	0.695705	0.764273	-0.160926	-0.172567	0.109066	0.0135867	0.322393	4.03647e-07	0.00126434	0.00845954	4.07271e-12	0.056156	0.0913753	0.04203	4.4373e-07	6.06943e-09	0.314833	0.280626	0.497267	0.932809	0.0398085
ADIRF_ENSG00000148671.13	green	64.1051	46.2974	17.8076	28.4898	-0.611318	2.17866e-05	0.185764	-0.209288	-0.3246	-0.147229	0.380782	0.204203	0.811474	0.491046	0.662019	-0.383654	-0.523159	-0.291608	-0.430942	0.0250714	0.244895	0.189097	0.0383944	0.358308	0.014045	0.200317	1.23132e-10	0.0011145	2.43138e-06	0.0132793	0.000448847	0.0643295	0.00491112	0.876352
ADK_ENSG00000156110.13	turquoise	15.8961	7.58586	8.31023	-0.724372	0.205611	0.197166	0.52501	0.769765	0.611196	0.617591	0.424314	0.204533	-0.0706716	0.349276	-0.07274	0.295856	0.196939	0.375612	0.458204	0.395838	0.000424737	4.04521e-09	2.18923e-05	1.6957e-05	0.00569408	0.199576	0.660608	0.0252007	0.651299	0.0603667	0.217145	0.0155176	0.00258988	0.0104128
ADM_ENSG00000148926.9	brown	51.5049	49.7619	1.74296	48.019	0.585396	5.81121e-05	-0.271326	-0.0507997	0.0331613	-0.188218	-0.328796	-0.128182	-0.418777	-0.434511	-0.608231	0.349584	0.826524	0.105526	0.360451	0.0614058	0.0861686	0.752442	0.836927	0.238606	0.0358201	0.424474	0.00642897	0.0045297	2.45978e-05	0.0250637	2.80832e-11	0.511415	0.0206095	0.702914
ADM2_ENSG00000128165.8	grey	0.264198	0.00191933	0.262278	-0.260359	-0.32521	0.0380111	0.484813	0.164678	0.258194	0.180562	0.183542	0.27959	0.34342	0.150876	0.311554	0.0190928	-0.127779	-0.131296	-0.233009	0.12974	0.00131638	0.303533	0.103124	0.258593	0.250685	0.0766635	0.0279281	0.346393	0.0473799	0.905685	0.425943	0.413212	0.142617	0.418816
ADNP_ENSG00000101126.15	turquoise	249.302	151.02	98.2825	52.7373	-0.202199	0.204866	0.660045	0.47928	0.83462	0.892498	0.282792	0.293136	-0.0953062	0.248067	0.338291	0.250079	0.204217	0.289374	-0.0413819	0.233027	2.66859e-06	0.00152206	1.19448e-11	4.62567e-15	0.0732092	0.0628809	0.553357	0.117856	0.0305134	0.11481	0.200288	0.0664943	0.797265	0.142586
ADNP2_ENSG00000101544.8	blue	0.485905	0.25682	0.229085	0.0277345	-0.11495	0.474204	0.298147	0.260764	0.44709	0.450825	0.0573019	0.218092	-0.0254033	0.0778025	0.152984	0.108954	0.114205	-0.00411524	0.0105003	0.0137756	0.0583116	0.0996203	0.00338296	0.00309551	0.721948	0.170738	0.874728	0.628736	0.339619	0.497713	0.477093	0.979628	0.948049	0.931877
ADO_ENSG00000181915.4	blue	105.148	62.9459	42.2025	20.7434	-0.0159576	0.921119	0.64874	0.446124	0.847531	0.761537	0.245739	0.382466	-0.0807065	0.123826	0.204668	0.34049	0.406576	0.224953	0.0406172	0.328601	4.48958e-06	0.003461	2.76675e-12	7.39865e-09	0.121456	0.0135918	0.615941	0.440514	0.199273	0.0293814	0.00834261	0.157346	0.800934	0.035936
ADORA1_ENSG00000163485.15	brown	22.0859	21.6225	0.463374	21.1591	0.538503	0.000281284	-0.0111828	0.145199	0.164227	-0.0465343	-0.105636	-0.0364146	-0.317658	-0.289791	-0.481889	0.353328	0.802495	0.227284	0.220536	0.323184	0.944677	0.365047	0.304875	0.772653	0.510973	0.821177	0.0429848	0.0660859	0.0014218	0.0234463	2.79789e-10	0.152975	0.165877	0.0392967
ADORA2A_ENSG00000128271.20	brown	45.3605	28.3516	17.0089	11.3427	0.185832	0.244718	0.304817	0.139159	0.653246	0.178677	0.108353	0.36554	-0.220952	-0.340856	-0.300748	0.581925	0.754448	-0.0305921	0.0563316	0.135305	0.0526458	0.385544	3.65832e-06	0.263682	0.500101	0.0187636	0.165059	0.0291966	0.0560468	6.58545e-05	1.22137e-08	0.84941	0.726473	0.398967
ADORA2B_ENSG00000170425.3	tan	9.23941	8.16743	1.07198	7.09546	0.523786	0.000440549	-0.0557233	0.314709	0.0707786	0.105409	-0.0405721	-0.0546892	-0.251775	0.0283648	-0.399744	0.0853611	0.217972	0.233897	0.969494	0.26081	0.729314	0.0450651	0.660125	0.511885	0.801151	0.734153	0.112288	0.860261	0.00961408	0.595665	0.170979	0.141059	2.00405e-25	0.0995581
ADORA3_ENSG00000282608.1	grey	0.537197	0.0463665	0.490831	-0.444464	-0.143664	0.370195	0.423787	0.286181	0.089992	0.317502	0.407424	0.0427929	0.351269	0.483092	0.41113	-0.21077	-0.148657	0.420674	-0.0556656	0.532839	0.00576075	0.0696882	0.575789	0.043093	0.00819538	0.790504	0.0243249	0.00137755	0.00757765	0.185912	0.353616	0.00616849	0.729584	0.000335108
ADPGK_ENSG00000159322.17	black	107.459	30.199	77.2601	-47.0611	0.235991	0.137432	0.409809	0.254784	0.819977	0.33532	0.316169	0.551502	-0.119479	-0.169729	-0.237391	0.843062	0.75635	0.221644	0.0816511	0.280535	0.00779311	0.107918	5.43249e-11	0.032099	0.044025	0.000185967	0.456846	0.288733	0.135046	4.65864e-12	1.0694e-08	0.163706	0.611802	0.0756316
ADPRH_ENSG00000144843.11	brown	62.349	21.1846	41.1644	-19.9798	0.231638	0.14505	0.387558	0.349105	0.715914	0.284619	0.26015	0.25885	-0.229579	-0.232409	-0.350656	0.57965	0.702461	0.234174	0.0781188	0.282481	0.0122956	0.0252774	1.426e-07	0.0712947	0.100449	0.102221	0.14876	0.143679	0.0245914	7.14277e-05	3.06769e-07	0.140575	0.627337	0.0735399
ADPRHL1_ENSG00000153531.13	yellow	44.3629	37.4563	6.90662	30.5497	-0.672241	1.48485e-06	0.32489	-0.0208103	-0.1168	0.359831	0.123916	0.0230297	0.452734	0.529805	0.861121	-0.474995	-0.606288	-0.251266	-0.345227	-0.0243722	0.0382121	0.897244	0.467072	0.0208444	0.440178	0.886353	0.00295704	0.000367599	5.0925e-13	0.00170043	2.65335e-05	0.11304	0.0270615	0.879775
ADPRHL2_ENSG00000116863.10	green	29.6881	11.7503	17.9378	-6.1875	-0.183331	0.25124	0.82056	0.657806	0.260609	0.317169	0.688478	0.53628	0.712147	0.713796	0.491902	-0.036661	-0.10391	-0.116971	0.0259729	0.606923	5.12761e-11	2.96333e-06	0.0998295	0.043324	6.51406e-07	0.000301404	1.77483e-07	1.61345e-07	0.00108905	0.819987	0.51794	0.466417	0.871942	2.58865e-05
ADPRM_ENSG00000170222.11	greenyellow	14.6324	2.00273	12.6296	-10.6269	-0.367887	0.0179602	0.679278	0.252976	0.622326	0.408997	0.763439	0.702756	0.526258	0.380183	0.481858	0.39564	-0.0409495	0.0423254	-0.201528	0.38353	1.04557e-06	0.110528	1.3984e-05	0.00792808	6.449e-09	3.01795e-07	0.000409143	0.0142095	0.00142294	0.010455	0.799339	0.792742	0.206404	0.0133117
ADRA2A_ENSG00000150594.6	turquoise	1.6082	0.821966	0.786232	0.0357338	0.110612	0.491155	0.288177	0.48647	0.302957	0.354917	0.179606	0.143974	-0.0717793	0.229889	-0.093647	-0.0525336	0.0143198	0.0683367	0.677393	0.214347	0.067678	0.00125978	0.0541789	0.0227869	0.261165	0.369151	0.655616	0.148196	0.560317	0.744272	0.929193	0.671177	1.14966e-06	0.178385
ADRB1_ENSG00000043591.5	yellow	34.7876	27.0975	7.69016	19.4073	-0.635306	8.1085e-06	0.352739	0.00204947	0.125302	0.480538	0.134409	0.20672	0.339915	0.445073	0.828859	-0.357132	-0.450514	-0.190011	-0.366928	-0.0569861	0.0236951	0.989853	0.43504	0.00147296	0.402126	0.194708	0.029674	0.00354768	2.20463e-11	0.0218932	0.00311862	0.23408	0.0182848	0.72342
ADRB2_ENSG00000169252.5	blue	41.7742	23.2785	18.4957	4.78282	0.285285	0.0706059	0.472094	0.277772	0.782518	0.395268	0.297447	0.442976	-0.0874694	-0.13132	-0.153392	0.779567	0.644085	0.23849	0.104419	0.365402	0.00183141	0.0786803	1.50857e-09	0.010534	0.0589333	0.00372629	0.586579	0.413125	0.338318	1.90626e-09	5.52813e-06	0.133195	0.51588	0.0188117
ADRBK1_ENSG00000173020.10	blue	92.6216	56.9676	35.654	21.3137	0.0514851	0.749209	0.511275	0.178356	0.756469	0.239482	0.406681	0.647664	0.158443	-0.109027	-0.0396017	0.869469	0.293645	-0.0917714	-0.0768872	0.109912	0.000635043	0.264553	1.06052e-08	0.131542	0.00832414	4.7124e-06	0.322456	0.49742	0.805815	1.64423e-13	0.062404	0.568232	0.632791	0.493916
ADRBK2_ENSG00000100077.14	black	105.922	37.365	68.5569	-31.1919	0.207004	0.194081	0.368172	0.270551	0.812906	0.291582	0.31477	0.380341	-0.195183	-0.261459	-0.33219	0.851121	0.505405	0.2435	0.0458887	0.126681	0.0178647	0.0871056	1.07595e-10	0.0643543	0.0450216	0.0141659	0.221355	0.0986881	0.0338425	1.79856e-12	0.000750304	0.124995	0.775725	0.429963
ADRM1_ENSG00000130706.12	green	9.01696	6.72746	2.2895	4.43795	0.0465028	0.772803	0.586441	0.422145	0.0703063	-0.00518428	0.454441	0.404281	0.655992	0.418638	0.20712	0.10411	0.0524226	-0.227311	0.137371	0.501139	5.59506e-05	0.00597279	0.662257	0.974337	0.00283785	0.00875242	3.22375e-06	0.00644847	0.193827	0.51713	0.744794	0.152924	0.391735	0.000845421
ADSL_ENSG00000239900.11	magenta	39.1279	7.63982	31.4881	-23.8483	-0.125804	0.43319	0.819617	0.751385	0.654095	0.583804	0.809821	0.598591	0.386815	0.601712	0.289993	0.241155	0.132257	0.228069	0.095846	0.603135	5.62884e-11	1.50882e-08	3.51852e-06	6.15557e-05	1.43685e-10	3.56455e-05	0.0124779	3.16534e-05	0.0658881	0.128785	0.409771	0.151524	0.551102	2.99722e-05
ADSS_ENSG00000035687.9	blue	177.896	88.1908	89.705	-1.51417	-0.0165381	0.918259	0.563027	0.50357	0.829139	0.838105	0.282061	0.291447	-0.149327	0.199121	0.156206	0.504887	0.337487	0.292603	0.133947	0.222272	0.000127	0.000789986	2.14106e-11	8.15155e-12	0.0739866	0.0644833	0.351425	0.211991	0.329421	0.000761315	0.0309358	0.0633827	0.403757	0.162484
ADSSL1_ENSG00000185100.10	green	6.2261	1.70889	4.51721	-2.80833	-0.590987	4.73647e-05	0.324065	-0.0905841	-0.0751499	0.12464	0.348665	0.338991	0.601543	0.464371	0.695137	-0.290309	-0.370817	-0.0879009	-0.243159	0.22829	0.0387334	0.573269	0.640518	0.437491	0.0254746	0.0301489	3.18583e-05	0.00222446	4.57499e-07	0.0655813	0.0169982	0.584726	0.125541	0.151117
ADTRP_ENSG00000111863.12	red	23.3912	8.69123	14.7	-6.00877	-0.321829	0.0401762	0.36868	0.448012	0.0415862	0.55962	0.255137	0.146286	0.302736	0.737258	0.586555	-0.459012	-0.443299	-0.0195627	0.312055	0.23664	0.0176954	0.00330987	0.796285	0.000142368	0.107414	0.36143	0.0543639	3.85203e-08	5.57192e-05	0.00253919	0.00369828	0.903374	0.0470064	0.136323
AEBP1_ENSG00000106624.8	brown	45.0384	44.0633	0.975123	43.0882	0.491577	0.00109865	0.12683	0.150056	0.287249	-0.0267625	-0.0380259	0.161453	-0.176427	-0.279196	-0.42717	0.436972	0.871839	0.126939	0.203018	0.388154	0.429414	0.349051	0.0686063	0.868083	0.813402	0.313231	0.269841	0.0770975	0.00534444	0.00428185	1.17593e-13	0.429015	0.202998	0.0121511
AEBP2_ENSG00000139154.14	turquoise	144.691	65.9167	78.7741	-12.8574	-0.0591134	0.713525	0.613375	0.430892	0.834848	0.812023	0.266451	0.331337	-0.0743453	0.185721	0.241894	0.433809	0.208005	0.197563	0.0367625	0.186875	2.00799e-05	0.00491675	1.16536e-11	1.16947e-10	0.092191	0.0343309	0.644109	0.245006	0.127582	0.00460255	0.191886	0.215662	0.819497	0.242032
AEN_ENSG00000181026.14	blue	19.4658	9.59227	9.87349	-0.281216	0.365932	0.0186273	0.553856	0.729693	0.679693	0.457802	0.318943	0.311581	-0.101338	0.108576	-0.255743	0.549411	0.556915	0.300737	0.222066	0.461213	0.000172224	6.21202e-08	1.02388e-06	0.00261545	0.0421029	0.0473601	0.528407	0.499213	0.106554	0.000198994	0.000155742	0.0560563	0.162884	0.0024055
AES_ENSG00000104964.14	greenyellow	9.58236	2.9463	6.63606	-3.68975	-0.100875	0.530302	0.588976	0.346608	0.396191	0.108662	0.764985	0.606217	0.654381	0.382121	0.18364	0.44164	-0.0400914	-0.014268	-0.0118852	0.406934	5.10021e-05	0.0264144	0.0103386	0.498872	5.76172e-09	2.66071e-05	3.4725e-06	0.0136836	0.250427	0.00384412	0.80346	0.929449	0.941208	0.00828018
AF011889.5_ENSG00000241489.7	blue	3.97586	3.36898	0.606874	2.76211	0.092797	0.563897	0.247122	0.0658306	0.604213	0.371039	0.185328	0.441086	-0.0701462	-0.031854	-0.00223677	0.529646	0.298706	0.120829	0.175189	0.0741167	0.119306	0.682591	2.87531e-05	0.0169271	0.246024	0.00389397	0.66298	0.843274	0.988926	0.000369375	0.057819	0.451739	0.273268	0.645131
AF111168.2_ENSG00000280308.1	black	0.411756	0.128756	0.283	-0.154244	-0.00769878	0.961898	0.191637	-0.017415	0.252672	0.0353182	0.35023	0.500865	0.320955	0.112235	0.138494	0.409297	-0.0744863	0.0296154	-0.0195354	0.174473	0.230025	0.91394	0.110972	0.826478	0.0247781	0.000851885	0.0407521	0.484776	0.387841	0.00787802	0.64348	0.854165	0.903508	0.275266
AFAP1_ENSG00000196526.10	turquoise	69.6317	47.4777	22.154	25.3236	0.0200072	0.901189	0.533723	0.455099	0.689169	0.808799	0.110528	0.177566	-0.187748	0.19862	0.17304	0.208355	0.460164	0.319033	0.246591	0.36635	0.000326146	0.002793	6.28206e-07	1.57952e-10	0.491484	0.266711	0.2398	0.213166	0.27929	0.191122	0.00246843	0.0420421	0.120128	0.0184828
AFAP1L1_ENSG00000157510.13	brown	40.4293	36.853	3.57634	33.2766	0.390659	0.0115591	0.132465	0.207137	0.403802	0.264562	-0.0406967	0.0466276	-0.294329	-0.162303	-0.306484	0.335037	0.841871	0.624027	0.146658	0.401917	0.409026	0.193788	0.00884029	0.0946093	0.800552	0.772209	0.0617681	0.310653	0.0513014	0.0322534	5.33835e-12	1.30385e-05	0.360196	0.00919271
AFAP1L2_ENSG00000169129.14	turquoise	14.7941	5.76839	9.02567	-3.25728	0.349562	0.0250733	0.191918	0.407234	0.43673	0.486514	-0.0147926	-0.01997	-0.396801	0.00162803	-0.249525	0.163536	0.669956	0.597357	0.46117	0.399614	0.22933	0.00822814	0.00430574	0.0012583	0.926861	0.901372	0.0102108	0.99194	0.115641	0.306942	1.66064e-06	3.73463e-05	0.00240802	0.00963967
AFF1_ENSG00000172493.20	turquoise	73.8649	46.9107	26.9542	19.9565	-0.070699	0.660484	0.365521	0.222238	0.674998	0.769382	-0.0692755	0.198808	-0.267899	0.0471869	0.232864	0.329048	0.470097	0.206685	-0.0163623	0.0685388	0.0187702	0.162551	1.29568e-06	4.16276e-09	0.66692	0.212726	0.0903687	0.769551	0.142873	0.0356699	0.00192666	0.194785	0.919124	0.670259
AFF3_ENSG00000144218.18	blue	53.5401	50.2398	3.30029	46.9395	-0.172916	0.279639	0.507126	0.32006	0.759485	0.435238	0.320856	0.353685	-0.0655206	-0.0620593	0.0140649	0.34261	0.20229	-0.0312358	-0.107851	0.0551495	0.00071471	0.0413487	8.56917e-09	0.00445523	0.0408175	0.023297	0.684008	0.699899	0.93045	0.0283236	0.204658	0.846279	0.502099	0.731998
AFF4_ENSG00000072364.12	turquoise	124.684	72.386	52.2984	20.0876	-0.00238616	0.988187	0.439669	0.32253	0.743957	0.804734	-0.0111676	0.16969	-0.253168	0.0517519	0.171752	0.356929	0.455135	0.257101	0.0401674	0.148013	0.00402399	0.0397191	2.48857e-08	2.28905e-10	0.944752	0.288844	0.110249	0.747952	0.282937	0.0219738	0.0027906	0.104644	0.803095	0.355726
AFG3L2_ENSG00000141385.9	red	125.501	22.4313	103.07	-80.6384	-0.597541	3.70891e-05	0.59648	0.349025	0.186114	0.707351	0.335615	0.166208	0.436555	0.766544	0.882812	-0.367491	-0.432991	0.0245925	-0.113261	0.216755	3.86012e-05	0.0253129	0.24399	2.33353e-07	0.0319386	0.298997	0.00432306	5.13877e-09	2.27372e-14	0.0180937	0.00468889	0.878696	0.480765	0.17344
AFMID_ENSG00000183077.15	red	2.79579	0.773746	2.02205	-1.2483	0.096508	0.548342	0.486536	0.648205	0.311138	0.392272	0.528822	0.52179	0.254761	0.573403	0.215278	-0.0363467	0.0367323	0.262801	0.44562	0.696537	0.00125756	4.59919e-06	0.0476929	0.0111911	0.000378714	0.000467456	0.107952	8.89977e-05	0.17646	0.821505	0.819643	0.096908	0.00350225	4.24238e-07
AFTPH_ENSG00000119844.15	turquoise	186.122	126.332	59.7903	66.5415	-0.269132	0.0888406	0.721633	0.52169	0.795417	0.892745	0.370045	0.358717	0.0372921	0.379019	0.444904	0.242856	0.0720113	0.202436	0.026522	0.240916	1.01603e-07	0.000468833	5.19084e-10	4.43277e-15	0.0172475	0.0212722	0.816941	0.0145333	0.00356172	0.126027	0.654572	0.204325	0.869258	0.129176
AGA_ENSG00000038002.8	turquoise	6.08297	3.56138	2.52159	1.03979	0.0397371	0.805163	0.379216	0.36609	0.499331	0.596399	0.207796	-0.0264245	-0.131437	0.183423	0.0800079	0.201413	0.346682	0.581239	-0.0343781	0.301496	0.014478	0.0185725	0.000888877	3.87177e-05	0.192343	0.869735	0.412706	0.250998	0.619009	0.20667	0.0263804	6.74918e-05	0.831028	0.0554091
AGAP1_ENSG00000157985.18	turquoise	84.2825	56.8262	27.4563	29.37	-0.509269	0.000672518	0.443229	0.168925	0.297838	0.745486	-0.03272	0.0478085	0.0670319	0.395137	0.726944	-0.275614	-0.269524	-0.0601531	-0.119616	-0.0154004	0.00370431	0.291057	0.0585855	2.24807e-08	0.839068	0.766599	0.677111	0.0105622	7.36104e-08	0.0811292	0.0883582	0.708706	0.456324	0.923865
AGAP2_ENSG00000135439.11	blue	119.4	78.6329	40.7668	37.8661	0.107183	0.504767	0.434709	0.141485	0.785099	0.191366	0.340799	0.569065	-0.0351257	-0.276089	-0.205448	0.837515	0.499932	-0.0659107	-0.036126	0.119422	0.00450933	0.377572	1.22577e-09	0.230699	0.0292254	0.000103411	0.827409	0.0805852	0.197528	8.70172e-12	0.00087422	0.682225	0.822571	0.457061
AGAP3_ENSG00000133612.18	pink	17.3196	10.1575	7.1621	2.9954	-0.337013	0.0311874	0.533263	0.0431101	0.328418	0.124546	0.547997	0.826455	0.653891	0.337909	0.522024	0.248396	0.0944467	-0.213889	-0.235414	0.357037	0.000330787	0.788986	0.0360457	0.437838	0.00020827	2.82831e-11	3.55171e-06	0.0307136	0.000464223	0.117354	0.556957	0.179336	0.138424	0.0219309
AGAP4_ENSG00000188234.13	blue	9.43605	3.46572	5.97034	-2.50462	-0.312817	0.046442	0.501695	0.222665	0.514278	0.565512	0.262011	0.61673	0.213566	0.339694	0.534781	0.0362182	-0.0135781	0.0227391	0.00114427	0.279313	0.00083244	0.161724	0.000582409	0.000116758	0.0979536	1.75565e-05	0.18001	0.0297871	0.000315698	0.822126	0.932852	0.887778	0.994335	0.076968
AGAP5_ENSG00000172650.12	blue	7.97929	4.91395	3.06534	1.84861	-0.179262	0.262095	0.463765	0.197246	0.59061	0.51667	0.14122	0.596146	0.0773232	0.140901	0.356523	0.159633	0.184636	-0.0460443	-0.0141912	0.224283	0.00225823	0.216414	4.80284e-05	0.000543334	0.378475	3.9088e-05	0.630858	0.379562	0.0221359	0.318788	0.247822	0.774984	0.929827	0.158618
AGAP6_ENSG00000204149.9	pink	31.9114	18.7022	13.2092	5.49292	0.024765	0.877852	0.489461	0.263287	0.617395	0.258411	0.484962	0.868155	0.272241	0.150909	0.14426	0.517759	0.243732	-0.0337597	0.0487291	0.379732	0.00116303	0.0962699	1.70923e-05	0.102825	0.00131118	1.97441e-13	0.0850733	0.346287	0.368192	0.000526327	0.124626	0.834025	0.762233	0.0143341
AGAP9_ENSG00000204172.12	blue	2.91004	1.03427	1.87578	-0.841511	-0.24109	0.128891	0.510519	0.301176	0.469694	0.478645	0.376785	0.596804	0.306049	0.38825	0.495535	0.0639182	-0.0738712	-0.075668	-0.15386	0.272115	0.000648925	0.0556811	0.00194643	0.0015474	0.0151728	3.81333e-05	0.0516495	0.0121279	0.000986629	0.691349	0.646229	0.63821	0.336828	0.0852239
AGBL2_ENSG00000165923.15	yellow	3.49359	0.904557	2.58903	-1.68448	-0.361656	0.0201592	0.446511	0.144564	0.416463	0.410616	0.42135	0.585202	0.312317	0.358423	0.523515	0.0787682	-0.173099	0.0213366	-0.107718	0.299298	0.00342952	0.367171	0.0067595	0.00766095	0.00607787	5.85219e-05	0.0468116	0.0213862	0.000444112	0.624469	0.279122	0.89466	0.502629	0.0573012
AGBL3_ENSG00000146856.14	blue	4.45008	3.50892	0.941166	2.56775	0.149694	0.350228	0.363609	0.183108	0.645842	0.352523	0.258951	0.562292	-0.0191481	-0.0203737	0.0431114	0.443071	0.319566	0.0613788	0.0323622	0.203688	0.019447	0.251827	5.11255e-06	0.0237868	0.102083	0.000130183	0.905412	0.899388	0.78898	0.00371805	0.0416809	0.703039	0.840805	0.201479
AGBL5_ENSG00000084693.15	turquoise	92.5802	68.4851	24.0952	44.3899	-0.297027	0.0593092	0.766472	0.597757	0.69989	0.86475	0.459924	0.429626	0.190459	0.533115	0.494789	0.0657497	0.0395632	0.0916942	0.153957	0.354348	5.16593e-09	3.67872e-05	3.53459e-07	3.14431e-13	0.002483	0.0050587	0.232959	0.000332292	0.00100694	0.682961	0.806	0.568559	0.336519	0.0230214
AGER_ENSG00000204305.13	blue	30.7868	17.2622	13.5247	3.73746	0.165233	0.301882	0.294541	0.135604	0.525507	-0.0497279	0.433961	0.757687	0.16206	-0.114548	-0.200305	0.71672	0.346733	-0.0646467	0.131275	0.287395	0.0615721	0.397914	0.000418467	0.757506	0.00458673	9.73405e-09	0.311389	0.475761	0.20923	1.3602e-07	0.0263565	0.688008	0.413285	0.0684601
AGFG1_ENSG00000173744.17	turquoise	118.445	79.045	39.4002	39.6448	-0.0981499	0.541526	0.604011	0.442926	0.751687	0.85268	0.185762	0.279975	-0.0838295	0.249356	0.344916	0.330615	0.287308	0.203175	-0.0565909	0.207986	2.89777e-05	0.00373065	1.47792e-08	1.48645e-12	0.2449	0.0762422	0.602304	0.115898	0.0272092	0.0347484	0.068547	0.202642	0.725263	0.191928
AGFG2_ENSG00000106351.12	yellow	14.6503	8.0508	6.59954	1.45125	-0.458477	0.00257266	0.457146	0.228528	0.0327151	0.444776	0.215073	0.19886	0.437156	0.621983	0.742177	-0.353522	-0.514147	-0.225573	0.111067	0.152004	0.00265762	0.150678	0.839092	0.00357243	0.176883	0.212603	0.00426381	1.41821e-05	2.79857e-08	0.0233649	0.000584633	0.156174	0.489362	0.342759
AGGF1_ENSG00000164252.12	turquoise	241.389	207.118	34.2709	172.847	-0.336273	0.0315831	0.624511	0.478923	0.677073	0.943421	0.207715	0.200987	-0.0244483	0.397765	0.520025	0.0712325	0.0388624	0.225869	-0.132282	0.179397	1.27801e-05	0.00153629	1.16823e-06	2.70044e-20	0.192519	0.207651	0.879403	0.010012	0.000492456	0.658078	0.809372	0.155618	0.409679	0.261729
AGK_ENSG00000006530.15	blue	82.919	67.9179	15.0011	52.9168	0.145008	0.365687	0.519065	0.477603	0.879396	0.55259	0.37264	0.450785	-0.160213	-0.00115422	-0.150288	0.710637	0.404604	0.174205	0.199211	0.198331	0.000506561	0.00158979	3.85728e-14	0.000179497	0.0164219	0.00309843	0.317009	0.994286	0.348298	1.93576e-07	0.00869384	0.276015	0.211779	0.213846
AGL_ENSG00000162688.15	turquoise	145.925	113.329	32.596	80.7333	-0.135688	0.397621	0.426925	0.428968	0.678764	0.881478	0.0922122	0.0967048	-0.251581	0.233203	0.245549	0.121924	0.126872	0.386603	0.118672	0.102369	0.00537372	0.00513399	1.07306e-06	2.80048e-14	0.566367	0.547523	0.112575	0.142276	0.121753	0.447618	0.429262	0.0125303	0.459912	0.524197
AGMAT_ENSG00000116771.5	red	92.4464	20.799	71.6474	-50.8485	-0.507981	0.000697594	0.642177	0.498398	0.188914	0.703931	0.348639	0.177684	0.459111	0.796709	0.825242	-0.372062	-0.414811	-0.0568025	-0.152657	0.292735	6.01405e-06	0.000912069	0.236842	2.8272e-07	0.0254863	0.266387	0.00253305	4.6456e-10	3.20235e-11	0.0166029	0.00700436	0.724276	0.340664	0.0632585
AGMO_ENSG00000187546.13	yellow	34.7688	29.1738	5.59499	23.5788	-0.668415	1.78989e-06	0.49983	0.0154172	0.249678	0.477566	0.205379	0.280655	0.365616	0.378049	0.836873	-0.228375	-0.355458	-0.140004	-0.471346	0.0812545	0.000876693	0.923782	0.115412	0.0015913	0.197682	0.0755005	0.018737	0.0148082	9.33952e-12	0.15096	0.0225659	0.382636	0.00186659	0.613538
AGO1_ENSG00000092847.11	turquoise	131.338	101.438	29.9008	71.5368	-0.492226	0.00107955	0.658956	0.293298	0.660236	0.837297	0.247704	0.294341	0.111202	0.339645	0.635287	0.15536	-0.0577917	0.0229946	-0.253013	0.0699462	2.80842e-06	0.0627289	2.64481e-06	8.9136e-12	0.118411	0.0617571	0.488829	0.0298123	8.11507e-06	0.332081	0.719667	0.886525	0.110474	0.663884
AGO2_ENSG00000123908.11	blue	18.935	12.3705	6.56448	5.80606	0.131736	0.411632	0.386595	0.327344	0.701204	0.609032	0.0368756	0.246837	-0.228998	-0.01371	-0.024267	0.421576	0.412728	0.237025	0.241608	0.126447	0.0125323	0.0366941	3.2883e-07	2.38384e-05	0.818951	0.119747	0.149819	0.932201	0.88029	0.00604781	0.00732402	0.135668	0.128047	0.430823
AGO3_ENSG00000126070.19	black	38.4407	12.3099	26.1308	-13.8209	0.338486	0.0304113	0.285295	0.183892	0.718127	0.33481	0.118464	0.349146	-0.215304	-0.254709	-0.267554	0.794885	0.707303	0.136253	0.0397185	0.175431	0.0705954	0.249768	1.25196e-07	0.0323777	0.460706	0.0252586	0.176407	0.108026	0.0908006	5.4324e-10	2.33989e-07	0.395638	0.805253	0.272596
AGO4_ENSG00000134698.10	blue	21.6479	15.0548	6.59302	8.46182	0.18619	0.243794	0.270256	0.169026	0.676423	0.546017	-0.0539357	0.327017	-0.274721	-0.131451	-0.0258133	0.600529	0.517506	0.225829	0.108779	0.123421	0.0874636	0.290762	1.20683e-06	0.000221906	0.737685	0.0368936	0.0821588	0.412655	0.872723	3.31161e-05	0.000530232	0.155693	0.498405	0.442021
AGPAT1_ENSG00000204310.10	yellow	88.9072	57.9601	30.9471	27.0131	-0.550151	0.000194296	0.596353	0.17566	-0.00788569	0.300413	0.460347	0.341537	0.794724	0.716608	0.887712	-0.288353	-0.417481	-0.135608	-0.39598	0.330069	3.87849e-05	0.271961	0.960973	0.0563346	0.00245735	0.0288551	5.50755e-10	1.36916e-07	1.03457e-14	0.0675029	0.0066123	0.397901	0.0103829	0.0350672
AGPAT2_ENSG00000169692.12	green	61.3165	41.4426	19.8739	21.5687	-0.485682	0.00128642	0.337713	-0.0779227	-0.222464	-0.0783704	0.385764	0.30934	0.861288	0.510803	0.690089	-0.288791	-0.541993	-0.316349	-0.367757	0.148845	0.0308165	0.628204	0.162112	0.626225	0.0127396	0.0490612	4.98277e-13	0.000643673	5.98522e-07	0.0670683	0.000252125	0.0438983	0.0180039	0.353
AGPAT3_ENSG00000160216.18	yellow	68.5886	49.8381	18.7506	31.0875	-0.61209	2.11308e-05	0.467653	0.0123249	0.223953	0.575376	0.0543358	0.151695	0.25876	0.37644	0.835632	-0.1723	-0.350045	-0.141861	-0.367658	-0.0187435	0.0020492	0.939037	0.159248	8.30657e-05	0.735809	0.343751	0.102345	0.0152734	1.07008e-11	0.281381	0.0248598	0.376292	0.0180372	0.907402
AGPAT4_ENSG00000026652.13	black	3.79667	2.37968	1.41699	0.962687	0.531055	0.000353882	-0.1581	-0.0561299	0.226468	-0.204941	-0.0171652	0.17628	-0.258146	-0.404221	-0.584931	0.680608	0.433274	0.0935762	0.492752	0.0284347	0.323516	0.727414	0.154494	0.198662	0.91517	0.270245	0.103191	0.00876349	5.91008e-05	9.77457e-07	0.00465889	0.560614	0.00106428	0.85992
AGPAT5_ENSG00000155189.11	turquoise	64.5449	54.0936	10.4514	43.6422	-0.00949045	0.953039	0.508872	0.717806	0.564148	0.831887	0.230971	0.134874	-0.126353	0.457684	0.188747	0.00703409	0.113612	0.308824	0.305792	0.28822	0.00068015	1.27588e-07	0.000122286	1.60222e-11	0.146244	0.400483	0.431167	0.00262299	0.237264	0.965185	0.479397	0.0494601	0.051856	0.0676346
AGPS_ENSG00000018510.12	turquoise	68.4744	62.0906	6.3838	55.7068	0.0186003	0.908107	0.442628	0.611569	0.515776	0.829759	0.0703666	0.045783	-0.160403	0.376368	0.169124	0.0907838	0.217911	0.32157	0.335679	0.21052	0.00375667	2.1572e-05	0.000557658	2.00637e-11	0.661985	0.776229	0.31643	0.0152946	0.290479	0.57242	0.171102	0.0403465	0.0319037	0.186448
AGR2_ENSG00000106541.11	purple	3.27144	1.29113	1.9803	-0.689167	0.297999	0.0584429	0.0965609	0.593586	-0.11693	0.188146	0.153436	-0.0897506	0.0191756	0.474852	-0.0626252	-0.248228	-0.0582446	0.608428	0.420647	0.428111	0.548122	4.30139e-05	0.466571	0.238788	0.338177	0.576817	0.905277	0.00170666	0.697292	0.117609	0.71756	2.44097e-05	0.00617207	0.00523331
AGR3_ENSG00000173467.8	yellow	43.4204	27.6502	15.7703	11.8799	-0.512008	0.000621818	0.367251	0.220759	-0.0523746	0.458336	0.315789	0.202975	0.498221	0.747569	0.842325	-0.480834	-0.475104	-0.00144891	-0.18353	0.207287	0.0181749	0.165438	0.745019	0.0025815	0.0442937	0.203097	0.000916526	1.95531e-08	5.06872e-12	0.00146162	0.00169566	0.992827	0.250717	0.193459
AGRN_ENSG00000188157.13	grey	0.134442	0.0152808	0.119161	-0.10388	0.0728386	0.650856	0.312776	0.141217	0.190013	0.193575	0.0279688	0.390495	0.179332	0.106419	0.177414	0.00161509	0.294532	0.145071	0.235368	0.505011	0.0464727	0.378484	0.234075	0.225259	0.862193	0.0115971	0.261907	0.507825	0.267125	0.992004	0.0615801	0.365475	0.138504	0.000758664
AGT_ENSG00000135744.7	yellow	0.523281	0.313846	0.209435	0.10441	-0.218406	0.170106	0.265734	0.122358	-0.15298	0.185483	0.205252	0.11251	0.423531	0.488685	0.549955	-0.348916	-0.260612	0.165795	-0.0878537	0.433401	0.0931028	0.445991	0.33963	0.24562	0.197967	0.4837	0.00579342	0.00118747	0.000195533	0.0253617	0.0998255	0.300218	0.584929	0.00464548
AGTPBP1_ENSG00000135049.15	black	65.1021	58.5966	6.50554	52.091	0.286642	0.0692197	0.0544378	-0.0577758	0.492648	0.0495158	0.105742	0.29083	-0.153786	-0.332102	-0.311868	0.922704	0.343749	0.0751578	-0.00150435	-0.0937228	0.735331	0.719741	0.00106728	0.758509	0.510547	0.0650762	0.337063	0.0338927	0.0471456	9.82004e-18	0.0277686	0.640483	0.992552	0.559997
AGTRAP_ENSG00000177674.15	black	38.3718	28.4626	9.9092	18.5534	0.540532	0.00026398	-0.0295018	-0.00240296	0.26234	-0.260471	0.0559271	0.24888	-0.116877	-0.404064	-0.566733	0.843962	0.636802	-0.00223275	0.0955507	0.120792	0.854718	0.988103	0.0975173	0.100015	0.728362	0.116617	0.466775	0.00879222	0.000112004	4.20008e-12	7.60233e-06	0.988946	0.552335	0.451878
AGXT2_ENSG00000113492.13	yellow	12.2419	10.3403	1.90157	8.43873	-0.666138	1.99778e-06	0.356825	0.0199757	-0.00273265	0.289841	0.334702	0.234957	0.500422	0.541064	0.76693	-0.319883	-0.369884	-0.153681	-0.36928	0.080454	0.0220154	0.901344	0.986471	0.0660364	0.032437	0.139214	0.000862421	0.000259607	4.99441e-09	0.0414675	0.0172997	0.337396	0.0174972	0.617049
AHCTF1_ENSG00000153207.14	blue	167.811	97.4974	70.3135	27.184	-0.0411462	0.798395	0.57473	0.382455	0.859323	0.80639	0.183741	0.36806	-0.129123	0.112648	0.198059	0.471882	0.433762	0.285989	0.008644	0.218705	8.49654e-05	0.0135945	6.43537e-13	1.97007e-10	0.250162	0.0179022	0.421051	0.48316	0.214488	0.00184131	0.00460755	0.069884	0.957224	0.169509
AHCY_ENSG00000101444.12	red	45.5212	24.4691	21.0521	3.41701	-0.312359	0.0467809	0.66596	0.745374	0.158534	0.610185	0.50759	0.19913	0.452214	0.878306	0.592926	-0.354652	-0.324498	0.0575256	0.18126	0.479548	2.01493e-06	2.26504e-08	0.322176	2.2783e-05	0.000705387	0.21197	0.00299419	4.55045e-14	4.40843e-05	0.0228959	0.0384593	0.720906	0.256727	0.0015115
AHCYL1_ENSG00000168710.17	turquoise	150.721	113.742	36.9788	76.7629	-0.407402	0.00819904	0.617713	0.435025	0.37649	0.855609	0.213534	0.15328	0.222865	0.636548	0.746004	-0.161489	-0.151049	0.154107	-0.149485	0.247298	1.68739e-05	0.00447694	0.0152587	1.03289e-12	0.180076	0.338675	0.161336	7.68618e-06	2.17178e-08	0.313121	0.345835	0.336044	0.350911	0.119036
AHCYL2_ENSG00000158467.16	turquoise	11.6908	8.05749	3.63334	4.42415	0.141526	0.377432	0.197922	0.379643	0.267623	0.52618	0.0471012	-0.0273801	-0.163618	0.291134	0.0338981	-0.0930031	-0.0126182	0.325326	0.695627	0.189439	0.214812	0.0143589	0.0907137	0.000410102	0.769958	0.865067	0.306698	0.0647839	0.833354	0.563028	0.937589	0.0379385	4.45583e-07	0.235516
AHDC1_ENSG00000126705.13	blue	17.9632	11.1611	6.80217	4.3589	0.095579	0.552217	0.512543	0.18967	0.723745	0.412888	0.171519	0.489868	-0.0647101	-0.126975	0.00476037	0.548888	0.578057	0.0636967	0.118705	0.359531	0.00061232	0.234936	8.94599e-08	0.00729911	0.283601	0.00115041	0.687718	0.428883	0.976435	0.000202383	7.5578e-05	0.692365	0.459788	0.020959
AHI1_ENSG00000135541.20	blue	13.5236	10.5395	2.98412	7.55534	0.230763	0.146618	0.318025	0.469171	0.671521	0.537331	0.203682	0.436762	-0.202547	0.0991528	-0.0970802	0.323622	0.39281	0.428462	0.251704	0.346577	0.0427315	0.00197232	1.53834e-06	0.000291741	0.201495	0.0043026	0.204072	0.537382	0.545962	0.039016	0.0110707	0.00519241	0.112393	0.0264288
AHNAK_ENSG00000124942.13	turquoise	47.2379	33.8549	13.3831	20.4718	-0.438282	0.0041549	0.542854	0.153185	0.473424	0.728923	0.168161	0.245141	0.165576	0.373102	0.674751	0.121998	-0.150556	0.0459221	-0.180567	0.0829842	0.000245367	0.338978	0.00177027	6.51585e-08	0.293276	0.122394	0.300866	0.0162785	1.31166e-06	0.447342	0.34743	0.775566	0.25858	0.605982
AHNAK2_ENSG00000185567.6	brown	1.57585	1.18748	0.388369	0.799116	0.226496	0.154443	0.321186	0.283393	0.354691	0.20612	0.308857	0.243651	0.0122869	0.0639685	-0.0975701	0.251614	0.544428	0.548179	0.147255	0.626358	0.0405993	0.0725751	0.0228798	0.196035	0.0494348	0.124755	0.939225	0.691118	0.543928	0.112526	0.000233421	0.000207049	0.358223	1.18374e-05
AHR_ENSG00000106546.12	brown	32.6631	17.3402	15.3229	2.01732	0.381789	0.0137724	0.138515	0.180038	0.584948	0.404278	-0.0132631	0.0344854	-0.423524	-0.226952	-0.318161	0.571126	0.729698	0.707944	0.118189	0.232793	0.387766	0.260002	5.90645e-05	0.0087531	0.934406	0.830509	0.00579425	0.153593	0.0426381	9.63176e-05	6.20999e-08	2.25662e-07	0.461754	0.142999
AHRR_ENSG00000063438.16	brown	0.349475	0.213416	0.136059	0.0773575	0.121466	0.449338	0.145669	0.0633859	0.180999	0.258363	-0.111672	0.0104286	-0.104054	-0.00463339	0.0519554	0.145045	0.39023	0.0362562	0.193602	0.222039	0.36348	0.693793	0.257424	0.102892	0.486982	0.948403	0.517354	0.977063	0.746993	0.365561	0.0116588	0.821942	0.225192	0.162938
AHSA1_ENSG00000100591.7	magenta	11.1523	2.96565	8.18668	-5.22103	-0.319569	0.0416788	0.691784	0.654527	0.226111	0.463103	0.589803	0.295744	0.476374	0.757906	0.52251	-0.191451	-0.202668	0.0966076	0.000320627	0.42725	5.47227e-07	3.44927e-06	0.155163	0.00229565	4.94772e-05	0.0604686	0.00164109	9.58489e-09	0.000457578	0.230488	0.203795	0.547927	0.998413	0.00533486
AHSA2_ENSG00000173209.22	pink	29.2715	12.0968	17.1747	-5.07787	-0.0207179	0.897697	0.328693	0.0884981	0.630332	0.245858	0.357289	0.788172	0.128412	0.0129318	0.109358	0.557607	0.231607	0.0451252	-0.0447367	0.168888	0.0358811	0.582167	1.0021e-05	0.12127	0.0218311	9.5368e-10	0.423635	0.936041	0.496109	0.000152217	0.145106	0.779363	0.781216	0.291164
AIDA_ENSG00000186063.12	turquoise	161.637	85.7328	75.9045	9.82831	0.0246942	0.878198	0.54877	0.515049	0.809216	0.822945	0.20761	0.23994	-0.212642	0.160423	0.127379	0.353217	0.532421	0.470135	0.0339089	0.327461	0.000203152	0.000569549	1.51973e-10	4.04154e-11	0.19275	0.130783	0.181946	0.316369	0.427405	0.0234932	0.000339428	0.00192481	0.833302	0.0366232
AIF1_ENSG00000204472.12	black	12.9395	10.5673	2.37215	8.19516	0.472795	0.00179897	0.112479	0.181049	0.341182	-0.139694	0.360777	0.295922	-0.00963074	-0.172387	-0.471531	0.799556	0.500575	0.285966	0.121758	0.313996	0.483822	0.257291	0.0290327	0.383701	0.0204868	0.0603065	0.952346	0.281136	0.00185784	3.62714e-10	0.000858782	0.0699077	0.448242	0.0455797
AIF1L_ENSG00000126878.12	salmon	2.45927	0.730411	1.72886	-0.998451	0.3968	0.0102112	0.102481	0.310601	0.305051	0.29655	0.149176	-0.0123882	-0.225649	0.0637284	-0.249885	0.203459	0.387507	0.806346	0.468361	0.473432	0.523743	0.0480981	0.0524555	0.0597385	0.351917	0.938725	0.156031	0.69222	0.1151	0.201997	0.012308	1.97789e-10	0.00201301	0.00176994
AIFM1_ENSG00000156709.13	red	50.9503	33.4915	17.4588	16.0327	-0.362274	0.0199313	0.435598	0.468959	-0.210628	0.156213	0.562329	0.250253	0.734426	0.884957	0.598159	-0.440951	-0.428215	0.00323912	-0.055957	0.410247	0.00441877	0.0019829	0.186216	0.329401	0.00013002	0.114549	4.61515e-08	1.61807e-14	3.62322e-05	0.00390616	0.00522123	0.983964	0.728222	0.00772107
AIFM2_ENSG00000042286.14	red	3.10551	1.16197	1.94355	-0.781581	-0.0545762	0.734682	0.620782	0.555904	0.263367	0.462248	0.420577	0.443487	0.470526	0.653603	0.412712	-0.0763155	0.20664	0.0182804	0.276021	0.551593	1.48967e-05	0.000161023	0.0961645	0.0023448	0.00618156	0.00368204	0.00190582	3.59898e-06	0.0073265	0.63533	0.194884	0.909681	0.0806623	0.000185417
AIFM3_ENSG00000183773.15	tan	3.67746	3.4336	0.243857	3.18975	0.185911	0.244515	-0.010266	0.070284	0.0114442	-0.0114496	0.185689	0.221537	0.0799826	0.151251	-0.0858386	0.00534085	-0.106775	-0.0795186	0.724082	0.175865	0.949207	0.662358	0.943386	0.94336	0.245089	0.163915	0.61912	0.345183	0.593601	0.973562	0.506401	0.621162	8.76544e-08	0.271394
AIG1_ENSG00000146416.16	yellow	85.9802	65.109	20.8712	44.2377	-0.66035	2.63067e-06	0.436109	0.114828	-0.097017	0.326341	0.43141	0.203448	0.691978	0.726034	0.899376	-0.439977	-0.507908	-0.148233	-0.450595	0.200298	0.0043674	0.474676	0.546225	0.0373084	0.00485958	0.202024	5.41627e-07	7.78309e-08	1.3577e-15	0.00399539	0.000699057	0.355003	0.00311257	0.209247
AIM1_ENSG00000112297.14	turquoise	116.877	109.846	7.03099	102.815	-0.210877	0.185684	0.48065	0.538533	0.471963	0.887551	0.110296	0.0266509	-0.0923993	0.481257	0.403896	-0.0583933	-0.084841	0.23909	0.176651	0.117266	0.00146867	0.000281022	0.0018375	1.06242e-14	0.492399	0.868628	0.565576	0.00144553	0.00882291	0.716869	0.597916	0.132193	0.269222	0.465283
AIM1L_ENSG00000176092.13	green	3.70966	1.77562	1.93404	-0.158418	-0.314412	0.0452788	0.2668	-0.0749926	-0.131581	-0.0188587	0.282879	0.316599	0.630993	0.420608	0.565014	-0.133454	-0.365435	-0.222927	-0.211445	0.109258	0.091749	0.64122	0.412187	0.906836	0.0731178	0.0437231	9.74487e-06	0.00617735	0.000118748	0.405506	0.0188003	0.161219	0.184475	0.496508
AIM2_ENSG00000163568.13	blue	63.0149	46.2568	16.7582	29.4986	0.0701343	0.663034	0.363439	0.260475	0.735481	0.253362	0.24361	0.375818	-0.204972	-0.255221	-0.268989	0.480446	0.561362	0.0146652	-0.00768234	0.0978392	0.0195082	0.10001	4.31571e-08	0.109967	0.124819	0.0154565	0.198593	0.107295	0.0890164	0.00147652	0.000134314	0.927489	0.961979	0.542813
AIMP1_ENSG00000164022.16	turquoise	70.5867	52.4808	18.1059	34.3749	-0.286134	0.0697366	0.66182	0.588033	0.590257	0.83054	0.536548	0.355406	0.200568	0.643475	0.522575	-0.0121761	-0.0784088	0.271511	0.112347	0.322273	2.4544e-06	5.27942e-05	4.86571e-05	1.84802e-11	0.000298914	0.022587	0.208621	5.67931e-06	0.000456701	0.939772	0.626055	0.0859468	0.484337	0.0398865
AIMP2_ENSG00000106305.9	red	53.1314	21.0661	32.0653	-10.9992	-0.496262	0.000967215	0.604311	0.414549	-0.0250298	0.408791	0.435096	0.252718	0.676698	0.847399	0.811721	-0.437543	-0.444094	-0.14108	-0.131396	0.335189	2.86444e-05	0.00704395	0.876556	0.00796259	0.0044697	0.110904	1.19036e-06	2.81032e-12	1.20315e-10	0.00422611	0.00363009	0.378954	0.41285	0.0321701
AIP_ENSG00000110711.9	blue	22.4696	7.99067	14.4789	-6.48825	-0.426875	0.0053796	0.707282	0.176682	0.549886	0.213067	0.717156	0.693322	0.614074	0.252512	0.406714	0.409147	0.000314471	-0.204652	-0.309298	0.290123	2.34272e-07	0.269138	0.000195969	0.181053	1.32576e-07	5.04213e-07	1.9528e-05	0.111206	0.00831842	0.00790298	0.998443	0.199308	0.0490936	0.0657615
AJUBA_ENSG00000129474.15	blue	3.50595	1.81306	1.69288	0.12018	0.0182621	0.909771	0.474761	0.312971	0.557927	0.495923	0.0708427	0.238501	-0.0842889	0.0313827	0.0780391	0.206073	0.385214	0.209047	0.10448	0.358875	0.00171066	0.0463285	0.000150609	0.000976228	0.659836	0.133178	0.60031	0.845565	0.62769	0.196139	0.0128785	0.189619	0.515631	0.0212108
AK1_ENSG00000106992.17	grey	0.149462	0.00234963	0.147113	-0.144763	0.607749	2.50663e-05	-0.202832	0.0146588	-0.168733	-0.242946	-0.0911643	-0.112552	-0.0740416	-0.0857501	-0.42215	0.0726504	0.167573	0.402202	0.538707	0.24999	0.203422	0.927521	0.291612	0.125884	0.570805	0.483536	0.645467	0.593984	0.00597214	0.651701	0.294991	0.00913875	0.000279504	0.114943
AK2_ENSG00000004455.16	red	111.436	36.3979	75.0383	-38.6404	-0.563249	0.000126054	0.708531	0.520181	0.236442	0.690174	0.505799	0.346213	0.584496	0.883088	0.86773	-0.336042	-0.385498	-0.073836	-0.0950172	0.334747	2.1827e-07	0.000490207	0.136661	5.95853e-07	0.00074201	0.0265984	6.00366e-05	2.17729e-14	2.09375e-13	0.0317072	0.0128067	0.646387	0.554566	0.0324122
AK3_ENSG00000147853.16	turquoise	138.683	122.572	16.1113	106.461	-0.264001	0.0953369	0.591751	0.585058	0.443967	0.903151	0.229792	0.0964688	0.0835164	0.607461	0.586327	-0.172706	-0.092571	0.210441	0.0133675	0.279873	4.60476e-05	5.8829e-05	0.00364094	6.66951e-16	0.148373	0.548505	0.603665	2.53496e-05	5.61828e-05	0.280232	0.564851	0.186617	0.933891	0.0763538
AK4_ENSG00000162433.14	grey	0.00582386	0.000140477	0.00568339	-0.00554291	0.0287558	0.858354	0.0873431	0.0319807	0.186293	0.0950284	-0.0554272	0.118227	-0.0519578	-0.0754044	-0.057585	0.133293	0.352073	0.131676	0.117018	0.0928156	0.587121	0.842658	0.243529	0.554519	0.730699	0.46161	0.746982	0.639384	0.720629	0.40608	0.0239785	0.411849	0.466234	0.563819
AK5_ENSG00000154027.18	brown	0.919364	0.61122	0.308144	0.303076	0.166046	0.299477	0.134763	0.0131567	0.379525	0.0959624	0.0788431	0.151004	-0.117202	-0.246701	-0.205047	0.435742	0.513281	0.0334452	0.0965211	0.22147	0.400876	0.934931	0.0143919	0.550616	0.624138	0.34598	0.465528	0.119958	0.198425	0.00440424	0.000599434	0.83555	0.548288	0.164044
AK6_ENSG00000085231.13	red	10.1496	2.46648	7.68315	-5.21666	-0.275616	0.0811268	0.456566	0.379001	0.411186	0.632959	0.421287	0.348498	0.203058	0.542467	0.51148	-0.123819	0.00715855	0.1697	-0.0552708	0.250922	0.00269539	0.0145385	0.00756867	8.96478e-06	0.00608629	0.0255498	0.202909	0.000248382	0.000631311	0.440539	0.96457	0.288816	0.73143	0.11355
AK7_ENSG00000140057.8	turquoise	1.41414	0.981376	0.432762	0.548614	0.164846	0.303033	0.181273	0.489162	0.211311	0.429731	0.0218141	0.00394328	-0.136537	0.247478	-0.0849897	-0.0113698	0.340977	0.325905	0.526234	0.327225	0.25669	0.00117239	0.184761	0.00504679	0.892316	0.980479	0.394647	0.118758	0.597272	0.943754	0.0291356	0.0375779	0.000409438	0.0367667
AK9_ENSG00000155085.15	blue	21.0755	11.9523	9.12318	2.82914	-0.285213	0.0706806	0.457018	0.310846	0.694617	0.672525	0.291376	0.414874	-0.043272	0.210743	0.269206	0.273288	0.0380169	0.066085	0.0867566	0.0289325	0.00266588	0.0479127	4.70465e-07	1.46427e-06	0.0645517	0.00699492	0.788212	0.185972	0.0887492	0.083834	0.813445	0.681429	0.589644	0.857493
AKAP1_ENSG00000121057.12	red	89.7009	22.6656	67.0353	-44.3697	-0.478181	0.00156617	0.590299	0.452919	0.206143	0.719375	0.352427	0.247043	0.402841	0.801436	0.808326	-0.391369	-0.42094	0.0166926	0.0424139	0.293716	4.85824e-05	0.00294391	0.195984	1.16267e-07	0.0238273	0.119429	0.00901854	3.07373e-10	1.64996e-10	0.011396	0.00613263	0.917498	0.792319	0.0623376
AKAP10_ENSG00000108599.14	blue	107.678	67.2094	40.4684	26.7411	-0.102845	0.522261	0.553197	0.382112	0.84175	0.757649	0.290592	0.361154	-0.158788	0.121455	0.174344	0.478468	0.286596	0.315611	-0.00844544	0.198152	0.000175975	0.0136859	5.41233e-12	9.76049e-09	0.0653067	0.0203456	0.321388	0.449379	0.275627	0.00155455	0.0692669	0.0444206	0.958205	0.21427
AKAP11_ENSG00000023516.8	blue	174.217	127.688	46.5282	81.1602	0.00601858	0.970209	0.479744	0.376627	0.89701	0.721471	0.182213	0.305212	-0.26886	-0.0344586	-0.00250111	0.440998	0.448556	0.364655	0.0499082	0.156593	0.00150381	0.0152186	2.08991e-15	1.02599e-07	0.254191	0.0523248	0.0891755	0.830639	0.987618	0.00390189	0.00326741	0.0190743	0.756653	0.328209
AKAP12_ENSG00000131016.16	brown	14.1104	7.46514	6.6453	0.819837	0.266233	0.0924679	0.238705	0.282691	0.429447	0.508747	0.0473969	-0.101526	-0.326097	0.0225302	-0.0758726	0.171636	0.570301	0.705707	0.0837105	0.415615	0.132836	0.0733165	0.00507903	0.000682574	0.768553	0.52764	0.037459	0.888803	0.637299	0.283268	9.91015e-05	2.55991e-07	0.602822	0.0068843
AKAP13_ENSG00000170776.19	black	100.154	39.7839	60.3699	-20.5859	0.0794714	0.621369	0.464635	0.213273	0.813666	0.354901	0.374805	0.536332	0.0150831	-0.113818	-0.0975472	0.907447	0.435488	0.113351	-0.0277016	0.124465	0.00220993	0.180621	1.00115e-10	0.0227936	0.0157589	0.000300922	0.925429	0.478597	0.544023	2.86392e-16	0.00442989	0.480414	0.863497	0.438137
AKAP17A_ENSG00000197976.11	blue	86.3228	57.0046	29.3182	27.6864	0.110463	0.491739	0.513642	0.277377	0.799736	0.301608	0.393284	0.809381	0.0911679	-0.0555954	-0.0506643	0.69373	0.483603	-0.0322503	0.107696	0.30896	0.000593229	0.0791249	3.5703e-10	0.0553137	0.0109655	1.4967e-10	0.570789	0.729912	0.753081	4.93336e-07	0.00135914	0.841349	0.502719	0.0493546
AKAP17A_ENSGR0000197976.11	blue	86.3228	57.0046	29.3182	27.6864	0.110463	0.491739	0.513642	0.277377	0.799736	0.301608	0.393284	0.809381	0.0911679	-0.0555954	-0.0506643	0.69373	0.483603	-0.0322503	0.107696	0.30896	0.000593229	0.0791249	3.5703e-10	0.0553137	0.0109655	1.4967e-10	0.570789	0.729912	0.753081	4.93336e-07	0.00135914	0.841349	0.502719	0.0493546
AKAP2_ENSG00000241978.9	brown	46.2881	30.5534	15.7347	14.8187	0.300887	0.055928	0.251628	0.275827	0.620406	0.394298	0.0190147	0.0382229	-0.4186	-0.247207	-0.343664	0.423611	0.814479	0.461909	0.170028	0.266065	0.112505	0.0808841	1.51269e-05	0.0107432	0.906069	0.812452	0.00645372	0.119175	0.0278096	0.00578323	9.26538e-11	0.0023645	0.287869	0.092681
AKAP5_ENSG00000179841.8	turquoise	73.3626	64.2559	9.10665	55.1493	-0.12854	0.423169	0.523767	0.55545	0.564758	0.858065	0.203228	0.158585	-0.0307397	0.449517	0.374797	-0.00214718	-0.0310958	0.0767897	0.215694	0.165421	0.00044079	0.000163449	0.000119783	7.56496e-13	0.202522	0.322018	0.848692	0.00319362	0.0157616	0.98937	0.84696	0.633224	0.175605	0.301325
AKAP6_ENSG00000151320.10	turquoise	9.70654	8.23444	1.47209	6.76235	-0.334505	0.0325457	0.453611	0.236177	0.368989	0.678046	0.0450056	0.10546	0.028556	0.335211	0.515406	-0.119588	-0.0741246	0.0826715	-0.026319	0.138785	0.00289524	0.137114	0.0175932	1.11256e-06	0.779933	0.511682	0.859329	0.0321586	0.000563677	0.45643	0.645096	0.607346	0.87025	0.386835
AKAP7_ENSG00000118507.15	turquoise	34.2315	27.5599	6.67162	20.8883	-0.25648	0.105514	0.625932	0.487773	0.595205	0.802951	0.345296	0.275333	0.101127	0.454179	0.451336	0.026078	-0.00493419	0.340378	0.0665993	0.333722	1.20492e-05	0.0012168	4.04917e-05	2.68623e-10	0.0270291	0.0814523	0.52927	0.00285589	0.00305789	0.871429	0.975575	0.0294385	0.679082	0.0329798
AKAP8_ENSG00000105127.8	blue	88.4119	66.406	22.006	44.4	-0.135943	0.396726	0.660017	0.411089	0.865917	0.621157	0.396953	0.744568	0.108276	0.176733	0.239235	0.50047	0.327063	0.0126871	0.0230574	0.266739	2.67213e-06	0.00758436	2.68435e-13	1.467e-05	0.0101793	2.38977e-08	0.500408	0.268998	0.131952	0.00086128	0.0368656	0.937249	0.886217	0.0918257
AKAP8L_ENSG00000011243.17	pink	53.8522	38.4603	15.3919	23.0684	-0.0755962	0.63853	0.4913	0.166139	0.565211	0.0702869	0.576066	0.934083	0.42066	0.101442	0.116044	0.553106	0.256982	-0.147427	-0.0139648	0.321416	0.0011069	0.299202	0.00011796	0.662344	8.10774e-05	4.87977e-19	0.00617038	0.527981	0.469982	0.000176503	0.10481	0.357657	0.930944	0.0404475
AKAP9_ENSG00000127914.16	turquoise	47.2227	26.6425	20.5802	6.06232	-0.466949	0.0020857	0.408977	0.233274	0.279883	0.687951	0.196835	0.244925	0.208436	0.549974	0.742681	-0.250784	-0.306047	0.0565813	-0.110998	0.110268	0.00793143	0.142151	0.0763422	6.69595e-07	0.217393	0.122734	0.190945	0.000195409	2.70721e-08	0.113757	0.051651	0.725307	0.489633	0.492509
AKIP1_ENSG00000166452.11	purple	1.83359	0.87486	0.958727	-0.0838669	0.10679	0.506341	0.3064	0.684339	0.228006	0.43223	0.17821	0.000180743	-0.0449314	0.374633	-0.0527494	0.0507297	0.212543	0.304316	0.175787	0.331536	0.0513682	8.07642e-07	0.15164	0.00477043	0.264953	0.999105	0.780287	0.0158108	0.743257	0.752772	0.182154	0.0530554	0.27161	0.0342162
AKIRIN1_ENSG00000174574.15	blue	196.551	140.016	56.5344	83.482	0.0548985	0.733173	0.590708	0.435324	0.922603	0.748333	0.24661	0.389949	-0.16794	0.0346732	0.0638994	0.614485	0.466657	0.213227	0.124616	0.197297	4.78555e-05	0.00444647	1.00622e-17	1.85709e-08	0.120098	0.0117243	0.293919	0.829599	0.691435	1.92101e-05	0.00210107	0.180717	0.43758	0.216294
AKIRIN2_ENSG00000135334.8	black	86.358	32.71	53.648	-20.938	0.320567	0.0410098	0.40013	0.302146	0.810419	0.336959	0.26177	0.447256	-0.172038	-0.224205	-0.301576	0.878508	0.618029	0.102957	0.187547	0.244843	0.00953793	0.0548588	1.35907e-10	0.0312157	0.0982738	0.0033697	0.282126	0.158767	0.0553409	4.41408e-14	1.66597e-05	0.521806	0.240315	0.122863
AKNA_ENSG00000106948.16	blue	132.804	77.9603	54.8436	23.1167	0.0941821	0.558068	0.438252	0.162892	0.768659	0.182409	0.394512	0.553033	0.0316622	-0.22806	-0.188016	0.906039	0.384025	-0.0575859	-0.0625562	0.0970462	0.00415772	0.308877	4.39347e-09	0.253672	0.0106968	0.000176925	0.844206	0.151539	0.239118	3.79534e-16	0.0131832	0.720625	0.69761	0.546103
AKR1A1_ENSG00000117448.13	green	100.799	45.5563	55.2429	-9.68656	-0.60797	2.48508e-05	0.414662	0.1114	-0.204456	0.073808	0.547938	0.359469	0.866297	0.740566	0.799299	-0.369335	-0.487302	-0.211003	-0.346786	0.297939	0.00702682	0.48805	0.19975	0.646512	0.000208664	0.0209824	2.54896e-13	3.10959e-08	3.70981e-10	0.0174792	0.00123216	0.185417	0.026332	0.0584958
AKR1B1_ENSG00000085662.13	brown	23.9821	22.8251	1.15695	21.6682	0.428098	0.00523489	-0.0575032	0.00186383	0.239346	-0.123524	-0.0846521	-0.0214777	-0.359275	-0.441272	-0.538313	0.41434	0.797376	0.159023	0.0145093	0.0989467	0.72101	0.990772	0.131767	0.441637	0.598734	0.893967	0.0210569	0.00387718	0.000282959	0.00707555	4.38541e-10	0.320666	0.928258	0.538232
AKR1B10_ENSG00000198074.9	yellow	42.7782	33.9756	8.80259	25.173	-0.667251	1.89351e-06	0.415483	0.0756558	-0.0315471	0.378732	0.305511	0.159477	0.571781	0.668018	0.847963	-0.404765	-0.448559	-0.0493541	-0.338513	0.0749108	0.00690389	0.638264	0.844765	0.0146142	0.0520825	0.319267	9.41577e-05	1.82459e-06	2.62869e-12	0.00866465	0.0032672	0.759274	0.0303972	0.641585
AKR1B15_ENSG00000227471.8	yellow	7.42605	5.47904	1.94701	3.53203	-0.441788	0.00383093	0.327178	0.170978	-0.0318984	0.377929	0.191433	0.245947	0.406662	0.599879	0.726223	-0.325046	-0.342375	-0.151491	-0.187589	0.0773221	0.0367956	0.285147	0.843058	0.0148422	0.230533	0.121132	0.00832758	3.39452e-05	7.69378e-08	0.0381138	0.0284395	0.344409	0.240207	0.630863
AKR1C1_ENSG00000187134.12	grey	0.0679356	0.000680223	0.0672554	-0.0665752	0.112145	0.485129	0.0997271	0.243198	0.166124	0.379054	-0.038846	-0.101982	-0.148329	0.181712	0.0537155	-0.052118	0.0902439	0.350446	0.0996435	0.0778007	0.535016	0.125479	0.299246	0.0145235	0.809451	0.525776	0.354689	0.255522	0.738718	0.746228	0.574716	0.0246835	0.53536	0.628744
AKR1C2_ENSG00000151632.16	red	1.11109	0.663602	0.447484	0.216118	-0.258929	0.102113	0.351695	0.360519	-0.0413768	0.264892	0.385233	0.247829	0.493054	0.642049	0.469856	-0.317368	-0.316077	0.213948	0.0711386	0.429866	0.024141	0.0205839	0.797289	0.0941833	0.0128738	0.118219	0.0010556	6.04827e-06	0.00193845	0.0431859	0.0440905	0.179214	0.658501	0.00503147
AKR1C3_ENSG00000196139.12	red	40.2559	17.6264	22.6295	-5.00317	-0.42603	0.00548165	0.260684	0.258446	-0.348869	-0.00816875	0.525631	0.198332	0.754515	0.784402	0.597324	-0.486382	-0.540054	-0.115331	-0.221643	0.284498	0.0997282	0.102777	0.025383	0.959574	0.000416915	0.213844	1.21565e-08	1.29682e-09	3.7393e-05	0.00126273	0.000267967	0.47273	0.163708	0.0714201
AKR1C3_ENSG00000282883.1	red	28.5781	6.40052	22.1775	-15.777	-0.551601	0.000185368	0.455612	0.355094	-0.0242815	0.520539	0.202758	0.059748	0.381193	0.707782	0.782682	-0.478905	-0.483391	-0.0432431	-0.164465	0.210452	0.00275854	0.0227144	0.880219	0.00048506	0.20359	0.710582	0.0139331	2.27742e-07	1.48894e-09	0.001537	0.00136676	0.78835	0.304166	0.186594
AKR1E2_ENSG00000165568.17	grey	0.0136137	0.00588952	0.00772422	-0.00183469	-0.116264	0.469132	0.173378	0.119577	0.168658	0.101233	0.180868	0.285945	0.0881934	0.111377	0.0904941	0.115094	-0.0782205	-0.0345461	-0.0242372	0.190816	0.278336	0.456473	0.291831	0.528838	0.257774	0.0699289	0.583472	0.488143	0.573651	0.473646	0.626887	0.830215	0.880436	0.232067
AKR7A2_ENSG00000053371.12	yellow	58.3748	27.5033	30.8715	-3.36813	-0.622326	1.39842e-05	0.537201	0.24278	-0.0999314	0.258934	0.473297	0.250827	0.786773	0.757772	0.812261	-0.428325	-0.52503	-0.183784	-0.212612	0.316292	0.00029292	0.12615	0.534176	0.102105	0.00177606	0.113692	1.06965e-09	9.67561e-09	1.14346e-10	0.00520836	0.000424481	0.25005	0.182007	0.0439383
AKR7A3_ENSG00000162482.4	yellow	69.9604	41.8305	28.13	13.7005	-0.546433	0.000218975	0.346068	0.054429	-0.280101	0.150814	0.283906	0.12996	0.744617	0.682584	0.826667	-0.48621	-0.611888	-0.232612	-0.342574	0.160276	0.0266658	0.735372	0.0761045	0.346594	0.0720368	0.418022	2.38197e-08	8.83785e-07	2.76733e-11	0.00126852	2.13012e-05	0.143318	0.0283412	0.316817
AKT1_ENSG00000142208.15	blue	24.2043	10.3412	13.8631	-3.52192	0.062029	0.700039	0.685621	0.525339	0.669374	0.672425	0.213566	0.383294	0.109616	0.247162	0.207818	0.446219	0.451621	0.139745	0.186332	0.410756	7.55878e-07	0.00042058	1.70838e-06	1.47151e-06	0.180009	0.0133734	0.495087	0.119245	0.192295	0.0034532	0.00303708	0.383526	0.243428	0.00763822
AKT1S1_ENSG00000204673.10	green	1.73732	1.01956	0.71776	0.301804	-0.189694	0.234876	0.431449	0.174925	0.0450732	0.0041252	0.316785	0.560256	0.621125	0.374982	0.373885	0.00907209	0.0983453	-0.29168	-0.0711776	0.366738	0.00485534	0.274005	0.779611	0.979578	0.0435922	0.000139377	1.46894e-05	0.0157057	0.0160379	0.955107	0.540717	0.0642602	0.658326	0.0183497
AKT2_ENSG00000105221.16	blue	96.5933	74.2151	22.3783	51.8368	0.0183654	0.909263	0.660053	0.442544	0.890142	0.595742	0.306844	0.5306	-0.0325592	0.0101614	0.0269344	0.685732	0.433648	0.0281424	0.138655	0.243347	2.66762e-06	0.003764	6.90679e-15	3.96844e-05	0.0510139	0.000358827	0.839849	0.949723	0.867243	7.51533e-07	0.00461943	0.861346	0.387281	0.12524
AKT3_ENSG00000117020.16	brown	50.6496	35.573	15.0766	20.4964	0.361307	0.0202888	0.100564	0.130023	0.601637	0.290375	-0.0414902	0.0460331	-0.472169	-0.375172	-0.42946	0.550166	0.839622	0.546078	0.0462476	0.185268	0.531576	0.417792	3.17446e-05	0.0655173	0.796745	0.775038	0.00182792	0.0156488	0.00507766	0.000194201	6.88263e-12	0.000221468	0.774017	0.246178
AKTIP_ENSG00000166971.16	yellow	49.1804	25.6908	23.4896	2.20114	-0.597442	3.72272e-05	0.536688	0.103701	0.403269	0.663341	0.256229	0.3117	0.262902	0.433102	0.796885	-0.0747179	-0.298753	0.0429486	-0.278635	0.0879816	0.000297618	0.518785	0.00893863	2.28357e-06	0.105867	0.0472708	0.0967753	0.0046771	4.57545e-10	0.642446	0.0577777	0.789759	0.0777178	0.58438
AL023875.1_ENSG00000279849.1	brown	1.45453	1.33035	0.124176	1.20618	0.0253552	0.874964	0.104546	-0.016754	0.272787	0.0993193	0.0319964	0.29632	-0.0554994	-0.094286	-0.0423262	0.253364	0.55617	-0.00501803	0.107743	0.266407	0.515366	0.917195	0.0844249	0.536696	0.842582	0.0599458	0.730361	0.557631	0.792738	0.109965	0.000159619	0.97516	0.502531	0.0922461
AL109927.1_ENSG00000278868.1	grey	0.0961039	0.00141373	0.0946902	-0.0932765	-0.0293995	0.855217	0.325213	0.274087	0.338929	0.380408	0.243102	0.140366	0.0337372	0.244718	0.174886	0.0968293	-0.0379914	0.192369	0.0352196	0.100253	0.0380093	0.0828969	0.0301814	0.0141474	0.125633	0.381392	0.834134	0.12306	0.274112	0.547005	0.813568	0.228217	0.826955	0.532853
AL133335.1_ENSG00000280041.1	yellow	12.3172	10.7289	1.58829	9.14065	-0.635746	7.95658e-06	0.306652	-0.0700266	0.110291	0.408431	0.126337	0.249636	0.323137	0.407049	0.772793	-0.285056	-0.373034	-0.063741	-0.352313	0.030839	0.0511667	0.663521	0.492421	0.00802341	0.431224	0.115476	0.0393273	0.00826022	3.21903e-09	0.0708416	0.0162996	0.692162	0.0238761	0.848209
AL135745.1_ENSG00000279654.1	grey	1.22915	1.00517	0.223975	0.7812	-0.123306	0.442448	0.244042	0.0958171	0.338481	0.166851	0.42175	0.508457	0.180835	0.202486	0.149834	0.182934	-0.0242814	0.27576	0.0260089	0.234642	0.124132	0.551223	0.0304141	0.297105	0.00602479	0.000688235	0.257862	0.204211	0.349772	0.252284	0.88022	0.0809619	0.871766	0.13976
AL136097.1_ENSG00000279007.1	green	2.46021	0.759117	1.70109	-0.941974	-0.22557	0.15618	0.521554	0.254437	0.326071	0.282034	0.585494	0.60429	0.550387	0.487933	0.464196	0.186653	-0.0421115	0.0669709	-0.1378	0.357854	0.00047073	0.108415	0.0374756	0.0740165	5.7908e-05	2.86682e-05	0.000192813	0.00121162	0.0022342	0.242602	0.793767	0.677389	0.390243	0.0216085
AL137860.1_ENSG00000280403.1	grey	0.0303648	0.00762744	0.0227374	-0.0151099	-0.16559	0.300825	0.220215	0.187226	-0.0476449	0.0541355	0.338558	0.217187	0.3417	0.355305	0.340967	-0.197651	-0.187722	-0.0761294	-0.16134	0.338301	0.166509	0.241133	0.767376	0.736748	0.0303741	0.172563	0.028774	0.022628	0.029141	0.215453	0.239866	0.636157	0.313573	0.0305079
AL138706.2_ENSG00000279238.1	blue	1.07969	0.996147	0.0835394	0.912607	-0.0870263	0.588483	0.237614	0.116715	0.479052	0.266882	0.217135	0.29232	-0.0684454	-0.0159322	-0.00186688	0.164761	0.105747	0.27878	0.0953538	0.104069	0.13467	0.467399	0.00153113	0.0916454	0.172668	0.0636513	0.670684	0.921244	0.990757	0.303283	0.510526	0.0775576	0.553158	0.517294
AL365202.1_ENSG00000279745.1	blue	2.08059	1.79272	0.287865	1.50486	-0.00354105	0.98247	0.279062	0.1929	0.567114	0.204848	0.403671	0.365721	0.00933608	-0.0599719	-0.119175	0.451598	0.147159	-0.0224754	0.0909869	0.0568973	0.0772449	0.226912	0.00011056	0.19887	0.00886436	0.0187007	0.953802	0.709545	0.458	0.00303878	0.35854	0.889071	0.571558	0.723833
AL365273.1_ENSG00000282889.1	brown	16.6088	14.1453	2.46346	11.6819	0.230901	0.146369	0.132602	0.175833	0.453871	0.208607	0.00760089	0.0744573	-0.256135	-0.229216	-0.35017	0.471798	0.765753	0.354682	0.157581	0.204434	0.408539	0.271483	0.00287718	0.190574	0.962382	0.643609	0.105999	0.14942	0.0248046	0.00184527	5.44648e-09	0.0228833	0.32513	0.199798
AL513523.2_ENSG00000279767.1	green	9.30115	7.28908	2.01207	5.27701	-0.138976	0.386175	0.194585	0.161487	-0.299379	-0.373451	0.538807	0.423667	0.720775	0.441084	0.209601	-0.172847	-0.202132	-0.203792	-0.0425006	0.411794	0.222802	0.313128	0.0572297	0.0161711	0.00027863	0.00577613	1.06962e-07	0.00389413	0.188422	0.279833	0.205019	0.201245	0.791903	0.00747136
AL590235.1_ENSG00000280230.1	grey	0.374788	0.0138257	0.360962	-0.347136	-0.106547	0.507312	0.358887	0.284648	0.314492	0.314257	0.356894	0.512213	0.264348	0.36169	0.305493	0.106584	-0.0101438	-0.100056	0.103942	0.288369	0.0212062	0.0712637	0.0452211	0.0453914	0.0219878	0.000618167	0.0948861	0.0201467	0.0520967	0.507165	0.94981	0.533666	0.517811	0.0674867
AL591806.1_ENSG00000278883.1	grey	0.0577979	0.000324815	0.0574731	-0.0571483	0.425938	0.00549286	-0.127422	-0.126695	0.237942	-0.0195053	-0.155363	0.146338	-0.267326	-0.320851	-0.291462	0.280408	0.338092	-0.119888	0.18858	-0.0689468	0.427247	0.429912	0.134116	0.903656	0.332072	0.361256	0.0910871	0.0408213	0.0644692	0.0757694	0.0306174	0.455293	0.237685	0.668409
AL596220.1_ENSG00000279374.1	grey	0.0535256	0.0034121	0.0501135	-0.0467014	-0.0868164	0.589386	0.17963	0.270465	0.282635	0.269401	0.0679479	0.189796	0.000142372	0.124698	-0.00716553	0.274542	0.0358025	-0.117133	0.0854668	-0.133555	0.2611	0.0872096	0.0733764	0.0885094	0.672943	0.23462	0.999295	0.437275	0.964535	0.0823664	0.824135	0.465796	0.595208	0.405147
AL928654.7_ENSG00000257341.5	green	0.510619	0.22772	0.282899	-0.0551794	-0.552914	0.000177612	0.016262	-0.318061	-0.182339	-0.155914	0.199353	0.132584	0.415601	0.138654	0.40219	-0.1141	-0.438127	-0.265696	-0.382629	-0.242116	0.919619	0.0427067	0.253858	0.330338	0.211448	0.408602	0.00688641	0.387285	0.00914088	0.477501	0.00416976	0.0931524	0.0135484	0.127221
ALAD_ENSG00000148218.15	yellow	78.2207	27.7308	50.4899	-22.7591	-0.545472	0.000225796	0.637766	0.2765	0.446899	0.754214	0.301585	0.415306	0.295152	0.551991	0.8112	-0.133176	-0.214889	-0.0117058	-0.0826832	0.242379	7.29186e-06	0.0801167	0.00339819	1.24136e-08	0.0553338	0.00693028	0.0610095	0.000183036	1.26341e-10	0.406494	0.177263	0.942094	0.607294	0.126797
ALAS1_ENSG00000023330.14	red	6.42271	2.44839	3.97432	-1.52592	0.0544053	0.735483	0.596662	0.70665	0.152696	0.465495	0.331081	0.236452	0.341569	0.676567	0.337342	-0.178802	0.177077	0.168517	0.347075	0.642751	3.83378e-05	2.42777e-07	0.34054	0.00216301	0.0344786	0.136643	0.0288392	1.19819e-06	0.0310123	0.26334	0.26805	0.292238	0.0261985	5.86397e-06
ALB_ENSG00000163631.16	grey	0.0434742	0.00877792	0.0346963	-0.0259183	-0.14316	0.371892	-0.267979	-0.413225	-0.0842262	-0.19531	-0.335569	-0.18668	-0.225189	-0.40603	-0.107277	0.191948	-0.0295725	-0.179903	-0.178818	-0.356987	0.0902696	0.00724674	0.600581	0.221047	0.0319633	0.242533	0.156899	0.0084385	0.504392	0.229256	0.854374	0.260364	0.263298	0.021951
ALCAM_ENSG00000170017.12	turquoise	7.94247	4.77995	3.16252	1.61744	0.173568	0.277801	0.170919	0.284014	0.430231	0.540583	-0.128199	-0.109445	-0.398138	-0.044213	-0.0438533	0.168247	0.592653	0.291268	-0.0630226	0.157644	0.285315	0.0719243	0.00499047	0.000263558	0.424412	0.495764	0.00993594	0.783716	0.785434	0.293025	4.45327e-05	0.0646551	0.695463	0.324934
ALDH16A1_ENSG00000161618.9	green	27.6609	24.8138	2.84705	21.9668	-0.215298	0.176419	0.447404	0.129712	-0.00525805	-0.214225	0.590446	0.593897	0.857081	0.38148	0.328771	0.126069	-0.209339	-0.291648	-0.195136	0.388987	0.00335788	0.418919	0.973972	0.178638	4.8321e-05	4.25194e-05	8.57666e-13	0.0138557	0.0358348	0.43221	0.188987	0.0642905	0.221467	0.0119515
ALDH18A1_ENSG00000059573.8	yellow	120.775	66.0781	54.6969	11.3812	-0.614051	1.95462e-05	0.557956	0.251034	0.216985	0.69445	0.26318	0.184689	0.36403	0.661188	0.893075	-0.356806	-0.382822	-0.0244688	-0.208612	0.193991	0.000150462	0.113384	0.172973	4.74687e-07	0.0964101	0.247685	0.0192963	2.52883e-06	4.18734e-15	0.0220228	0.0134974	0.879302	0.190563	0.224243
ALDH1A1_ENSG00000165092.12	turquoise	44.5019	28.1362	16.3657	11.7705	-0.400209	0.00952252	0.42795	0.425462	0.14854	0.702893	0.210862	-0.0344556	0.196133	0.678733	0.651574	-0.331305	-0.258956	0.291179	-0.198827	0.210956	0.00525217	0.00555126	0.353998	2.99517e-07	0.185716	0.830653	0.21907	1.07473e-06	3.94861e-06	0.0343493	0.102076	0.0647409	0.21268	0.185517
ALDH1A2_ENSG00000128918.14	brown	6.43409	6.11613	0.317955	5.79818	0.522535	0.000457238	-0.0420602	0.202241	0.0913446	0.0721443	-0.223782	-0.127401	-0.266406	-0.147873	-0.364934	0.237584	0.670534	0.33351	0.303918	0.241195	0.794013	0.20477	0.57004	0.653974	0.159575	0.427326	0.0922479	0.356187	0.0189757	0.134721	1.61446e-06	0.0330979	0.0533828	0.12872
ALDH1A3_ENSG00000184254.16	turquoise	20.7143	12.0908	8.62348	3.46734	-0.26529	0.0936718	0.691178	0.443061	0.579668	0.674187	0.369877	0.181902	0.10819	0.325886	0.377143	0.0825223	0.170429	0.286156	-0.135064	0.406917	5.65093e-07	0.00371889	7.13805e-05	1.34886e-06	0.0173021	0.255018	0.50075	0.0375898	0.0150686	0.607996	0.286719	0.0697133	0.399814	0.00828307
ALDH1B1_ENSG00000137124.7	red	35.3778	9.94008	25.4377	-15.4976	-0.268241	0.0899434	0.600561	0.644353	0.264912	0.725907	0.385757	0.181819	0.282532	0.758174	0.582411	-0.270237	-0.197754	0.0320663	0.148694	0.391817	3.30755e-05	5.46286e-06	0.0941577	7.84392e-08	0.0127415	0.255237	0.0734854	9.40472e-09	6.47175e-05	0.0874866	0.215209	0.842243	0.353493	0.011294
ALDH1L1_ENSG00000144908.13	tan	1.18461	0.5453	0.639313	-0.0940131	0.427412	0.00531564	-0.0412554	0.371406	-0.0515865	0.162287	0.0720026	-0.10761	-0.112671	0.275511	-0.203783	-0.0942344	0.00471713	0.53947	0.716063	0.349902	0.797871	0.0168103	0.748731	0.310703	0.654611	0.503063	0.483069	0.0812468	0.201265	0.557848	0.976649	0.000272917	1.41366e-07	0.024923
ALDH1L2_ENSG00000136010.13	brown	47.6843	46.2373	1.44702	44.7903	0.495916	0.000976426	-0.171286	0.0682682	0.198282	0.0786604	-0.252919	-0.103831	-0.477197	-0.310863	-0.504454	0.290463	0.864407	0.465449	0.244873	0.176368	0.284265	0.671488	0.213963	0.624944	0.110612	0.518258	0.0016066	0.0479001	0.000770648	0.0654313	3.29296e-13	0.0021655	0.122816	0.270001
ALDH2_ENSG00000111275.12	red	51.6387	29.8047	21.834	7.97071	-0.433621	0.00462228	0.577386	0.518143	-0.0101363	0.517926	0.410591	0.166183	0.555465	0.890237	0.736443	-0.415962	-0.395853	0.0185756	0.0795571	0.371246	7.73921e-05	0.000520437	0.949847	0.000523757	0.00766502	0.299073	0.00016337	6.79689e-15	4.05875e-08	0.00683293	0.0104097	0.908228	0.620992	0.0168612
ALDH3A1_ENSG00000108602.17	grey	0.0655498	0.0225713	0.0429786	-0.0204073	0.260242	0.100325	-0.0493168	0.136199	-0.000116793	0.103165	-0.0602621	-0.109994	-0.103824	0.0632475	-0.126859	0.0584878	0.0418429	0.466545	0.367483	0.205754	0.75945	0.395827	0.999422	0.520959	0.708201	0.493592	0.518287	0.694429	0.429307	0.71643	0.795054	0.00210696	0.0180965	0.196848
ALDH3A2_ENSG00000072210.18	turquoise	105.174	75.4604	29.7134	45.747	-0.366115	0.0185639	0.483238	0.466222	0.219882	0.793899	0.209013	0.0786853	0.219663	0.725517	0.703932	-0.342182	-0.336612	0.193608	0.00815901	0.218844	0.00137228	0.00212404	0.167166	5.90836e-10	0.189693	0.624835	0.167602	8.03315e-08	2.82705e-07	0.0285348	0.031401	0.225179	0.959622	0.169231
ALDH3B1_ENSG00000006534.15	yellow	26.9106	22.0649	4.84568	17.2192	-0.622634	1.38086e-05	0.456321	0.0161527	-0.00827134	0.255023	0.346508	0.309801	0.64271	0.545025	0.829518	-0.201922	-0.389713	-0.0738624	-0.455162	0.256423	0.00271147	0.920157	0.959066	0.107577	0.0264611	0.0487077	5.87459e-06	0.000229035	2.05793e-11	0.2055	0.0117798	0.646269	0.00278879	0.105594
ALDH4A1_ENSG00000159423.16	tan	3.89509	1.29776	2.59734	-1.29958	0.568901	0.000103996	0.242985	0.636771	0.206869	0.156877	0.10825	0.103993	-0.114515	0.121973	-0.402467	0.241758	0.354194	0.180822	0.740608	0.492136	0.125821	7.61266e-06	0.194379	0.327322	0.50051	0.517603	0.475891	0.447436	0.00908868	0.127804	0.023085	0.257897	3.10121e-08	0.00108217
ALDH5A1_ENSG00000112294.12	turquoise	57.238	42.3242	14.9138	27.4104	-0.471535	0.00185764	0.693393	0.487089	0.642772	0.785678	0.388306	0.261547	0.12938	0.409905	0.487244	0.0192952	-0.0663629	0.0344309	-0.155983	0.167441	5.02318e-07	0.00123919	5.85866e-06	1.16946e-09	0.0121144	0.0985709	0.420119	0.00777724	0.00123407	0.904689	0.680161	0.830773	0.330121	0.295378
ALDH6A1_ENSG00000119711.12	turquoise	61.1773	40.643	20.5344	20.1086	-0.409714	0.00780882	0.445846	0.249127	0.240227	0.730073	0.0860235	0.0196244	0.119517	0.503844	0.711262	-0.262447	-0.277854	0.059466	-0.140761	0.139341	0.00348367	0.116243	0.130309	6.06675e-08	0.592804	0.903071	0.456703	0.000783939	1.8676e-07	0.0973759	0.0785892	0.711889	0.380041	0.384914
ALDH7A1_ENSG00000164904.15	red	30.2636	17.3965	12.8672	4.52933	-0.262046	0.0979062	0.485136	0.680328	0.0694285	0.578525	0.399548	0.153728	0.331743	0.842684	0.499524	-0.421884	-0.28163	0.138343	0.347833	0.440046	0.00130518	9.91433e-07	0.666227	7.43362e-05	0.00965285	0.337248	0.0340973	4.86504e-12	0.000884138	0.00600713	0.0744485	0.388361	0.0258514	0.00398904
ALDH9A1_ENSG00000143149.12	turquoise	100.628	60.8247	39.8034	21.0213	-0.509026	0.000677189	0.695587	0.521953	0.398625	0.808493	0.438852	0.210116	0.319797	0.724371	0.741101	-0.220415	-0.200939	0.153367	-0.135502	0.329089	4.46546e-07	0.000465193	0.00983738	1.62471e-10	0.00410061	0.187313	0.0415251	8.61332e-08	3.00295e-08	0.166114	0.207762	0.338398	0.398274	0.0356452
ALDOA_ENSG00000149925.16	red	5.75451	2.64928	3.10524	-0.455958	-0.0449415	0.780239	0.380615	0.400588	-0.247037	-0.0250885	0.372363	0.189999	0.644321	0.603927	0.30974	-0.210465	-0.228999	-0.178357	0.36401	0.476491	0.0140908	0.00944841	0.119439	0.876268	0.0165083	0.23411	5.47044e-06	2.90722e-05	0.0487545	0.186566	0.149816	0.26455	0.0193035	0.00163618
ALDOB_ENSG00000136872.17	yellow	82.0344	75.4765	6.55794	68.9185	-0.671644	1.52909e-06	0.354205	-0.0635902	-0.0864853	0.34389	0.184708	0.121058	0.499897	0.536037	0.920171	-0.410868	-0.502602	-0.193815	-0.485278	0.0535237	0.0230805	0.692855	0.590812	0.0277006	0.247634	0.450875	0.000875078	0.000303679	1.79941e-17	0.00762009	0.000811669	0.224674	0.00130027	0.739618
ALDOC_ENSG00000109107.13	yellow	37.4997	29.2785	8.22121	21.0573	-0.667873	1.83744e-06	0.370006	-0.0443149	-0.124201	0.175484	0.348679	0.210688	0.651111	0.57516	0.815109	-0.334077	-0.444951	-0.228286	-0.416678	0.0862394	0.0172601	0.783229	0.439118	0.272448	0.025468	0.186089	4.03267e-06	8.36974e-05	8.72299e-11	0.0327822	0.00355779	0.151124	0.00672827	0.591872
ALG1_ENSG00000033011.11	red	14.0384	7.16114	6.87725	0.283898	-0.0233544	0.884761	0.611854	0.739566	0.0511667	0.29535	0.534959	0.326504	0.533305	0.767588	0.342772	-0.206635	-0.109084	0.118547	0.184147	0.661473	2.13294e-05	3.31868e-08	0.75071	0.0608286	0.000313963	0.0372081	0.000330355	4.75716e-09	0.0282441	0.194896	0.497196	0.460391	0.249099	2.49505e-06
ALG10_ENSG00000139133.6	blue	30.1356	24.1408	5.99479	18.146	-0.0595849	0.711338	0.456231	0.248245	0.78435	0.600854	0.228085	0.354833	-0.148491	-0.00103802	0.0876106	0.446	0.278698	0.168583	0.00526315	0.0856723	0.00271743	0.117584	1.30219e-09	3.27076e-05	0.151493	0.0228214	0.354158	0.994861	0.585972	0.00347108	0.0776477	0.292047	0.973947	0.59432
ALG10B_ENSG00000175548.8	blue	16.0206	11.8565	4.16415	7.69233	-0.203487	0.201934	0.415041	0.139812	0.696232	0.561622	0.203648	0.359466	-0.0567798	0.0391828	0.242837	0.2988	0.125862	0.147655	-0.156807	0.0533488	0.00696982	0.383293	4.31278e-07	0.000133146	0.20157	0.0209835	0.724381	0.80783	0.126059	0.0577362	0.432974	0.356905	0.327542	0.74044
ALG11_ENSG00000253710.2	turquoise	191.428	103.092	88.3357	14.7566	-0.0637999	0.691892	0.513188	0.381609	0.820647	0.858024	0.194729	0.32124	-0.162041	0.194433	0.250677	0.313477	0.226264	0.322714	0.0916269	0.130446	0.000601046	0.0138209	5.08361e-11	7.60461e-13	0.222451	0.0405634	0.311447	0.22317	0.113916	0.0459579	0.154876	0.0396003	0.568844	0.416269
ALG12_ENSG00000182858.13	red	7.90467	1.53002	6.37465	-4.84462	-0.212457	0.182336	0.729673	0.520079	0.323875	0.561046	0.448823	0.44245	0.493541	0.658681	0.618433	-0.117747	-0.0685602	0.0721734	0.0820196	0.541017	6.21962e-08	0.000491677	0.0388546	0.00013574	0.00324677	0.00377229	0.00104174	2.84483e-06	1.63897e-05	0.463442	0.670162	0.653843	0.610191	0.000259988
ALG13_ENSG00000101901.10	turquoise	19.0458	14.4823	4.56352	9.9188	-0.12715	0.428243	0.544666	0.478055	0.561239	0.751872	0.398544	0.420528	0.089719	0.490536	0.397574	0.11566	0.173241	0.386181	0.168346	0.473495	0.000231664	0.00157131	0.000134868	1.45933e-08	0.00985371	0.00618814	0.576952	0.0011299	0.010051	0.471462	0.278722	0.0126353	0.292737	0.00176708
ALG14_ENSG00000172339.9	red	4.52668	3.51493	1.01175	2.50318	-0.110046	0.493388	0.316308	0.526749	0.0226693	0.407558	0.39462	0.129572	0.266969	0.721357	0.367344	-0.358342	-0.249094	0.173454	0.175486	0.31713	0.0439275	0.000403151	0.88812	0.00817221	0.0106733	0.419424	0.0915364	1.03303e-07	0.0181436	0.0214176	0.116293	0.278122	0.272442	0.0433514
ALG2_ENSG00000119523.9	turquoise	49.3469	34.0033	15.3436	18.6597	0.161242	0.313871	0.573944	0.679707	0.617382	0.756834	0.141059	0.175367	-0.155134	0.297336	0.0900876	0.166533	0.593458	0.353116	0.273485	0.487517	8.73338e-05	1.02311e-06	1.71008e-05	1.03373e-08	0.379022	0.272773	0.332794	0.0590324	0.575381	0.298042	4.32197e-05	0.0235355	0.0836023	0.00122512
ALG3_ENSG00000214160.9	green	16.5333	11.7812	4.7521	7.02915	-0.186583	0.242782	0.604253	0.386854	0.0457878	0.0586785	0.613196	0.54171	0.794814	0.633458	0.473696	-0.00300258	-0.210793	-0.20453	-0.0375796	0.526784	2.87091e-05	0.0124685	0.776205	0.715544	2.0223e-05	0.000254386	5.46545e-10	8.77598e-06	0.00175799	0.985135	0.185864	0.199584	0.815554	0.000402728
ALG5_ENSG00000120697.8	purple	2.97053	1.05254	1.918	-0.865461	0.271423	0.0860518	0.365817	0.664344	0.0882003	0.295382	0.420888	0.136869	0.216396	0.578591	0.0884278	-0.145294	0.215052	0.213761	0.343638	0.591176	0.0186672	2.17704e-06	0.583443	0.0607993	0.00613964	0.393485	0.17417	7.41643e-05	0.582468	0.364732	0.176925	0.179601	0.0278222	4.70367e-05
ALG6_ENSG00000088035.15	turquoise	31.8796	17.6502	14.2294	3.42078	-0.22242	0.162198	0.522877	0.397312	0.695343	0.731178	0.274116	0.354491	0.0139977	0.270999	0.326605	0.217976	0.117165	0.289294	-0.00579298	0.233853	0.000452624	0.0101051	4.52453e-07	5.66287e-08	0.0828629	0.0229623	0.930782	0.0865636	0.037146	0.170971	0.465671	0.0665728	0.971325	0.141135
ALG8_ENSG00000159063.12	red	4.00668	2.01246	1.99421	0.0182469	0.00481301	0.976174	0.422014	0.592703	0.059785	0.0749491	0.624497	0.432381	0.495453	0.609503	0.182123	-0.0686715	-0.0843921	0.0923057	0.127437	0.500089	0.00599003	4.44503e-05	0.710411	0.641414	1.27879e-05	0.00475409	0.000988852	2.34017e-05	0.254431	0.669658	0.599862	0.565972	0.427192	0.000870422
ALG9_ENSG00000086848.14	green	3.8013	1.97712	1.82418	0.152936	-0.351256	0.0243302	0.456046	0.216429	-0.0118897	0.10994	0.502301	0.357897	0.667791	0.580778	0.549699	-0.150211	-0.236066	-0.0737238	-0.197431	0.330967	0.00272966	0.174103	0.941186	0.493806	0.000818508	0.0215917	1.84476e-06	6.86123e-05	0.000197156	0.348549	0.137303	0.646889	0.215974	0.0345444
ALKBH1_ENSG00000100601.9	yellow	31.1724	10.8738	20.2986	-9.42474	-0.594513	4.15531e-05	0.633827	0.347484	0.390009	0.678913	0.384636	0.22183	0.274912	0.554754	0.716686	-0.209529	-0.212477	-0.00846859	-0.257628	0.213629	8.6389e-06	0.0260107	0.0117103	1.06501e-06	0.0130258	0.163344	0.0819374	0.000167229	1.3629e-07	0.188578	0.182293	0.958091	0.103909	0.179877
ALKBH2_ENSG00000189046.10	greenyellow	5.25484	1.39151	3.86333	-2.47182	0.0569498	0.723589	0.604643	0.641547	0.50592	0.295092	0.746372	0.573411	0.366358	0.402312	0.0724711	0.332796	0.169824	0.00743681	0.105827	0.570634	2.82801e-05	6.18301e-06	0.000739487	0.061065	2.11898e-08	8.89729e-05	0.0184801	0.00911795	0.652506	0.0334988	0.288457	0.963193	0.510204	9.79705e-05
ALKBH3_ENSG00000166199.12	red	5.12821	3.22639	1.90182	1.32457	-0.141993	0.375844	0.44701	0.596333	0.0923406	0.237643	0.66006	0.341249	0.498637	0.704454	0.311418	-0.173257	-0.188666	0.034308	0.108706	0.49371	0.0033893	3.88146e-05	0.565824	0.13462	2.66673e-06	0.0289992	0.000906091	2.74596e-07	0.047482	0.278676	0.237469	0.831368	0.498696	0.00103696
ALKBH4_ENSG00000160993.3	magenta	8.66877	2.6215	6.04727	-3.42576	-0.211113	0.185182	0.758408	0.397741	0.518772	0.395371	0.528159	0.714266	0.509014	0.404782	0.438857	0.263752	0.261665	-0.175841	-0.0357581	0.560838	9.25031e-09	0.0100168	0.000510942	0.0105121	0.000386386	1.56996e-07	0.000677409	0.00866148	0.00410018	0.0956621	0.0984131	0.27146	0.82435	0.00013669
ALKBH5_ENSG00000091542.8	magenta	28.5942	8.20922	20.385	-12.1758	-0.41793	0.00654837	0.859555	0.487437	0.548291	0.640925	0.570723	0.46084	0.493322	0.555189	0.638751	0.138836	-0.0311738	-0.0354972	-0.195178	0.355976	6.24459e-13	0.00122773	0.000206307	6.3541e-06	9.76691e-05	0.0024277	0.00104794	0.000164857	6.98659e-06	0.386657	0.84658	0.825611	0.221366	0.0223559
ALKBH6_ENSG00000239382.10	pink	4.22516	2.26573	1.95943	0.306302	0.0507233	0.752803	0.410011	0.226065	0.414478	0.00762149	0.478234	0.716421	0.31889	0.0956374	-0.00879174	0.456359	0.0453936	-0.122932	0.229403	0.341953	0.0077598	0.15525	0.00705465	0.96228	0.001564	1.38426e-07	0.0421394	0.551973	0.956493	0.00270896	0.778083	0.443844	0.149079	0.028648
ALKBH7_ENSG00000125652.7	green	76.406	65.5599	10.8461	54.7138	-0.500801	0.000853404	0.170833	-0.161814	-0.334137	-0.247995	0.489206	0.313551	0.884705	0.486944	0.564498	-0.274444	-0.528493	-0.341552	-0.296602	0.115448	0.28556	0.312134	0.032749	0.117966	0.00117102	0.045904	1.68441e-14	0.00124398	0.000120845	0.0824809	0.000382501	0.0288474	0.0596909	0.47228
ALKBH8_ENSG00000137760.14	blue	108	50.8547	57.1449	-6.29023	-0.138289	0.388548	0.485697	0.411729	0.775907	0.79949	0.20206	0.145306	-0.216784	0.125092	0.130468	0.393304	0.269408	0.334529	0.0534279	0.135874	0.00128591	0.00748173	2.53585e-09	3.64812e-10	0.205184	0.364692	0.17338	0.435818	0.416188	0.010961	0.0885006	0.0325325	0.740068	0.396967
ALMS1_ENSG00000116127.17	magenta	4.22362	1.1367	3.08692	-1.95023	-0.434298	0.00455172	0.677673	0.389019	0.281424	0.363715	0.658647	0.415641	0.590802	0.569407	0.554561	-0.101501	-0.121378	-0.0229386	-0.0941771	0.46694	1.13359e-06	0.011944	0.0746695	0.0194089	2.84932e-06	0.00688043	4.76903e-05	0.000102202	0.000168293	0.527742	0.449671	0.8868	0.558089	0.00208619
ALOX12_ENSG00000108839.11	blue	22.9603	17.1848	5.77552	11.4093	0.00493334	0.975579	0.270653	-0.0228787	0.690145	0.197031	0.212269	0.527497	-0.0733757	-0.263467	-0.119054	0.700879	0.356563	-0.0363861	-0.0428234	-0.0655227	0.0869812	0.887093	5.96759e-07	0.216926	0.182731	0.000394178	0.648448	0.0960337	0.45846	3.34769e-07	0.0221201	0.821315	0.790358	0.683998
ALOX15_ENSG00000161905.12	salmon	2.03324	1.477	0.556246	0.92075	0.211844	0.18363	0.0899647	0.173009	0.156125	0.27905	0.0187097	-0.136117	-0.194834	0.0732829	-0.0421954	-0.0350717	0.181155	0.857162	0.102785	0.368656	0.575905	0.279377	0.329676	0.0772588	0.907569	0.396114	0.222198	0.648864	0.793365	0.82767	0.257007	8.48819e-13	0.522506	0.0177036
ALOX15B_ENSG00000179593.15	brown	12.6197	11.446	1.17379	10.2722	0.515318	0.000565127	0.00245873	0.167	0.315621	-0.0409255	-0.0231684	0.180908	-0.287052	-0.311759	-0.547022	0.479285	0.730448	0.175377	0.339566	0.222651	0.987827	0.296668	0.0444134	0.799454	0.885673	0.257667	0.0688047	0.0472272	0.000214887	0.00152189	5.92698e-08	0.272747	0.0298528	0.16175
ALOX5_ENSG00000012779.10	blue	116.471	55.9268	60.5446	-4.61781	0.19443	0.223177	0.342142	0.103405	0.75635	0.13275	0.290715	0.553932	-0.0748816	-0.320986	-0.28867	0.890399	0.623354	-0.0141011	-0.0830206	0.110474	0.0285545	0.519987	1.06945e-08	0.40801	0.0651882	0.0001718	0.641715	0.0407316	0.0671879	6.61455e-15	1.34056e-05	0.930272	0.605824	0.491698
ALOX5AP_ENSG00000132965.9	brown	24.2924	15.5486	8.74383	6.80478	0.29519	0.0609746	0.109737	0.0520028	0.524451	0.0525035	0.12941	0.167735	-0.279414	-0.38615	-0.444347	0.620516	0.761006	0.393734	-0.102776	0.153002	0.494608	0.74677	0.00043189	0.744413	0.42001	0.294517	0.0768573	0.0126431	0.00360861	1.5059e-05	7.68613e-09	0.0108662	0.522542	0.33956
ALPI_ENSG00000163295.4	yellow	19.1085	16.7631	2.34541	14.4177	-0.62532	1.23593e-05	0.270986	-0.217317	-0.156978	0.0678732	0.0764218	0.139462	0.504433	0.312661	0.752705	-0.303173	-0.518153	-0.293895	-0.4919	-0.0689674	0.086579	0.172301	0.327006	0.673282	0.634858	0.384497	0.000771103	0.0465569	1.37801e-08	0.053999	0.000520299	0.0621707	0.00108908	0.668316
ALPK1_ENSG00000073331.17	brown	30.425	16.2153	14.2097	2.00557	0.356683	0.0220719	0.279935	0.362548	0.679157	0.376267	0.128027	0.453	-0.249385	-0.10082	-0.256448	0.55909	0.773054	0.218625	0.167906	0.302146	0.0762859	0.0198311	1.052e-06	0.0153243	0.425036	0.00293819	0.115854	0.530529	0.105558	0.000144903	3.15579e-09	0.169668	0.294018	0.0548594
ALPK2_ENSG00000198796.6	brown	49.1083	16.4811	32.6272	-16.1462	0.114825	0.474687	0.416961	0.298491	0.746942	0.313487	0.202023	0.381967	-0.169534	-0.218535	-0.252633	0.5376	0.676158	0.066295	-0.00455564	0.192265	0.00668723	0.0580083	2.03945e-08	0.0459505	0.205268	0.0137247	0.289295	0.169849	0.11103	0.000289304	1.22294e-06	0.68047	0.977448	0.228473
ALPL_ENSG00000162551.13	brown	112.045	109.774	2.27156	107.502	0.484565	0.00132504	-0.213523	-0.106499	0.125383	-0.206225	-0.272559	-0.00856743	-0.393027	-0.496859	-0.575966	0.424685	0.883857	0.0309959	0.112493	0.0249941	0.180098	0.507506	0.43474	0.195803	0.0846956	0.957602	0.0110223	0.000951502	8.1362e-05	0.00564767	1.92792e-14	0.847446	0.483767	0.876731
ALS2_ENSG00000003393.14	turquoise	75.7779	70.5265	5.25142	65.275	-0.20733	0.193363	0.449775	0.348086	0.474541	0.856138	0.0264431	0.0804804	-0.074194	0.368589	0.4916	-0.0310018	0.134575	0.439917	-0.0816839	0.270331	0.00317409	0.0257363	0.00172037	9.66352e-13	0.869644	0.616933	0.644786	0.0177259	0.00109795	0.847417	0.401539	0.00400091	0.611659	0.0873732
ALS2CL_ENSG00000178038.16	pink	2.20191	1.23275	0.969159	0.263595	0.137418	0.391572	0.335015	0.327494	0.34973	0.169112	0.528675	0.653137	0.264497	0.309345	0.0379197	0.183837	0.0714775	0.350411	0.485694	0.572539	0.0322653	0.0366034	0.0249988	0.290514	0.000380402	3.67668e-06	0.0946939	0.0490573	0.813914	0.249909	0.656975	0.0246989	0.00128602	9.17117e-05
ALS2CR12_ENSG00000155749.12	blue	0.270196	0.233083	0.0371128	0.19597	-0.0686342	0.669827	0.0778814	0.0447299	0.353897	0.244045	0.0490839	0.33846	-0.100048	-0.000776946	0.0554302	0.20971	-0.0590888	0.146006	0.032841	-0.0262831	0.628387	0.781248	0.0232083	0.124127	0.760553	0.030425	0.533695	0.996153	0.730685	0.188187	0.713639	0.362361	0.838481	0.870426
ALYREF_ENSG00000183684.7	purple	15.1312	6.31135	8.81983	-2.50848	0.133092	0.406792	0.723734	0.834228	0.406665	0.370745	0.610834	0.485421	0.423737	0.553779	0.134612	0.219701	0.106661	-0.0383411	0.260253	0.60053	8.95202e-08	1.2463e-11	0.00832706	0.0170215	2.22071e-05	0.00129536	0.00576718	0.000172662	0.401408	0.167525	0.506856	0.811883	0.100309	3.31143e-05
AMACR_ENSG00000242110.7	turquoise	14.99	11.4493	3.54063	7.90868	-0.168687	0.291746	0.347646	0.460398	0.14623	0.636106	0.187972	-0.0538816	0.0823171	0.605112	0.421449	-0.354309	-0.240332	0.168672	0.360764	0.236696	0.0259367	0.00245426	0.361616	7.83414e-06	0.23923	0.737939	0.608892	2.77712e-05	0.00606466	0.0230376	0.130136	0.291789	0.0204916	0.136228
AMBRA1_ENSG00000110497.14	turquoise	10.9722	6.61228	4.3599	2.25238	-0.215717	0.175559	0.7019	0.401658	0.535842	0.642907	0.241954	0.334307	0.210593	0.32875	0.451862	0.1199	0.080588	-0.0375187	0.0539035	0.444035	3.16436e-07	0.00924219	0.000305524	5.82365e-06	0.127484	0.0326547	0.186292	0.0358471	0.0030196	0.455251	0.616461	0.815847	0.737836	0.00363514
AMD1_ENSG00000123505.14	turquoise	88.0599	58.1601	29.8997	28.2604	0.271145	0.0863866	0.408972	0.587607	0.696276	0.795722	0.137562	0.109975	-0.346354	0.190718	-0.0378266	0.28892	0.423377	0.459956	0.392189	0.289056	0.00793234	5.36235e-05	4.3025e-07	5.05699e-10	0.391073	0.493666	0.0265326	0.232311	0.814362	0.066941	0.00581315	0.00248105	0.0112098	0.0668068
AMDHD1_ENSG00000139344.7	blue	1.29095	0.701211	0.589743	0.111468	0.0823225	0.608868	0.363404	0.191344	0.493468	0.198547	0.425867	0.600773	0.222737	0.0953993	0.0318312	0.452645	0.158274	-0.0701928	0.133757	0.241323	0.0195208	0.230753	0.0010438	0.213338	0.00550162	3.28092e-05	0.161585	0.552968	0.843385	0.00296335	0.32298	0.66277	0.404432	0.128511
AMDHD2_ENSG00000162066.14	green	25.5799	13.3469	12.233	1.11392	-0.546652	0.000217445	0.511896	-0.0329556	0.182051	0.0189887	0.545771	0.740507	0.788554	0.380382	0.616984	0.0378673	-0.201964	-0.323982	-0.365554	0.249117	0.000623826	0.837925	0.25462	0.906197	0.00022365	3.12171e-08	9.24165e-10	0.0141545	1.73779e-05	0.814166	0.205403	0.0387861	0.0187586	0.116258
AMER1_ENSG00000184675.9	turquoise	137.945	89.8998	48.0454	41.8545	-0.176273	0.270264	0.710589	0.60717	0.7783	0.873714	0.367472	0.384835	0.0474965	0.401674	0.341003	0.188878	0.235894	0.222251	0.0618508	0.32704	1.94106e-07	2.5638e-05	2.10548e-09	8.97817e-14	0.0181	0.0129749	0.76808	0.00923906	0.0291228	0.236931	0.1376	0.162524	0.700861	0.0368798
AMFR_ENSG00000159461.14	yellow	10.6783	4.17386	6.50443	-2.33056	-0.551002	0.000189012	0.703366	0.200751	0.463591	0.508836	0.465043	0.446522	0.461122	0.402759	0.676694	-0.0109858	-0.178867	-0.117163	-0.300518	0.240666	2.91753e-07	0.208196	0.00226806	0.000680859	0.00218753	0.00342865	0.0024109	0.00903377	1.19061e-06	0.94565	0.263164	0.46568	0.0562444	0.129586
AMICA1_ENSG00000160593.17	black	13.0955	10.7249	2.37063	8.35428	0.38387	0.0132234	0.14824	0.120395	0.374375	-0.0830726	0.335592	0.322967	0.0312293	-0.159961	-0.368623	0.802863	0.545649	0.383341	0.0106013	0.328405	0.354981	0.453377	0.0158888	0.605597	0.031951	0.0394365	0.84631	0.317783	0.0177145	2.70743e-10	0.000224526	0.013361	0.94755	0.0360534
AMIGO1_ENSG00000181754.6	blue	5.36853	3.29947	2.06906	1.23041	-0.240219	0.130322	0.579239	0.226868	0.635091	0.51445	0.353023	0.437457	0.180153	0.166001	0.353886	0.239082	0.00293228	0.0445559	-0.19375	0.177174	7.24778e-05	0.153748	8.18351e-06	0.000579518	0.0235747	0.00423443	0.259692	0.29961	0.0232131	0.132207	0.985483	0.782079	0.22483	0.267786
AMIGO2_ENSG00000139211.6	blue	110.406	93.6417	16.7644	76.8773	-0.0572745	0.722075	0.555691	0.301475	0.878101	0.45941	0.357558	0.5343	-0.0768113	-0.105026	-0.0360874	0.544176	0.468223	0.0335869	-0.0207274	0.177112	0.000162159	0.0554271	4.69354e-14	0.00251454	0.0217247	0.000320411	0.633128	0.51343	0.822758	0.000235303	0.00202	0.834863	0.897651	0.267954
AMMECR1_ENSG00000101935.9	turquoise	10.0981	7.54749	2.55065	4.99684	-0.12266	0.444861	0.345615	0.39824	0.5204	0.67257	0.0680802	0.041336	-0.230805	0.166521	0.14343	0.216795	0.0496883	0.27723	0.115836	-0.0380818	0.0268786	0.00991514	0.000487044	1.46106e-06	0.672342	0.797485	0.146541	0.298077	0.370981	0.173358	0.757693	0.0792896	0.470781	0.813132
AMMECR1L_ENSG00000144233.9	blue	205.582	83.2521	122.33	-39.0776	-0.0113581	0.943811	0.701274	0.573318	0.843102	0.885793	0.311077	0.415766	-0.0508799	0.310701	0.275018	0.310824	0.447724	0.303182	0.180503	0.417373	3.27569e-07	8.9261e-05	4.63732e-12	1.41441e-14	0.0477387	0.00686194	0.752063	0.0480221	0.0818148	0.0479293	0.00333257	0.0539918	0.258752	0.00662776
AMN_ENSG00000166126.10	green	38.6303	21.7697	16.8606	4.90919	-0.589612	4.98255e-05	0.115836	-0.344901	-0.302529	-0.157186	0.238091	0.24994	0.729453	0.327104	0.69324	-0.299444	-0.591825	-0.361972	-0.443922	-0.0281566	0.470783	0.0272159	0.0545372	0.326358	0.133866	0.115018	6.30527e-08	0.0368406	5.06442e-07	0.0571731	4.59214e-05	0.0200426	0.00364473	0.861277
AMN1_ENSG00000151743.10	blue	1.60745	0.53802	1.06943	-0.531409	-0.124009	0.439832	0.506297	0.349035	0.488506	0.50185	0.498629	0.47865	0.338332	0.48602	0.371484	0.142622	-0.0295047	0.114151	0.0481074	0.20682	0.000731675	0.0253086	0.0011932	0.000828859	0.000906279	0.0015472	0.0304919	0.00127493	0.0167854	0.373712	0.854704	0.477304	0.765181	0.194486
AMOT_ENSG00000126016.13	turquoise	42.9688	35.3592	7.60961	27.7496	-0.403644	0.00886928	0.486633	0.41132	0.298545	0.768478	0.0925572	0.0265032	0.0576238	0.502066	0.602883	-0.230309	-0.20232	0.132561	-0.0315481	0.155521	0.00125433	0.00754712	0.0579609	4.45326e-09	0.564909	0.86935	0.720448	0.000823888	3.02643e-05	0.147436	0.204589	0.408684	0.844761	0.331575
AMOTL1_ENSG00000166025.17	brown	44.8865	33.8847	11.0018	22.8829	0.385113	0.0129041	0.211344	0.286889	0.533863	0.394359	0.0200445	0.031354	-0.37504	-0.156939	-0.310186	0.387524	0.805447	0.677784	0.144558	0.387606	0.184689	0.0689696	0.000324749	0.0107299	0.901006	0.845704	0.0156885	0.327129	0.0484135	0.012304	2.14611e-10	1.12731e-06	0.367191	0.0122841
AMOTL2_ENSG00000114019.14	turquoise	1.70522	1.19472	0.510499	0.684224	-0.116941	0.466531	0.413845	0.224737	0.357975	0.519489	-0.00898243	0.0868027	-0.00975985	0.148123	0.309167	0.0235843	0.296347	0.135662	-0.079064	0.35206	0.00715106	0.157755	0.0215611	0.000500296	0.955551	0.589445	0.951708	0.355365	0.049195	0.883635	0.0599213	0.397712	0.623164	0.0239843
AMPD1_ENSG00000116748.19	grey	0.0287522	0.0222621	0.00649008	0.015772	0.0414324	0.797022	-0.159348	-0.0284894	-0.157967	0.0686595	-0.0693807	-0.242236	-0.144188	0.110866	-0.0144028	-0.187908	-0.00767411	0.352454	0.27662	0.177729	0.319664	0.859653	0.323929	0.669712	0.666443	0.127027	0.368432	0.490152	0.928784	0.239394	0.96202	0.023816	0.0799798	0.266264
AMPD2_ENSG00000116337.15	black	60.1398	46.3212	13.8185	32.5027	0.192329	0.228316	0.200021	-0.0416256	0.524403	0.00641823	0.222092	0.527814	0.0305893	-0.263673	-0.201637	0.927264	0.448021	-0.0221126	-0.078965	0.0773961	0.20989	0.796096	0.000432514	0.968232	0.162835	0.000390432	0.849424	0.0957646	0.206154	3.12696e-18	0.00330921	0.890851	0.623601	0.630535
AMPD3_ENSG00000133805.15	brown	72.3884	33.8858	38.5026	-4.61679	0.107585	0.50316	0.336865	0.120265	0.756312	0.318248	0.103304	0.359836	-0.241368	-0.318762	-0.234229	0.662203	0.785992	0.0608877	-0.0161887	0.110582	0.0312662	0.453867	1.07228e-08	0.0425781	0.520396	0.0208425	0.128437	0.0422264	0.140479	2.4104e-06	1.13999e-09	0.705307	0.91998	0.491271
AMT_ENSG00000145020.14	yellow	31.8034	16.8196	14.9838	1.83581	-0.561107	0.000135465	0.591255	0.20427	0.239687	0.337173	0.609285	0.710856	0.718445	0.661004	0.783902	-0.104617	-0.346358	-0.213824	-0.168715	0.364033	4.68989e-05	0.200167	0.131201	0.0311021	2.36031e-05	1.91154e-07	1.22858e-07	2.55079e-06	1.35009e-09	0.51508	0.0265306	0.179471	0.291665	0.0192952
AMY2B_ENSG00000240038.6	pink	13.4253	9.25845	4.16687	5.09157	-0.265372	0.093566	0.413527	0.0841894	0.378452	0.194891	0.561581	0.804806	0.480365	0.338354	0.442458	0.241217	-0.0758113	-0.0590433	-0.0761029	0.340205	0.00719992	0.600741	0.0146935	0.22206	0.00013333	2.27432e-10	0.00147965	0.0304805	0.00377155	0.128685	0.637572	0.71385	0.636275	0.0295261
AMZ2_ENSG00000196704.11	magenta	36.4405	4.04485	32.3957	-28.3508	-0.144315	0.368005	0.782631	0.637461	0.728492	0.669247	0.7159	0.570855	0.287512	0.508331	0.331334	0.295323	0.293512	0.327185	0.0551323	0.643337	1.49497e-09	7.38877e-06	6.69195e-08	1.71897e-06	1.42717e-07	9.72252e-05	0.0683429	0.000690708	0.0343323	0.0608532	0.0625284	0.0367911	0.732078	5.71408e-06
ANAPC1_ENSG00000153107.11	blue	171.717	108.862	62.8552	46.0068	-0.0799333	0.619337	0.643858	0.503105	0.892236	0.799113	0.368508	0.421603	-0.0380034	0.208725	0.192171	0.425807	0.22978	0.203171	0.0859453	0.254628	5.58392e-06	0.000800323	4.83897e-15	3.77046e-10	0.0177526	0.00604424	0.81351	0.190317	0.228706	0.00550889	0.148395	0.202651	0.593141	0.108142
ANAPC10_ENSG00000164162.12	blue	5.47458	2.3565	3.11808	-0.761584	0.182922	0.252316	0.404271	0.476627	0.579219	0.509381	0.284119	0.176063	-0.117803	0.136169	-0.106508	0.414507	0.516966	0.307013	0.315926	0.294282	0.00875427	0.00163042	7.25292e-05	0.000670358	0.0718143	0.270846	0.46323	0.395932	0.507468	0.00705028	0.000538667	0.0508799	0.0441973	0.0618111
ANAPC11_ENSG00000141552.17	green	47.2348	41.3972	5.83752	35.5597	-0.315341	0.0446126	0.317968	0.120835	-0.248184	-0.204673	0.578348	0.353075	0.884386	0.562386	0.417143	-0.219509	-0.384851	-0.328396	-0.109337	0.288396	0.0427709	0.451715	0.117676	0.199263	7.48038e-05	0.0235529	1.77251e-14	0.000129771	0.00666093	0.167907	0.0129709	0.036059	0.496191	0.0674603
ANAPC13_ENSG00000129055.12	turquoise	18.7644	11.866	6.89839	4.96763	-0.255956	0.106252	0.633193	0.550322	0.529064	0.692012	0.519401	0.336078	0.19845	0.560527	0.476486	0.0791741	0.0899117	0.402093	-0.187082	0.435802	8.87577e-06	0.000193222	0.000375953	5.4064e-07	0.000501592	0.031688	0.213566	0.000138121	0.00163639	0.622679	0.57613	0.00915934	0.241503	0.00439821
ANAPC15_ENSG00000110200.8	green	42.9049	30.7658	12.1392	18.6266	-0.235383	0.138479	0.402683	0.332578	-0.121541	-0.0842459	0.717248	0.464684	0.867837	0.687059	0.394592	-0.0918411	-0.413004	-0.187641	0.0608167	0.405119	0.00904814	0.0336221	0.449059	0.600496	1.31858e-07	0.00220721	2.06321e-13	7.01501e-07	0.0106793	0.567937	0.00728102	0.240073	0.705636	0.00860091
ANAPC16_ENSG00000166295.8	greenyellow	53.3485	6.05912	47.2893	-41.2302	-0.450934	0.00308745	0.793212	0.566245	0.558948	0.682219	0.819152	0.581277	0.546176	0.751714	0.638501	0.0311094	-0.134508	0.135631	-0.0159532	0.485362	6.26256e-10	0.000113885	0.000145587	9.00421e-07	5.89196e-11	6.74018e-05	0.000220781	1.47523e-08	7.06298e-06	0.846894	0.401776	0.39782	0.92114	0.00129737
ANAPC2_ENSG00000176248.8	pink	60.6253	26.342	34.2832	-7.9412	-0.00796213	0.960595	0.530374	0.177305	0.645224	0.130868	0.543392	0.882467	0.380355	0.0591518	0.0911674	0.691713	0.186822	-0.205939	-0.0136022	0.241752	0.000361302	0.267425	5.25532e-06	0.414749	0.000241222	2.40047e-14	0.0141621	0.713347	0.570792	5.49287e-07	0.24217	0.196436	0.932733	0.127812
ANAPC4_ENSG00000053900.10	blue	68.766	58.0891	10.6769	47.4123	-0.0459372	0.775494	0.518371	0.352982	0.827816	0.516306	0.462184	0.730111	0.0653122	0.145973	0.134832	0.496844	0.261835	0.143597	0.0246714	0.234057	0.000516974	0.0235923	2.4576e-11	0.000549116	0.00234852	6.05263e-08	0.684961	0.362469	0.40063	0.000951899	0.0981866	0.37042	0.87831	0.140779
ANAPC5_ENSG00000089053.12	pink	37.4888	14.4916	22.9972	-8.50554	-0.25238	0.111399	0.750473	0.512047	0.569224	0.439935	0.817631	0.855057	0.627128	0.622387	0.488121	0.255652	0.0441785	-0.0238264	-0.0546014	0.508296	1.60592e-08	0.000621119	0.000102846	0.00399924	6.83692e-11	1.10695e-12	1.14635e-05	1.39494e-05	0.00120554	0.106683	0.78388	0.882448	0.734564	0.000691385
ANAPC7_ENSG00000196510.12	blue	25.3062	15.7258	9.58043	6.14538	0.179725	0.260843	0.642636	0.68119	0.75008	0.567959	0.533934	0.634339	0.0808142	0.333845	0.0435509	0.396709	0.378333	0.281144	0.326462	0.556348	5.89386e-06	9.48962e-07	1.64959e-08	0.000107412	0.000324034	8.4515e-06	0.615468	0.0329111	0.786878	0.0102301	0.0147271	0.0749714	0.0372342	0.000158686
ANG_ENSG00000214274.9	yellow	74.3454	37.5209	36.8245	0.696324	-0.536768	0.000296884	0.4748	0.272061	-0.169019	0.284615	0.450367	0.196716	0.749816	0.836393	0.83141	-0.492922	-0.570004	-0.0994814	-0.220601	0.26926	0.00170895	0.0852887	0.290783	0.0712986	0.00312953	0.217677	1.67953e-08	9.84594e-12	1.68544e-11	0.00105938	0.000100124	0.536028	0.165747	0.0886827
ANGEL1_ENSG00000013523.9	blue	56.018	31.6215	24.3965	7.22506	0.154711	0.334128	0.513682	0.535798	0.7989	0.611564	0.247875	0.402668	-0.203641	0.0556657	-0.115658	0.457048	0.713051	0.311699	0.257379	0.416809	0.000592533	0.000305936	3.84128e-10	2.1576e-05	0.11815	0.00905092	0.201586	0.729583	0.471469	0.00266393	1.68457e-07	0.0472715	0.104255	0.0067092
ANGEL2_ENSG00000174606.12	blue	157.753	130.082	27.6707	102.412	-0.0526327	0.743805	0.538811	0.385779	0.919289	0.678311	0.341291	0.488095	-0.101977	0.0483627	0.0789973	0.593583	0.251787	0.144995	0.0192486	0.107381	0.000278591	0.012736	2.21138e-17	1.09785e-06	0.0289782	0.00120638	0.525799	0.76397	0.623458	4.30201e-05	0.11227	0.365729	0.904918	0.503974
ANGPT1_ENSG00000154188.9	brown	38.0991	37.0413	1.05771	35.9836	0.334303	0.0326572	-0.0484601	0.0544647	0.268118	0.172828	-0.183118	-0.059115	-0.368113	-0.237576	-0.328504	0.331579	0.839624	0.417801	0.0707156	0.194387	0.763508	0.735204	0.0900967	0.279888	0.2518	0.713518	0.0178845	0.134734	0.0359946	0.0341914	6.88108e-12	0.00656666	0.660409	0.223282
ANGPT2_ENSG00000091879.13	brown	64.5655	63.7548	0.810729	62.9441	0.495373	0.000991019	-0.162799	0.0174254	0.132862	0.012298	-0.304108	-0.192059	-0.43996	-0.364298	-0.475865	0.30814	0.856007	0.310155	0.141625	0.158479	0.309157	0.913889	0.407613	0.93917	0.0532259	0.228983	0.00399692	0.0192007	0.0016628	0.0499926	9.82421e-13	0.0484371	0.377094	0.322345
ANGPTL1_ENSG00000116194.12	yellow	4.12813	3.26845	0.859682	2.40876	-0.422002	0.00599155	0.245416	0.00817912	0.00424298	0.396526	0.0689768	-0.030236	0.210689	0.376169	0.636321	-0.264309	-0.291691	-0.0189605	-0.306759	0.149835	0.121962	0.959522	0.978996	0.0102683	0.668273	0.851143	0.186087	0.015353	7.76189e-06	0.0949368	0.0642498	0.906335	0.0510817	0.34977
ANGPTL2_ENSG00000136859.9	brown	72.6929	72.1993	0.493512	71.7058	0.501161	0.000844909	-0.225395	-0.0680467	0.0216721	-0.144662	-0.332345	-0.183055	-0.40902	-0.416307	-0.505352	0.282581	0.84619	0.171373	0.0995556	0.0902167	0.156511	0.672494	0.893013	0.366844	0.0337544	0.251966	0.00792431	0.00678231	0.000751423	0.0734332	3.2406e-12	0.284017	0.535722	0.574832
ANGPTL4_ENSG00000167772.11	green	2.77297	1.84416	0.928811	0.915348	-0.507907	0.000699067	0.10701	-0.262648	-0.302816	-0.162739	0.165197	0.128985	0.588157	0.24672	0.513577	-0.270472	-0.284274	-0.261304	-0.334466	0.0673337	0.505459	0.09711	0.0542966	0.309338	0.301989	0.421552	5.25552e-05	0.119929	0.000594336	0.0872013	0.0716531	0.0988955	0.0325669	0.675737
ANGPTL6_ENSG00000130812.10	blue	12.6663	9.2108	3.45551	5.75529	-0.292702	0.0632898	0.658741	0.303792	0.645744	0.385032	0.51832	0.629145	0.293689	0.216038	0.313557	0.198194	0.142616	-0.0748874	-0.189132	0.281902	2.83679e-06	0.0534866	5.13507e-06	0.0129248	0.000517749	1.05349e-05	0.0623626	0.174902	0.0458998	0.21417	0.373733	0.641689	0.236291	0.0741567
ANK1_ENSG00000029534.19	black	2.09504	0.552887	1.54216	-0.989271	0.393144	0.0109964	0.0229889	0.114958	0.401396	0.0681568	-0.11705	-0.0191597	-0.416372	-0.415302	-0.510198	0.56062	0.523631	0.264093	0.172806	-0.0435269	0.886553	0.474173	0.00929237	0.671994	0.466113	0.905356	0.00677287	0.00693084	0.000654917	0.00013769	0.000442577	0.0952182	0.27995	0.786993
ANK2_ENSG00000145362.17	blue	24.3066	11.887	12.4196	-0.532544	-0.124371	0.438486	0.649829	0.405466	0.678222	0.666969	0.324569	0.249175	0.0105513	0.208952	0.244708	0.176097	0.259782	0.36624	0.0334015	0.454855	4.27426e-06	0.00853871	1.10277e-06	1.91946e-06	0.038414	0.116171	0.947797	0.189825	0.123076	0.270751	0.100948	0.0185207	0.835762	0.00280958
ANK3_ENSG00000151150.20	turquoise	68.1001	41.7871	26.313	15.4741	-0.497067	0.000946096	0.396039	0.0805687	0.292724	0.702898	0.0268004	-0.000911154	0.0648167	0.360381	0.716095	-0.178576	-0.269989	-0.000779197	-0.235246	-0.0271141	0.0103704	0.616545	0.0632686	2.99438e-07	0.867898	0.995489	0.687229	0.0206359	1.41101e-07	0.263955	0.0877892	0.996142	0.138715	0.866366
ANKAR_ENSG00000151687.14	blue	1.48818	1.17485	0.313331	0.861515	-0.0215269	0.893725	0.310821	0.289921	0.535742	0.339129	0.451643	0.463792	-0.018378	0.163253	0.0169269	0.151883	0.0985648	0.146968	0.179212	0.20576	0.0479313	0.0659586	0.000306469	0.0300778	0.00303546	0.00225675	0.909201	0.307794	0.916344	0.343146	0.539809	0.35917	0.262232	0.196834
ANKDD1A_ENSG00000166839.16	brown	13.4107	4.84095	8.5697	-3.72876	0.300072	0.0566291	0.339615	0.205124	0.649657	0.200657	0.238068	0.546002	-0.0791555	-0.177986	-0.236591	0.591242	0.602992	0.033829	0.165761	0.261651	0.0298277	0.198252	4.30756e-06	0.208414	0.133905	0.000222007	0.622761	0.265563	0.136406	4.69219e-05	3.01378e-05	0.833689	0.300317	0.0984329
ANKEF1_ENSG00000132623.15	turquoise	137.118	119.179	17.9386	101.241	-0.41354	0.00719792	0.566661	0.448123	0.428385	0.87528	0.181979	0.0703645	0.0810948	0.550374	0.631643	-0.161195	-0.189424	0.127683	-0.0592754	0.149541	0.000112281	0.00330117	0.0052014	7.14185e-14	0.254812	0.661994	0.614238	0.000192898	9.48049e-06	0.314013	0.235554	0.426293	0.712773	0.350728
ANKFY1_ENSG00000185722.16	blue	115.842	78.3273	37.5151	40.8122	0.117726	0.463524	0.489407	0.371354	0.852077	0.682554	0.0954402	0.395908	-0.231206	-0.0346261	0.0059578	0.623332	0.613917	0.244592	0.102758	0.236686	0.00116473	0.0168268	1.60051e-12	8.85171e-07	0.552797	0.010398	0.145822	0.829827	0.97051	1.34176e-05	1.96513e-05	0.12326	0.522616	0.136244
ANKH_ENSG00000154122.12	yellow	92.4409	33.8293	58.6115	-24.7822	-0.57267	9.12958e-05	0.70228	0.360425	0.374858	0.758646	0.327747	0.260231	0.387788	0.632066	0.816707	-0.198057	-0.309592	-0.0485061	-0.114682	0.228903	3.09871e-07	0.0206193	0.015743	9.09535e-09	0.03645	0.100339	0.0122397	9.31178e-06	7.4784e-11	0.214494	0.048868	0.76329	0.475244	0.149991
ANKHD1_ENSG00000131503.20	blue	184.065	116.694	67.3707	49.3237	-0.090116	0.57526	0.671782	0.448157	0.88995	0.801862	0.359566	0.523909	0.0179524	0.239264	0.291872	0.533257	0.269536	0.169414	0.0131214	0.265487	1.51878e-06	0.00329856	7.13368e-15	2.95977e-10	0.0209455	0.000438927	0.911295	0.131904	0.0640768	0.000330847	0.0883439	0.289642	0.935106	0.0934196
ANKHD1-EIF4EBP3_ENSG00000254996.5	magenta	3.75172	0.827011	2.92471	-2.0977	0.156086	0.329799	0.646935	0.617927	0.520532	0.368802	0.530081	0.609245	0.282101	0.399823	0.138017	0.240879	0.133675	0.178106	0.301862	0.573914	4.86894e-06	1.67288e-05	0.00048516	0.0176552	0.000364532	2.36398e-05	0.0739441	0.00959834	0.389491	0.129237	0.404722	0.265235	0.0550987	8.74256e-05
ANKIB1_ENSG00000001629.9	turquoise	132.893	89.5097	43.3829	46.1268	-0.186672	0.242555	0.44896	0.245932	0.733269	0.837166	0.0808429	0.232315	-0.206523	0.128744	0.354527	0.253616	0.0978598	0.26495	-0.0471464	0.0437944	0.00323623	0.121154	4.96579e-08	9.04356e-12	0.615342	0.143845	0.195142	0.422429	0.0229472	0.109599	0.542727	0.0941085	0.769743	0.785715
ANKLE2_ENSG00000176915.14	blue	87.5124	64.1542	23.3583	40.7959	0.053241	0.740946	0.656054	0.424423	0.876874	0.574389	0.416167	0.715927	0.0708191	0.12101	0.100274	0.596438	0.587426	0.111503	0.0980667	0.403833	3.21452e-06	0.00568041	5.64081e-14	8.59852e-05	0.00680278	1.42496e-07	0.659942	0.451058	0.53277	3.86617e-05	5.39777e-05	0.487647	0.54187	0.00883455
ANKMY1_ENSG00000144504.15	blue	53.9585	36.8381	17.1203	19.7178	-0.192542	0.227792	0.660834	0.287323	0.792829	0.498367	0.512731	0.788842	0.237816	0.196272	0.304119	0.463586	0.119478	-0.0514496	0.0606163	0.283806	2.57134e-06	0.0685319	6.46863e-10	0.000912845	0.000609013	9.0242e-10	0.134329	0.218736	0.0532173	0.00226835	0.456849	0.749376	0.706562	0.0721413
ANKMY2_ENSG00000106524.8	turquoise	78.8177	58.1713	20.6465	37.5248	-0.482182	0.0014109	0.498236	0.358789	0.380078	0.80011	0.246342	0.189634	0.13841	0.575567	0.699644	-0.186374	-0.253538	0.134094	-0.0509256	0.162618	0.00091616	0.021244	0.0142383	3.4552e-10	0.120515	0.235026	0.388131	8.25113e-05	3.58245e-07	0.24332	0.109712	0.403238	0.751848	0.309705
ANKRA2_ENSG00000164331.9	blue	105.209	77.781	27.4284	50.3526	-0.201336	0.206846	0.577548	0.332726	0.87777	0.708324	0.379233	0.485773	-0.0610725	0.130261	0.22577	0.386769	0.235885	0.278623	-0.01348	0.223343	7.69507e-05	0.0335381	4.93354e-14	2.20846e-07	0.0144733	0.00128331	0.704454	0.416934	0.155803	0.0124893	0.137614	0.0777316	0.933336	0.160418
ANKRD10_ENSG00000088448.14	blue	35.0185	28.5327	6.48588	22.0468	0.143975	0.369147	0.276312	0.189945	0.763432	0.35812	0.190554	0.564185	-0.181348	-0.160442	-0.156739	0.585515	0.540779	0.154154	0.0530585	0.129978	0.080331	0.234246	6.452e-09	0.0215042	0.23272	0.000122131	0.256492	0.31631	0.327754	5.78633e-05	0.000261942	0.335893	0.741804	0.417957
ANKRD11_ENSG00000167522.14	blue	59.4997	43.104	16.3957	26.7083	-0.0382239	0.812447	0.564701	0.185371	0.810723	0.428496	0.30846	0.61622	0.116019	-0.049777	0.097073	0.779535	0.372395	-0.107691	-0.0397999	0.121035	0.000120016	0.245912	1.32107e-10	0.00518842	0.0497433	1.79201e-05	0.470077	0.757273	0.545992	1.91119e-09	0.0164986	0.502739	0.804861	0.450963
ANKRD12_ENSG00000101745.15	blue	92.9667	71.7311	21.2356	50.4955	0.0193491	0.904424	0.347328	0.163366	0.837	0.59662	0.0654213	0.316359	-0.299604	-0.178895	-0.0259783	0.617791	0.548598	0.149477	-0.057693	-0.0102384	0.0260821	0.307454	9.21048e-12	3.83975e-05	0.684462	0.0438915	0.0570347	0.263088	0.871916	1.6821e-05	0.000204278	0.350934	0.720127	0.949343
ANKRD13A_ENSG00000076513.16	blue	164.951	136.495	28.4556	108.039	0.000826989	0.995906	0.614417	0.445139	0.941632	0.649407	0.439462	0.486473	-0.0787234	0.0718083	0.0325382	0.569565	0.431669	0.17664	0.0544816	0.231449	1.92625e-05	0.0035421	4.87627e-20	4.35657e-06	0.00404322	0.00125969	0.624667	0.655485	0.839951	0.000101647	0.00483128	0.269254	0.735125	0.145387
ANKRD13B_ENSG00000198720.12	pink	0.856073	0.422527	0.433546	-0.0110184	-0.0292041	0.856169	0.356649	0.18806	0.325325	0.0289226	0.364753	0.599818	0.26849	0.090446	0.0224338	0.213456	0.408886	-0.0405471	0.0510751	0.508019	0.0220858	0.239007	0.0379391	0.857541	0.0190395	3.40245e-05	0.0896334	0.573856	0.889275	0.180238	0.00794663	0.801271	0.751142	0.000696857
ANKRD13C_ENSG00000118454.12	turquoise	183.327	120.014	63.3128	56.7016	-0.175229	0.273159	0.534905	0.393299	0.778754	0.880433	0.165733	0.255655	-0.153415	0.203129	0.311384	0.212337	0.182521	0.32163	0.0922805	0.142187	0.000314488	0.0109621	2.03192e-09	3.29128e-14	0.300402	0.106678	0.338243	0.202746	0.0475076	0.182588	0.253375	0.0403069	0.566078	0.375187
ANKRD13D_ENSG00000172932.14	blue	76.6439	43.1304	33.5136	9.61682	0.264445	0.0947612	0.261235	0.049196	0.631116	-0.0102765	0.322234	0.678424	0.0251738	-0.27532	-0.294216	0.86616	0.488016	-0.0107848	0.0604674	0.165515	0.0989878	0.760022	9.69431e-06	0.949154	0.039912	1.09161e-06	0.875851	0.0814673	0.061873	2.59724e-13	0.00120892	0.946643	0.707251	0.301047
ANKRD16_ENSG00000134461.15	blue	6.54662	3.74796	2.79866	0.949297	-0.232826	0.142941	0.64799	0.404712	0.630605	0.509053	0.438983	0.573779	0.223251	0.282579	0.318089	0.154759	0.256625	-0.00156155	0.0124716	0.455415	4.64378e-06	0.00867415	9.90633e-06	0.000676663	0.00408822	8.78376e-05	0.160594	0.073435	0.0426871	0.333978	0.10531	0.992269	0.938313	0.0027717
ANKRD17_ENSG00000132466.17	turquoise	143.32	118.132	25.1886	92.9432	-0.167309	0.295764	0.669313	0.591033	0.67053	0.913306	0.187728	0.271528	-0.00318192	0.425961	0.423606	0.144252	0.205852	0.242032	0.0686076	0.321845	1.71348e-06	4.7285e-05	1.61482e-06	8.44356e-17	0.239852	0.0859267	0.984247	0.00549008	0.00578378	0.368218	0.196629	0.127358	0.669947	0.0401662
ANKRD18A_ENSG00000180071.19	grey	0.0221561	0.00581485	0.0163412	-0.0105264	-0.200863	0.207938	0.00478283	-0.00764412	0.115446	0.155995	-0.0188855	0.0116377	-0.0766588	-0.0199444	0.0868349	-0.0167547	-0.184989	-0.12509	0.0306329	-0.276674	0.976324	0.962168	0.472286	0.330083	0.906704	0.94243	0.633805	0.901498	0.589307	0.917192	0.246904	0.435825	0.849211	0.0799196
ANKRD20A1_ENSG00000260691.5	turquoise	0.785692	0.625614	0.160077	0.465537	-0.168785	0.291461	0.216471	0.137289	0.303411	0.503233	-0.0998896	0.0570674	-0.0838501	0.119345	0.309492	-0.0162673	-0.0854678	0.0233232	0.0610651	-0.0409501	0.174017	0.392021	0.0538015	0.000797465	0.534348	0.72304	0.602215	0.457355	0.0489446	0.919592	0.595204	0.884914	0.704488	0.799336
ANKRD22_ENSG00000152766.5	brown	11.6672	7.30041	4.36683	2.93358	0.66011	2.66047e-06	-0.191588	0.252443	0.114801	-0.108426	-0.113888	-0.00896589	-0.445631	-0.257792	-0.677636	0.289226	0.69866	0.360946	0.513536	0.245562	0.230148	0.111307	0.474782	0.499812	0.478327	0.955632	0.00350141	0.103681	1.13569e-06	0.0666398	3.78048e-07	0.0204235	0.00059504	0.121732
ANKRD23_ENSG00000163126.14	pink	29.7122	11.1026	18.6096	-7.507	-0.147481	0.357478	0.480293	0.179753	0.696689	0.323672	0.432273	0.798035	0.219437	0.0852646	0.153012	0.494002	0.247713	-0.0933008	0.0215024	0.162537	0.0014824	0.260768	4.20751e-07	0.0389843	0.00476573	4.14185e-10	0.168049	0.596082	0.339531	0.00102876	0.118398	0.561773	0.893845	0.309947
ANKRD26_ENSG00000107890.16	blue	22.3933	11.8899	10.5034	1.38649	-0.0550571	0.73243	0.485076	0.448997	0.697247	0.690701	0.208249	0.385513	-0.0999058	0.208735	0.215313	0.28265	0.345303	0.233572	-0.0382681	0.201193	0.00130725	0.00323338	4.08242e-07	5.79504e-07	0.191353	0.0128029	0.534281	0.190295	0.176388	0.0733603	0.0270255	0.141627	0.812234	0.207176
ANKRD27_ENSG00000105186.14	turquoise	90.415	68.4612	21.9538	46.5074	-0.506508	0.000727327	0.670956	0.322347	0.584072	0.821535	0.307128	0.280853	0.163822	0.434095	0.681675	-0.0303127	-0.0945831	0.0530547	-0.106774	0.228739	1.5815e-06	0.0398383	6.09638e-05	4.65428e-11	0.050789	0.0752862	0.306086	0.00457276	9.25804e-07	0.850769	0.556385	0.741821	0.506404	0.150292
ANKRD28_ENSG00000206560.10	turquoise	49.5239	30.2259	19.298	10.9278	0.040444	0.801766	0.348725	0.291094	0.667479	0.737183	-0.0270147	0.110205	-0.349256	0.0322098	0.0757068	0.27754	0.555484	0.292595	0.125137	0.146007	0.0254475	0.0648219	1.87276e-06	3.87065e-08	0.866851	0.49276	0.0252099	0.841546	0.638037	0.0789407	0.000163265	0.0633906	0.43565	0.362356
ANKRD29_ENSG00000154065.16	turquoise	11.8832	4.83645	7.04679	-2.21034	-0.431788	0.00481827	0.536894	0.281231	0.617718	0.58632	0.380084	0.329891	0.0837325	0.227926	0.393472	0.0289285	0.016646	0.0916819	-0.25574	0.121072	0.000295724	0.0748778	1.68704e-05	5.61958e-05	0.0142368	0.0351719	0.602726	0.151787	0.010924	0.857512	0.917727	0.568611	0.106558	0.450822
ANKRD33B_ENSG00000164236.11	blue	85.8882	75.073	10.8151	64.2579	-0.102546	0.523477	0.519993	0.32286	0.78359	0.408912	0.348936	0.364089	-0.0731733	-0.100234	-0.0654693	0.424315	0.451651	0.0404569	-0.07683	0.144783	0.000492931	0.0395054	1.38436e-09	0.00794235	0.0253528	0.019275	0.649355	0.532933	0.684243	0.00569403	0.00303489	0.801704	0.633045	0.366437
ANKRD36_ENSG00000135976.16	blue	9.05341	7.24915	1.80425	5.4449	0.311464	0.0474475	0.127705	0.221517	0.645069	0.270426	0.147574	0.412324	-0.301257	-0.190011	-0.325356	0.55927	0.472241	0.127278	0.20797	0.0801085	0.426213	0.163953	5.29178e-06	0.0872571	0.357173	0.00738746	0.055612	0.234079	0.0379201	0.000144034	0.00182455	0.427774	0.191963	0.618566
ANKRD36B_ENSG00000196912.12	blue	2.66774	1.58138	1.08636	0.495023	0.130585	0.415767	0.128788	-0.0196055	0.489876	0.0794994	0.27444	0.578988	-0.0143716	-0.104507	-0.104917	0.491421	0.112075	0.0226252	0.186165	0.0170054	0.422269	0.903164	0.00115015	0.621246	0.0824848	7.31268e-05	0.928937	0.515525	0.51387	0.0011033	0.485403	0.888336	0.243859	0.915957
ANKRD36C_ENSG00000174501.14	blue	23.5	18.3803	5.11975	13.2605	0.294151	0.0619332	0.188961	0.184029	0.720795	0.355927	0.117091	0.435514	-0.267326	-0.199788	-0.283742	0.639628	0.521642	0.143448	0.303206	0.0819158	0.236722	0.249408	1.06837e-07	0.0223756	0.465957	0.00442718	0.0910872	0.210431	0.0722088	6.72477e-06	0.000469499	0.370921	0.0539717	0.610645
ANKRD37_ENSG00000186352.8	grey	0.0967883	0.00744657	0.0893417	-0.0818952	-0.170322	0.287024	0.282336	0.147651	0.0411817	0.155795	0.22577	0.340579	0.379044	0.34692	0.349241	-0.103149	0.0609523	-0.212836	0.313278	0.346578	0.0736941	0.356919	0.798225	0.330712	0.155804	0.0293364	0.0145263	0.0262701	0.0252164	0.521027	0.705009	0.181538	0.0461038	0.0264285
ANKRD39_ENSG00000213337.8	green	8.38885	4.38981	3.99904	0.390762	-0.187451	0.240558	0.627972	0.312955	0.201508	0.0866124	0.647658	0.688641	0.713596	0.506315	0.450805	0.0530336	-0.0470297	-0.19091	0.071447	0.561519	1.10664e-05	0.0463403	0.206451	0.590265	4.71365e-06	6.45866e-07	1.63227e-07	0.000731292	0.00309697	0.74192	0.770298	0.231833	0.657112	0.000133608
ANKRD40_ENSG00000154945.6	blue	203.277	112.692	90.5848	22.1076	0.00590104	0.97079	0.600278	0.443306	0.875811	0.830505	0.236195	0.362443	-0.174002	0.13721	0.175307	0.467688	0.428959	0.370905	0.0825661	0.301184	3.34341e-05	0.00369763	6.60436e-14	1.85485e-11	0.137083	0.0198696	0.276582	0.392297	0.27294	0.00204738	0.00513496	0.0169702	0.607805	0.0556748
ANKRD42_ENSG00000137494.13	turquoise	54.4311	34.788	19.6431	15.1448	-0.134559	0.401595	0.53699	0.361137	0.70123	0.791572	0.235536	0.356472	-0.00491137	0.278435	0.372579	0.309809	0.253276	0.325108	-0.0465321	0.273228	0.000294845	0.0203521	3.28367e-07	7.19007e-10	0.138214	0.0221564	0.975688	0.07794	0.0164409	0.0487014	0.110092	0.0380751	0.772663	0.083904
ANKRD44_ENSG00000065413.16	blue	93.6233	60.6829	32.9404	27.7425	0.151162	0.345472	0.302375	0.120564	0.811836	0.236469	0.241327	0.440054	-0.190885	-0.346576	-0.308151	0.807729	0.537693	0.112028	-0.0547597	0.0305002	0.0546667	0.45274	1.19013e-10	0.136615	0.128505	0.00398831	0.231895	0.0264291	0.0499841	1.74297e-10	0.000288474	0.485588	0.733823	0.849857
ANKRD46_ENSG00000186106.11	turquoise	74.3557	60.4615	13.8942	46.5672	-0.405548	0.00852412	0.584137	0.310966	0.601513	0.823381	0.280325	0.247421	0.057024	0.396342	0.582147	-0.0315025	-0.0614237	0.210745	-0.0948601	0.112471	6.08209e-05	0.0478225	3.18955e-05	3.86795e-11	0.0758598	0.118846	0.723243	0.0103068	6.53334e-05	0.844982	0.702831	0.185965	0.555224	0.483852
ANKRD49_ENSG00000168876.8	blue	79.3307	60.8321	18.4986	42.3335	-0.136555	0.394581	0.604174	0.337062	0.842594	0.66145	0.448782	0.64616	0.0951049	0.213234	0.307746	0.43593	0.205172	0.0601366	0.00465019	0.262591	2.8797e-05	0.0311611	4.91525e-12	2.49771e-06	0.00324995	5.04072e-06	0.554199	0.180704	0.0503018	0.00438527	0.198144	0.708782	0.97698	0.0971851
ANKRD50_ENSG00000151458.11	turquoise	24.6974	19.6653	5.03205	14.6333	0.0558534	0.728706	0.248531	0.219184	0.491238	0.720688	-0.0559679	-0.0467846	-0.311713	0.110472	0.168507	0.151461	0.283524	0.733551	0.101216	0.261667	0.117148	0.168553	0.00110873	1.07518e-07	0.728171	0.771463	0.0472616	0.491706	0.292269	0.344505	0.0724376	4.8781e-08	0.528908	0.0984108
ANKRD52_ENSG00000139645.9	blue	66.9967	32.3654	34.6314	-2.26598	-0.158035	0.32372	0.740007	0.463498	0.783865	0.754466	0.288842	0.501335	0.105923	0.280726	0.375118	0.310703	0.249276	0.089482	0.0153807	0.281425	3.22488e-08	0.0022733	1.35418e-09	1.21982e-08	0.0670178	0.000840835	0.509819	0.0754239	0.015665	0.0480212	0.116017	0.577963	0.923962	0.0746692
ANKRD54_ENSG00000100124.12	pink	5.58767	1.28897	4.2987	-3.00973	-0.120777	0.451936	0.663267	0.599605	0.38733	0.403319	0.625701	0.661119	0.561617	0.632773	0.3947	0.150291	-0.0458137	-0.0859125	0.0978939	0.513057	2.29162e-06	3.43013e-05	0.0123513	0.00892938	1.2165e-05	2.53701e-06	0.000133167	9.03599e-06	0.010656	0.348289	0.776082	0.593283	0.542586	0.000603319
ANKRD6_ENSG00000135299.16	blue	25.1419	20.8836	4.25827	16.6253	-0.193344	0.225822	0.54871	0.32674	0.794742	0.503563	0.43374	0.539955	0.0487224	0.0742538	0.0936368	0.461982	0.405956	0.0707655	-0.112524	0.25856	0.000203543	0.037063	5.49942e-10	0.000790129	0.00460987	0.000268807	0.762265	0.644518	0.560359	0.00236027	0.00845171	0.660184	0.483644	0.10262
ANKRD65_ENSG00000235098.8	brown	10.3503	5.54984	4.80047	0.749366	0.25626	0.105823	0.410615	0.321693	0.520593	0.194404	0.286477	0.276387	-0.024343	-0.113732	-0.231736	0.370732	0.607566	0.164608	0.123622	0.450205	0.00766106	0.0402658	0.000484289	0.22324	0.0693868	0.0802455	0.879918	0.478934	0.144875	0.0170256	2.52451e-05	0.303741	0.441272	0.00314164
ANKRD9_ENSG00000156381.8	green	6.70556	2.82216	3.8834	-1.06124	-0.61128	2.18191e-05	0.171472	-0.165358	-0.173842	0.0328086	0.0761201	0.155913	0.543658	0.310676	0.604108	-0.350879	-0.597143	-0.3643	-0.310091	-0.170763	0.283734	0.301512	0.277033	0.838638	0.636198	0.330342	0.0002392	0.048041	2.88703e-05	0.024494	3.76495e-05	0.0191999	0.0484856	0.28576
ANKS1A_ENSG00000064999.13	turquoise	112.425	92.1295	20.2956	71.8339	-0.2712	0.0863205	0.761815	0.514482	0.600873	0.886355	0.256965	0.340615	0.180456	0.508581	0.62109	-0.015054	0.0365699	0.194872	0.0837252	0.400149	7.2522e-09	0.000578984	3.26839e-05	1.29144e-14	0.104833	0.0293184	0.258877	0.000685812	1.47102e-05	0.925572	0.820427	0.222105	0.602758	0.00953435
ANKS3_ENSG00000168096.14	pink	19.9844	14.7053	5.27911	9.42618	-0.0890773	0.579691	0.544546	0.282984	0.542677	0.243239	0.584546	0.876729	0.416169	0.28323	0.233207	0.283381	0.211008	-0.127199	0.171269	0.458879	0.000232548	0.0730066	0.000246738	0.125413	5.99285e-05	5.76437e-14	0.00680263	0.0727469	0.142269	0.0725878	0.185406	0.428064	0.284315	0.00254744
ANKS4B_ENSG00000175311.6	yellow	119.252	82.2249	37.027	45.1979	-0.581191	6.76083e-05	0.484512	0.232713	0.0102877	0.565353	0.22176	0.109604	0.470199	0.727309	0.918637	-0.440385	-0.509078	-0.117138	-0.268931	0.119584	0.00132692	0.143141	0.949099	0.000117393	0.163478	0.495135	0.00192168	7.19805e-08	2.57199e-17	0.00395783	0.000676175	0.465776	0.0890876	0.456446
ANKS6_ENSG00000165138.17	magenta	3.02471	0.642958	2.38175	-1.73879	-0.188559	0.237739	0.675391	0.581956	0.429918	0.454259	0.63027	0.547786	0.508194	0.573297	0.386086	0.0288738	0.0436907	0.0537807	0.0476345	0.560495	1.27057e-06	6.57818e-05	0.00502562	0.00285032	1.00473e-05	0.000209681	0.000693386	8.93245e-05	0.0126591	0.857779	0.78621	0.738412	0.767425	0.000138268
ANKZF1_ENSG00000163516.13	pink	46.8352	34.8058	12.0294	22.7764	-0.20096	0.207713	0.546924	0.192709	0.558875	0.166243	0.676178	0.937788	0.483061	0.254374	0.273496	0.468994	0.0656709	-0.0954984	-0.0135801	0.373708	0.000215558	0.227381	0.00014594	0.298894	1.22173e-06	1.63319e-19	0.00137869	0.108506	0.0835893	0.00198113	0.683321	0.552554	0.932842	0.0160921
ANLN_ENSG00000011426.10	turquoise	10.2341	8.55204	1.68208	6.86996	0.157267	0.326107	0.186934	0.607429	0.272033	0.602105	-0.0542914	-0.117191	-0.278061	0.294105	-0.0322495	-0.062645	0.163286	0.502382	0.319862	0.235375	0.241883	2.53804e-05	0.0853216	3.11803e-05	0.736017	0.465571	0.0783575	0.061976	0.841353	0.697201	0.307693	0.000816647	0.0414813	0.138492
ANO1_ENSG00000131620.17	brown	4.37135	2.48636	1.88499	0.601376	0.469608	0.00195065	-0.0414836	0.251294	0.203874	0.303405	-0.201262	-0.206855	-0.436942	-0.0785189	-0.36446	0.117532	0.553199	0.637072	0.597397	0.286848	0.796777	0.112998	0.201059	0.0538071	0.207017	0.19441	0.00428486	0.625569	0.0191432	0.464265	0.000175967	7.51436e-06	3.72903e-05	0.0690117
ANO10_ENSG00000160746.12	yellow	100.602	73.7758	26.8263	46.9494	-0.641328	6.24289e-06	0.494198	0.211482	-0.00288067	0.488518	0.369141	0.175638	0.596306	0.769515	0.916579	-0.436496	-0.476362	-0.0639674	-0.33513	0.189847	0.00102328	0.184396	0.985739	0.00119281	0.0175431	0.272021	3.88539e-05	4.12175e-09	4.10772e-17	0.00432883	0.0016416	0.691123	0.0322027	0.234491
ANO5_ENSG00000171714.10	turquoise	37.0847	24.7669	12.3177	12.4492	-0.410481	0.00768288	0.387139	0.217335	0.241066	0.700154	0.0944786	-0.0352889	0.087534	0.444875	0.661071	-0.2509	-0.163431	-0.00869189	-0.202063	0.0624662	0.0123982	0.172264	0.128931	3.48381e-07	0.556823	0.826619	0.586301	0.00356422	2.54276e-06	0.113583	0.30726	0.956987	0.205178	0.698025
ANO6_ENSG00000177119.15	turquoise	33.115	22.7182	10.3968	12.3213	-0.536239	0.000301792	0.48433	0.0976391	0.459872	0.677046	0.0969189	0.119581	0.0517527	0.210857	0.622479	0.0431244	-0.0937731	0.0525672	-0.419492	0.0212753	0.00133331	0.543642	0.00248618	1.16983e-06	0.546633	0.456457	0.747948	0.185728	1.38967e-05	0.788918	0.559786	0.744114	0.00632973	0.89496
ANO7_ENSG00000146205.13	yellow	8.06177	5.77264	2.28913	3.48351	-0.309498	0.0489396	0.36793	0.301024	0.0278177	0.244745	0.348609	0.517622	0.504346	0.616172	0.560793	-0.328594	-0.38151	-0.164451	0.134905	0.267249	0.0179457	0.0558106	0.86293	0.123018	0.0254999	0.000528437	0.000772987	1.79552e-05	0.000136894	0.0359406	0.0138476	0.304208	0.400375	0.091184
ANO8_ENSG00000074855.10	blue	39.8307	23.3947	16.436	6.95872	0.0191896	0.905209	0.288286	-0.0523796	0.636588	0.105681	0.203604	0.656641	0.0442516	-0.26528	-0.0746958	0.799936	0.357718	-0.126652	-0.0687988	-0.00114391	0.067569	0.744996	7.673e-06	0.510792	0.20167	3.12825e-06	0.783531	0.0936845	0.642544	3.50843e-10	0.0216617	0.430067	0.66908	0.994337
ANO9_ENSG00000185101.12	yellow	29.7239	15.4092	14.3147	1.09453	-0.456939	0.00267102	0.385983	0.0606605	0.0183579	0.0280879	0.478335	0.689469	0.726008	0.499151	0.629636	-0.210302	-0.37054	-0.264773	-0.137405	0.293812	0.0126847	0.706358	0.9093	0.861612	0.00155992	6.18391e-07	7.79582e-08	0.000893312	1.03194e-05	0.186915	0.0170873	0.094337	0.391619	0.0622485
ANP32A_ENSG00000140350.15	turquoise	97.8328	69.6924	28.1404	41.552	-0.269421	0.0884844	0.791619	0.750734	0.654904	0.846009	0.489906	0.306715	0.208529	0.58043	0.425818	0.159817	0.0471285	0.168622	0.0240253	0.335884	7.16206e-10	1.57763e-08	3.38985e-06	3.31008e-12	0.00114923	0.0511165	0.190744	6.94691e-05	0.00550755	0.318222	0.769828	0.291935	0.881474	0.0317926
ANP32B_ENSG00000136938.8	purple	24.4302	4.42709	20.0032	-15.5761	-0.286318	0.0695484	0.763242	0.685299	0.583948	0.589309	0.751119	0.43334	0.405118	0.578575	0.374209	0.214443	-0.0734749	0.0630157	-0.00513676	0.405318	6.5416e-09	7.68588e-07	6.12365e-05	5.03843e-05	1.53666e-08	0.00465186	0.00860094	7.42058e-05	0.0159391	0.178185	0.648003	0.695496	0.974572	0.00856515
ANP32E_ENSG00000143401.14	turquoise	40.9888	25.6681	15.3207	10.3474	-0.160096	0.31737	0.434408	0.497727	0.665055	0.73169	0.153949	0.0587251	-0.256635	0.134223	0.0874553	0.313606	0.202355	0.21986	-0.0590977	0.00907394	0.00454033	0.000929073	2.10427e-06	5.48406e-08	0.336543	0.715327	0.105296	0.402782	0.586639	0.0458638	0.204509	0.16721	0.713598	0.955098
ANPEP_ENSG00000166825.13	yellow	63.564	55.8459	7.71811	48.1278	-0.67298	1.43184e-06	0.274912	-0.113743	-0.216325	0.202073	0.089771	0.114163	0.567582	0.507915	0.888673	-0.464359	-0.596518	-0.30375	-0.483837	-0.0536946	0.0819375	0.47889	0.174316	0.205155	0.57673	0.477258	0.000108805	0.000698907	8.82827e-15	0.00222514	3.85459e-05	0.0535209	0.00135076	0.738816
ANTXR1_ENSG00000169604.19	brown	81.8838	79.7676	2.11625	77.6513	0.393309	0.0109598	0.0154123	0.069432	0.330782	0.161395	-0.196043	-0.0592738	-0.41258	-0.331998	-0.389987	0.360797	0.918247	0.341609	0.136508	0.229601	0.923806	0.666211	0.0346515	0.313407	0.219286	0.71278	0.00734723	0.0339519	0.0117154	0.0204791	2.81279e-17	0.0288194	0.394747	0.14872
ANTXR2_ENSG00000163297.16	turquoise	59.9006	33.5078	26.3928	7.11493	0.130696	0.415369	0.461493	0.421119	0.670837	0.724722	0.108367	0.106015	-0.251659	0.101574	0.0407345	0.294443	0.625625	0.523577	0.230176	0.407327	0.00238895	0.00610865	1.59076e-06	8.43159e-08	0.500044	0.509449	0.11246	0.527443	0.800371	0.0616621	1.22038e-05	0.000443287	0.147677	0.00821201
ANXA1_ENSG00000135046.13	black	13.7047	11.6047	2.10002	9.50467	0.445356	0.00352409	-0.0434141	-0.0334869	0.346433	-0.0338906	0.0343292	0.128922	-0.254412	-0.366399	-0.46272	0.80955	0.540913	0.366075	0.208775	0.127969	0.787532	0.835348	0.0264958	0.833391	0.831265	0.421781	0.108453	0.0184661	0.00231757	1.47343e-10	0.000260844	0.0185777	0.19021	0.425249
ANXA11_ENSG00000122359.17	green	33.9658	24.5111	9.45465	15.0564	-0.210545	0.186394	0.359659	0.242587	-0.209356	-0.115961	0.590063	0.44458	0.837495	0.671236	0.462985	-0.121571	-0.372386	-0.155856	-0.0657606	0.372461	0.0209099	0.12646	0.18895	0.470299	4.9007e-05	0.00358894	8.72104e-12	1.55996e-06	0.0023024	0.448945	0.0165014	0.330521	0.682911	0.0164777
ANXA13_ENSG00000104537.16	yellow	44.0272	28.8429	15.1842	13.6587	-0.665351	2.07473e-06	0.423012	0.219148	-0.0533231	0.413724	0.385939	0.161249	0.596859	0.757255	0.819579	-0.438883	-0.452593	-0.0816628	-0.304942	0.135481	0.00586003	0.168624	0.740561	0.00716963	0.0126959	0.31385	3.80546e-05	1.00352e-08	5.64989e-11	0.00409772	0.00296707	0.611751	0.0525442	0.398347
ANXA2_ENSG00000182718.16	purple	7.81195	3.73662	4.07534	-0.338721	0.309984	0.0485679	0.321653	0.748767	0.0372899	0.361168	0.229391	0.0023806	0.112269	0.571413	0.00195147	-0.145158	0.152276	0.513628	0.509436	0.599104	0.040292	1.80335e-08	0.816951	0.0203406	0.1491	0.988214	0.484641	9.53669e-05	0.990339	0.365186	0.341884	0.000593459	0.000669308	3.49598e-05
ANXA2R_ENSG00000177721.4	blue	19.2606	13.123	6.13758	6.98545	0.166245	0.298889	0.418984	0.236794	0.600616	0.0379903	0.545713	0.64175	0.1591	-0.0815968	-0.188739	0.61953	0.399265	0.0812507	0.0121512	0.376441	0.00640013	0.136061	3.30062e-05	0.813573	0.000224069	6.12823e-06	0.320427	0.61204	0.237284	1.56764e-05	0.00970917	0.613555	0.939895	0.0152731
ANXA3_ENSG00000138772.12	brown	11.7083	9.58753	2.12078	7.46675	0.525609	0.000417188	-0.110092	0.278027	0.123197	0.135524	-0.139913	-0.14837	-0.384446	-0.0868352	-0.460138	0.12146	0.653471	0.754136	0.460979	0.355553	0.493207	0.0783959	0.442854	0.398197	0.382948	0.354554	0.0130746	0.589305	0.00246997	0.449361	3.62074e-06	1.24809e-08	0.00241938	0.0225271
ANXA4_ENSG00000196975.15	turquoise	41.9691	32.7386	9.23045	23.5082	-0.257098	0.104647	0.44675	0.555694	0.130673	0.722776	0.0958691	-0.0453549	0.161775	0.657935	0.561302	-0.351637	-0.244924	0.18585	0.057073	0.248582	0.0034102	0.000162143	0.415452	9.48541e-08	0.551006	0.778268	0.312252	2.94551e-06	0.000134583	0.0241658	0.122735	0.244672	0.723014	0.11707
ANXA5_ENSG00000164111.14	brown	56.1203	52.2084	3.9119	48.2965	0.608167	2.46593e-05	-0.161316	0.0629597	0.180471	-0.0658583	-0.226062	-0.176506	-0.496387	-0.435294	-0.633045	0.470066	0.87326	0.407543	0.14036	0.15788	0.313645	0.695753	0.258837	0.682464	0.155255	0.269622	0.000963895	0.00444949	8.9318e-06	0.0019282	9.58787e-14	0.00817484	0.381415	0.3242
ANXA6_ENSG00000197043.13	blue	52.4853	34.1994	18.2859	15.9135	0.216726	0.173498	0.488114	0.356886	0.673116	0.18838	0.402917	0.370465	-0.030139	-0.161441	-0.279997	0.716667	0.521627	0.0892259	0.0324983	0.314639	0.00120575	0.021991	1.42221e-06	0.238194	0.0090043	0.0171115	0.851615	0.313265	0.076218	1.36443e-07	0.000469717	0.579056	0.840145	0.0451152
ANXA7_ENSG00000138279.15	turquoise	69.7573	47.3454	22.4118	24.9336	0.0229251	0.886866	0.690189	0.712088	0.664182	0.794388	0.352605	0.185834	-0.0520527	0.39522	0.167311	0.232181	0.37735	0.315134	0.248745	0.459764	5.95372e-07	1.78093e-07	2.19392e-06	5.6675e-10	0.0237518	0.244713	0.746535	0.0105444	0.295758	0.144083	0.0150088	0.0447603	0.116822	0.00249276
ANXA9_ENSG00000143412.9	turquoise	16.6642	13.0007	3.66352	9.33716	-0.159881	0.318026	0.569303	0.465144	0.511903	0.748925	0.369204	0.411963	0.204326	0.546517	0.482007	0.17136	0.145369	0.301304	0.164446	0.43525	0.000102569	0.00218205	0.000623697	1.78415e-08	0.0175224	0.0074446	0.200041	0.000218389	0.00141739	0.284055	0.36448	0.0555725	0.304223	0.00445399
AOAH_ENSG00000136250.11	black	36.2198	31.3938	4.82592	26.5679	0.355727	0.0224568	0.148091	0.0363562	0.454924	-0.0556353	0.267602	0.379088	0.00170351	-0.258211	-0.368067	0.901572	0.474034	0.142691	0.0946032	0.196324	0.355472	0.821459	0.00280488	0.729725	0.0907408	0.014514	0.991566	0.103101	0.0179	9.00988e-16	0.00174285	0.373476	0.556301	0.218613
AOC1_ENSG00000002726.19	yellow	63.6374	40.3124	23.325	16.9874	-0.611311	2.17929e-05	0.180957	-0.279288	-0.328448	-0.0537349	0.189048	0.184244	0.701795	0.435442	0.801742	-0.41959	-0.611063	-0.320894	-0.432746	-0.00856137	0.257535	0.0769963	0.0360278	0.738627	0.236502	0.248845	3.1829e-07	0.00443455	2.99144e-10	0.00631616	2.2007e-05	0.0407925	0.00471495	0.957632
AOC3_ENSG00000131471.6	magenta	3.80512	1.1748	2.63032	-1.45552	-0.0971765	0.545562	0.655251	0.413822	0.277404	0.469014	0.407698	0.326736	0.400526	0.517266	0.510811	-0.0542156	0.0897696	0.14301	0.0058509	0.739276	3.33606e-06	0.00715462	0.0790944	0.00198015	0.00814817	0.0370659	0.00946051	0.000533963	0.000643532	0.736372	0.576736	0.3724	0.971039	3.3817e-08
AOX1_ENSG00000138356.13	brown	56.4811	55.3849	1.09629	54.2886	0.468602	0.00200082	-0.28557	-0.151046	0.04345	-0.179637	-0.369622	-0.201769	-0.468418	-0.511064	-0.560965	0.342059	0.822525	0.0975749	0.0773542	-0.0510156	0.0703134	0.345844	0.787361	0.261081	0.0173852	0.20585	0.00201011	0.000638891	0.000136112	0.0285956	4.21567e-11	0.543908	0.630721	0.751423
AP000275.65_ENSG00000265590.9	grey	0.0301509	0.00724664	0.0229043	-0.0156577	0.122961	0.443737	0.0164641	0.296703	-0.145883	0.111551	0.0112734	-0.167613	-0.082833	0.26888	-0.0151713	-0.182384	-0.0168178	0.302766	0.0951588	0.242654	0.918623	0.0596005	0.36277	0.487459	0.94423	0.294875	0.606641	0.0891509	0.924994	0.253739	0.916881	0.054339	0.553974	0.126352
AP002884.2_ENSG00000255292.6	grey	0.041003	0.00167313	0.0393299	-0.0376567	-0.25116	0.113197	0.0573739	-0.00309768	0.098405	0.219341	-0.0867374	-0.0316688	-0.0383529	0.0317332	0.17587	-0.037455	-0.138367	-0.123192	-0.0982533	-0.246979	0.721612	0.984664	0.54047	0.168241	0.589726	0.844174	0.811826	0.843861	0.271379	0.816155	0.388278	0.442874	0.541098	0.119529
AP003419.11_ENSG00000256514.1	green	6.7747	6.03188	0.742823	5.28905	-0.273751	0.0832901	0.0624916	-0.0379865	-0.261962	-0.320539	0.480435	0.345968	0.697746	0.382055	0.253713	-0.178591	-0.302622	-0.147932	-0.156326	0.174226	0.697908	0.813592	0.0980185	0.0410287	0.00147694	0.0267126	3.97329e-07	0.0137011	0.109459	0.263915	0.0544591	0.355994	0.329046	0.275957
AP1AR_ENSG00000138660.11	turquoise	81.2572	68.0363	13.2209	54.8153	-0.476333	0.00164286	0.43506	0.175808	0.50181	0.795216	0.0448767	0.146538	-0.0601679	0.277956	0.601024	-0.0866587	-0.131737	0.0214761	-0.140282	-0.0500327	0.00447337	0.271552	0.000829777	5.28124e-10	0.780548	0.360595	0.708637	0.0784744	3.24965e-05	0.590065	0.411631	0.893975	0.381682	0.756065
AP1B1_ENSG00000100280.16	magenta	27.4805	12.4434	15.0371	-2.59374	-0.200544	0.208675	0.897839	0.587556	0.585786	0.562293	0.490132	0.509024	0.456095	0.464774	0.449684	0.19298	0.0402472	-0.0254559	-0.000914847	0.513147	1.7991e-15	5.37222e-05	5.72973e-05	0.000130178	0.00114226	0.000677213	0.00272637	0.00220225	0.00318095	0.226714	0.802712	0.874471	0.995471	0.000601751
AP1G1_ENSG00000166747.12	turquoise	171.279	143.526	27.7531	115.772	-0.190986	0.231643	0.626665	0.49345	0.680664	0.921304	0.131094	0.230356	-0.0718557	0.359502	0.425394	0.134483	0.154355	0.182362	0.0807455	0.205214	1.16871e-05	0.00104432	9.74699e-07	1.3758e-17	0.413938	0.147351	0.655272	0.02097	0.0055596	0.401863	0.335257	0.253796	0.615769	0.19805
AP1G2_ENSG00000213983.11	pink	26.6295	19.5387	7.09074	12.448	-0.104247	0.516576	0.376127	0.185106	0.275382	-0.0963203	0.700699	0.857857	0.602791	0.294189	0.157719	0.362578	-0.0239067	-0.157873	0.0354481	0.382535	0.0153655	0.2466	0.0813956	0.549124	3.38109e-07	7.76885e-13	3.03708e-05	0.0618978	0.324701	0.0198201	0.882055	0.324223	0.825849	0.0135733
AP1M1_ENSG00000072958.8	magenta	15.2328	3.4424	11.7904	-8.348	-0.208462	0.19089	0.741672	0.254647	0.651244	0.368583	0.503961	0.590076	0.395026	0.154298	0.322804	0.497945	0.281853	-0.136968	-0.291361	0.335703	2.89282e-08	0.108115	4.00852e-06	0.0177277	0.000781375	4.89831e-05	0.0105859	0.335438	0.0395422	0.000923519	0.0742092	0.393139	0.0645661	0.0318905
AP1M2_ENSG00000129354.11	red	69.9515	26.0006	43.9509	-17.9503	-0.424376	0.00568629	0.337197	0.25011	-0.319484	0.0571142	0.46779	0.220083	0.823698	0.811902	0.662775	-0.45354	-0.617692	-0.190644	-0.0667186	0.253573	0.0310896	0.114763	0.0417364	0.722822	0.00204213	0.166769	3.74579e-11	1.18281e-10	2.34589e-06	0.00290023	1.68883e-05	0.232497	0.678538	0.109661
AP1S1_ENSG00000106367.13	red	12.7459	6.28311	6.46279	-0.179677	-0.357261	0.0218424	0.293145	0.2864	-0.234563	0.170075	0.368127	0.164409	0.645546	0.754634	0.59521	-0.477792	-0.515203	-0.10846	0.00826168	0.178609	0.0628722	0.0694652	0.139898	0.287735	0.0178799	0.304333	5.18065e-06	1.20568e-08	4.04842e-05	0.00158206	0.000567015	0.499676	0.959114	0.263867
AP1S2_ENSG00000182287.13	black	48.6905	40.285	8.4055	31.8795	0.249714	0.115358	0.0394165	-0.0666129	0.549728	0.0878872	0.0877103	0.239049	-0.244228	-0.394662	-0.345006	0.902319	0.354974	0.174407	-0.0562179	-0.131306	0.806705	0.679021	0.000196972	0.584785	0.585544	0.132262	0.123836	0.0106644	0.0271665	7.82048e-16	0.0227635	0.27545	0.727004	0.413177
AP1S3_ENSG00000152056.16	turquoise	6.89379	4.87319	2.0206	2.85259	-0.17354	0.27788	0.267902	0.210235	0.51837	0.62455	-0.0464038	-0.0138099	-0.315442	0.0139442	0.153849	0.100793	0.127524	0.448427	-0.145895	-0.0142278	0.0903657	0.187059	0.000516994	1.27599e-05	0.773273	0.931708	0.0445402	0.931046	0.336863	0.530637	0.426875	0.00327749	0.362729	0.929646
AP2A1_ENSG00000196961.12	magenta	9.397	2.89363	6.50337	-3.60974	-0.252777	0.110818	0.769233	0.323861	0.416762	0.373363	0.47369	0.58668	0.609066	0.443786	0.532327	0.240849	0.0336947	-0.0505488	-0.0899314	0.480543	4.20941e-09	0.0388632	0.00671602	0.0161981	0.00175826	5.5465e-05	2.38065e-05	0.00365635	0.000340407	0.129286	0.83434	0.753626	0.576046	0.00147276
AP2A2_ENSG00000183020.13	magenta	14.0882	3.47615	10.612	-7.13589	-0.16988	0.288297	0.780436	0.494197	0.472303	0.524664	0.578526	0.679618	0.582684	0.646325	0.59233	0.210378	-0.0836072	0.0854861	0.0489776	0.5518	1.78002e-09	0.00102332	0.00182169	0.000429148	7.43346e-05	1.02775e-06	6.40861e-05	5.00357e-06	4.50698e-05	0.186752	0.603271	0.595125	0.761057	0.000184176
AP2B1_ENSG00000006125.16	turquoise	51.4287	41.4199	10.0088	31.4112	0.106121	0.509023	0.613522	0.760577	0.548433	0.790231	0.251585	0.118371	-0.0447047	0.463091	0.151689	0.128931	0.187471	0.492583	0.385266	0.466943	1.99625e-05	7.92604e-09	0.000205367	8.04233e-10	0.112568	0.461061	0.781369	0.00229635	0.34377	0.421748	0.240506	0.00106916	0.0128655	0.00208603
AP2M1_ENSG00000161203.13	green	46.8401	20.7853	26.0548	-5.26947	-0.361912	0.0200647	0.740362	0.468031	0.152708	0.307011	0.728346	0.534964	0.830806	0.79555	0.670946	-0.0890572	-0.123472	0.0136472	-0.145064	0.627312	3.15131e-08	0.00202979	0.340502	0.0508817	6.7525e-08	0.000313914	1.79692e-11	5.13229e-10	1.58229e-06	0.579776	0.441831	0.932511	0.365498	1.13756e-05
AP2S1_ENSG00000042753.11	green	16.12	14.9655	1.15453	13.8109	-0.12639	0.431032	0.224331	0.0716879	-0.183929	-0.284173	0.53748	0.325668	0.78038	0.399628	0.214866	0.135925	-0.257076	-0.182034	-0.130699	0.239512	0.158526	0.656027	0.249669	0.0717586	0.000290386	0.0377252	1.7879e-09	0.00963689	0.17731	0.396786	0.104678	0.254666	0.415355	0.131492
AP3B1_ENSG00000132842.13	turquoise	56.7422	47.8339	8.90828	38.9257	-0.194953	0.221911	0.59059	0.610378	0.582854	0.836858	0.260903	0.195066	-0.00693469	0.469065	0.373164	0.0505696	0.0729634	0.322154	0.138321	0.271798	4.80639e-05	2.26103e-05	6.36959e-05	9.35514e-12	0.0994328	0.221636	0.965677	0.00197761	0.0162595	0.753528	0.650296	0.0399637	0.388437	0.0856025
AP3B2_ENSG00000103723.12	magenta	4.65377	0.478496	4.17528	-3.69678	-0.319661	0.041617	0.624981	0.28576	0.5755	0.431263	0.568786	0.605205	0.365668	0.345847	0.359744	0.145226	0.130636	0.0768658	0.0229589	0.397285	1.25341e-05	0.0701184	8.27046e-05	0.00487579	0.000104408	2.7672e-05	0.0187189	0.0267694	0.0208774	0.364959	0.415582	0.632886	0.8867	0.0101106
AP3D1_ENSG00000065000.15	green	9.63656	2.427	7.20956	-4.78256	-0.119109	0.458252	0.758677	0.519285	0.390684	0.413788	0.410285	0.647467	0.543438	0.508748	0.470426	0.102209	0.0857211	-0.107507	0.182949	0.553268	9.07559e-09	0.000503293	0.0115533	0.00715986	0.0077149	4.75414e-06	0.000240868	0.000682559	0.00191067	0.52485	0.594109	0.503472	0.252245	0.000175568
AP3M1_ENSG00000185009.12	turquoise	296.793	200.367	96.4257	103.941	-0.0729698	0.650267	0.620918	0.560319	0.810603	0.932615	0.224777	0.212155	-0.166931	0.277777	0.244673	0.247171	0.306607	0.450956	0.129314	0.299631	1.48139e-05	0.000139082	1.33584e-10	7.39832e-19	0.157679	0.182972	0.29687	0.078675	0.123132	0.119232	0.051203	0.00308581	0.420358	0.057011
AP3M2_ENSG00000070718.11	blue	19.8368	13.227	6.60983	6.61714	0.125348	0.43487	0.429925	0.33161	0.713102	0.39292	0.474912	0.455215	-0.0283624	0.0501506	-0.0915873	0.742921	0.298446	0.314078	0.113022	0.265779	0.00502491	0.0341737	1.6796e-07	0.0110461	0.00170405	0.00278519	0.860273	0.755507	0.569012	2.66484e-08	0.058048	0.045521	0.481699	0.0930463
AP3S1_ENSG00000177879.14	red	50.3806	8.66872	41.7118	-33.0431	-0.577855	7.61204e-05	0.460866	0.265284	0.204346	0.639682	0.339276	0.191379	0.36169	0.667358	0.795314	-0.289709	-0.273518	0.115482	-0.313649	0.131507	0.00242613	0.0936793	0.199996	6.70916e-06	0.0300019	0.230666	0.0201465	1.88374e-06	5.23701e-10	0.0661662	0.0835635	0.472149	0.0458324	0.412454
AP3S2_ENSG00000157823.16	turquoise	16.3644	14.2204	2.14396	12.0764	-0.0857119	0.594149	0.464009	0.545903	0.28532	0.721568	0.19945	-0.0184765	0.0273711	0.553185	0.366725	-0.174478	-0.0279881	0.143929	0.348011	0.303723	0.00224463	0.000222715	0.0705702	1.02005e-07	0.211222	0.908716	0.86511	0.000176048	0.0183542	0.275252	0.862099	0.369302	0.0257705	0.0535438
AP4B1_ENSG00000134262.12	blue	44.3271	25.0054	19.3216	5.68379	-0.0302384	0.851131	0.674622	0.561283	0.729946	0.517823	0.701	0.826043	0.288654	0.427912	0.229689	0.370813	0.180836	0.0876316	0.245704	0.522386	1.32009e-06	0.000134668	6.11501e-08	0.000525339	3.32549e-07	2.95045e-11	0.067204	0.00525662	0.148559	0.0169996	0.25786	0.585882	0.121511	0.000459267
AP4E1_ENSG00000081014.10	blue	55.2821	35.4274	19.8547	15.5727	-0.00252708	0.987489	0.412604	0.237976	0.778044	0.689115	0.0411443	0.252181	-0.256019	-0.0443777	0.104768	0.392389	0.34934	0.38172	0.0486383	0.0894648	0.00734354	0.13406	2.14808e-09	6.29985e-07	0.798405	0.111691	0.106164	0.782929	0.51447	0.011165	0.0251723	0.0137909	0.762664	0.578036
AP4M1_ENSG00000221838.9	red	37.685	22.599	15.086	7.51305	-0.235774	0.137804	0.523954	0.489367	-0.0201166	0.263277	0.659517	0.48417	0.750031	0.885182	0.599873	-0.302796	-0.331389	-0.0581264	0.122691	0.542216	0.000438346	0.00116599	0.900652	0.0962825	2.73555e-06	0.00133896	1.65506e-08	1.56064e-14	3.3953e-05	0.054314	0.0343008	0.71811	0.444745	0.00025036
AP4S1_ENSG00000100478.14	blue	33.655	25.3395	8.31554	17.0239	0.0455124	0.777517	0.449423	0.397272	0.792343	0.511615	0.287876	0.368152	-0.141486	-0.0373189	-0.105271	0.542924	0.558158	0.141246	0.112111	0.199817	0.0032008	0.0101132	6.73901e-10	0.000628863	0.0679775	0.0178715	0.377567	0.816811	0.512439	0.000244822	0.00014946	0.378387	0.48526	0.210365
AP5B1_ENSG00000254470.2	black	22.386	10.4779	11.9081	-1.43016	0.176142	0.270625	0.30579	-0.0283779	0.585426	0.183028	0.0226789	0.417228	-0.0460819	-0.280095	-0.0891362	0.800542	0.566567	-0.138554	-0.105535	0.00387327	0.0518576	0.860197	5.80505e-05	0.252038	0.888073	0.00664868	0.774805	0.0761101	0.579439	3.3263e-10	0.000112643	0.387633	0.511376	0.980825
AP5M1_ENSG00000053770.11	turquoise	225.628	196.235	29.393	166.842	-0.196692	0.217732	0.564881	0.536552	0.655509	0.948312	0.163726	0.149171	-0.103892	0.404764	0.411701	0.00964138	-0.00119578	0.254094	0.106123	0.162275	0.000119285	0.000298875	3.2966e-06	4.84186e-21	0.306374	0.351934	0.518012	0.00866488	0.00748616	0.952293	0.99408	0.108908	0.509012	0.310741
AP5S1_ENSG00000125843.10	green	2.1644	0.736993	1.42741	-0.690413	0.048922	0.76132	0.635759	0.519821	0.237578	0.289349	0.413717	0.364499	0.498021	0.489456	0.304683	0.154449	0.0575861	-0.00650972	0.0802629	0.565003	7.95199e-06	0.000495424	0.134731	0.0665182	0.00717075	0.0191294	0.000921592	0.0011632	0.052755	0.33496	0.720624	0.967779	0.617888	0.000118794
AP5Z1_ENSG00000242802.6	pink	29.5514	18.596	10.9554	7.64056	-0.0980742	0.541839	0.4108	0.090183	0.248768	-0.165872	0.648029	0.850655	0.671552	0.21531	0.167707	0.34899	0.110112	-0.245106	-0.063628	0.41077	0.00763105	0.574975	0.116787	0.29999	4.63578e-06	1.90308e-12	1.53596e-06	0.176395	0.294598	0.0253288	0.493126	0.122449	0.692681	0.00763593
APAF1_ENSG00000120868.13	blue	22.0779	11.2074	10.8705	0.336938	0.200326	0.209182	0.27322	0.415863	0.646163	0.656435	0.0310745	0.188686	-0.337106	0.0773497	-0.0630125	0.442359	0.367472	0.299868	0.242023	0.0652283	0.0839137	0.00684756	5.04004e-06	3.15836e-06	0.847063	0.237419	0.0311377	0.630741	0.69551	0.00378035	0.0181002	0.0568053	0.127373	0.685345
APBA1_ENSG00000107282.7	turquoise	1.5178	0.990908	0.526889	0.464018	0.00628896	0.968871	0.364741	0.294734	0.365192	0.515769	0.111129	-0.0799993	-0.0693149	0.165359	0.119868	0.0754125	0.20486	0.489594	0.138888	0.360582	0.0190437	0.061394	0.018885	0.000557766	0.489118	0.619047	0.666741	0.301509	0.45537	0.639348	0.198843	0.00115888	0.386479	0.0205602
APBA2_ENSG00000034053.14	black	51.5491	31.7036	19.8455	11.8581	0.368468	0.0177659	0.056153	-0.0524699	0.492364	-0.0217634	-0.0236998	0.23063	-0.265367	-0.493237	-0.479297	0.870596	0.725588	-0.00553742	0.0749602	-0.0266546	0.727306	0.744571	0.00107552	0.892564	0.883069	0.146856	0.0935731	0.00105036	0.00152139	1.40304e-13	7.99841e-08	0.97259	0.641364	0.86861
APBA3_ENSG00000011132.11	blue	23.8726	15.5018	8.37073	7.1311	-0.0561796	0.727183	0.548252	0.15676	0.670863	0.198718	0.390127	0.668059	0.205097	-0.0754577	0.0524041	0.571146	0.506199	-0.165266	-0.108875	0.266326	0.000206565	0.327689	1.58873e-06	0.212937	0.0116828	1.82101e-06	0.198312	0.639146	0.744881	9.62499e-05	0.000733694	0.301785	0.498027	0.0923488
APBB1_ENSG00000166313.18	blue	89.3233	69.1453	20.178	48.9672	-0.00685535	0.966069	0.537642	0.165611	0.747754	0.171966	0.506905	0.623863	0.149909	-0.142866	-0.0799702	0.759027	0.365237	-0.0167387	-0.0793423	0.22905	0.000288932	0.300761	1.93107e-08	0.282329	0.000719209	1.3127e-05	0.349528	0.372886	0.619174	8.85247e-09	0.0188696	0.91727	0.621938	0.149723
APBB1IP_ENSG00000077420.15	black	129.285	59.7915	69.4937	-9.7022	0.20905	0.189613	0.300201	0.0979849	0.743634	0.132159	0.242339	0.391143	-0.168336	-0.397804	-0.362213	0.90419	0.59482	0.02202	-0.0842408	0.0293834	0.0565172	0.542209	2.54223e-08	0.410119	0.126861	0.0114477	0.292765	0.0100041	0.0199539	5.45585e-16	4.10797e-05	0.891305	0.600518	0.855295
APBB2_ENSG00000163697.16	turquoise	39.2945	34.37	4.92449	29.4455	0.114364	0.476477	0.281988	0.398319	0.465455	0.753673	-0.0851415	-0.0471187	-0.314863	0.193555	0.0935865	0.0562049	0.430062	0.607193	0.272502	0.295413	0.0740654	0.00989912	0.00216518	1.28883e-08	0.596615	0.769875	0.0449543	0.225307	0.560571	0.727064	0.00500939	2.56153e-05	0.084763	0.0607706
APBB3_ENSG00000113108.17	blue	44.3009	25.7216	18.5793	7.1423	0.18262	0.253115	0.291563	0.0700608	0.630163	0.0925279	0.342768	0.741325	0.0595586	-0.139254	-0.162419	0.749357	0.491451	-0.0434245	0.143423	0.197561	0.0643723	0.663366	1.00926e-05	0.565033	0.028246	2.95931e-08	0.71146	0.385217	0.310306	1.73266e-08	0.0011024	0.787483	0.371005	0.215667
APC_ENSG00000134982.16	turquoise	36.7981	30.6779	6.12022	24.5577	-0.254103	0.108896	0.500714	0.233718	0.539484	0.760802	0.0347927	0.158781	-0.0193991	0.231435	0.489548	0.0468833	0.0401189	0.135547	-0.118924	0.178004	0.000855457	0.141372	0.000272796	7.79947e-09	0.829021	0.321411	0.904179	0.145413	0.00116034	0.770993	0.803328	0.398115	0.458955	0.265514
APC2_ENSG00000115266.11	turquoise	28.2511	17.7845	10.4665	7.31801	-0.47244	0.00181533	0.692325	0.272551	0.558612	0.701746	0.309263	0.316363	0.272398	0.362163	0.636244	0.0172081	-0.0718567	-0.0890685	-0.168746	0.203209	5.31724e-07	0.0847047	0.000147226	3.1915e-07	0.0491208	0.0438885	0.0848866	0.0199723	7.78759e-06	0.914959	0.655268	0.579728	0.291575	0.202564
APCDD1_ENSG00000154856.12	brown	3.44956	2.83121	0.618349	2.21287	0.382006	0.0137142	0.160192	0.233243	0.260885	0.252298	-0.0845673	-0.0419441	-0.178507	-0.0785949	-0.19831	0.233982	0.606289	0.275917	0.193007	0.432255	0.317076	0.142205	0.0994574	0.111519	0.599102	0.794569	0.264142	0.625234	0.213896	0.14091	2.65325e-05	0.0807818	0.226649	0.0047677
APEH_ENSG00000164062.12	green	57.8595	22.6136	35.2459	-12.6323	-0.309767	0.0487337	0.649988	0.506813	-0.0273891	0.246682	0.62183	0.39759	0.828365	0.861049	0.640689	-0.29044	-0.363162	-0.100895	0.0142516	0.53594	4.24361e-06	0.000721069	0.865023	0.119988	1.42719e-05	0.0100479	2.32134e-11	5.14124e-13	6.42006e-06	0.0654539	0.0196081	0.530219	0.929529	0.000304595
APEX1_ENSG00000100823.11	purple	35.8755	8.13132	27.7442	-19.6129	-0.167218	0.296031	0.830233	0.80402	0.604574	0.636536	0.726296	0.471995	0.364472	0.608504	0.313583	0.147634	0.133739	0.139818	0.138905	0.597362	1.90883e-11	2.44108e-10	2.83554e-05	7.69019e-06	7.65968e-08	0.00183603	0.019139	2.43372e-05	0.0458809	0.356975	0.404497	0.383273	0.386418	3.73397e-05
APEX2_ENSG00000169188.4	magenta	13.1474	5.2193	7.92809	-2.70879	-0.0508361	0.75227	0.820268	0.695329	0.475093	0.585557	0.54819	0.42887	0.403668	0.608357	0.422753	0.0691138	-0.0306589	0.133279	0.178072	0.590197	5.27798e-11	4.52787e-07	0.00169616	5.77739e-05	0.00020698	0.00514524	0.00886483	2.44774e-05	0.00589348	0.667652	0.849085	0.406129	0.265328	4.8765e-05
APH1A_ENSG00000117362.12	magenta	60.3927	11.5756	48.8171	-37.2415	-0.26579	0.0930321	0.857564	0.723935	0.490837	0.762642	0.609925	0.423533	0.453809	0.78933	0.595026	-0.0401192	-0.0906937	0.0958625	0.226026	0.549738	8.06554e-13	8.84403e-08	0.00112078	6.83201e-09	2.30172e-05	0.00579322	0.0028815	8.66725e-10	4.07642e-05	0.803327	0.572803	0.551033	0.155322	0.000196906
APH1B_ENSG00000138613.13	black	19.6243	7.79175	11.8326	-4.04082	0.377147	0.0150674	0.308967	0.381165	0.645503	0.1984	0.293112	0.419841	-0.153721	-0.135343	-0.406964	0.764693	0.654272	0.240429	0.160863	0.294232	0.0493493	0.0139407	5.19046e-06	0.213685	0.0629031	0.00628173	0.337269	0.398832	0.00827481	5.88613e-09	3.49003e-06	0.129975	0.315025	0.0618582
API5_ENSG00000166181.12	turquoise	270.542	220.604	49.938	170.666	-0.235854	0.137668	0.656646	0.559565	0.728502	0.956368	0.243058	0.19755	-0.0633915	0.392841	0.419677	0.152774	0.210119	0.254001	-0.0345601	0.261336	3.12752e-06	0.000142627	6.68785e-08	1.91209e-22	0.125704	0.215692	0.693768	0.0110638	0.00630426	0.340291	0.187307	0.109043	0.830147	0.0988533
APIP_ENSG00000149089.12	tan	1.41081	1.19848	0.212326	0.986155	0.265078	0.0939438	0.0880829	0.365362	0.151461	0.224748	0.182062	0.0823742	-0.133197	0.195149	-0.162888	-0.020144	0.0692014	0.465632	0.721037	0.386446	0.583946	0.0188258	0.344505	0.157734	0.254593	0.608643	0.406419	0.221436	0.308891	0.900517	0.667255	0.00215562	1.05297e-07	0.0125694
APITD1_ENSG00000175279.21	red	2.62565	1.18951	1.43614	-0.246636	-0.454438	0.00283805	0.369323	0.383014	0.0446906	0.445281	0.328194	0.197557	0.35455	0.659917	0.590788	-0.296745	-0.388741	0.0957337	-0.0340436	0.168314	0.0174833	0.0134469	0.781436	0.00353034	0.0361806	0.215676	0.0229376	2.68466e-06	4.77149e-05	0.0595626	0.0120102	0.551571	0.832649	0.292828
APITD1-CORT_ENSG00000251503.8	grey	0.0175889	0.00862087	0.00896806	-0.000347187	0.125774	0.433297	0.0990019	0.280997	-0.131021	-0.0509525	-0.0540844	-0.070981	0.0702635	0.101446	-0.0627047	-0.0901678	-0.0378141	-0.0472845	-0.0501008	0.165842	0.538004	0.0751309	0.414199	0.751721	0.736987	0.659212	0.66245	0.527965	0.696926	0.57504	0.814423	0.769087	0.755742	0.30008
APLNR_ENSG00000134817.10	brown	12.0425	11.1786	0.863927	10.3147	0.647924	4.65763e-06	-0.199742	0.0852237	0.0440166	-0.058318	-0.193679	-0.206631	-0.409835	-0.273196	-0.533271	0.221294	0.655057	0.685605	0.196044	0.303772	0.210538	0.596259	0.784653	0.717219	0.225005	0.194905	0.00778885	0.0839424	0.000330699	0.164389	3.36608e-06	7.56508e-07	0.219284	0.0535026
APLP1_ENSG00000105290.11	grey	0.280919	0.0175685	0.26335	-0.245782	0.224145	0.158881	0.0148862	-0.0475864	0.0889019	-0.122904	-0.0242858	0.0197023	-0.129145	-0.25209	-0.254473	0.184097	0.298591	0.0453902	0.0345265	0.105337	0.9264	0.767653	0.58044	0.443951	0.880198	0.902688	0.420973	0.111824	0.108364	0.249231	0.0579205	0.7781	0.83031	0.512176
APLP2_ENSG00000084234.16	turquoise	34.478	21.2177	13.2603	7.95742	-0.419905	0.00627291	0.431564	0.0723086	0.287163	0.656607	0.00914948	0.0322045	0.104178	0.325745	0.676629	-0.0330676	-0.256783	-0.0061639	-0.135069	0.0263907	0.00484276	0.653236	0.0686936	3.13326e-06	0.954725	0.841571	0.516855	0.0376772	1.19449e-06	0.837381	0.105089	0.96949	0.399796	0.8699
APMAP_ENSG00000101474.11	blue	4.70692	2.43109	2.27583	0.155266	0.271782	0.0856221	0.506577	0.481529	0.589674	0.472476	0.442609	0.375581	0.0443878	0.260524	-0.0335334	0.538506	0.508591	0.393475	0.331453	0.488148	0.000725894	0.00143528	4.97123e-05	0.00181366	0.00375831	0.0155269	0.782881	0.0999435	0.835122	0.000281261	0.000685613	0.0109233	0.0342641	0.00120465
APOA1_ENSG00000118137.9	yellow	13.2891	5.64482	7.6443	-1.99948	-0.642029	6.05344e-06	0.133559	-0.343214	-0.249342	-0.152439	0.269405	0.217284	0.637048	0.271774	0.62221	-0.248132	-0.476666	-0.304319	-0.453895	-0.0484626	0.405136	0.028028	0.115919	0.341363	0.0885039	0.172366	7.52204e-06	0.0856317	1.40507e-05	0.117756	0.00162878	0.0530525	0.00287548	0.763497
APOA1BP_ENSG00000163382.11	green	27.9117	19.1031	8.80866	10.2944	-0.353251	0.0234788	0.501569	0.301144	-0.0748282	0.0312833	0.649664	0.315026	0.824395	0.681308	0.483567	-0.183776	-0.360688	-0.115801	-0.0603736	0.390316	0.000835368	0.0557083	0.641953	0.846048	4.30628e-06	0.0448379	3.49063e-11	9.43297e-07	0.00136041	0.25007	0.0205202	0.470918	0.707685	0.0116387
APOA2_ENSG00000158874.11	grey	0.204781	0.0187233	0.186058	-0.167334	-0.0248876	0.877252	-0.34523	-0.477898	-0.104262	-0.251859	-0.423372	-0.20625	-0.305228	-0.508914	-0.186999	0.256266	0.00342658	-0.236433	-0.186906	-0.523228	0.0270601	0.00157769	0.516514	0.112165	0.00581378	0.195747	0.0523114	0.00067935	0.241716	0.105815	0.983036	0.136676	0.241953	0.000447925
APOA4_ENSG00000110244.6	yellow	12.6599	8.4474	4.21253	4.23487	-0.527554	0.000393497	0.196296	-0.276567	-0.253501	-0.111583	0.126115	0.179322	0.589869	0.289105	0.656133	-0.265511	-0.483919	-0.293374	-0.441431	-0.0454289	0.218678	0.0800406	0.109766	0.48733	0.432043	0.261934	4.93579e-05	0.0667586	3.20273e-06	0.0933881	0.00134784	0.0626576	0.00386284	0.777916
APOB_ENSG00000084674.13	yellow	40.3946	30.2457	10.149	20.0967	-0.589847	4.93977e-05	0.366579	-0.0890098	0.200692	0.508767	-0.0299253	0.0782031	0.151812	0.244211	0.762598	-0.19832	-0.330401	-0.128022	-0.432404	-0.0634345	0.0184042	0.579979	0.208333	0.000682191	0.852656	0.626965	0.343376	0.123863	6.85406e-09	0.213873	0.0348731	0.425057	0.0047516	0.69357
APOBEC1_ENSG00000111701.6	yellow	85.1935	57.699	27.4944	30.2046	-0.655167	3.34906e-06	0.32032	-0.000277195	-0.249539	0.148073	0.309021	0.174981	0.728085	0.665431	0.863441	-0.501558	-0.607778	-0.228678	-0.434679	0.0688828	0.0411749	0.998628	0.115621	0.355529	0.0493073	0.273849	6.86217e-08	2.0667e-06	3.74765e-13	0.000835634	2.5037e-05	0.150404	0.00451237	0.668699
APOBEC3A_ENSG00000128383.12	brown	77.5975	64.9282	12.6693	52.2589	0.387178	0.0123885	-0.218873	-0.222308	0.1987	-0.212309	-0.210931	0.100552	-0.317001	-0.520348	-0.506714	0.638124	0.787749	-0.0348458	-0.0254763	-0.101528	0.169173	0.162414	0.212979	0.182645	0.185569	0.531627	0.0434416	0.000487802	0.000723087	7.17951e-06	9.87499e-10	0.828764	0.874371	0.527631
APOBEC3B_ENSG00000179750.15	tan	0.349848	0.325468	0.0243794	0.301089	0.178455	0.264285	0.0131355	0.113488	0.0551379	0.0854494	-0.00458747	-0.048602	-0.101318	0.0491952	-0.122029	0.0833227	0.0485919	-0.159827	0.54169	-0.0409793	0.935036	0.479881	0.732052	0.595283	0.977291	0.762836	0.52849	0.760026	0.447225	0.604508	0.762884	0.318192	0.000254543	0.799196
APOBEC3C_ENSG00000244509.3	blue	44.6445	30.9796	13.6649	17.3147	0.255699	0.106615	0.476503	0.391575	0.732336	0.302805	0.291624	0.29761	-0.152581	-0.177144	-0.295338	0.649931	0.531994	0.165496	0.0958921	0.281422	0.00163567	0.011349	5.26638e-08	0.0543059	0.0643135	0.0587884	0.340907	0.267867	0.0608393	4.25448e-06	0.000343888	0.301102	0.55091	0.0746719
APOBEC3D_ENSG00000243811.7	blue	24.1737	14.4352	9.73854	4.69665	0.342875	0.0281936	0.496152	0.506957	0.721935	0.32917	0.362172	0.481426	-0.090862	-0.0456955	-0.297199	0.552533	0.582129	0.144983	0.343461	0.447391	0.000970123	0.000718147	9.97784e-08	0.0355973	0.0199687	0.00143917	0.572088	0.776645	0.0591551	0.000179835	6.53765e-05	0.36577	0.0279079	0.00335896
APOBEC3F_ENSG00000128394.16	blue	31.1578	20.9801	10.1778	10.8023	0.223026	0.161028	0.471304	0.429224	0.739908	0.281665	0.367847	0.517033	-0.0882121	-0.106736	-0.275185	0.669533	0.467251	0.130627	0.207658	0.30843	0.00186858	0.00510458	3.2457e-08	0.0744112	0.0179738	0.00053761	0.583392	0.506557	0.0816231	1.69525e-06	0.00206997	0.415615	0.192645	0.0497665
APOBEC3G_ENSG00000239713.7	black	94.2374	29.908	64.3294	-34.4214	0.306156	0.0515635	0.2856	0.211707	0.713592	0.138033	0.215503	0.35622	-0.264738	-0.383844	-0.461768	0.783754	0.734621	0.115694	0.0663405	0.153612	0.0702818	0.183919	1.63266e-07	0.389437	0.175998	0.0222575	0.0943816	0.0132301	0.00237277	1.36627e-09	4.5585e-08	0.471328	0.680263	0.337615
APOBEC3H_ENSG00000100298.15	blue	0.765202	0.524877	0.240325	0.284553	0.190267	0.233439	0.266121	0.272365	0.479328	0.118008	0.244735	0.375699	-0.0637032	-0.115669	-0.255835	0.518503	0.249187	0.143761	0.0817523	0.205979	0.0926096	0.084926	0.00152017	0.462447	0.123034	0.0154919	0.692336	0.471425	0.106423	0.000514987	0.116152	0.369868	0.61136	0.196347
APOBR_ENSG00000184730.10	tan	1.30422	0.380452	0.923766	-0.543314	0.604551	2.83801e-05	0.0688093	0.254309	0.172317	-0.0802066	0.130502	0.232383	-0.0252719	-0.0561439	-0.455065	0.5348	0.378507	0.0860569	0.708131	0.341782	0.669032	0.108599	0.281332	0.618135	0.416065	0.143725	0.875371	0.727349	0.00279534	0.000315513	0.0146777	0.592659	2.23276e-07	0.0287333
APOC1_ENSG00000130208.9	brown	1.08426	0.603701	0.480562	0.123139	0.327639	0.0365151	0.189053	0.259655	0.292129	-0.023746	0.277688	0.365095	-0.0146126	-0.0513674	-0.318142	0.262464	0.438454	0.0813539	0.410797	0.423188	0.23649	0.101122	0.0638325	0.882842	0.0787745	0.0189193	0.927749	0.749764	0.0426507	0.0973528	0.00413845	0.613103	0.00763152	0.00583735
APOC2_ENSG00000234906.8	green	1.78528	1.24333	0.541944	0.701389	-0.0998281	0.534601	0.192848	-0.0309444	0.0139687	-0.215013	0.478522	0.460294	0.581315	0.200541	0.189835	0.312492	-0.214836	-0.125704	-0.201467	0.200858	0.227038	0.847696	0.930925	0.177007	0.00155236	0.00246055	6.73102e-05	0.208684	0.23452	0.0466824	0.177372	0.433558	0.206544	0.207948
APOC3_ENSG00000110245.11	green	17.2482	11.4411	5.80702	5.63413	-0.502334	0.000817742	0.142351	-0.252367	-0.301752	-0.215627	0.3191	0.267473	0.714545	0.35222	0.579744	-0.229342	-0.453074	-0.286989	-0.384402	0.0376009	0.374628	0.111418	0.0551919	0.175744	0.0419963	0.0909023	1.54465e-07	0.0239155	7.11873e-05	0.149191	0.00293293	0.0688689	0.013086	0.815451
APOC4-APOC2_ENSG00000224916.8	yellow	19.5692	10.638	8.93119	1.70685	-0.504876	0.000761548	0.519053	0.121958	0.0369996	0.136467	0.541404	0.498585	0.735978	0.579964	0.722748	-0.218109	-0.327473	-0.193946	-0.348452	0.338554	0.000506734	0.447492	0.818352	0.394889	0.000256849	0.000907382	4.18111e-08	7.06329e-05	9.50147e-08	0.170703	0.0366159	0.224354	0.0255708	0.0303759
APOD_ENSG00000189058.8	green	0.33715	0.115593	0.221557	-0.105963	-0.0925775	0.564824	0.230382	0.128357	-0.179251	0.0826674	0.280438	0.0363005	0.455639	0.456714	0.442803	-0.269883	-0.259012	0.200458	-0.206806	0.477436	0.147304	0.423836	0.262125	0.607363	0.0757365	0.821729	0.00275675	0.00268565	0.00374135	0.0879192	0.102	0.208875	0.194519	0.00159667
APOE_ENSG00000130203.9	brown	3.9997	2.18748	1.81223	0.375252	0.281541	0.0745445	0.336931	0.289443	0.418702	0.0846606	0.244257	0.236262	0.00124965	-0.122298	-0.285942	0.330593	0.52218	-0.0013494	0.192087	0.357307	0.031231	0.0664265	0.00643952	0.598698	0.123791	0.136968	0.993813	0.446217	0.069932	0.0347615	0.000462075	0.993319	0.228914	0.0218241
APOL1_ENSG00000100342.20	tan	14.7075	1.21846	13.489	-12.2706	0.533462	0.000328765	-0.0381736	0.183294	0.181375	0.0117614	-0.140389	0.0595588	-0.327022	-0.233669	-0.461615	0.312948	0.771131	0.218488	0.431526	0.318792	0.81269	0.251336	0.25642	0.94182	0.381315	0.711459	0.0368909	0.141457	0.00238175	0.0463455	3.65071e-09	0.169943	0.0048469	0.042206
APOL2_ENSG00000128335.13	brown	33.1431	31.5035	1.63957	29.864	0.556794	0.000156366	0.0231462	0.244716	0.277426	-0.0138624	-0.084846	0.201936	-0.289103	-0.24992	-0.503791	0.459124	0.837993	0.119017	0.314558	0.280511	0.885782	0.123064	0.0790692	0.931449	0.597894	0.205468	0.0667609	0.115048	0.000785115	0.00253222	8.25274e-12	0.458599	0.0451735	0.0756576
APOL3_ENSG00000128284.19	brown	46.6696	30.3474	16.3222	14.0252	0.460602	0.00244198	0.184553	0.228502	0.564566	0.0444389	0.141288	0.411501	-0.227977	-0.311773	-0.48313	0.713417	0.775177	0.107528	0.130892	0.246344	0.248039	0.150727	0.000120568	0.782637	0.378244	0.00751817	0.151693	0.0472165	0.00137615	1.6493e-07	2.68251e-09	0.503389	0.414664	0.120512
APOL4_ENSG00000100336.17	brown	35.1992	32.9965	2.20264	30.7939	0.554924	0.000166298	0.0925386	0.250943	0.425743	0.135382	-0.0354262	0.175809	-0.348986	-0.252142	-0.448244	0.448845	0.890621	0.337548	0.189082	0.344919	0.564988	0.113519	0.00551677	0.398694	0.825955	0.271549	0.0253305	0.111748	0.00329174	0.00324507	6.37132e-15	0.0309038	0.236417	0.0272077
APOL6_ENSG00000221963.5	turquoise	16.1967	12.6422	3.55452	9.08763	0.275828	0.0808838	0.291156	0.452917	0.461077	0.64454	-0.169677	0.0163523	-0.312534	0.0940513	0.0132325	0.236344	0.55479	0.291223	0.0893976	0.227191	0.0647624	0.00294408	0.00241355	5.41769e-06	0.28888	0.919174	0.0466511	0.558617	0.934557	0.136828	0.000167034	0.0646978	0.578323	0.153148
APOLD1_ENSG00000178878.12	brown	10.7252	8.799	1.92624	6.87276	0.407232	0.0082284	0.0115667	0.226901	0.378643	0.254896	-0.0501673	0.0152162	-0.335019	-0.158117	-0.388291	0.351396	0.723942	0.610702	0.262137	0.267592	0.942781	0.153687	0.0146394	0.107759	0.755428	0.924773	0.0322632	0.323466	0.0121182	0.0242697	8.84017e-08	2.23229e-05	0.0977864	0.0907527
APOM_ENSG00000204444.10	green	36.5351	14.3162	22.2189	-7.90272	-0.597937	3.65378e-05	0.237524	-0.127479	-0.204437	0.00699714	0.438066	0.306204	0.709826	0.532618	0.748307	-0.340494	-0.484175	-0.245815	-0.411263	0.127241	0.134822	0.427038	0.199793	0.965368	0.00417555	0.0515247	2.02764e-07	0.000337384	1.86038e-08	0.0293793	0.00133878	0.121336	0.00755636	0.427909
APOO_ENSG00000184831.13	red	26.2759	17.6198	8.65603	8.96381	-0.278458	0.0779143	0.556588	0.607682	0.0466411	0.291547	0.697283	0.363829	0.636358	0.856633	0.496724	-0.29592	-0.271062	0.0517955	0.0325464	0.517226	0.000157433	2.51319e-05	0.772145	0.0643873	4.07445e-07	0.019368	7.74938e-06	9.0778e-13	0.000955034	0.0603089	0.0864872	0.747746	0.839911	0.000534585
APOOL_ENSG00000155008.13	turquoise	127.106	118.472	8.63401	109.837	-0.182449	0.253566	0.48827	0.514755	0.51108	0.901815	0.14051	0.0867761	-0.0713385	0.478236	0.441339	-0.100628	-0.0445976	0.298225	0.113994	0.1599	0.00120075	0.000574435	0.000638586	8.60536e-16	0.380902	0.589559	0.657601	0.00156393	0.00387111	0.531316	0.781879	0.0582431	0.477912	0.317968
APOPT1_ENSG00000256053.7	yellow	34.9078	20.905	14.0028	6.90212	-0.636783	7.60863e-06	0.440218	0.0890134	0.0189347	0.253595	0.585064	0.446453	0.725189	0.671231	0.810391	-0.313211	-0.41773	-0.155288	-0.300229	0.247413	0.00397313	0.579963	0.906462	0.10963	5.88158e-05	0.00343424	8.19527e-08	1.56037e-06	1.36259e-10	0.0461525	0.0065768	0.332307	0.0564933	0.118859
APP_ENSG00000142192.20	turquoise	15.1786	10.7441	4.43453	6.30957	0.343082	0.0280924	0.235693	0.471035	0.330263	0.588438	-0.174308	-0.182551	-0.360883	0.10265	-0.113369	0.0924974	0.539234	0.46738	0.420357	0.354815	0.137944	0.00188139	0.0349539	5.2018e-05	0.275726	0.253296	0.020447	0.523054	0.480346	0.565162	0.000274936	0.00206329	0.0062113	0.0228287
APPBP2_ENSG00000062725.9	turquoise	104.96	73.4332	31.527	41.9062	-0.079401	0.621679	0.450779	0.318155	0.706106	0.83718	0.0342764	0.152672	-0.243861	0.135303	0.259784	0.230277	0.251611	0.275773	0.068443	0.0911347	0.00309892	0.0426418	2.50317e-07	9.02893e-12	0.831521	0.340618	0.12442	0.398972	0.100946	0.147494	0.112531	0.0809464	0.670694	0.57093
APPL1_ENSG00000157500.10	turquoise	80.6833	69.0802	11.6031	57.4771	-0.479492	0.0015137	0.448818	0.182036	0.541295	0.794811	0.0770464	0.0504258	-0.0763084	0.23151	0.536427	0.0503691	-0.0411538	0.0456507	-0.253353	-0.0691576	0.00324716	0.25466	0.00025773	5.4669e-10	0.632085	0.754207	0.635361	0.145278	0.000300035	0.754475	0.798359	0.776858	0.10998	0.667454
APPL2_ENSG00000136044.11	turquoise	93.9769	56.4403	37.5366	18.9038	-0.476591	0.00163195	0.518236	0.273078	0.329552	0.756395	0.226625	0.233749	0.254648	0.591474	0.791027	-0.227486	-0.316376	-0.0508307	-0.0872751	0.13773	0.000519034	0.0840814	0.0353714	1.06609e-08	0.154202	0.141317	0.108113	4.65203e-05	7.52607e-10	0.152599	0.0438793	0.752295	0.587413	0.390488
APRT_ENSG00000198931.10	green	27.266	18.7356	8.53037	10.2052	-0.100795	0.530631	0.529982	0.458856	-0.0293588	-0.0888816	0.730158	0.46396	0.795609	0.608148	0.248244	-0.0328811	-0.227655	-0.140439	0.155363	0.563051	0.00036563	0.00254889	0.855415	0.580527	6.03491e-08	0.00224734	5.1062e-10	2.46786e-05	0.117586	0.838287	0.152288	0.381144	0.332071	0.000126897
APTX_ENSG00000137074.18	turquoise	62.4577	34.6151	27.8426	6.77245	-0.0645877	0.688278	0.781954	0.784865	0.615128	0.782035	0.626667	0.522854	0.308924	0.7224	0.44587	0.0930492	0.0637983	0.264003	0.237388	0.558303	1.57803e-09	1.24915e-09	1.87227e-05	1.56786e-09	1.16858e-05	0.000452925	0.0493827	9.7027e-08	0.00348171	0.562834	0.691899	0.0953345	0.135052	0.00014874
AQP1_ENSG00000240583.10	yellow	76.8983	67.2166	9.68171	57.5349	-0.731873	5.42176e-08	0.507743	0.0569334	0.0986815	0.463957	0.32177	0.197958	0.519965	0.577127	0.915365	-0.337781	-0.40061	-0.0172726	-0.484207	0.156665	0.000702329	0.723665	0.539328	0.00224751	0.0402148	0.214727	0.00049333	7.81029e-05	5.3843e-17	0.0307807	0.00944424	0.914641	0.00133762	0.327985
AQP11_ENSG00000178301.3	yellow	42.8268	40.1095	2.71729	37.3922	-0.699113	3.68814e-07	0.321054	-0.133582	-0.0376497	0.303213	0.101914	0.160389	0.428049	0.403728	0.865606	-0.364996	-0.504212	-0.217691	-0.477403	-0.0341276	0.0406864	0.405052	0.815215	0.0539665	0.526053	0.31647	0.00524061	0.00885374	2.80031e-13	0.0189541	0.000775902	0.171544	0.00159804	0.832242
AQP12A_ENSG00000184945.13	green	2.03006	1.5279	0.502164	1.02573	-0.073518	0.647811	0.155382	0.122272	-0.191187	-0.146849	0.496329	0.351207	0.617742	0.461081	0.237353	-0.0943937	-0.131404	-0.171934	0.263895	0.349017	0.332013	0.446315	0.231142	0.359566	0.000965448	0.0243516	1.68545e-05	0.00241334	0.135111	0.557179	0.412824	0.282419	0.0954749	0.0253167
AQP12B_ENSG00000185176.12	pink	0.443962	0.192478	0.251484	-0.0590059	0.0249516	0.876938	0.2794	0.301025	0.103322	0.0922281	0.400669	0.5138	0.376632	0.422623	0.179954	0.122594	-0.098393	-0.137853	0.451527	0.340637	0.0768721	0.05581	0.520323	0.5663	0.00943267	0.000590514	0.0152173	0.00591046	0.260226	0.44511	0.54052	0.390061	0.00304394	0.0293072
AQP3_ENSG00000165272.14	yellow	63.4614	58.9154	4.54596	54.3694	-0.661088	2.5408e-06	0.379085	-0.0855577	-0.0634331	0.257499	0.195241	0.230916	0.548493	0.480937	0.901895	-0.335843	-0.499475	-0.255109	-0.494566	0.0298871	0.0145148	0.594815	0.693576	0.104088	0.221214	0.146342	0.000204974	0.00145768	8.47552e-16	0.0318152	0.000885358	0.107454	0.00101307	0.852842
AQP7_ENSG00000165269.12	yellow	70.9932	51.9102	19.083	32.8271	-0.627675	1.12045e-05	0.289865	-0.142093	-0.242455	0.044573	0.270534	0.254968	0.714043	0.532675	0.848411	-0.397539	-0.55285	-0.280089	-0.452452	0.0679139	0.0660134	0.375506	0.126674	0.781997	0.0871257	0.107655	1.59043e-07	0.0003368	2.49211e-12	0.0100584	0.000177982	0.076117	0.00297717	0.673097
AQP8_ENSG00000103375.10	tan	7.36009	7.08316	0.276926	6.80624	0.292328	0.0636435	-0.111872	0.0794673	-0.0482991	0.0102687	-0.0547482	-0.0944374	-0.139071	0.0303336	-0.218909	-0.0685189	-0.0527044	-0.0179807	0.789795	0.0276447	0.486197	0.621387	0.764272	0.949193	0.733877	0.556996	0.385845	0.850668	0.169101	0.67035	0.743468	0.911155	8.33908e-10	0.863775
AQP9_ENSG00000103569.9	brown	80.8018	78.3963	2.40552	75.9907	0.405622	0.00851094	-0.291695	-0.201407	0.0869466	-0.21669	-0.302965	-0.0628844	-0.409666	-0.514738	-0.533759	0.420414	0.81639	0.0472508	-0.0272611	-0.0955885	0.064246	0.206683	0.588826	0.173571	0.0541724	0.696099	0.00781677	0.000574714	0.000325788	0.00620367	7.71155e-11	0.769247	0.865648	0.552177
AQR_ENSG00000021776.10	blue	36.089	20.9085	15.1806	5.72786	-0.0385672	0.810793	0.712811	0.59711	0.777931	0.685117	0.500411	0.563683	0.151142	0.365892	0.251966	0.393664	0.160607	0.197638	0.0743768	0.441691	1.70814e-07	3.76958e-05	2.16702e-09	7.75867e-07	0.000862685	0.000124223	0.345534	0.0186413	0.112007	0.0108818	0.315805	0.215485	0.643969	0.00383959
ARAF_ENSG00000078061.12	green	43.5349	36.3801	7.15487	29.2252	-0.210423	0.186656	0.489625	0.194358	0.0343429	-0.078978	0.702691	0.658361	0.895255	0.562597	0.452318	0.0846787	-0.260815	-0.159012	-0.0666019	0.439061	0.00115794	0.223351	0.831199	0.623543	3.02898e-07	2.88768e-06	2.85913e-15	0.000128853	0.0029867	0.598619	0.0995513	0.320699	0.679071	0.00408092
ARAP1_ENSG00000186635.14	blue	47.2207	23.6776	23.5431	0.134426	0.103605	0.519174	0.38832	0.104954	0.643855	0.0947312	0.344558	0.686065	0.117357	-0.158009	-0.121817	0.825339	0.57038	-0.0496393	-0.0356817	0.248971	0.0121111	0.513717	5.5848e-06	0.555765	0.0273798	7.38679e-07	0.464937	0.323799	0.448022	3.17074e-11	9.88329e-05	0.757925	0.824719	0.116479
ARAP2_ENSG00000047365.11	blue	43.3103	31.9651	11.3452	20.6199	0.0394222	0.806678	0.328301	0.142326	0.743879	0.420129	0.227725	0.414794	-0.111039	-0.12716	-0.0109395	0.753455	0.170704	0.0419188	-0.147458	-0.0746964	0.0361159	0.374712	2.50149e-08	0.00624242	0.152159	0.00700692	0.489472	0.428204	0.945879	1.30844e-08	0.28593	0.79469	0.357555	0.642542
ARAP3_ENSG00000120318.15	brown	28.7578	25.5764	3.18138	22.395	0.509793	0.00066253	-0.00580506	0.0699319	0.333163	-0.0100974	-0.0247323	0.266926	-0.256031	-0.291931	-0.44786	0.570036	0.831505	0.437534	0.163314	0.340409	0.971265	0.663949	0.0332921	0.95004	0.878012	0.0915899	0.106146	0.0640208	0.00332181	0.000100013	1.66865e-11	0.00422702	0.307611	0.0294225
ARCN1_ENSG00000095139.13	turquoise	64.9725	44.6466	20.3258	24.3208	-0.302732	0.054367	0.684799	0.576099	0.338411	0.790584	0.2639	0.129811	0.260646	0.684323	0.667552	-0.179211	-0.0662224	0.180305	-0.113734	0.334827	7.88699e-07	8.0982e-05	0.0304505	7.80961e-10	0.0954682	0.418561	0.0997788	8.08282e-07	1.86622e-06	0.262233	0.680802	0.259283	0.478925	0.0323684
AREG_ENSG00000109321.10	brown	11.021	10.0304	0.990599	9.03981	0.488478	0.00119409	-0.262913	-0.0815161	0.0634907	-0.153976	-0.249273	-0.116565	-0.36324	-0.397557	-0.55989	0.428049	0.671292	0.300643	0.358993	0.0488732	0.0967611	0.612393	0.693312	0.33646	0.116022	0.467977	0.0195798	0.0100546	0.000141091	0.00524055	1.55572e-06	0.0561369	0.0211655	0.761551
AREL1_ENSG00000119682.16	turquoise	197.763	138.735	59.028	79.7066	-0.255913	0.106313	0.724798	0.48023	0.77735	0.909623	0.329137	0.429551	0.0933476	0.416696	0.527873	0.224242	0.121002	0.19805	-0.103143	0.275087	8.39236e-08	0.00148486	2.26741e-09	1.83743e-16	0.0356168	0.00506728	0.561576	0.00672561	0.000389734	0.158697	0.451088	0.214509	0.521052	0.0817354
ARF1_ENSG00000143761.13	magenta	16.5928	2.07427	14.5186	-12.4443	-0.2185	0.169919	0.667982	0.561479	0.214246	0.615192	0.218272	0.154354	0.3842	0.634389	0.589972	-0.0913704	-0.152381	-0.0941302	0.0419913	0.321178	1.82779e-06	0.000133785	0.178593	1.86747e-05	0.170377	0.335259	0.0131379	8.43356e-06	4.91706e-05	0.569931	0.341547	0.558286	0.794343	0.0406047
ARF3_ENSG00000134287.9	turquoise	33.6625	28.9576	4.70489	24.2527	0.0720589	0.654358	0.544314	0.584868	0.509648	0.770617	0.117763	0.0626504	-0.0931437	0.356142	0.190689	0.20576	0.270169	0.24097	0.378051	0.304524	0.000234271	5.92344e-05	0.000665275	3.79464e-09	0.46338	0.697176	0.562435	0.022289	0.232382	0.196833	0.0875694	0.129088	0.0148074	0.0528848
ARF4_ENSG00000168374.10	turquoise	23.2451	17.5968	5.64836	11.9484	0.326173	0.0374121	0.390099	0.680433	0.372965	0.662352	0.00307662	-0.0707416	-0.214217	0.318841	-0.00556211	0.0385918	0.457435	0.483427	0.400629	0.427634	0.0116893	9.86186e-07	0.0163209	2.39338e-06	0.984769	0.660292	0.178655	0.0421723	0.972467	0.810675	0.00263892	0.00136545	0.0094404	0.00528936
ARF5_ENSG00000004059.10	red	49.8451	16.0904	33.7547	-17.6643	-0.374627	0.0158126	0.663771	0.443548	0.0473328	0.27113	0.700381	0.401044	0.843405	0.826002	0.653541	-0.147641	-0.321134	-0.138642	-0.0411697	0.457634	2.23734e-06	0.00367676	0.768857	0.0864048	3.44055e-07	0.0093601	4.47892e-12	2.96286e-11	3.60919e-06	0.356952	0.0406339	0.387328	0.798282	0.00262619
ARF6_ENSG00000165527.6	turquoise	123.742	93.65	30.0919	63.5581	-0.242379	0.126797	0.731418	0.526633	0.707235	0.871617	0.306444	0.292746	0.110494	0.399409	0.479297	0.242564	-0.0027739	0.0727871	0.0145505	0.229675	5.57824e-08	0.000404569	2.34889e-07	1.21379e-13	0.0513332	0.0632479	0.491617	0.00968041	0.00152139	0.126498	0.986267	0.651087	0.928055	0.148584
ARFGAP1_ENSG00000101199.12	pink	33.6925	26.0045	7.68797	18.3166	0.0417225	0.795631	0.521735	0.289936	0.433844	0.0541149	0.56143	0.910288	0.514131	0.252096	0.1259	0.429121	0.296596	-0.101928	0.130105	0.51273	0.000468214	0.0659438	0.00459892	0.736845	0.000134008	1.60073e-16	0.000584897	0.111815	0.432835	0.0051164	0.0596967	0.525999	0.417498	0.000609035
ARFGAP2_ENSG00000149182.14	magenta	42.6876	14.0577	28.6299	-14.5722	-0.28442	0.0715011	0.909083	0.651318	0.617636	0.615813	0.728276	0.729071	0.586044	0.674868	0.549226	0.259316	-0.0350763	-0.0291469	0.0396206	0.52702	2.05348e-16	3.99502e-06	1.69264e-05	1.82152e-05	6.78169e-08	6.45617e-08	5.67622e-05	1.30409e-06	0.000200185	0.101583	0.827648	0.856448	0.805724	0.000399881
ARFGAP3_ENSG00000242247.10	turquoise	21.4876	19.4019	2.08568	17.3162	-0.113479	0.479917	0.399474	0.321498	0.428281	0.72232	-0.0466735	0.0192193	-0.147393	0.232299	0.353122	0.0923021	0.369746	0.299528	-0.153644	0.19618	0.00966743	0.0403934	0.00521354	9.74947e-08	0.771991	0.905063	0.357769	0.143873	0.023533	0.565987	0.0173448	0.0571001	0.337514	0.218957
ARFGEF1_ENSG00000066777.8	turquoise	132.788	98.5083	34.2802	64.2281	-0.377934	0.014841	0.714196	0.409123	0.70391	0.86447	0.322358	0.421006	0.167666	0.430483	0.626325	0.172609	-0.00580452	0.0365273	-0.0931481	0.193395	1.57632e-07	0.00790694	2.83057e-07	3.26483e-13	0.0398314	0.00612386	0.294718	0.00496221	1.18536e-05	0.280506	0.971268	0.820633	0.562417	0.225699
ARFGEF2_ENSG00000124198.8	turquoise	194.865	155.079	39.7854	115.294	-0.0534302	0.740058	0.509988	0.460221	0.7077	0.92253	0.0585913	0.171159	-0.211624	0.261055	0.297882	0.134321	0.218795	0.272277	0.182508	0.145239	0.000658858	0.00246496	2.28798e-07	1.02421e-17	0.715949	0.284628	0.184095	0.0992287	0.0585467	0.402436	0.169329	0.0850303	0.253411	0.364916
ARFGEF3_ENSG00000112379.8	turquoise	38.9876	36.3182	2.66941	33.6487	0.0806777	0.616067	0.364382	0.644363	0.338415	0.757893	0.0234439	-0.0330497	-0.128772	0.453814	0.206757	-0.153913	-0.0113938	0.456085	0.314012	0.279304	0.019171	5.46042e-06	0.0304483	9.59337e-09	0.884323	0.837468	0.422325	0.00288113	0.194626	0.336659	0.943635	0.00272708	0.0455688	0.0769781
ARFIP1_ENSG00000164144.14	turquoise	136.002	126.675	9.32663	117.349	-0.0429802	0.789608	0.4741	0.580189	0.518147	0.916817	0.0871363	0.0807872	-0.145999	0.459835	0.375822	-0.0506997	0.112544	0.41931	0.187253	0.289954	0.00173992	7.00682e-05	0.000520377	3.89384e-17	0.58801	0.615587	0.362382	0.00248847	0.0154554	0.752914	0.483567	0.00635489	0.241065	0.0659264
ARFIP2_ENSG00000132254.12	red	42.3644	19.6035	22.7609	-3.15748	-0.197341	0.216188	0.737504	0.659032	0.187916	0.42721	0.656248	0.599218	0.730224	0.891605	0.6415	-0.182758	-0.179536	0.0104196	0.0792261	0.649758	3.7916e-08	2.79845e-06	0.239373	0.00533967	3.18583e-06	3.48085e-05	6.01006e-08	5.39071e-15	6.19598e-06	0.25275	0.261353	0.948447	0.62245	4.28803e-06
ARFRP1_ENSG00000101246.19	green	48.9987	32.3897	16.609	15.7808	-0.150243	0.348443	0.690916	0.414597	0.277067	0.0728217	0.780415	0.792301	0.850754	0.551829	0.370385	0.202997	-0.0548223	-0.227637	0.00875504	0.571347	5.72971e-07	0.00703666	0.0794737	0.650932	1.78303e-09	6.76327e-10	1.8804e-12	0.000184001	0.0171374	0.203046	0.73353	0.15232	0.956675	9.55825e-05
ARG2_ENSG00000081181.7	yellow	20.0257	16.5792	3.44646	13.1328	-0.691943	5.42619e-07	0.165326	-0.196123	-0.239911	0.104081	0.181742	0.0703501	0.51263	0.459566	0.761046	-0.41812	-0.551137	-0.260396	-0.418457	-0.136972	0.301606	0.219094	0.130831	0.517246	0.255442	0.662059	0.000610783	0.00250495	7.66414e-09	0.00652143	0.000188184	0.100117	0.00647389	0.393127
ARGLU1_ENSG00000134884.13	blue	83.9963	71.5107	12.4856	59.0251	0.0583415	0.71711	0.531696	0.399864	0.861234	0.551807	0.471841	0.69645	-0.0039696	0.129874	0.0539183	0.586202	0.349464	0.272271	0.140769	0.343916	0.000347034	0.00959041	5.01764e-13	0.000184132	0.00184323	4.2623e-07	0.980349	0.418331	0.737767	5.64385e-05	0.0251168	0.0850381	0.380015	0.0276879
ARHGAP1_ENSG00000175220.11	blue	17.154	8.41468	8.7393	-0.324623	0.212834	0.181541	0.723152	0.573836	0.688757	0.595013	0.362897	0.463875	0.142531	0.276352	0.145381	0.517365	0.416077	0.250857	0.203117	0.583231	9.27288e-08	8.76616e-05	6.41935e-07	4.07835e-05	0.0197041	0.00225209	0.374018	0.0802852	0.364439	0.000532429	0.00681609	0.113647	0.202774	6.28381e-05
ARHGAP10_ENSG00000071205.11	black	11.8455	2.30969	9.53577	-7.22608	0.317025	0.0434245	0.417718	0.332291	0.607484	0.267952	0.371887	0.354933	-0.00929911	-0.0337947	-0.223941	0.630608	0.703291	0.507273	0.111058	0.523955	0.00657854	0.0337846	2.53264e-05	0.0903035	0.0166581	0.0227804	0.953985	0.833855	0.15927	9.90506e-06	2.92971e-07	0.00071175	0.489396	0.000438335
ARHGAP11A_ENSG00000198826.10	turquoise	83.0766	68.5202	14.5564	53.9639	-0.0962643	0.549357	0.503025	0.623631	0.597832	0.854821	0.149975	0.0787397	-0.157214	0.360529	0.219052	0.0614674	0.132701	0.240796	0.256565	0.1942	0.000802124	1.32533e-05	3.66828e-05	1.14014e-12	0.349316	0.624595	0.326271	0.0205802	0.168816	0.70263	0.408187	0.129373	0.105395	0.223735
ARHGAP11B_ENSG00000187951.10	blue	3.63258	2.29941	1.33317	0.966236	0.0793	0.622124	0.316687	0.445906	0.56114	0.535785	0.104388	0.363839	-0.151994	0.133741	0.0232117	0.240939	0.206434	0.102806	0.289445	0.216075	0.0436609	0.00347878	0.000135314	0.000306061	0.516006	0.0193644	0.34279	0.404488	0.885461	0.129139	0.19534	0.522419	0.0664242	0.174826
ARHGAP12_ENSG00000165322.17	turquoise	118.951	109.387	9.56458	99.8221	-0.238494	0.133188	0.439738	0.429438	0.524205	0.888601	0.077069	0.125369	-0.105149	0.386252	0.461177	-0.0333451	0.0193695	0.28795	-0.0115277	0.169426	0.00401754	0.0050801	0.00043507	8.93402e-15	0.631985	0.434792	0.512934	0.0126177	0.0024076	0.836035	0.904324	0.0679041	0.942973	0.289607
ARHGAP15_ENSG00000075884.12	blue	87.2376	55.5344	31.7032	23.8312	0.137557	0.391089	0.391275	0.197184	0.785679	0.227001	0.419179	0.455347	-0.0923131	-0.236192	-0.258853	0.782695	0.55662	0.123867	-0.0545421	0.175988	0.0114173	0.216562	1.1694e-09	0.153501	0.00637302	0.00277631	0.565941	0.137088	0.102217	1.48745e-09	0.000157267	0.440359	0.734842	0.271053
ARHGAP17_ENSG00000140750.16	magenta	33.0039	7.05637	25.9475	-18.8911	-0.320664	0.0409453	0.844352	0.584181	0.628529	0.680398	0.596278	0.620536	0.428963	0.596793	0.585727	0.0467296	-0.0568803	0.0727253	-0.0123756	0.515505	4.01485e-12	6.07237e-05	1.08107e-05	9.87925e-07	3.88952e-05	1.50467e-05	0.00513456	3.81482e-05	5.74206e-05	0.771724	0.723913	0.651364	0.938787	0.000562059
ARHGAP18_ENSG00000146376.10	turquoise	112.097	82.7007	29.3959	53.3049	-0.457964	0.0026051	0.523412	0.344627	0.376443	0.82194	0.242791	0.0965897	0.121224	0.565958	0.708783	-0.19973	-0.182101	0.165605	-0.206923	0.179045	0.000445475	0.0273468	0.0152726	4.46961e-11	0.126132	0.548002	0.45025	0.000115001	2.15165e-07	0.210567	0.254489	0.30078	0.19426	0.262682
ARHGAP19_ENSG00000213390.10	blue	78.8983	59.8158	19.0825	40.7333	-0.141212	0.378503	0.635779	0.474351	0.877695	0.662762	0.458852	0.488116	-0.0399514	0.151696	0.121534	0.529373	0.32678	0.125878	0.0228166	0.215018	7.94527e-06	0.00172878	4.98937e-14	2.34727e-06	0.00254913	0.0012057	0.804133	0.343748	0.449082	0.000372445	0.0370389	0.432914	0.887398	0.176996
ARHGAP21_ENSG00000107863.16	turquoise	179.056	166.172	12.8843	153.287	-0.227318	0.152912	0.536088	0.426941	0.50519	0.929176	0.0867862	0.104437	-0.0383565	0.467738	0.553811	-0.0622864	0.0200999	0.263746	0.0975105	0.244863	0.000303208	0.00537179	0.000754856	1.89317e-18	0.589516	0.515806	0.811809	0.0020448	0.000172478	0.698853	0.900734	0.095669	0.544175	0.122831
ARHGAP22_ENSG00000128805.14	brown	47.3134	24.8865	22.427	2.45949	0.200949	0.207738	0.316737	0.163179	0.678023	0.158654	0.196382	0.473589	-0.162842	-0.300494	-0.321474	0.655223	0.755098	0.0895786	0.0933872	0.235062	0.0436258	0.308014	1.11386e-06	0.321803	0.218473	0.00176282	0.309027	0.0562649	0.0404091	3.34042e-06	1.16731e-08	0.57755	0.56141	0.139033
ARHGAP23_ENSG00000275832.4	brown	76.5729	74.8819	1.69102	73.1909	0.513749	0.000591389	0.00036102	0.0845253	0.309021	0.0347946	-0.199168	0.00792353	-0.394155	-0.403664	-0.507969	0.398237	0.936965	0.238135	0.153445	0.241855	0.998213	0.599284	0.0493073	0.829012	0.211882	0.960786	0.0107742	0.00886562	0.000697837	0.00991575	2.09491e-19	0.133792	0.338147	0.127646
ARHGAP24_ENSG00000138639.17	blue	43.5219	35.9993	7.52261	28.4766	-0.0474637	0.768236	0.420862	0.226871	0.773808	0.404774	0.251146	0.316833	-0.196713	-0.1694	-0.125716	0.470515	0.488611	0.224774	-0.0606717	0.100915	0.00614311	0.153743	2.97954e-09	0.00866308	0.113218	0.0435588	0.217684	0.289681	0.433511	0.00190636	0.00118984	0.157685	0.706306	0.530137
ARHGAP25_ENSG00000163219.11	black	115.221	31.7987	83.4221	-51.6234	0.203427	0.20207	0.388877	0.259422	0.778136	0.224989	0.320966	0.380084	-0.18382	-0.291399	-0.35442	0.782853	0.658211	0.174831	0.0061482	0.202294	0.0119777	0.101439	2.13265e-09	0.157278	0.0407449	0.0142366	0.249956	0.0645291	0.0229913	1.46874e-09	2.90792e-06	0.274267	0.969568	0.204649
ARHGAP26_ENSG00000145819.15	blue	6.1235	2.16881	3.95469	-1.78588	0.366459	0.0184455	0.0918163	0.268855	0.485922	0.383292	-0.0327325	0.0656736	-0.37484	-0.108242	-0.31284	0.573345	0.542188	0.599454	0.215756	0.144346	0.568042	0.0891814	0.00127826	0.0133739	0.839008	0.683308	0.0157484	0.500543	0.046425	8.91774e-05	0.00025058	3.44983e-05	0.175479	0.367901
ARHGAP27_ENSG00000159314.11	pink	26.3182	11.0766	15.2416	-4.16502	-0.076126	0.636172	0.611368	0.329248	0.663408	0.476564	0.384873	0.816832	0.296569	0.27458	0.317029	0.435082	0.226666	-0.0782993	0.148725	0.360342	2.17441e-05	0.035551	2.27637e-06	0.0016331	0.0129652	7.38819e-11	0.059721	0.0823221	0.0434219	0.00447106	0.154125	0.626539	0.353392	0.0206504
ARHGAP28_ENSG00000088756.12	brown	30.4471	27.4101	3.03702	24.3731	0.398672	0.00982794	-0.000605956	0.105488	0.332091	0.277318	-0.221644	-0.104729	-0.432554	-0.239343	-0.319871	0.309155	0.802648	0.555324	0.172088	0.257847	0.997	0.511566	0.0338986	0.0791904	0.163706	0.514627	0.00473558	0.131772	0.0414758	0.0492039	2.76e-10	0.000164128	0.281984	0.103604
ARHGAP29_ENSG00000137962.12	brown	22.1844	15.5477	6.63671	8.91101	0.458976	0.00254143	0.0216158	0.143132	0.509098	0.29656	-0.0761085	0.0894092	-0.455171	-0.268273	-0.391071	0.515449	0.740608	0.733195	0.156841	0.235789	0.893289	0.371986	0.000675802	0.059729	0.63625	0.578273	0.00278816	0.0899037	0.0114642	0.000562978	3.10122e-08	4.989e-08	0.327435	0.137779
ARHGAP30_ENSG00000186517.13	black	149.221	59.1813	90.04	-30.8587	0.189263	0.23596	0.376711	0.147893	0.77342	0.159665	0.318091	0.47571	-0.109908	-0.327684	-0.316943	0.904445	0.5437	0.0216768	-0.0161046	0.09714	0.0151941	0.356122	3.06905e-09	0.31869	0.0426859	0.00166943	0.493933	0.0364881	0.0434818	5.19247e-16	0.000238882	0.892989	0.920394	0.545714
ARHGAP31_ENSG00000031081.10	brown	40.909	27.2411	13.6678	13.5733	0.33937	0.0299537	0.222292	0.170763	0.591794	0.309381	-0.0651777	0.0562576	-0.399426	-0.341641	-0.361339	0.609283	0.837727	0.255877	0.0876923	0.145252	0.162445	0.285761	4.59741e-05	0.0490302	0.685576	0.726818	0.00967714	0.0288033	0.0202768	2.36053e-05	8.49952e-12	0.106364	0.585621	0.364873
ARHGAP32_ENSG00000134909.18	turquoise	137.311	114.265	23.0462	91.2188	-0.366845	0.0183134	0.48766	0.331131	0.348674	0.8385	-0.000192436	0.0812451	0.0544577	0.480448	0.691137	-0.242079	-0.226992	0.0818772	-0.0542199	0.095827	0.00122047	0.0344494	0.0254706	7.80078e-12	0.999047	0.613579	0.735237	0.00147645	5.66308e-07	0.127282	0.153518	0.610814	0.736352	0.551181
ARHGAP33_ENSG00000004777.18	blue	5.68705	2.3198	3.36725	-1.04744	0.193403	0.22568	0.209838	0.105622	0.495504	0.0972542	0.175641	0.602785	-0.034854	-0.144616	-0.173369	0.480801	0.571226	-0.0453536	0.269031	0.249463	0.187912	0.511026	0.00098748	0.545239	0.272014	3.03776e-05	0.828724	0.366998	0.278363	0.00146288	9.59842e-05	0.778274	0.0889651	0.115735
ARHGAP35_ENSG00000160007.17	yellow	69.8934	44.8611	25.0324	19.8287	-0.651938	3.88371e-06	0.583445	0.10528	0.324347	0.638961	0.211399	0.249715	0.370526	0.467513	0.852708	-0.153808	-0.33542	-0.0601214	-0.283696	0.0663693	6.23573e-05	0.512405	0.0385546	6.92325e-06	0.184573	0.115356	0.0170919	0.00205639	1.48131e-12	0.336993	0.0320442	0.708852	0.0722572	0.680131
ARHGAP39_ENSG00000147799.11	turquoise	3.86156	2.6725	1.18907	1.48343	-0.242723	0.126241	0.497559	0.41388	0.324679	0.551542	0.224496	0.36341	0.255078	0.462719	0.438359	-0.14633	-0.134743	-0.0866835	0.241986	0.303385	0.000933395	0.00714572	0.0383445	0.000185728	0.158212	0.0195183	0.107498	0.00231761	0.00414752	0.361285	0.400947	0.589959	0.127433	0.0538236
ARHGAP4_ENSG00000089820.15	blue	67.0296	38.2829	28.7467	9.53622	0.178051	0.265386	0.306781	0.0893244	0.598497	-0.0378999	0.398514	0.663107	0.103508	-0.228261	-0.260904	0.846789	0.29338	-0.100084	0.0453728	0.118108	0.0510643	0.578635	3.57728e-05	0.814009	0.00985965	2.30914e-06	0.519567	0.15117	0.0994324	3.02028e-12	0.0626516	0.53355	0.778182	0.462066
ARHGAP42_ENSG00000165895.17	turquoise	59.5664	51.2796	8.28685	42.9927	-0.276158	0.0805061	0.396529	0.181482	0.55613	0.795747	0.00356388	0.112782	-0.119784	0.20444	0.453813	0.0576892	0.154817	0.133288	-0.0996063	0.00787981	0.0102677	0.256134	0.000159827	5.04634e-10	0.982357	0.482637	0.45569	0.199784	0.00288119	0.720144	0.333794	0.406097	0.535514	0.961002
ARHGAP44_ENSG00000006740.16	turquoise	5.80911	4.85325	0.955861	3.89739	-0.0661745	0.68102	0.363855	0.432036	0.323243	0.600831	0.12952	0.0241897	-0.0553605	0.36093	0.222491	-0.155309	-0.149272	0.104062	0.493191	0.201504	0.0193588	0.00479142	0.0392587	3.27369e-05	0.419613	0.880669	0.731011	0.0204295	0.16206	0.332243	0.351603	0.517322	0.00105167	0.20646
ARHGAP5_ENSG00000100852.12	turquoise	135.104	122.259	12.8458	109.413	-0.297461	0.0589212	0.416087	0.288855	0.547077	0.87383	-0.0342275	0.0475614	-0.17713	0.247783	0.47631	-0.0354087	0.0353518	0.180213	-0.0671232	0.0314339	0.00681467	0.0670052	0.000214506	8.82827e-14	0.831758	0.767772	0.267904	0.11829	0.00164384	0.82604	0.826315	0.259531	0.676695	0.845316
ARHGAP6_ENSG00000047648.21	turquoise	17.164	6.07643	11.0876	-5.01118	0.340496	0.0293784	0.164315	0.277579	0.425008	0.488763	-0.0788988	-0.0867567	-0.363334	-0.046223	-0.16978	0.287408	0.599097	0.782396	0.238567	0.406588	0.304614	0.0788973	0.00560735	0.00118501	0.623893	0.589643	0.0195461	0.774134	0.288585	0.0684466	3.49691e-05	1.5234e-09	0.133067	0.0083404
ARHGAP8_ENSG00000241484.9	tan	4.33909	2.82289	1.5162	1.30669	0.264375	0.0948511	0.0876278	0.383818	-0.0353404	0.0668111	0.2486	0.223947	0.110709	0.358968	-0.0793519	-0.178397	-0.13259	0.0345419	0.853192	0.382895	0.585898	0.0132367	0.82637	0.678117	0.117043	0.15926	0.490772	0.0211749	0.621895	0.264442	0.408582	0.830235	1.39554e-12	0.0134783
ARHGAP9_ENSG00000123329.17	blue	91.527	47.3378	44.1892	3.14859	0.232518	0.143485	0.304197	0.0828348	0.684601	0.0306876	0.336883	0.622861	-0.038412	-0.305099	-0.32261	0.853224	0.602756	0.0322345	0.00714069	0.169071	0.0531526	0.606633	7.96813e-07	0.848945	0.0312563	1.36802e-05	0.811541	0.052416	0.0396677	1.39013e-12	3.0412e-05	0.841425	0.964658	0.290632
ARHGDIA_ENSG00000141522.11	green	18.1507	16.879	1.27177	15.6072	-0.173619	0.277658	0.35293	0.0519945	-0.0802768	-0.198942	0.481501	0.474252	0.817202	0.359795	0.346889	0.157553	-0.312649	-0.317664	-0.132378	0.252014	0.0236143	0.746809	0.617827	0.21241	0.00143632	0.00173313	7.12846e-11	0.020858	0.0262846	0.325217	0.0465663	0.0429807	0.409338	0.111937
ARHGDIB_ENSG00000111348.8	blue	96.2557	63.3629	32.8928	30.4701	0.167328	0.295708	0.419416	0.260377	0.736484	0.184473	0.404697	0.37837	-0.081256	-0.238836	-0.305104	0.796213	0.473432	0.108135	-0.00887557	0.175432	0.00634014	0.100142	4.04803e-08	0.248248	0.00867698	0.0147168	0.613532	0.132616	0.0524118	4.84825e-10	0.00176993	0.500968	0.956079	0.272593
ARHGDIG_ENSG00000242173.8	green	4.40571	3.01312	1.39259	1.62054	-0.349576	0.0250673	0.277227	0.0137664	-0.203918	-0.139786	0.364635	0.320091	0.707993	0.444319	0.481311	-0.260709	-0.400465	-0.245591	-0.270628	0.150689	0.0792932	0.931923	0.200961	0.383384	0.0190814	0.0413281	2.25036e-07	0.00361097	0.00144349	0.0996946	0.00947236	0.121687	0.0870124	0.347001
ARHGEF1_ENSG00000076928.17	blue	93.5638	53.0255	40.5382	12.4873	0.11293	0.482059	0.333164	0.0525922	0.662794	0.0342792	0.39157	0.679557	0.0907828	-0.233047	-0.19293	0.876916	0.308002	-0.120179	-0.0084989	0.0720612	0.0332916	0.743996	2.3438e-06	0.831507	0.0113501	1.03095e-06	0.572424	0.14255	0.226838	5.60596e-14	0.0501007	0.454192	0.957941	0.654348
ARHGEF10_ENSG00000104728.15	brown	34.6888	19.1832	15.5056	3.67762	0.25785	0.103601	0.365275	0.327471	0.692249	0.444074	0.0710896	0.329404	-0.278235	-0.133547	-0.214203	0.443222	0.807776	0.228782	0.216679	0.361837	0.0188562	0.0366174	5.33875e-07	0.00363176	0.658722	0.035459	0.0781632	0.405178	0.178683	0.00370495	1.73556e-10	0.150213	0.173593	0.0200923
ARHGEF10L_ENSG00000074964.16	turquoise	1.7456	0.925635	0.819965	0.10567	0.0465165	0.772737	0.367448	0.466048	0.269369	0.412476	0.193385	0.445403	0.149784	0.423667	0.218751	-0.0220858	0.0212901	-0.0697859	0.476203	0.374335	0.0181085	0.00213334	0.0885492	0.00736356	0.225722	0.0035202	0.349936	0.00577605	0.169417	0.890982	0.894888	0.664609	0.00164838	0.015901
ARHGEF11_ENSG00000132694.18	turquoise	16.7116	12.3911	4.32047	8.07067	-0.27171	0.085708	0.475796	0.147419	0.430595	0.677129	-0.0354145	0.305082	0.0646223	0.265255	0.588189	0.0485831	0.107042	-0.0146475	-0.0382722	0.173685	0.00166573	0.357682	0.00494965	1.16494e-06	0.826012	0.0524303	0.68812	0.093717	5.24945e-05	0.762926	0.505332	0.927577	0.812214	0.277474
ARHGEF12_ENSG00000196914.8	turquoise	213.895	194.294	19.6019	174.692	-0.183087	0.251882	0.493078	0.419177	0.601357	0.943969	0.0270526	0.077053	-0.172319	0.329989	0.42271	0.0134312	0.174541	0.367494	0.0315551	0.177162	0.00105492	0.00637322	3.20863e-05	2.24448e-20	0.866666	0.632056	0.281328	0.0351144	0.00589918	0.933577	0.275074	0.0180926	0.844726	0.267818
ARHGEF15_ENSG00000198844.10	brown	16.2697	15.7833	0.486375	15.2969	0.56797	0.000107369	-0.106827	0.0987489	0.158806	-0.050506	-0.181874	0.0460747	-0.351634	-0.297901	-0.503045	0.343703	0.797218	0.465971	0.238065	0.323138	0.506193	0.539049	0.321333	0.753829	0.255091	0.774839	0.024167	0.0585298	0.000801676	0.0277908	4.44589e-10	0.00213744	0.13391	0.0393263
ARHGEF16_ENSG00000130762.14	yellow	77.2324	39.8954	37.337	2.55842	-0.521292	0.000474386	0.423583	0.168122	-0.189988	0.13131	0.402828	0.421857	0.823141	0.735777	0.797562	-0.502897	-0.56599	-0.223538	-0.0993781	0.306058	0.00578673	0.293388	0.234137	0.413161	0.00902081	0.00601073	3.96243e-11	4.23522e-08	4.3153e-10	0.000804987	0.000114877	0.160044	0.536454	0.0516418
ARHGEF17_ENSG00000110237.3	brown	15.6586	13.5416	2.11697	11.4246	0.344588	0.0273653	0.309442	0.266424	0.498546	0.242071	0.141014	0.436267	-0.0894578	-0.0583044	-0.176799	0.354054	0.786122	0.297635	0.200769	0.537177	0.0489829	0.0922246	0.000908353	0.127295	0.379177	0.00435164	0.578066	0.717282	0.268815	0.0231429	1.12799e-09	0.0587664	0.208154	0.000293134
ARHGEF18_ENSG00000104880.17	turquoise	12.4587	5.31071	7.14803	-1.83732	-0.314887	0.0449373	0.712511	0.318534	0.464088	0.561896	0.215568	0.40431	0.339317	0.338331	0.568317	0.0935751	-0.10796	-0.171813	0.0141829	0.281522	1.73794e-07	0.0423822	0.00224021	0.000131925	0.175864	0.00874729	0.0299806	0.0304921	0.000106101	0.560619	0.501667	0.282764	0.929868	0.0745651
ARHGEF19_ENSG00000142632.16	pink	8.21292	3.60591	4.60701	-1.0011	0.0754956	0.638978	0.693379	0.543541	0.526319	0.307081	0.61407	0.750241	0.461846	0.40833	0.17114	0.332052	0.25711	0.036415	0.192159	0.70146	5.0268e-07	0.000240085	0.000408393	0.0508259	1.9531e-05	1.63161e-08	0.0023682	0.00804038	0.284684	0.0339211	0.10463	0.821175	0.228735	3.24219e-07
ARHGEF2_ENSG00000116584.17	blue	52.753	39.4643	13.2887	26.1756	0.22651	0.154416	0.598978	0.49787	0.840842	0.527654	0.384087	0.657403	-0.0333799	0.0806561	-0.0488914	0.584744	0.534853	0.227178	0.310573	0.454777	3.51273e-05	0.000925443	5.99949e-12	0.000392317	0.0131671	3.01944e-06	0.835867	0.616162	0.761465	5.95011e-05	0.000314997	0.153171	0.0481193	0.00281487
ARHGEF25_ENSG00000240771.6	pink	3.07332	0.573182	2.50014	-1.92696	0.0749476	0.641421	0.488472	0.255223	0.394439	0.15724	0.512626	0.609785	0.368907	0.232716	0.15157	0.2463	0.530495	0.303727	-0.0192604	0.718576	0.00119427	0.107292	0.0107125	0.326192	0.000610856	2.31437e-05	0.0176203	0.143135	0.344155	0.12058	0.000359974	0.0535403	0.90486	1.2191e-07
ARHGEF26_ENSG00000114790.12	yellow	11.0285	4.46479	6.56368	-2.09889	-0.349272	0.0252027	0.273122	0.2447	-0.00659466	0.50067	0.0208126	0.0646855	0.228288	0.533179	0.653193	-0.373773	-0.347568	-0.0412914	-0.139117	0.0772364	0.0840287	0.12309	0.967359	0.0008565	0.897232	0.68783	0.15112	0.000331633	3.66726e-06	0.0160723	0.0259723	0.797698	0.385688	0.631243
ARHGEF28_ENSG00000214944.9	turquoise	3.57314	2.73455	0.838598	1.89595	-0.333667	0.0330099	0.530356	0.431417	0.408263	0.619659	0.322932	0.262341	0.17808	0.457978	0.449071	-0.106437	-0.0651627	0.200472	0.03132	0.336901	0.000361499	0.00485881	0.00805179	1.55943e-05	0.0394591	0.0975154	0.265305	0.00260419	0.00322772	0.507753	0.685645	0.208844	0.845869	0.0312466
ARHGEF3_ENSG00000163947.11	black	76.2521	37.3073	38.9448	-1.63748	0.252946	0.110572	0.323543	0.21163	0.752181	0.29169	0.256461	0.32252	-0.20094	-0.262194	-0.308174	0.887268	0.442429	0.299815	0.0663062	0.0950668	0.0390663	0.184083	1.42864e-08	0.0642511	0.10554	0.0397257	0.207759	0.0977109	0.0499661	1.1129e-14	0.0037741	0.0568515	0.68042	0.554359
ARHGEF35_ENSG00000213214.4	turquoise	14.5481	11.7594	2.78877	8.97059	-0.212271	0.182727	0.307362	0.394443	0.145767	0.646412	0.0902667	-0.042912	0.0700792	0.554697	0.473969	-0.331533	-0.332856	0.0693572	0.158448	0.0500986	0.0506037	0.0107117	0.363154	4.98429e-06	0.574619	0.789934	0.663283	0.000167545	0.00174576	0.0342178	0.0334649	0.66655	0.32244	0.755753
ARHGEF37_ENSG00000183111.11	turquoise	45.9125	31.2872	14.6253	16.6619	-0.461633	0.00238068	0.5705	0.487576	0.35473	0.773214	0.389301	0.222204	0.237528	0.690433	0.650451	-0.259001	-0.230728	0.301981	0.0331214	0.360153	9.84253e-05	0.00122322	0.0228638	3.11769e-09	0.0118769	0.162616	0.134815	5.87765e-07	4.15546e-06	0.102014	0.146681	0.0549983	0.837121	0.0207219
ARHGEF38_ENSG00000236699.8	turquoise	2.68004	1.75642	0.923622	0.832796	-0.19028	0.233405	0.385941	0.401225	0.326614	0.568687	0.23934	0.292351	0.126321	0.43287	0.437784	-0.191964	-0.168723	0.175108	0.0445351	0.33941	0.0126953	0.00932524	0.0371406	0.000104761	0.131776	0.0636213	0.431284	0.00470177	0.00420273	0.229217	0.291642	0.273495	0.782178	0.0299328
ARHGEF39_ENSG00000137135.17	purple	3.15545	1.19841	1.95705	-0.758639	0.102788	0.522491	0.319508	0.65291	0.0877793	0.386936	0.266175	0.169594	0.129797	0.579633	0.181813	-0.239568	-0.195803	0.221966	0.466245	0.508575	0.0417203	3.71505e-06	0.585248	0.0124482	0.0925416	0.28912	0.418611	7.14701e-05	0.255255	0.131398	0.219861	0.163078	0.00212283	0.000685925
ARHGEF40_ENSG00000165801.9	blue	1.83292	0.626813	1.20611	-0.579296	0.233227	0.142233	0.28523	0.310093	0.360719	0.100794	0.283107	0.555001	0.113444	0.0802112	-0.158317	0.53659	0.479061	0.0445265	0.395609	0.432513	0.0706626	0.0484847	0.0205086	0.530635	0.072877	0.000165878	0.480052	0.618115	0.322847	0.000298524	0.00153078	0.782219	0.0104614	0.00473999
ARHGEF5_ENSG00000050327.14	yellow	26.3539	13.4351	12.9188	0.516291	-0.368712	0.0176848	0.550643	0.359414	0.076201	0.548931	0.232933	0.198984	0.434606	0.697678	0.767473	-0.383257	-0.379747	0.0113215	-0.0603485	0.311216	0.000191226	0.0210034	0.635839	0.000202098	0.142751	0.212312	0.00451987	3.9879e-07	4.79793e-09	0.0133831	0.01433	0.943992	0.707801	0.0476341
ARHGEF6_ENSG00000129675.15	black	118.804	45.7114	73.0923	-27.3809	0.196946	0.217129	0.368074	0.18632	0.815445	0.301639	0.307015	0.38356	-0.188554	-0.279757	-0.281707	0.876925	0.504727	0.262688	0.0116257	0.121605	0.0178976	0.24346	8.44602e-11	0.0552873	0.0508784	0.0133039	0.237751	0.0764802	0.0743658	5.59822e-14	0.00076475	0.0970577	0.94249	0.448817
ARHGEF7_ENSG00000102606.17	blue	160.437	73.4382	86.9985	-13.5603	-0.204841	0.198885	0.731892	0.47793	0.832371	0.850516	0.361778	0.580049	0.113376	0.35374	0.450247	0.310064	0.17849	0.122733	0.0593534	0.329526	5.41511e-08	0.00157639	1.52166e-11	1.9355e-12	0.0201141	7.04188e-05	0.480318	0.0232738	0.00313855	0.0485065	0.264189	0.444588	0.712412	0.0353867
ARHGEF9_ENSG00000131089.13	magenta	20.7938	2.97407	17.8197	-14.8457	-0.37315	0.0162637	0.716452	0.639148	0.256289	0.528342	0.653953	0.443899	0.620731	0.81889	0.6324	-0.171544	-0.389164	0.0103256	-0.00682303	0.483904	1.38173e-07	6.86695e-06	0.105782	0.000384258	3.54165e-06	0.00364674	1.49275e-05	6.04574e-11	9.18038e-06	0.283529	0.0119095	0.948912	0.966229	0.00134839
ARID1A_ENSG00000117713.17	blue	184.057	114.474	69.583	44.8908	-0.109764	0.4945	0.73783	0.481313	0.90109	0.789651	0.316399	0.492023	0.000825709	0.180316	0.269803	0.504645	0.265479	0.124273	0.00387339	0.259541	3.71291e-08	0.00144343	9.86749e-16	8.4396e-10	0.0438629	0.0010855	0.995912	0.259254	0.0880164	0.000766519	0.0934298	0.438851	0.980825	0.101276
ARID1B_ENSG00000049618.21	turquoise	223.141	147.7	75.4412	72.2588	-0.284851	0.0710541	0.703082	0.40847	0.802809	0.887396	0.226128	0.332554	-0.0136839	0.251744	0.470191	0.232028	0.167756	0.096761	-0.141272	0.189805	2.96393e-07	0.00801682	2.72049e-10	1.08978e-14	0.155132	0.0336357	0.93233	0.112334	0.00192208	0.144356	0.294455	0.547289	0.378299	0.234595
ARID2_ENSG00000189079.15	turquoise	128.773	75.5216	53.2515	22.27	-0.108363	0.500059	0.584979	0.350804	0.794471	0.839982	0.203295	0.305527	-0.0938873	0.193492	0.331802	0.273251	0.223031	0.250616	-0.00562861	0.224796	5.89981e-05	0.0245266	5.62796e-10	6.60974e-12	0.20237	0.0520692	0.559306	0.225461	0.0340636	0.0838767	0.161017	0.114006	0.972138	0.157643
ARID3A_ENSG00000116017.10	brown	9.84974	7.95537	1.89437	6.061	0.14663	0.36029	0.227659	-0.0149855	0.491055	0.209545	-0.0763455	0.297618	-0.159672	-0.286275	-0.0929116	0.517852	0.710631	-0.0305529	-0.0380287	0.152712	0.15228	0.92591	0.00111423	0.188543	0.635197	0.0587812	0.318668	0.0695924	0.563414	0.000524892	1.93639e-07	0.849601	0.813388	0.340488
ARID3B_ENSG00000179361.17	blue	55.2376	36.8113	18.4263	18.385	-0.169058	0.29067	0.738378	0.307832	0.810989	0.520875	0.508902	0.737584	0.300685	0.188365	0.315539	0.601402	0.171651	-0.093304	0.0265021	0.287697	3.58386e-08	0.0502337	1.2886e-10	0.000480267	0.000679574	3.77202e-08	0.0561008	0.238232	0.0444713	3.2031e-05	0.283226	0.56176	0.869356	0.0681574
ARID4A_ENSG00000032219.18	blue	74.5754	58.7455	15.8299	42.9156	-0.0617984	0.701102	0.348917	0.182646	0.816785	0.635795	0.140058	0.318234	-0.247633	-0.0811465	0.0588294	0.545526	0.304142	0.270178	-0.0606575	0.00285579	0.0253614	0.253045	7.42237e-11	7.93954e-06	0.38245	0.0425875	0.118521	0.614012	0.714843	0.00022541	0.0531982	0.0875589	0.706372	0.985862
ARID4B_ENSG00000054267.20	blue	180.897	142.741	38.1565	104.584	0.0699107	0.664045	0.438146	0.292142	0.921877	0.629339	0.162452	0.360642	-0.305942	-0.161745	-0.0865465	0.643389	0.570921	0.262931	0.00811367	0.0824942	0.00416793	0.0638197	1.19929e-17	1.04493e-05	0.310206	0.0205376	0.0517351	0.312342	0.590548	5.70108e-06	9.70045e-05	0.0967373	0.959846	0.608119
ARID5A_ENSG00000196843.15	brown	79.4296	43.9383	35.4912	8.4471	0.39388	0.0108343	0.18504	0.0750224	0.566299	-0.0330855	0.13772	0.404104	-0.181054	-0.42401	-0.483625	0.794401	0.800984	-0.0176824	0.0611271	0.147937	0.24677	0.641087	0.000113676	0.837295	0.390525	0.00878478	0.257277	0.00573254	0.00135833	5.66164e-10	3.1991e-10	0.912624	0.704201	0.355978
ARID5B_ENSG00000150347.14	brown	87.1777	43.1997	43.978	-0.778367	0.27993	0.0762906	0.335474	0.294655	0.75043	0.443018	0.0642661	0.227497	-0.347204	-0.251362	-0.299371	0.656514	0.856874	0.267784	0.121305	0.251787	0.0320152	0.0614668	1.61065e-08	0.00372265	0.689752	0.15258	0.0261393	0.112898	0.0572374	3.14677e-06	8.80451e-13	0.0905129	0.449945	0.11227
ARIH1_ENSG00000166233.12	turquoise	125.941	76.3774	49.5634	26.8139	-0.150463	0.347732	0.569621	0.41096	0.775825	0.832751	0.179089	0.297189	-0.14632	0.196357	0.267616	0.391935	0.394034	0.265959	0.00336892	0.176406	0.000101453	0.00760523	2.55177e-09	1.46102e-11	0.262564	0.0591638	0.361317	0.218533	0.0907232	0.0112672	0.0108007	0.0928159	0.983322	0.269898
ARIH2_ENSG00000177479.19	blue	121.384	95.2822	26.102	69.1801	0.104486	0.51561	0.597044	0.415159	0.908382	0.685868	0.319935	0.561365	-0.0939463	0.0824735	0.0792635	0.62001	0.462683	0.221684	0.155184	0.295479	3.77894e-05	0.00695227	2.36994e-16	7.46284e-07	0.0414328	0.000134298	0.559058	0.608209	0.622285	1.53729e-05	0.00231968	0.163627	0.332637	0.0607099
ARIH2OS_ENSG00000221883.2	pink	8.27175	5.70688	2.56487	3.14201	-0.165128	0.302194	0.543987	0.327308	0.419377	0.20953	0.636882	0.804754	0.518242	0.397775	0.303638	0.285704	0.0450181	0.109416	0.0206736	0.571739	0.000236717	0.0367163	0.00634554	0.188575	7.57629e-06	2.28483e-10	0.000518941	0.0100099	0.0536139	0.070176	0.779874	0.49588	0.897915	9.4294e-05
ARL1_ENSG00000120805.13	turquoise	44.5882	40.347	4.24123	36.1058	0.0417128	0.795678	0.42923	0.678243	0.417541	0.801039	0.18207	-0.0018018	-0.136061	0.499289	0.209167	-0.0385063	0.187957	0.582568	0.282381	0.418343	0.00510385	1.10161e-06	0.00660381	3.18358e-10	0.254569	0.99108	0.396311	0.000889915	0.18936	0.811087	0.23927	6.43541e-05	0.0736457	0.00648988
ARL10_ENSG00000175414.6	blue	1.13634	0.899635	0.236701	0.662934	0.122638	0.444943	0.347393	0.375783	0.571164	0.363375	0.265538	0.403137	-0.102878	0.0481361	-0.058237	0.245339	0.26785	0.0584162	0.204614	0.266582	0.0260526	0.0154671	9.61902e-05	0.019531	0.0933534	0.00896323	0.522125	0.765044	0.717596	0.122082	0.0904302	0.716763	0.199393	0.0920252
ARL11_ENSG00000152213.3	brown	1.21851	0.668686	0.549819	0.118867	0.101748	0.526732	-0.0338121	-0.117315	0.389237	0.0693259	-0.0934778	0.0814261	-0.384298	-0.399643	-0.279844	0.401792	0.503759	0.240153	-0.184704	-0.126025	0.833771	0.465098	0.011892	0.666691	0.561028	0.612787	0.0131126	0.00963396	0.0763855	0.00921654	0.000785813	0.13043	0.247645	0.432372
ARL13B_ENSG00000169379.15	turquoise	34.3764	14.87	19.5064	-4.63632	-0.00191852	0.990502	0.287824	0.267853	0.675354	0.624352	-0.0180973	0.0696802	-0.371332	-0.0952997	-0.0696269	0.361615	0.571451	0.393312	0.00966014	0.0422212	0.0680297	0.0904267	1.27292e-06	1.28646e-05	0.910582	0.665087	0.0168337	0.553384	0.665329	0.0201743	9.52395e-05	0.0109593	0.952201	0.793242
ARL14_ENSG00000179674.3	yellow	10.7432	5.89632	4.84687	1.04945	-0.522094	0.000463254	0.486124	0.182875	0.215145	0.548141	0.324584	0.253693	0.345331	0.573642	0.722273	-0.274481	-0.316925	0.120911	-0.0562626	0.184578	0.00127143	0.25244	0.176733	0.000207307	0.0384048	0.109488	0.0270125	8.82583e-05	9.77713e-08	0.0824376	0.0434947	0.45143	0.726795	0.247973
ARL14EP_ENSG00000152219.4	blue	86.5181	67.8992	18.6189	49.2804	0.0720034	0.654608	0.5431	0.398524	0.885352	0.558111	0.353683	0.430094	-0.133819	-0.025823	-0.0846578	0.627502	0.556687	0.215387	0.0631188	0.27788	0.000243459	0.00985764	1.51848e-14	0.000149693	0.0232976	0.00500579	0.404211	0.872675	0.59871	1.12861e-05	0.00015692	0.176236	0.695021	0.0785593
ARL15_ENSG00000185305.10	turquoise	67.9192	58.3562	9.56306	48.7931	-0.142322	0.374729	0.395957	0.356696	0.579974	0.839848	0.0736621	0.066372	-0.221643	0.256025	0.307744	0.0438679	0.143443	0.473866	0.08533	0.153177	0.0103879	0.0220667	7.06071e-05	6.70976e-12	0.647165	0.680119	0.163707	0.106155	0.0503031	0.785364	0.370939	0.00175038	0.5958	0.339004
ARL16_ENSG00000214087.8	green	25.5085	14.3174	11.1911	3.12635	-0.232924	0.142768	0.414709	0.305464	0.0627952	-0.0463048	0.742296	0.725647	0.75612	0.574661	0.362139	0.0231044	-0.164298	-0.118787	-0.000293635	0.457457	0.00701977	0.0521204	0.69651	0.773744	2.77674e-08	7.96964e-08	1.08683e-08	8.51715e-05	0.0199811	0.885986	0.304665	0.459474	0.998546	0.0026375
ARL17A_ENSG00000185829.15	blue	11.0777	8.92447	2.15324	6.77123	-0.115823	0.470832	0.425041	0.284855	0.684211	0.54499	0.297121	0.509177	-0.0259431	0.153438	0.175404	0.348669	0.192413	0.075558	0.148909	0.196308	0.00560334	0.0710502	8.12981e-07	0.00022929	0.0592247	0.000674284	0.872088	0.338171	0.27267	0.0254728	0.228109	0.6387	0.352789	0.21865
ARL17B_ENSG00000228696.8	black	1.84601	0.816119	1.02989	-0.213775	0.0305305	0.849709	0.205549	0.0768954	0.482347	0.210469	0.294108	0.438257	0.0390944	-0.0219954	-0.00759335	0.594985	0.120034	-0.0075142	-0.00233035	0.0559325	0.197304	0.632755	0.0014048	0.186556	0.0619726	0.00415724	0.808255	0.891426	0.962419	4.0827e-05	0.45474	0.962811	0.988463	0.728337
ARL2_ENSG00000213465.7	green	81.3136	65.0649	16.2488	48.8161	-0.490182	0.00114073	0.480775	0.145668	-0.106039	-0.0383321	0.686854	0.446097	0.947487	0.649853	0.605743	-0.171992	-0.358163	-0.270929	-0.245431	0.35328	0.00146386	0.363485	0.509353	0.811926	7.09014e-07	0.00346313	6.54441e-21	4.26955e-06	2.71011e-05	0.282256	0.0214877	0.0866477	0.121938	0.0234665
ARL2BP_ENSG00000102931.7	blue	67.4374	33.7245	33.713	0.0115033	0.0404859	0.801565	0.581441	0.498488	0.772524	0.741124	0.284358	0.220697	-0.156731	0.161443	0.0962508	0.38708	0.441346	0.411088	0.0815287	0.328115	6.70059e-05	0.000909814	3.28545e-09	2.99836e-08	0.0715655	0.165559	0.327779	0.313258	0.549414	0.0124127	0.00387048	0.00758456	0.612338	0.0362277
ARL3_ENSG00000138175.8	red	1.21503	0.712763	0.502271	0.210492	0.0533995	0.740202	0.252714	0.402978	-0.01098	0.0968024	0.499168	0.170088	0.323963	0.49907	0.111022	-0.0721931	0.225427	0.348147	-0.0313197	0.546405	0.110911	0.00899283	0.945679	0.547117	0.000892884	0.287697	0.0387982	0.000895317	0.489539	0.653755	0.15645	0.0257086	0.845871	0.000219166
ARL4A_ENSG00000122644.12	yellow	30.4748	12.9097	17.565	-4.65531	-0.488577	0.00119091	0.615449	0.409164	0.165414	0.56671	0.518822	0.255486	0.5482	0.793543	0.785264	-0.326518	-0.38314	0.0627478	-0.0837965	0.411754	1.84835e-05	0.00790021	0.301344	0.000112093	0.000510185	0.106918	0.000206911	6.08928e-10	1.20949e-09	0.0371993	0.0134138	0.696728	0.602448	0.00747774
ARL4C_ENSG00000188042.7	black	102.647	75.7723	26.8744	48.898	0.238054	0.133928	0.203251	0.00670421	0.609435	0.043898	0.225544	0.398163	-0.097706	-0.360012	-0.330768	0.965271	0.386547	0.0266608	0.0139785	-0.00278079	0.202471	0.966817	2.34644e-05	0.78522	0.156229	0.00993073	0.543364	0.0207754	0.0346598	2.41813e-24	0.0125443	0.86858	0.930876	0.986233
ARL4D_ENSG00000175906.4	grey	0.399765	0.058965	0.3408	-0.281835	-0.200266	0.209321	0.373238	0.0597854	0.133887	0.0964806	0.514226	0.364806	0.453023	0.290113	0.376537	0.119858	0.096972	0.0295745	-0.293225	0.523558	0.0162365	0.710409	0.403971	0.548456	0.00058329	0.0190208	0.00293655	0.0657714	0.0152451	0.455409	0.546412	0.854364	0.062797	0.000443539
ARL5A_ENSG00000162980.16	turquoise	136.108	106.78	29.328	77.4524	-0.319565	0.0416814	0.500647	0.250441	0.676269	0.850957	0.161266	0.225453	-0.0509855	0.249121	0.507237	0.159338	0.00330752	0.175561	-0.169901	0.058991	0.000857047	0.114268	1.21615e-06	1.83479e-12	0.313797	0.1564	0.751565	0.116252	0.000712464	0.319695	0.983626	0.272237	0.288237	0.714093
ARL5B_ENSG00000165997.4	brown	22.0237	12.754	9.26971	3.48428	0.271879	0.0855052	0.151426	0.254479	0.515529	0.461385	-0.15092	0.104518	-0.365262	-0.136164	-0.179069	0.409303	0.752164	0.275644	0.131752	0.1546	0.34462	0.108356	0.000561679	0.00239532	0.346253	0.515479	0.0188607	0.395949	0.262617	0.00787697	1.43033e-08	0.0810949	0.411576	0.334481
ARL6_ENSG00000113966.9	blue	2.44336	1.17092	1.27244	-0.101525	0.263147	0.0964534	0.316569	0.426367	0.545207	0.425993	0.2379	0.171964	-0.191468	0.0724777	-0.181546	0.40096	0.441667	0.611294	0.215072	0.366672	0.0437438	0.00544077	0.000227707	0.00548617	0.134187	0.282336	0.230446	0.652476	0.255964	0.00937637	0.00384172	2.18077e-05	0.176884	0.0183726
ARL6IP1_ENSG00000170540.14	turquoise	145.88	134.206	11.6736	122.533	-0.205331	0.19779	0.533432	0.582902	0.546436	0.923791	0.187156	0.0868927	-0.0778062	0.482058	0.42311	-0.0414948	-0.0143614	0.32846	0.163809	0.244944	0.00032907	6.35856e-05	0.000218955	7.52425e-18	0.241312	0.589058	0.62872	0.00141549	0.00584739	0.796723	0.928988	0.0360208	0.306125	0.122703
ARL6IP4_ENSG00000182196.13	green	71.4478	63.9138	7.53393	56.3799	-0.415672	0.0068758	0.372714	0.0692539	-0.150089	-0.176991	0.670229	0.467043	0.939588	0.541107	0.491413	-0.091937	-0.370608	-0.294022	-0.247337	0.304976	0.016399	0.667017	0.348944	0.268287	1.63869e-06	0.00208083	9.36491e-20	0.000259259	0.00110352	0.567531	0.0170653	0.0620531	0.118975	0.0525164
ARL6IP5_ENSG00000144746.6	blue	126.841	85.1611	41.68	43.4811	0.144303	0.368046	0.570646	0.577646	0.871242	0.714524	0.276148	0.279867	-0.239788	0.054078	-0.0875161	0.536458	0.512975	0.357981	0.219791	0.336578	9.79307e-05	7.66854e-05	1.28035e-13	1.54655e-07	0.0805174	0.0763595	0.131034	0.737017	0.586378	0.000299751	0.00060475	0.0215588	0.167348	0.0314192
ARL6IP6_ENSG00000177917.10	blue	32.1008	19.6048	12.496	7.10878	-0.0190827	0.905734	0.525657	0.467656	0.74044	0.69173	0.358809	0.424978	-0.0285606	0.251225	0.175072	0.245998	0.235794	0.137513	0.243893	0.272278	0.000416593	0.00204901	3.13526e-08	5.488e-07	0.0212365	0.00561116	0.859306	0.113102	0.273596	0.121051	0.13777	0.391242	0.124369	0.085029
ARL8A_ENSG00000143862.7	black	4.45471	2.59965	1.85507	0.744578	0.0513247	0.749965	0.286174	-0.0219936	0.476687	0.129816	0.125082	0.334243	0.0268611	-0.206867	-0.038606	0.706162	0.461179	0.00286166	-0.130371	0.0484289	0.0696954	0.891435	0.0016279	0.418543	0.435854	0.0326902	0.867601	0.194383	0.810606	2.49538e-07	0.0024075	0.985833	0.416538	0.763656
ARL8B_ENSG00000134108.12	blue	72.0048	39.0901	32.9148	6.1753	0.0360723	0.822831	0.463256	0.34408	0.7744	0.735974	0.0722186	0.299449	-0.232714	0.0401752	0.143012	0.390792	0.518714	0.250774	0.0552409	0.183839	0.00228696	0.0276089	2.84746e-09	4.18226e-08	0.65364	0.0571694	0.143138	0.803058	0.372391	0.0115285	0.000511802	0.113772	0.73157	0.249905
ARMC1_ENSG00000104442.9	turquoise	106.494	94.6471	11.8465	82.8006	-0.260638	0.0997893	0.499876	0.387857	0.592437	0.87707	0.166466	0.13168	-0.114917	0.36701	0.454388	-0.0294627	0.0190177	0.165976	-0.0099486	0.0805913	0.000875577	0.012223	4.48909e-05	5.47858e-14	0.298239	0.411833	0.474332	0.0182571	0.00284145	0.854909	0.906054	0.299683	0.950775	0.616446
ARMC10_ENSG00000170632.13	turquoise	92.2679	52.839	39.4288	13.4102	-0.0776287	0.629505	0.642055	0.659458	0.768439	0.819101	0.413311	0.418698	0.00622374	0.405218	0.263608	0.205364	0.113829	0.211187	0.214993	0.310814	6.04665e-06	2.74314e-06	4.46593e-09	5.92156e-11	0.00723337	0.00643999	0.969194	0.00858312	0.0958496	0.197716	0.478555	0.185024	0.177047	0.0479369
ARMC2_ENSG00000118690.12	blue	1.5637	1.32562	0.238088	1.08753	-0.0469089	0.770871	0.279521	0.067316	0.538082	0.401065	0.140169	0.358028	-0.0780998	-0.00333277	0.162467	0.376532	0.0111429	0.164258	0.0461584	0.105865	0.0767395	0.675817	0.000284998	0.00935597	0.38207	0.0215404	0.627421	0.983501	0.31016	0.0152466	0.944874	0.304785	0.774441	0.51005
ARMC5_ENSG00000140691.16	green	34.8689	24.414	10.4549	13.9591	-0.372403	0.0164958	0.600904	0.22166	0.137162	0.00993635	0.67345	0.729543	0.862103	0.52682	0.520963	-0.0248547	-0.11876	-0.259631	-0.20496	0.476097	3.2646e-05	0.163675	0.392465	0.950836	1.39898e-06	6.27017e-08	4.47546e-13	0.000402289	0.00047902	0.877413	0.459578	0.101153	0.198618	0.00165287
ARMC6_ENSG00000105676.13	magenta	15.9665	4.37565	11.5908	-7.21516	-0.108648	0.498927	0.807891	0.586426	0.641041	0.455764	0.681638	0.640132	0.516731	0.431488	0.28053	0.423923	0.0813879	0.0172006	0.0374685	0.529959	1.71722e-10	5.59797e-05	6.32204e-06	0.0027484	9.27529e-07	6.57853e-06	0.000542357	0.00485104	0.0756368	0.00574359	0.612954	0.914996	0.81609	0.000365883
ARMC7_ENSG00000125449.6	green	38.7796	18.2806	20.4989	-2.21827	-0.533314	0.000330264	0.696622	0.293414	0.128386	0.291141	0.541066	0.46196	0.828736	0.670564	0.745932	-0.14686	-0.385445	-0.238139	-0.170064	0.314249	4.22293e-07	0.0626199	0.423729	0.0647773	0.00025959	0.00236157	2.23313e-11	1.61209e-06	2.18216e-08	0.359528	0.0128202	0.133785	0.287768	0.0453971
ARMC8_ENSG00000114098.17	turquoise	157.906	81.9388	75.9672	5.97163	-0.10836	0.500072	0.640884	0.497193	0.837292	0.84344	0.286921	0.344515	-0.091907	0.227886	0.263145	0.375772	0.232283	0.286523	0.0174929	0.241984	6.3657e-06	0.000942823	8.91824e-12	4.46054e-12	0.0689377	0.0274004	0.567658	0.151861	0.0964562	0.0154704	0.143902	0.06934	0.913557	0.127436
ARMC9_ENSG00000135931.17	brown	15.2747	15.0468	0.227939	14.8188	0.404183	0.0087703	0.03487	0.194947	0.133722	0.0544617	-0.110148	0.0212966	-0.178063	-0.117245	-0.32055	0.208257	0.739288	0.120698	0.292741	0.336173	0.828647	0.221924	0.404557	0.735219	0.492985	0.894856	0.265351	0.465367	0.0410211	0.191336	3.37905e-08	0.452231	0.0632526	0.031637
ARMCX1_ENSG00000126947.11	turquoise	18.5684	9.22399	9.34443	-0.120438	0.0860188	0.592824	0.439639	0.445459	0.583946	0.62901	0.258695	0.188152	-0.144011	0.191302	0.0947755	0.199131	0.614098	0.520055	0.0313643	0.508559	0.00402674	0.00351557	6.12397e-05	1.05948e-05	0.102434	0.238771	0.369028	0.230859	0.555579	0.211968	1.95093e-05	0.00049203	0.845654	0.000686234
ARMCX2_ENSG00000184867.13	brown	23.3395	9.69197	13.6475	-3.95553	0.235003	0.139134	0.431449	0.406158	0.708891	0.424534	0.216246	0.333594	-0.239616	-0.0864303	-0.230716	0.486763	0.686438	0.411313	0.151181	0.389302	0.00485536	0.008416	2.13859e-07	0.00566652	0.174477	0.0330511	0.131319	0.591049	0.146703	0.00124999	7.24506e-07	0.00754834	0.345409	0.0118768
ARMCX3_ENSG00000102401.19	turquoise	61.2106	27.3419	33.8687	-6.5268	0.344828	0.0272507	0.286708	0.456774	0.633588	0.614743	-0.00465193	0.0858753	-0.420928	-0.0214363	-0.212325	0.402769	0.776762	0.532203	0.238573	0.319572	0.0691528	0.00268176	8.72756e-06	1.90135e-05	0.976972	0.593443	0.00613433	0.89417	0.182614	0.00903185	2.37331e-09	0.000341696	0.133056	0.0416768
ARMCX4_ENSG00000196440.11	blue	1.56952	1.20958	0.359938	0.849639	-0.12755	0.426778	0.404703	0.194535	0.556535	0.419352	0.346484	0.481708	0.122053	0.169588	0.243391	0.305788	-0.0495148	0.0615385	0.0260548	0.265467	0.00867592	0.222921	0.000157707	0.00634909	0.026472	0.00142855	0.447134	0.289138	0.12517	0.0518591	0.758513	0.702301	0.871542	0.0934445
ARMCX5_ENSG00000125962.14	turquoise	111.259	92.5902	18.669	73.9213	-0.111704	0.486859	0.61846	0.60501	0.654187	0.892995	0.212433	0.188855	-0.0567519	0.403444	0.332982	0.0504087	0.174462	0.258213	0.156705	0.283703	1.63715e-05	2.7881e-05	3.50368e-06	4.24555e-15	0.182384	0.236991	0.724511	0.00890625	0.0333941	0.754288	0.275296	0.103099	0.327861	0.0722497
ARMCX6_ENSG00000198960.10	blue	15.1071	8.71975	6.38734	2.33241	0.167261	0.295905	0.607225	0.574609	0.664391	0.291402	0.728775	0.630288	0.224399	0.241628	-0.0983413	0.530434	0.38361	0.244757	0.188143	0.620337	2.55834e-05	8.53276e-05	2.17219e-06	0.0645265	6.57589e-08	1.00399e-05	0.158398	0.128015	0.540734	0.000360637	0.0132908	0.122999	0.238795	1.51693e-05
ARMT1_ENSG00000146476.10	turquoise	116.922	105.129	11.7926	93.3368	-0.196633	0.217874	0.49089	0.570319	0.56797	0.893649	0.168888	0.0702895	-0.123434	0.412025	0.350039	0.0123019	0.103888	0.380679	0.0669659	0.196693	0.00111918	9.90426e-05	0.00010737	3.79018e-15	0.291164	0.662333	0.441971	0.00743468	0.0248622	0.939151	0.518028	0.0140733	0.677412	0.217731
ARNT_ENSG00000143437.20	blue	167.934	82.8227	85.1109	-2.28815	0.0375922	0.815493	0.597177	0.434869	0.836857	0.83935	0.231807	0.294065	-0.146624	0.171979	0.181864	0.449448	0.386044	0.357927	0.180484	0.306557	3.76007e-05	0.00449285	9.35575e-12	7.09516e-12	0.144748	0.0620128	0.360308	0.282292	0.255117	0.00319885	0.0126695	0.02158	0.258803	0.0512428
ARNT2_ENSG00000172379.18	blue	42.0236	29.8459	12.1777	17.6682	-0.179402	0.261715	0.649888	0.452524	0.763773	0.619327	0.341458	0.315879	-0.0179963	0.124784	0.117137	0.309861	0.373082	0.185226	-0.0351018	0.275662	4.26273e-06	0.00297198	6.29428e-09	1.58061e-05	0.0288947	0.0442301	0.911079	0.436957	0.46578	0.0486615	0.0162846	0.246288	0.827525	0.0810738
ARNTL_ENSG00000133794.17	black	39.9772	28.0591	11.9181	16.141	0.0960757	0.550144	0.210953	0.0137478	0.601122	0.155788	0.19947	0.423827	-0.0885782	-0.261256	-0.172803	0.87192	0.275288	-0.0292723	-0.0353559	-0.0487195	0.185522	0.932015	3.23754e-05	0.330735	0.211175	0.00575568	0.581824	0.0989596	0.279959	1.16239e-13	0.0815034	0.855837	0.826295	0.762279
ARNTL2_ENSG00000029153.14	brown	49.146	45.4524	3.69362	41.7588	0.382262	0.0136459	-0.00467618	0.20395	0.363058	0.226365	-0.175723	-0.0606455	-0.454834	-0.262439	-0.443891	0.376073	0.872207	0.48887	0.176483	0.167797	0.976852	0.200889	0.0196458	0.154688	0.271787	0.706427	0.00281102	0.0973853	0.00364736	0.0153814	1.11569e-13	0.00118162	0.269686	0.294335
ARPC1A_ENSG00000241685.8	red	67.3078	21.3172	45.9906	-24.6733	-0.442142	0.00379945	0.403998	0.249585	-0.220112	0.146333	0.558076	0.285993	0.828667	0.825999	0.730765	-0.431542	-0.522536	-0.112899	-0.112658	0.355102	0.00880428	0.115552	0.166711	0.361273	0.000149865	0.0698801	2.2493e-11	2.964e-11	5.81063e-08	0.0048451	0.000457229	0.48218	0.483121	0.0227113
ARPC1B_ENSG00000130429.12	blue	7.67755	3.0367	4.64085	-1.60415	0.0622815	0.698875	0.594834	0.340643	0.459072	0.095696	0.541294	0.551347	0.489995	0.174636	0.0669743	0.600514	0.190161	-0.0602606	-0.157593	0.351472	4.10577e-05	0.0293042	0.00253545	0.551728	0.000257736	0.000186909	0.00114647	0.274809	0.677373	3.31344e-05	0.233703	0.708208	0.325091	0.024237
ARPC2_ENSG00000163466.15	blue	46.4426	28.8089	17.6336	11.1753	-0.0829664	0.60606	0.76979	0.584238	0.796338	0.635838	0.519291	0.467279	0.195349	0.287746	0.207019	0.509346	0.337953	0.071509	0.0225795	0.345884	4.03763e-09	6.05992e-05	4.79642e-10	7.92515e-06	0.000503209	0.00206853	0.220954	0.0681078	0.194049	0.000671044	0.0306904	0.656833	0.88856	0.0267521
ARPC3_ENSG00000111229.15	purple	18.5324	7.63997	10.8925	-3.25249	0.127579	0.426674	0.63404	0.833048	0.519564	0.562157	0.58125	0.250637	0.153152	0.524323	0.053477	0.292731	0.246675	0.327702	0.255223	0.52047	8.56042e-06	1.4152e-11	0.000499191	0.000130775	6.74649e-05	0.113975	0.339082	0.000433544	0.739838	0.0632625	0.119998	0.0364769	0.107293	0.000486039
ARPC4_ENSG00000241553.12	purple	16.1274	4.5797	11.5477	-6.96799	0.0480834	0.765295	0.76638	0.781921	0.490588	0.520133	0.606007	0.351554	0.331543	0.581561	0.225083	0.243019	0.168435	0.16788	0.110145	0.558544	5.20128e-09	1.58218e-09	0.00112832	0.000490894	2.68248e-05	0.0242016	0.034212	6.67199e-05	0.157099	0.125766	0.292478	0.294094	0.492995	0.000147555
ARPC4-TTLL3_ENSG00000250151.9	black	10.3048	1.03837	9.2664	-8.22803	0.264319	0.0949247	0.376162	0.33834	0.666905	0.307274	0.252559	0.506224	-0.114736	-0.0552197	-0.229322	0.566682	0.60817	0.180603	0.312972	0.271882	0.0153551	0.0304878	1.9254e-06	0.0506733	0.111137	0.000733176	0.475034	0.731669	0.149227	0.000112202	2.46565e-05	0.258483	0.0463277	0.0855021
ARPC5_ENSG00000162704.15	blue	112.612	55.1037	57.5083	-2.40455	0.00852934	0.957791	0.574176	0.527619	0.799953	0.789357	0.168687	0.242298	-0.18585	0.12022	0.0871173	0.399856	0.44624	0.139345	0.118359	0.18217	8.66278e-05	0.000392732	3.50301e-10	8.64816e-10	0.291746	0.126927	0.244671	0.454037	0.588092	0.00959197	0.00345152	0.384901	0.461107	0.254306
ARPC5L_ENSG00000136950.13	purple	10.1513	4.26494	5.88638	-1.62145	0.187547	0.240315	0.653259	0.802535	0.537622	0.390259	0.611889	0.491162	0.271867	0.437363	-0.0416438	0.382055	0.273779	0.203435	0.340637	0.51567	3.65611e-06	2.78794e-10	0.000289109	0.0116521	2.13e-05	0.00111101	0.0855203	0.00424365	0.796008	0.0137011	0.0832564	0.202053	0.0293072	0.000559377
ARPIN_ENSG00000242498.7	red	83.6184	24.0199	59.5985	-35.5785	-0.518451	0.000515766	0.586619	0.387113	0.173013	0.672903	0.4357	0.263515	0.525985	0.833831	0.850384	-0.392228	-0.401016	0.0888595	-0.0541317	0.36666	5.55878e-05	0.0124046	0.279364	1.43728e-06	0.0044084	0.0959707	0.000412508	1.30089e-11	1.96655e-12	0.011201	0.00936547	0.580621	0.736766	0.0183767
ARPP19_ENSG00000128989.10	blue	104.533	57.4283	47.1045	10.3238	-0.00934318	0.953767	0.403094	0.334938	0.790426	0.743952	0.136849	0.146722	-0.326525	0.00290332	0.0452613	0.447704	0.424113	0.390747	-0.0085111	0.0641971	0.00897132	0.0323076	7.91259e-10	2.48931e-08	0.393556	0.359984	0.0371952	0.985627	0.778714	0.00333413	0.00571949	0.0115388	0.957881	0.690069
ARRB1_ENSG00000137486.16	yellow	3.34824	1.3631	1.98514	-0.622039	-0.397243	0.0101193	0.556245	0.194762	0.290895	0.488529	0.307608	0.285464	0.431542	0.457079	0.60839	0.20455	-0.170504	-0.0890523	-0.06846	0.219257	0.000159225	0.222373	0.0650137	0.00119244	0.0504102	0.0704221	0.00484513	0.00266191	2.44459e-05	0.199538	0.286504	0.579797	0.670617	0.168408
ARRB2_ENSG00000141480.17	black	55.5378	43.155	12.3828	30.7722	0.260549	0.0999102	0.0330425	-0.176632	0.384882	-0.143537	0.0938566	0.389502	-0.0355366	-0.38375	-0.304961	0.891013	0.552825	-0.0691002	-0.153918	-0.0213762	0.837503	0.269274	0.012963	0.370622	0.559435	0.0118294	0.825421	0.0132543	0.0525282	5.96212e-15	0.000178126	0.667714	0.336643	0.894465
ARRDC1_ENSG00000197070.13	green	23.9231	13.5377	10.3854	3.15237	-0.134996	0.400052	0.480522	0.186889	0.167873	-0.038716	0.62895	0.798	0.780224	0.431395	0.364079	0.224222	-0.214806	-0.219526	0.106881	0.452335	0.00147357	0.241997	0.294115	0.810077	1.06215e-05	4.1545e-10	1.81015e-09	0.00486121	0.0192785	0.158735	0.177434	0.167873	0.505974	0.00298548
ARRDC2_ENSG00000105643.9	brown	71.6916	17.3713	54.3203	-36.9489	0.237648	0.134612	0.309974	0.125004	0.701631	0.0954494	0.250623	0.529266	-0.131561	-0.339795	-0.355075	0.796682	0.676347	-0.0130629	0.102428	0.167281	0.0485751	0.436142	3.21175e-07	0.552759	0.113996	0.000373659	0.412259	0.0297353	0.0227223	4.65657e-10	1.21144e-06	0.935394	0.523959	0.295844
ARRDC3_ENSG00000113369.8	brown	18.0561	11.9314	6.12474	5.80666	0.401977	0.00918129	-0.0577872	0.0386915	0.488037	0.228796	-0.0645745	0.0434308	-0.482814	-0.328721	-0.45631	0.55512	0.72967	0.670065	0.236203	0.0986557	0.719688	0.810195	0.00120824	0.150187	0.688339	0.787453	0.00138766	0.0358648	0.00271221	0.000165233	6.221e-08	1.65188e-06	0.137069	0.539434
ARRDC4_ENSG00000140450.8	turquoise	77.3258	69.6862	7.63968	62.0465	-0.38156	0.013834	0.543216	0.473	0.513685	0.85316	0.160852	0.133397	0.0235994	0.43098	0.518344	-0.0458355	-0.112617	0.153516	-0.0885037	0.147955	0.000242568	0.00178957	0.000592484	1.40114e-12	0.31506	0.405708	0.883561	0.00490694	0.000517397	0.775979	0.483282	0.337922	0.582143	0.355918
ARSA_ENSG00000100299.17	green	1.02862	0.950634	0.0779843	0.87265	-0.0960665	0.550182	0.18582	-0.138331	-0.161052	-0.288492	0.177847	0.324515	0.602634	0.133443	0.2098	0.00337997	-0.0523202	-0.301902	-0.0497762	0.184768	0.24475	0.388403	0.31445	0.0673645	0.265943	0.0384482	3.05541e-05	0.405545	0.187994	0.983267	0.745276	0.055065	0.757277	0.247478
ARSB_ENSG00000113273.15	brown	53.7753	42.4761	11.2992	31.1769	0.485089	0.0013068	0.10844	0.244448	0.517077	0.287714	-0.057442	-0.00305304	-0.435723	-0.282632	-0.471408	0.610655	0.886448	0.392482	0.233998	0.236484	0.499754	0.123487	0.000536911	0.0681399	0.721295	0.984885	0.00440615	0.0733789	0.00186365	2.23649e-05	1.27205e-14	0.011144	0.140883	0.136588
ARSD_ENSG00000006756.15	yellow	34.6573	9.25859	25.3987	-16.1401	-0.461624	0.00238122	0.556	0.432182	0.209384	0.692111	0.355846	0.135936	0.341656	0.712474	0.723872	-0.299943	-0.322222	0.185156	-0.0742412	0.35165	0.000160516	0.00477558	0.18889	5.37803e-07	0.0224086	0.39675	0.028796	1.74171e-07	8.87796e-08	0.0567406	0.03992	0.246468	0.644575	0.02416
ARSE_ENSG00000157399.14	yellow	9.68149	6.32228	3.3592	2.96308	-0.566141	0.000114287	0.337083	0.158738	-0.108302	0.346138	0.319376	0.112952	0.474698	0.643249	0.727888	-0.455875	-0.499423	-0.0487127	-0.100008	0.269592	0.0311498	0.321544	0.500303	0.0266331	0.0418095	0.481974	0.00171345	5.73655e-06	6.94584e-08	0.00274097	0.000886626	0.762312	0.53386	0.0882748
ARSG_ENSG00000141337.12	black	56.6245	26.8283	29.7962	-2.96788	0.311999	0.0470479	0.17407	0.068789	0.692099	0.138599	0.110856	0.379753	-0.272858	-0.416832	-0.432136	0.857903	0.678348	0.0148119	0.0838896	0.0385556	0.276393	0.669125	5.38149e-07	0.387477	0.490192	0.0143283	0.0843411	0.00670578	0.00478054	7.72382e-13	1.09578e-06	0.926766	0.602043	0.810849
ARSK_ENSG00000164291.16	turquoise	12.6438	6.70978	5.93405	0.775728	0.00763074	0.962234	0.357733	0.345291	0.610288	0.623849	0.0859346	0.0767808	-0.260434	0.0305018	0.0183207	0.384582	0.503266	0.333233	0.0836695	0.243826	0.0216562	0.0270315	2.26907e-05	1.31344e-05	0.593187	0.633264	0.100065	0.849849	0.909483	0.0130397	0.000796733	0.0332531	0.603	0.124475
ART3_ENSG00000156219.16	tan	1.03404	0.923477	0.110567	0.81291	0.426051	0.0054792	-0.0258028	0.292555	-0.0786898	-0.0980043	0.0815659	0.0866194	-0.0842896	0.0852917	-0.28496	-0.0798178	0.0630903	0.17593	0.621939	0.38466	0.872774	0.0634287	0.624815	0.542129	0.612175	0.590234	0.600307	0.595965	0.0709413	0.619845	0.695152	0.271214	1.4208e-05	0.0130197
ARV1_ENSG00000173409.13	red	26.0354	9.508	16.5274	-7.0194	-0.268801	0.089249	0.517445	0.589912	0.354802	0.694896	0.512503	0.299304	0.260276	0.735897	0.513414	-0.251085	-0.174516	0.23575	0.221203	0.411727	0.000531173	4.92789e-05	0.0228341	4.63452e-07	0.000613031	0.0572952	0.100279	4.20291e-08	0.000597148	0.113309	0.275144	0.137847	0.164567	0.0074821
ARVCF_ENSG00000099889.13	black	0.503239	0.321992	0.181247	0.140745	0.0168673	0.916637	0.250292	0.0442792	0.235442	0.0744393	0.235592	0.452619	0.300722	0.10291	0.152785	0.434888	-0.173529	-0.180704	0.11592	0.104818	0.11449	0.783399	0.138377	0.64369	0.138118	0.00296519	0.0560697	0.521997	0.340256	0.00449088	0.277912	0.258212	0.470456	0.514267
AS3MT_ENSG00000214435.7	grey	0.0375931	0.00354027	0.0340528	-0.0305126	-0.166407	0.298412	0.229789	0.15276	-0.00173436	0.116564	0.22876	0.27795	0.323549	0.302716	0.312344	-0.216251	0.104074	0.0056617	-0.0425365	0.381349	0.148377	0.340336	0.991413	0.467979	0.150253	0.078482	0.0390624	0.0543808	0.0467913	0.174467	0.517273	0.971975	0.791731	0.0138909
ASAH1_ENSG00000104763.17	blue	60.7719	45.8924	14.8795	31.0129	0.164947	0.302732	0.4633	0.351605	0.811252	0.601871	0.31842	0.379733	-0.139062	0.0344612	-0.023388	0.71556	0.472674	0.402868	0.0881426	0.278726	0.00228445	0.0241794	1.25722e-10	3.14611e-05	0.0424601	0.0143338	0.385877	0.830626	0.884597	1.45583e-07	0.00180451	0.00901348	0.58369	0.0776174
ASAH2_ENSG00000188611.14	yellow	5.88049	3.16022	2.72027	0.439946	-0.535719	0.000306682	0.491318	0.054989	0.352059	0.502221	0.189353	0.186336	0.168344	0.246402	0.604219	-0.0747863	-0.165426	-0.0349722	-0.340316	0.0724555	0.00110634	0.732749	0.0239846	0.000820331	0.235733	0.243418	0.292743	0.120423	2.87463e-05	0.64214	0.30131	0.828152	0.0294697	0.652576
ASAH2B_ENSG00000204147.9	turquoise	3.00594	1.82277	1.18317	0.639597	-0.232931	0.142755	0.562491	0.4096	0.474529	0.588769	0.421619	0.321642	0.160282	0.394678	0.381733	-0.0842922	0.00569818	0.225721	0.0749902	0.395335	0.000129316	0.00782773	0.00172087	5.13922e-05	0.0060421	0.0402993	0.316798	0.0106609	0.0137874	0.600295	0.971794	0.155896	0.64123	0.0105197
ASAP1_ENSG00000153317.14	blue	45.8939	14.0971	31.7969	-17.6998	0.264885	0.0941931	0.112129	-0.00828814	0.679203	0.261194	-0.0653223	0.185585	-0.439954	-0.46463	-0.375907	0.763178	0.727985	0.276755	0.0263785	-0.0628543	0.485193	0.958983	1.04954e-06	0.099043	0.684915	0.245358	0.00399753	0.00221021	0.0154305	6.57208e-09	6.90474e-08	0.0798269	0.86996	0.696238
ASAP2_ENSG00000151693.9	turquoise	42.1221	39.2661	2.85604	36.41	-0.192419	0.228094	0.393654	0.256726	0.386848	0.791528	-0.101989	0.0571939	-0.0879203	0.309551	0.495818	-0.120376	0.0494057	0.170762	0.113253	0.13672	0.0108838	0.105169	0.0124699	7.21673e-10	0.525749	0.722451	0.584643	0.0488994	0.000979037	0.453449	0.75903	0.285764	0.480796	0.394006
ASAP3_ENSG00000088280.18	tan	3.59586	2.51461	1.08124	1.43337	0.24517	0.122348	0.210042	0.34072	0.319694	0.294188	0.2279	0.284693	-0.0532287	0.213534	-0.105272	0.047065	0.23158	0.133263	0.746175	0.333096	0.187473	0.0292655	0.0415948	0.061899	0.151835	0.0712175	0.741004	0.180075	0.512438	0.77013	0.145153	0.406185	2.14698e-08	0.0333298
ASB1_ENSG00000065802.11	green	13.7241	5.55885	8.16522	-2.60637	-0.113166	0.481139	0.494177	0.221961	0.321634	-0.0435585	0.752831	0.754719	0.665209	0.30792	0.175785	0.36816	0.13095	-0.166327	-0.0625809	0.440887	0.00102386	0.163088	0.0403041	0.786842	1.36609e-08	1.19853e-08	2.08886e-06	0.0501651	0.271615	0.0178688	0.414454	0.298649	0.697496	0.003912
ASB13_ENSG00000196372.12	green	86.667	42.5343	44.1327	-1.59838	-0.650261	4.19132e-06	0.402074	-0.00947597	-0.142115	0.0387834	0.502836	0.393443	0.857485	0.621576	0.795237	-0.310861	-0.52683	-0.318917	-0.39257	0.122884	0.00916288	0.953111	0.375429	0.809752	0.000806373	0.0109303	8.14716e-13	1.44206e-05	5.2716e-10	0.0479011	0.000402173	0.0421205	0.0111243	0.444023
ASB2_ENSG00000100628.11	blue	28.9796	23.218	5.76156	17.4564	-0.156635	0.328078	0.725413	0.518306	0.684693	0.452794	0.623839	0.505025	0.255746	0.279044	0.210806	0.212227	0.0835584	0.0617931	-0.0767894	0.402595	8.08396e-08	0.000517971	7.93037e-07	0.0029528	1.31399e-05	0.000758374	0.10655	0.0772647	0.185837	0.182819	0.603483	0.701127	0.633226	0.00906458
ASB3_ENSG00000115239.21	blue	105.039	84.7071	20.3322	64.3749	0.135557	0.39808	0.525443	0.393582	0.899474	0.595526	0.36039	0.51946	-0.0945612	0.0182739	-0.0186114	0.623834	0.575351	0.234038	0.0695539	0.301878	0.000419271	0.0108998	1.33338e-15	4.00085e-05	0.0206322	0.000500715	0.556477	0.909713	0.908053	1.31427e-05	8.31383e-05	0.140813	0.665659	0.0550851
ASB6_ENSG00000148331.11	magenta	41.8499	11.5407	30.3091	-18.7684	-0.162575	0.309833	0.848955	0.484043	0.73399	0.521421	0.550173	0.781286	0.422669	0.352628	0.364797	0.441136	0.191933	-0.0835428	0.0496764	0.413172	2.33536e-12	0.00134344	4.74457e-08	0.000472582	0.000194153	1.66406e-09	0.00590446	0.0237419	0.019024	0.00388945	0.229294	0.603551	0.757749	0.00725489
ASB7_ENSG00000183475.12	turquoise	46.5658	28.7373	17.8285	10.9087	0.000253412	0.998745	0.503956	0.473931	0.70513	0.779067	0.173557	0.212548	-0.172332	0.187839	0.118538	0.340127	0.269525	0.250958	0.385562	0.294268	0.000781477	0.00174745	2.64413e-07	1.98269e-09	0.277833	0.182143	0.28129	0.239569	0.460423	0.029566	0.0883567	0.113497	0.0127905	0.0618246
ASB8_ENSG00000177981.10	turquoise	109.071	80.4391	28.632	51.807	-0.333858	0.0329039	0.744736	0.501955	0.717028	0.864176	0.443582	0.396617	0.157111	0.478669	0.523524	0.149267	0.107487	0.147899	-0.074847	0.351865	2.3632e-08	0.000826438	1.33579e-07	3.39667e-13	0.00367386	0.0102492	0.326593	0.00154646	0.000443998	0.351619	0.503552	0.356103	0.641869	0.0240676
ASB9_ENSG00000102048.15	brown	0.643088	0.388145	0.254942	0.133203	0.374985	0.0157048	0.0966671	0.369262	0.28184	0.161896	0.0797028	-0.0270597	-0.302177	-0.0705926	-0.419086	0.26876	0.483352	0.588466	0.288786	0.363494	0.54768	0.0175032	0.0742237	0.311886	0.620351	0.866631	0.0548331	0.660964	0.00638583	0.0892993	0.00136815	5.1965e-05	0.067073	0.0194883
ASCC1_ENSG00000138303.17	blue	129.795	67.5826	62.2123	5.37028	-0.145363	0.364501	0.688131	0.556215	0.845312	0.798987	0.383339	0.343398	-0.0498673	0.249022	0.20018	0.35309	0.387742	0.288139	0.0382414	0.337874	6.63335e-07	0.000159379	3.59101e-12	3.81222e-10	0.0133617	0.0279386	0.756847	0.116402	0.209521	0.0235468	0.012251	0.0677155	0.812363	0.0307318
ASCC2_ENSG00000100325.14	pink	8.79304	2.21187	6.58117	-4.3693	-0.282009	0.0740428	0.731541	0.342914	0.480587	0.423212	0.546389	0.663275	0.57979	0.475918	0.536746	0.168824	-0.143049	0.00086852	0.0355675	0.497531	5.5356e-08	0.0281748	0.00147107	0.00583432	0.00021928	2.29075e-06	7.10719e-05	0.0016605	0.000297082	0.291347	0.372268	0.9957	0.825271	0.000934116
ASCC3_ENSG00000112249.13	blue	42.7258	17.6599	25.0659	-7.40593	0.0428876	0.790051	0.551349	0.662102	0.716212	0.742808	0.244513	0.317245	-0.10928	0.268361	0.0995825	0.308861	0.289719	0.321937	0.101413	0.290994	0.000186892	2.42185e-06	1.40138e-07	2.68479e-08	0.123385	0.0432717	0.496417	0.0897939	0.535611	0.0494315	0.066156	0.0401059	0.528102	0.0649184
ASCL2_ENSG00000183734.4	red	0.778997	0.364461	0.414536	-0.0500752	-0.370222	0.0171902	0.345501	0.399271	0.0192947	0.225455	0.401943	0.259935	0.433236	0.52727	0.400187	-0.228692	-0.364903	-0.225513	-0.0922036	0.207365	0.0269323	0.00970788	0.904692	0.156397	0.00918782	0.100741	0.00466288	0.000396878	0.00952682	0.150378	0.0189866	0.156287	0.566403	0.193286
ASF1A_ENSG00000111875.7	turquoise	114.772	89.402	25.3701	64.0319	-0.266097	0.0926401	0.640054	0.540611	0.69505	0.867813	0.324998	0.208833	-0.0112452	0.375891	0.38233	0.0878015	0.0610773	0.276824	-0.0487621	0.234547	6.6011e-06	0.000263331	4.59632e-07	2.06986e-13	0.038144	0.190083	0.944369	0.0154351	0.0136277	0.585153	0.704431	0.0797486	0.762077	0.139926
ASF1B_ENSG00000105011.8	purple	17.8257	13.6646	4.16103	9.5036	0.0101514	0.949773	0.564722	0.849124	0.208244	0.43723	0.31563	0.128922	0.19456	0.560551	0.173053	-0.137798	-0.100702	-0.0442781	0.249204	0.387862	0.00011993	2.28865e-12	0.191364	0.0042566	0.0444068	0.421782	0.222861	0.000138006	0.279252	0.390251	0.531011	0.783405	0.116126	0.0122217
ASGR1_ENSG00000141505.11	black	29.0295	26.9299	2.09954	24.8304	0.339005	0.0301417	0.00174016	-0.0611045	0.281041	-0.200928	0.0940009	0.3419	-0.0426041	-0.324693	-0.36032	0.819662	0.202619	-0.122916	0.0364769	-0.07479	0.991385	0.704305	0.0750832	0.207788	0.558829	0.0286746	0.791408	0.0383357	0.0206588	5.60351e-11	0.203908	0.443904	0.820876	0.642124
ASGR2_ENSG00000161944.16	black	25.2375	24.734	0.503533	24.2304	0.231057	0.14609	-0.121782	-0.243473	0.181681	-0.254279	-0.0196512	0.144284	-0.0965286	-0.421786	-0.342683	0.789131	0.196397	-0.147612	-0.0884408	-0.223893	0.448152	0.125038	0.255605	0.108644	0.902939	0.368111	0.548257	0.00602009	0.0282878	8.81155e-10	0.218437	0.357048	0.582413	0.159363
ASH1L_ENSG00000116539.10	turquoise	291.121	152.057	139.064	12.9935	-0.16965	0.288961	0.616868	0.391141	0.874656	0.886349	0.216956	0.366947	-0.118079	0.184464	0.322818	0.36602	0.261653	0.234768	-0.0103809	0.18803	1.74588e-05	0.0114481	7.8262e-14	1.2926e-14	0.173031	0.0182785	0.462173	0.248272	0.0395327	0.0185968	0.0984298	0.139543	0.948639	0.239082
ASH2L_ENSG00000129691.15	turquoise	140.073	118.704	21.3684	97.3359	-0.314458	0.0452462	0.701813	0.615186	0.628555	0.905874	0.342968	0.202591	0.0948929	0.520784	0.506619	0.0438813	0.051631	0.294568	-0.0976931	0.314805	3.17963e-07	1.86793e-05	1.07992e-05	3.92159e-16	0.0281481	0.203971	0.555087	0.000481562	0.000725032	0.785299	0.748522	0.0615472	0.543418	0.044996
ASIC3_ENSG00000213199.7	pink	1.38146	0.801396	0.580062	0.221334	0.0808543	0.615292	0.163341	-0.0568943	0.24465	-0.11851	0.303602	0.603732	0.295055	-0.0126459	0.00770684	0.489922	0.277934	-0.129728	0.0403244	0.225468	0.307529	0.723848	0.123168	0.460532	0.0536435	2.9291e-05	0.0610988	0.937453	0.961858	0.00114873	0.078499	0.418862	0.802341	0.156373
ASL_ENSG00000126522.16	red	14.837	9.43257	5.40448	4.02809	-0.0601132	0.70889	0.280074	0.430866	-0.346302	0.0102703	0.336199	0.18011	0.644892	0.731804	0.377959	-0.435897	-0.367752	-0.0580443	0.262101	0.471347	0.076133	0.0049196	0.0265567	0.949185	0.031623	0.259806	5.33353e-06	5.44499e-08	0.0148337	0.00438863	0.0180057	0.718492	0.0978343	0.00186653
ASMTL_ENSG00000169093.15	magenta	17.4992	5.91048	11.5887	-5.67823	-0.31804	0.0427213	0.791635	0.308786	0.652489	0.470205	0.531161	0.60864	0.447818	0.294415	0.443033	0.354951	0.268412	-0.110675	-0.229921	0.38835	7.15234e-10	0.04949	3.78723e-06	0.0019214	0.000352743	2.42076e-05	0.00332511	0.0616881	0.00372135	0.022773	0.0897308	0.490903	0.148138	0.012104
ASMTL_ENSGR0000169093.15	magenta	17.4992	5.91048	11.5887	-5.67823	-0.31804	0.0427213	0.791635	0.308786	0.652489	0.470205	0.531161	0.60864	0.447818	0.294415	0.443033	0.354951	0.268412	-0.110675	-0.229921	0.38835	7.15234e-10	0.04949	3.78723e-06	0.0019214	0.000352743	2.42076e-05	0.00332511	0.0616881	0.00372135	0.022773	0.0897308	0.490903	0.148138	0.012104
ASNA1_ENSG00000198356.11	green	25.3255	15.4661	9.85939	5.6067	-0.275137	0.0816779	0.679301	0.459659	0.0737714	0.246338	0.585687	0.352775	0.79037	0.696405	0.556869	-0.171223	-0.241952	-0.190189	0.0454182	0.492134	1.04438e-06	0.00249924	0.646676	0.120522	5.75031e-05	0.0236795	7.95007e-10	4.27268e-07	0.000155978	0.284446	0.127489	0.233634	0.777966	0.00108223
ASNS_ENSG00000070669.16	blue	38.8061	22.2384	16.5677	5.67072	0.29923	0.0573601	0.499748	0.474894	0.757248	0.270403	0.455265	0.676706	0.0325428	-0.000332538	-0.248018	0.676972	0.637735	0.108626	0.281222	0.453955	0.000878694	0.00170482	1.00402e-08	0.0872847	0.00278182	1.18989e-06	0.839928	0.998354	0.11793	1.17416e-06	7.30179e-06	0.499015	0.0748874	0.00287133
ASNSD1_ENSG00000138381.9	turquoise	10.4654	6.5923	3.87312	2.71918	-0.160828	0.315133	0.502852	0.44843	0.544491	0.633652	0.532856	0.330025	0.106146	0.44491	0.338922	0.175068	0.125542	0.452887	-0.0529635	0.37586	0.000806002	0.00327719	0.000232955	8.70373e-06	0.000334939	0.0350932	0.508923	0.00356123	0.0301848	0.273604	0.434155	0.00294615	0.74225	0.0154443
ASPA_ENSG00000108381.10	yellow	87.1722	70.9488	16.2234	54.7254	-0.68033	9.9133e-07	0.384649	-0.0013352	0.0928766	0.519898	0.162039	0.115625	0.346185	0.500461	0.890968	-0.348648	-0.436394	-0.154858	-0.448192	-0.00511275	0.0130225	0.99339	0.563561	0.000494305	0.311453	0.471594	0.0266112	0.00086149	6.00763e-15	0.0254821	0.00433898	0.333664	0.00329581	0.974691
ASPDH_ENSG00000204653.9	green	4.37791	1.43647	2.94144	-1.50498	-0.54162	0.000255104	0.140955	-0.447341	-0.0547411	-0.120711	0.177776	0.362429	0.523508	0.0916223	0.57897	0.0341778	-0.422261	-0.33101	-0.459779	-0.115965	0.379378	0.00336288	0.73391	0.452183	0.266137	0.0198747	0.000444198	0.568863	7.31743e-05	0.831999	0.00595766	0.0345194	0.00249184	0.470283
ASPG_ENSG00000166183.15	tan	0.423223	0.386783	0.0364404	0.350342	0.191246	0.230997	-0.0325034	-0.00193561	-0.092182	-0.11246	0.137199	0.163584	0.133366	0.123887	-0.0641077	-0.0296939	-0.141893	-0.123881	0.626194	0.113871	0.84012	0.990417	0.566495	0.483894	0.392335	0.3068	0.405818	0.440285	0.690479	0.853783	0.376184	0.440309	1.19185e-05	0.47839
ASPH_ENSG00000198363.15	turquoise	10.5197	5.14026	5.37946	-0.239197	0.307131	0.0507862	-0.0212624	0.33042	0.217558	0.47413	-0.160322	-0.243458	-0.434899	0.0838124	-0.180517	0.00455151	0.405784	0.838467	0.33615	0.219284	0.895024	0.0348623	0.171813	0.00173857	0.316675	0.125063	0.00448978	0.602379	0.258714	0.977469	0.00848206	7.82989e-12	0.0316495	0.168354
ASPHD1_ENSG00000174939.10	brown	41.4317	40.7659	0.665781	40.1001	0.464584	0.00221274	-0.134799	-0.0255178	0.124774	-0.191724	-0.141187	0.0275559	-0.269773	-0.385608	-0.50307	0.392938	0.816795	0.0330498	0.0325604	0.0739505	0.400749	0.874168	0.436995	0.229811	0.378589	0.864209	0.0880529	0.012779	0.000801115	0.0110422	7.415e-11	0.837468	0.839843	0.645875
ASPHD2_ENSG00000128203.6	brown	11.2189	6.62257	4.59633	2.02624	0.653973	3.5384e-06	0.133884	0.448123	0.414657	0.138149	0.0220115	0.0832492	-0.37074	-0.201998	-0.595491	0.472975	0.713545	0.505873	0.497303	0.385153	0.403982	0.00330115	0.00702769	0.389033	0.891347	0.604828	0.017023	0.205327	4.00598e-05	0.0017907	1.63703e-07	0.00074048	0.000939976	0.0128941
ASPM_ENSG00000066279.16	turquoise	19.2165	11.5859	7.63055	3.95539	-0.123238	0.442701	0.463483	0.643164	0.553787	0.666871	0.245505	0.218295	-0.0870638	0.329201	0.160528	-0.00927879	0.0539085	-0.000683893	0.121385	0.136558	0.00227412	5.75794e-06	0.000172618	1.92852e-06	0.121823	0.17033	0.588322	0.035579	0.316046	0.954086	0.737813	0.996614	0.449645	0.394573
ASPN_ENSG00000106819.11	brown	2.00178	1.70107	0.300715	1.40035	-0.0175006	0.913519	0.114235	0.0149535	0.167899	0.260996	-0.0595101	-0.0379088	-0.0735983	0.00195877	0.105414	0.127095	0.495095	0.128395	-0.0908072	0.228101	0.476977	0.926068	0.29404	0.0993085	0.711685	0.813966	0.647451	0.990302	0.511864	0.428446	0.000998576	0.423697	0.572321	0.151464
ASPRV1_ENSG00000244617.2	green	0.557559	0.363004	0.194554	0.16845	-0.302698	0.0543958	0.234788	-0.0856789	-0.0709801	-0.0699642	0.27407	0.389604	0.540636	0.316553	0.41198	-0.0529433	0.119086	0.0126432	-0.363393	0.222863	0.139508	0.594291	0.659216	0.663803	0.0829162	0.0118054	0.00026312	0.0437553	0.00744179	0.742345	0.45834	0.937466	0.0195245	0.161342
ASPSCR1_ENSG00000169696.15	green	53.8674	44.8817	8.9857	35.896	-0.317523	0.0430783	0.460887	0.115258	0.0101729	-0.127251	0.683093	0.693249	0.920629	0.512214	0.482715	0.0367521	-0.284058	-0.287461	-0.165437	0.382528	0.00242489	0.473013	0.949666	0.427871	8.61029e-07	5.06186e-07	1.61524e-17	0.000618135	0.0013913	0.819547	0.0718782	0.0683934	0.301277	0.0135753
ASRGL1_ENSG00000162174.12	tan	2.80188	1.184	1.61787	-0.433868	0.413596	0.00718933	0.239837	0.669873	0.218654	0.206812	0.218953	0.131653	-0.0954589	0.229022	-0.30478	0.137481	0.13477	0.213229	0.727402	0.409494	0.130952	1.66741e-06	0.169611	0.194504	0.169014	0.411932	0.552719	0.149773	0.0526755	0.391353	0.400849	0.180714	7.15679e-08	0.00784524
ASS1_ENSG00000130707.17	red	2.19199	1.36522	0.826766	0.538457	0.0448892	0.780489	0.04884	0.41492	-0.426009	-0.0966342	0.160547	0.00303917	0.340596	0.536574	0.146763	-0.413895	-0.323028	-0.124383	0.367743	0.291783	0.761708	0.00698809	0.00548425	0.547817	0.315989	0.984954	0.0293282	0.000298672	0.359851	0.0071434	0.039397	0.438442	0.0180086	0.0641621
ASTE1_ENSG00000034533.11	yellow	85.5887	42.6496	42.9391	-0.289531	-0.656989	3.07814e-06	0.603863	0.325099	0.25952	0.686437	0.423358	0.27343	0.448612	0.713843	0.872436	-0.325855	-0.372012	0.0186126	-0.236115	0.280082	2.91442e-05	0.0380807	0.101305	7.24564e-07	0.00581552	0.0836659	0.00326307	1.60904e-07	1.07964e-13	0.037609	0.0166186	0.908046	0.13722	0.0761244
ASTN2_ENSG00000148219.16	yellow	16.5556	11.7291	4.82656	6.9025	-0.68428	8.10084e-07	0.524402	0.152721	0.259972	0.474066	0.443602	0.442094	0.545749	0.567231	0.796302	-0.192146	-0.30186	-0.114877	-0.363471	0.186616	0.000432525	0.340459	0.10069	0.00174144	0.00367211	0.00380375	0.000223812	0.000110119	4.81146e-10	0.228768	0.0551002	0.474487	0.0194965	0.242698
ASUN_ENSG00000064102.14	blue	0.731275	0.328516	0.402759	-0.074243	0.146845	0.359578	0.318971	0.469746	0.476796	0.399211	0.256834	0.219246	-0.0819554	0.130613	-0.116528	0.263987	0.405939	0.383154	0.260484	0.296203	0.0420843	0.00194387	0.00162334	0.00971992	0.105017	0.168429	0.610472	0.415667	0.468119	0.0953553	0.00845463	0.0134102	0.0999979	0.0600517
ASXL1_ENSG00000171456.16	blue	46.8003	36.4261	10.3741	26.052	-0.183696	0.250281	0.639504	0.224486	0.81709	0.479251	0.456018	0.689771	0.18539	0.0849751	0.260419	0.599436	0.257617	-0.00686798	-0.140311	0.233953	6.76132e-06	0.158231	7.20609e-11	0.00152323	0.00273151	6.08634e-07	0.245863	0.597335	0.100086	3.45213e-05	0.103924	0.966007	0.381581	0.14096
ASXL2_ENSG00000143970.16	blue	267.825	152.867	114.958	37.9089	-0.0621486	0.699488	0.57987	0.414294	0.888827	0.835879	0.183006	0.271208	-0.204919	0.0841637	0.148584	0.474798	0.37001	0.301507	0.0282563	0.151528	7.0869e-05	0.00708259	8.60549e-15	1.04159e-11	0.252095	0.0863111	0.19871	0.600853	0.353854	0.00170903	0.017259	0.0553993	0.86079	0.34429
ATAD1_ENSG00000138138.13	turquoise	129.657	84.5842	45.073	39.5113	0.0498475	0.75694	0.487106	0.577269	0.737761	0.847609	0.237622	0.17964	-0.219954	0.26266	0.103604	0.240803	0.38251	0.437363	0.286301	0.306594	0.00123862	7.77143e-05	3.72935e-08	2.74124e-12	0.134656	0.261073	0.167024	0.0970941	0.519178	0.129362	0.0135801	0.00424363	0.0695656	0.0512133
ATAD2_ENSG00000156802.12	blue	86.9246	44.5982	42.3264	2.27182	0.0431497	0.788797	0.503557	0.599839	0.772689	0.754223	0.176377	0.183359	-0.240278	0.127282	0.0033315	0.355128	0.320161	0.273247	0.175772	0.165976	0.000790277	3.39971e-05	3.24452e-09	1.24058e-08	0.269977	0.251166	0.130224	0.427761	0.983507	0.0227003	0.0412811	0.0838824	0.271649	0.299683
ATAD2B_ENSG00000119778.14	turquoise	122.534	54.6194	67.9144	-13.295	-0.234771	0.139537	0.590146	0.347612	0.819684	0.798805	0.271121	0.449777	-0.0406551	0.217381	0.350518	0.227514	0.190477	0.135749	-0.0012249	0.156368	4.88563e-05	0.0259522	5.59132e-11	3.87319e-10	0.0864165	0.00317393	0.800753	0.17217	0.0246519	0.152549	0.232913	0.397406	0.993936	0.328915
ATAD3A_ENSG00000197785.13	green	2.9932	1.33983	1.65337	-0.31354	0.0939228	0.559157	0.609521	0.580044	0.250966	0.22814	0.367218	0.481548	0.427181	0.408507	0.188329	0.101225	0.0992554	-0.158731	0.295571	0.568258	2.33858e-05	7.04331e-05	0.113485	0.151391	0.0181864	0.00143454	0.00534307	0.0080105	0.238322	0.528871	0.536959	0.321566	0.0606265	0.000106315
ATAD3B_ENSG00000160072.19	pink	7.33128	4.64239	2.68889	1.9535	0.181607	0.255801	0.461437	0.393687	0.447114	0.130012	0.423739	0.758967	0.308628	0.190275	-0.0055468	0.376197	0.299516	-0.0862674	0.278927	0.43081	0.00239225	0.0108766	0.00338096	0.417834	0.00576685	8.8905e-09	0.0496119	0.233417	0.972543	0.0153449	0.0571109	0.591752	0.0773948	0.00492581
ATAD3C_ENSG00000215915.9	brown	0.120643	0.111143	0.00949995	0.101643	0.269298	0.0886355	-0.0338749	0.0400436	0.0308671	-0.19779	0.112314	0.151307	-0.0443356	-0.150076	-0.29526	0.204279	0.391973	0.0316594	0.15419	0.270391	0.833467	0.80369	0.848072	0.215125	0.484468	0.345003	0.78313	0.348986	0.0609104	0.200146	0.0112586	0.844219	0.33578	0.0873002
ATAD5_ENSG00000176208.8	blue	39.5688	26.8349	12.7339	14.101	-0.131984	0.410747	0.446032	0.446423	0.743018	0.663319	0.23114	0.437085	-0.105007	0.154552	0.16299	0.309552	0.0743458	0.0420059	-0.00564674	0.0410382	0.00346847	0.00343661	2.64776e-08	2.28597e-06	0.145941	0.00427075	0.513506	0.334632	0.308584	0.0488981	0.644107	0.794273	0.972049	0.798914
ATAT1_ENSG00000137343.17	pink	19.9233	11.6422	8.28108	3.36113	-0.143913	0.369355	0.615247	0.439982	0.504611	0.422623	0.566284	0.835643	0.424437	0.493531	0.407852	0.116551	0.062652	-0.0542507	0.218762	0.51623	1.86336e-05	0.00399496	0.000767259	0.00591041	0.000113733	1.06876e-11	0.00567866	0.001042	0.00812187	0.468027	0.697169	0.736208	0.169394	0.000550333
ATE1_ENSG00000107669.17	turquoise	54.1055	42.2694	11.8361	30.4333	-0.00998282	0.950606	0.422245	0.364414	0.608295	0.806379	0.114452	0.149839	-0.123441	0.27142	0.271564	0.272968	0.09797	0.414839	0.233618	0.17215	0.00595968	0.0191594	2.45368e-05	1.97196e-10	0.476134	0.349756	0.441945	0.0860565	0.0858832	0.0842111	0.542271	0.00700024	0.141548	0.281808
ATF1_ENSG00000123268.8	turquoise	178.27	117.812	60.4578	57.3547	-0.243328	0.12527	0.604472	0.40479	0.780001	0.875739	0.214211	0.241941	-0.100218	0.220044	0.352616	0.2157	0.236048	0.156089	-0.0301724	0.152851	2.84673e-05	0.00866004	1.84227e-09	6.67582e-14	0.178667	0.127506	0.532999	0.166847	0.0237471	0.175593	0.137336	0.329789	0.851452	0.340044
ATF2_ENSG00000115966.16	turquoise	218.364	132.655	85.7084	46.9467	-0.0510378	0.751318	0.485455	0.458507	0.790981	0.87105	0.125611	0.140235	-0.266533	0.140537	0.132679	0.350418	0.366269	0.338255	0.0729965	0.131566	0.00129419	0.00257076	7.55494e-10	1.31565e-13	0.4339	0.381843	0.0920872	0.380809	0.408264	0.0246958	0.018511	0.0305322	0.650148	0.412244
ATF3_ENSG00000162772.16	brown	3.57125	3.42802	0.143235	3.28478	0.334335	0.0326393	-0.0324107	0.145684	0.0507754	0.0905318	-0.151497	-0.0890629	-0.166699	-0.0265185	-0.225725	0.172511	0.613914	0.205974	0.230789	0.182229	0.84057	0.36343	0.752556	0.573491	0.344391	0.579752	0.297554	0.869275	0.155887	0.280783	1.96537e-05	0.196358	0.146571	0.254148
ATF4_ENSG00000128272.14	green	8.08075	1.4503	6.63044	-5.18014	0.0453451	0.778315	0.651678	0.57153	0.405993	0.271305	0.728936	0.628679	0.528884	0.534236	0.215351	0.31976	0.371645	0.118856	0.0905593	0.657965	3.93005e-06	9.49793e-05	0.00844517	0.0861943	6.51061e-08	1.07432e-05	0.000378005	0.000321035	0.17631	0.0415503	0.0167343	0.459212	0.573374	2.94142e-06
ATF5_ENSG00000169136.8	brown	9.90243	9.22709	0.675342	8.55175	0.150547	0.34746	0.267291	0.072398	0.379888	0.176246	0.0165675	0.240188	-0.0256563	-0.1575	-0.0793692	0.410918	0.742357	-0.080045	-0.0840156	0.231549	0.0911307	0.652834	0.014291	0.270338	0.918114	0.130373	0.873491	0.325382	0.621819	0.00761193	2.76556e-08	0.618845	0.601496	0.145208
ATF6_ENSG00000118217.5	turquoise	115.37	74.2472	41.1232	33.124	0.118452	0.460751	0.526375	0.540794	0.727327	0.813407	0.156537	0.155132	-0.222893	0.201101	0.0945585	0.356913	0.544201	0.490118	0.102179	0.317602	0.000407712	0.000261824	7.18985e-08	1.02606e-10	0.328386	0.332798	0.161284	0.207389	0.556488	0.0219804	0.000235115	0.00114269	0.524973	0.0430233
ATF6B_ENSG00000213676.10	magenta	52.226	10.4363	41.7897	-31.3535	-0.122849	0.444156	0.835645	0.551992	0.803674	0.60568	0.545507	0.761622	0.326805	0.345201	0.300515	0.478151	0.333174	0.00429492	0.161423	0.559768	1.06849e-11	0.000183031	2.51799e-10	2.71671e-05	0.000225545	7.35375e-09	0.0370231	0.0270736	0.0562466	0.00156738	0.0332859	0.978738	0.31332	0.000141666
ATF7_ENSG00000170653.18	turquoise	82.2534	53.7516	28.5018	25.2498	-0.120329	0.453627	0.627749	0.511266	0.743008	0.8425	0.35896	0.381656	0.000504358	0.390507	0.349486	0.291927	0.155491	0.373857	0.141252	0.38094	1.11698e-05	0.000635191	2.64955e-08	4.96863e-12	0.0211781	0.0138083	0.997503	0.0115943	0.0251072	0.0640245	0.331669	0.0160464	0.378367	0.0140021
ATF7IP_ENSG00000171681.12	blue	167.112	136.041	31.0701	104.971	-0.0477807	0.766731	0.530788	0.328828	0.91879	0.671117	0.235332	0.365068	-0.175359	-0.0500381	0.0438805	0.58157	0.361408	0.180381	-0.0379339	0.0844714	0.00035678	0.0358006	2.48241e-17	1.56909e-06	0.138566	0.0189285	0.272797	0.756039	0.785304	6.66987e-05	0.0202511	0.259078	0.813845	0.599518
ATF7IP2_ENSG00000166669.13	blue	11.9208	8.34612	3.57469	4.77143	0.140245	0.381808	0.273579	0.21043	0.630737	0.241725	0.275448	0.510095	-0.0718564	-0.0998757	-0.126677	0.661481	0.0763347	-0.0627632	0.0417873	-0.0676182	0.0834912	0.18664	9.85122e-06	0.127857	0.0813196	0.000656847	0.655269	0.534405	0.429977	2.49402e-06	0.635245	0.696657	0.79532	0.674442
ATG10_ENSG00000152348.15	purple	2.59988	0.467321	2.13256	-1.66524	-0.05689	0.723867	0.587269	0.597956	0.495239	0.479453	0.607948	0.414254	0.282536	0.497887	0.226234	0.355913	-0.0649459	0.045529	0.0861937	0.243475	5.42874e-05	3.65117e-05	0.000994659	0.00151525	2.48716e-05	0.00708864	0.0734809	0.000925004	0.154932	0.0223816	0.686637	0.777438	0.592069	0.125036
ATG101_ENSG00000123395.14	green	25.5125	15.1272	10.3853	4.74193	-0.17772	0.266289	0.699968	0.549418	0.105629	0.156866	0.623992	0.462825	0.77771	0.674383	0.424454	-0.0891244	-0.0638469	-0.124071	0.0196879	0.560245	3.51954e-07	0.000198952	0.510998	0.327357	1.30573e-05	0.00231153	2.20477e-09	1.33587e-06	0.00567658	0.579489	0.691676	0.439601	0.902759	0.000139427
ATG12_ENSG00000145782.12	blue	97.5374	61.4628	36.0746	25.3881	-0.0771852	0.63147	0.569465	0.452825	0.838797	0.757287	0.317951	0.489703	-0.0618129	0.203874	0.221331	0.402903	0.397217	0.272465	0.00150153	0.304822	0.000101997	0.00295055	7.54754e-12	1.00124e-08	0.0427825	0.00115551	0.701035	0.201059	0.164317	0.00900688	0.0101246	0.0848071	0.992566	0.0526414
ATG13_ENSG00000175224.16	blue	10.1005	3.43216	6.66837	-3.23621	-0.095676	0.551812	0.727614	0.442547	0.611929	0.590221	0.294839	0.419559	0.22575	0.276708	0.324374	0.381243	0.257343	0.0214045	0.00427454	0.331368	7.06427e-08	0.00376373	2.12667e-05	4.87225e-05	0.0612973	0.00632048	0.155841	0.0798808	0.0385374	0.0139198	0.104306	0.894326	0.978839	0.0343129
ATG14_ENSG00000126775.8	blue	148.364	109.978	38.3858	71.5927	-0.11196	0.485851	0.653129	0.427162	0.903183	0.740073	0.475701	0.652602	0.0820292	0.250426	0.275938	0.51899	0.320423	0.199537	0.0686823	0.350624	3.67793e-06	0.00534533	6.62848e-16	3.211e-08	0.00166981	3.76777e-06	0.610149	0.11429	0.0807572	0.00050768	0.0411057	0.211019	0.669608	0.0246055
ATG16L1_ENSG00000085978.21	turquoise	13.9505	9.58267	4.36779	5.21487	-0.349482	0.025109	0.632301	0.362493	0.523067	0.686604	0.340521	0.403384	0.277515	0.4532	0.582871	0.220235	-0.12072	0.016064	-0.116191	0.213908	9.21928e-06	0.0198513	0.000450065	7.18316e-07	0.0293658	0.00891745	0.0789691	0.00292406	6.36566e-05	0.16647	0.45215	0.920594	0.469413	0.179296
ATG16L2_ENSG00000168010.10	blue	58.5569	17.1102	41.4467	-24.3365	0.32288	0.039493	0.0624233	-0.0594786	0.500405	-0.0921618	0.178379	0.520102	-0.0991421	-0.36114	-0.397652	0.887903	0.568993	0.0451008	0.0767651	0.0650841	0.698222	0.711831	0.000862829	0.56658	0.264493	0.000491349	0.537426	0.0203508	0.0100351	1.00269e-14	0.000103667	0.779479	0.633333	0.686005
ATG2A_ENSG00000110046.12	pink	16.3606	7.14339	9.21722	-2.07383	-0.121327	0.449862	0.491774	0.0495001	0.264945	-0.0886746	0.499371	0.768793	0.691652	0.195423	0.281379	0.432264	0.0616734	-0.338679	-0.104984	0.34934	0.00109281	0.758583	0.0941159	0.581412	0.000887888	4.34982e-09	5.51073e-07	0.220777	0.0747187	0.00476677	0.701679	0.0303109	0.513597	0.0251723
ATG2B_ENSG00000066739.11	turquoise	162.999	112.641	50.3578	62.2831	-0.200237	0.209388	0.541785	0.408608	0.752324	0.879099	0.147222	0.29448	-0.129157	0.249471	0.358067	0.215155	0.135206	0.165549	-0.0176099	0.0897925	0.000253785	0.00799345	1.41459e-08	4.03574e-14	0.358334	0.0616284	0.42093	0.115724	0.0215252	0.176714	0.399314	0.300947	0.912981	0.576638
ATG3_ENSG00000144848.10	turquoise	6.82295	4.64004	2.18291	2.45714	0.0655296	0.683967	0.43617	0.529113	0.47849	0.603874	0.238668	0.184304	-0.0435509	0.320021	0.110203	0.276623	0.516428	0.355379	0.0716465	0.346127	0.00436131	0.000375397	0.00155364	2.91318e-05	0.132897	0.248688	0.786878	0.0413749	0.492767	0.0799765	0.000547181	0.0225982	0.656214	0.0266383
ATG4A_ENSG00000101844.17	turquoise	28.5831	22.9352	5.64782	17.2874	0.012028	0.940503	0.55228	0.625026	0.307635	0.746424	0.23995	0.0428717	0.115968	0.642681	0.425829	-0.140649	0.0461267	0.489286	0.210108	0.480554	0.000181323	1.25108e-05	0.050389	2.11153e-08	0.130765	0.790127	0.470273	5.882e-06	0.00550618	0.380424	0.774592	0.00116851	0.187332	0.00147234
ATG4B_ENSG00000168397.16	pink	25.5885	19.2528	6.3357	12.9171	-0.243061	0.125698	0.589732	0.269733	0.489531	0.269251	0.578514	0.888797	0.517016	0.381135	0.412551	0.21344	0.0547329	-0.0810055	0.0240577	0.400631	4.96074e-05	0.0881016	0.00116086	0.0886935	7.43653e-05	8.6481e-15	0.000537876	0.0139489	0.00735185	0.180273	0.733948	0.61463	0.881315	0.00944018
ATG4C_ENSG00000125703.14	turquoise	8.67585	5.40291	3.27294	2.12998	-0.0642822	0.689679	0.287893	0.43772	0.549634	0.612193	0.0920168	0.00129827	-0.343879	0.0738456	-0.0480681	0.139318	0.274825	0.509533	0.0223785	0.0675799	0.0679605	0.00420895	0.000197567	2.10453e-05	0.567193	0.993572	0.0277056	0.646344	0.765367	0.384994	0.0820387	0.000667466	0.889547	0.674616
ATG4D_ENSG00000130734.9	yellow	79.8042	39.5614	40.2427	-0.681288	-0.631796	9.41929e-06	0.275281	-0.168896	-0.226348	-0.0549	0.372052	0.423575	0.820794	0.51649	0.782462	-0.332617	-0.54346	-0.349115	-0.314599	0.108473	0.0815121	0.291141	0.154718	0.733165	0.0166061	0.00578775	5.01028e-11	0.000546182	1.51533e-09	0.0336001	0.000240705	0.0252728	0.0451443	0.499622
ATG5_ENSG00000057663.12	turquoise	88.9072	70.6835	18.2237	52.4598	-0.360301	0.020666	0.593703	0.53306	0.423861	0.84827	0.285984	0.181302	0.155329	0.633432	0.651366	-0.210836	-0.185582	0.123419	0.0499498	0.263593	4.2827e-05	0.00033285	0.00575144	2.5343e-12	0.0698889	0.256614	0.33218	8.78579e-06	3.98622e-06	0.185772	0.245365	0.442029	0.756456	0.0958689
ATG7_ENSG00000197548.12	brown	10.9005	6.7558	4.14468	2.61112	0.50624	0.000732854	0.178781	0.370623	0.50759	0.323262	0.0628391	0.0904981	-0.336046	-0.121505	-0.394301	0.581394	0.741637	0.425963	0.209475	0.324475	0.263399	0.0170607	0.000705392	0.0392469	0.696308	0.573635	0.0317055	0.449191	0.0107425	6.71205e-05	2.89939e-08	0.00548983	0.188693	0.0384739
ATG9A_ENSG00000198925.10	yellow	15.3971	12.7975	2.59968	10.1978	-0.510227	0.000654372	0.505596	-0.0462335	0.172058	0.328092	0.192805	0.369951	0.523369	0.352199	0.776572	0.0173269	-0.318205	-0.211371	-0.325078	0.166222	0.000746271	0.774084	0.282069	0.0362415	0.227145	0.017278	0.00044605	0.0239247	2.40867e-09	0.914374	0.0426075	0.184633	0.0380936	0.298957
ATHL1_ENSG00000142102.15	pink	30.5883	17.8733	12.715	5.15834	0.0226201	0.888361	0.281472	0.00686226	0.443087	-0.0899328	0.423434	0.823188	0.325079	-0.0536956	-0.0216097	0.631915	0.264159	-0.187246	-0.108782	0.160584	0.074618	0.966035	0.00371664	0.57604	0.00580581	3.94384e-11	0.0380932	0.738812	0.893319	9.37168e-06	0.0951318	0.241083	0.498394	0.315877
ATIC_ENSG00000138363.14	greenyellow	14.3168	2.44169	11.8752	-9.43346	-0.286264	0.0696039	0.616955	0.457989	0.145969	0.1508	0.770669	0.514856	0.763523	0.633276	0.437774	-0.0327804	-0.187528	-0.12663	-0.0358846	0.557567	1.73981e-05	0.00260349	0.362484	0.346641	3.77991e-09	0.000572747	6.40977e-09	8.84458e-06	0.00420375	0.838775	0.240362	0.430149	0.823738	0.000152417
ATL1_ENSG00000198513.11	turquoise	34.6787	27.838	6.84071	20.9973	-0.456728	0.00268474	0.605634	0.38499	0.53692	0.782821	0.273678	0.293723	0.137034	0.464928	0.573978	-0.0619222	-0.114883	0.125167	-0.00823178	0.229748	2.72156e-05	0.0129354	0.000295485	1.47243e-09	0.0833752	0.0623308	0.392911	0.00219383	8.72278e-05	0.700531	0.474464	0.435539	0.959262	0.148451
ATL2_ENSG00000119787.13	turquoise	144.339	116.669	27.6704	88.9986	-0.257219	0.104478	0.54487	0.413965	0.677561	0.889678	0.153574	0.211748	-0.0708219	0.298482	0.443978	0.0534689	0.0348897	0.225844	-0.0636338	0.165583	0.000230168	0.00713267	1.14003e-06	7.46639e-15	0.337736	0.183832	0.65993	0.0580157	0.00364	0.739876	0.828551	0.155665	0.692654	0.300845
ATL3_ENSG00000184743.12	turquoise	67.405	57.1431	10.2619	46.8811	0.0917102	0.568491	0.461235	0.530799	0.554543	0.807061	0.0342915	-0.00118506	-0.228694	0.265841	0.151886	0.138854	0.468714	0.450143	0.197578	0.290289	0.00240418	0.000356661	0.000168391	1.85295e-10	0.831448	0.994133	0.150375	0.092966	0.343138	0.386596	0.00199518	0.00314631	0.215625	0.0656006
ATM_ENSG00000149311.17	blue	105.656	73.0342	32.6218	40.4125	0.0479845	0.765764	0.320252	0.072331	0.819686	0.286478	0.224867	0.466635	-0.183508	-0.325469	-0.20955	0.840975	0.370533	0.0352507	-0.0561546	-0.0783014	0.0412204	0.653135	5.59072e-11	0.0693866	0.157508	0.00210219	0.250775	0.037849	0.188532	5.90985e-12	0.0170897	0.826804	0.727299	0.62653
ATMIN_ENSG00000166454.9	turquoise	159.017	131.651	27.3659	104.285	-0.349399	0.0251461	0.721973	0.481782	0.648596	0.904817	0.370172	0.266903	0.158254	0.51262	0.600133	0.111597	0.0253543	0.1925	-0.0697003	0.282708	9.95549e-08	0.00142578	4.51887e-06	4.82866e-16	0.0172063	0.0916188	0.323042	0.000610971	3.36196e-05	0.487276	0.874968	0.227895	0.664997	0.0732986
ATN1_ENSG00000111676.14	pink	5.74106	2.42491	3.31614	-0.891229	-0.0886407	0.581557	0.667284	0.380907	0.477718	0.416459	0.330012	0.696568	0.354655	0.329242	0.411901	0.120825	0.20875	-0.012594	0.161259	0.592061	1.89053e-06	0.0140109	0.00158508	0.00676014	0.0351008	4.23523e-07	0.0228945	0.0355547	0.00745435	0.451754	0.190262	0.937709	0.313818	4.55221e-05
ATOH1_ENSG00000172238.4	red	21.4364	4.78715	16.6492	-11.8621	-0.275423	0.0813481	0.368706	0.38816	0.0311489	0.574155	0.0568872	0.0287137	0.236313	0.619452	0.63998	-0.411633	-0.413422	-0.106724	0.0279027	0.126465	0.017687	0.0121497	0.846701	8.66911e-05	0.723881	0.858559	0.136881	1.57258e-05	6.62223e-06	0.00749701	0.00721615	0.506606	0.862515	0.430757
ATOH8_ENSG00000168874.12	grey	0.373679	0.0458507	0.327828	-0.281977	0.180571	0.258569	0.448954	0.335925	0.209023	0.0987458	0.433449	0.298663	0.393318	0.281836	0.0814676	0.315197	0.199456	0.279012	0.210052	0.682589	0.00323671	0.0317708	0.189672	0.539062	0.00464035	0.0578572	0.0109579	0.0742275	0.612605	0.044715	0.211208	0.0773	0.187452	8.83583e-07
ATOX1_ENSG00000177556.11	green	53.0151	47.9532	5.06187	42.8914	-0.361091	0.0203693	0.329196	0.0222272	-0.197117	-0.242343	0.631246	0.436596	0.904822	0.506831	0.458259	-0.128264	-0.307314	-0.274627	-0.302405	0.306134	0.0355821	0.890289	0.21672	0.126855	9.64141e-06	0.00431898	4.824e-16	0.000720697	0.00258639	0.424174	0.0506414	0.0822678	0.0546414	0.0515807
ATP10A_ENSG00000206190.11	blue	25.2043	20.2344	4.96997	15.2644	-0.000407787	0.997981	0.609475	0.339724	0.663903	0.23113	0.517065	0.569045	0.252066	0.0377697	0.036813	0.638026	0.130869	-0.07604	-0.10377	0.227525	2.34274e-05	0.0297716	2.22333e-06	0.145958	0.000537104	0.000103482	0.11186	0.814637	0.819253	7.21017e-06	0.414744	0.636555	0.518506	0.152528
ATP10B_ENSG00000118322.12	turquoise	10.1906	7.70535	2.48523	5.22012	0.36461	0.0190901	0.140779	0.510095	0.145897	0.462182	-0.0259402	-0.0771291	-0.204278	0.310391	-0.0607187	-0.172146	0.0124363	0.229098	0.808889	0.28102	0.379981	0.000656848	0.362724	0.00234862	0.872102	0.631718	0.200149	0.0482572	0.706089	0.28182	0.938487	0.149636	1.56637e-10	0.0751052
ATP10D_ENSG00000145246.13	turquoise	71.1861	22.1445	49.0416	-26.8971	0.315353	0.0446042	0.361533	0.471941	0.750437	0.624023	0.12514	0.155828	-0.334584	-0.0359187	-0.220139	0.563692	0.697348	0.433269	0.219706	0.31108	0.0202049	0.00183853	1.6099e-08	1.30405e-05	0.43564	0.330609	0.0325019	0.823574	0.166658	0.000124185	4.06008e-07	0.00465945	0.167515	0.0477361
ATP11A_ENSG00000068650.18	blue	68.3184	45.8866	22.4318	23.4548	0.187072	0.241529	0.40667	0.228947	0.80052	0.503798	0.0939193	0.411813	-0.176481	-0.164087	-0.0814911	0.798773	0.581388	0.129864	-0.0253634	0.131968	0.00832603	0.149911	3.33281e-10	0.000784946	0.559171	0.00746845	0.26969	0.305295	0.612502	3.88401e-10	6.71328e-05	0.418368	0.874924	0.410801
ATP11B_ENSG00000058063.15	blue	162.676	76.4847	86.1912	-9.70645	0.0653753	0.684672	0.449292	0.451261	0.795199	0.824674	0.101278	0.208986	-0.264866	0.109369	0.0600823	0.404452	0.382655	0.3902	0.207991	0.157825	0.00321078	0.00306337	5.28899e-10	3.39318e-11	0.528652	0.189752	0.0942169	0.496068	0.709034	0.00872135	0.0135415	0.0116658	0.191917	0.32437
ATP11C_ENSG00000101974.14	blue	43.2182	24.3862	18.832	5.55424	0.286515	0.0693486	0.341966	0.417098	0.755125	0.55189	0.0358805	0.246956	-0.379164	-0.14552	-0.243792	0.496548	0.689119	0.393608	0.167471	0.236097	0.0286416	0.00666736	1.16507e-08	0.000183637	0.823758	0.119564	0.0144926	0.363976	0.12453	0.000959648	6.29865e-07	0.0108941	0.295289	0.137251
ATP13A1_ENSG00000105726.16	pink	46.2533	21.1017	25.1516	-4.04993	-0.118527	0.460467	0.668965	0.269064	0.680733	0.244601	0.573729	0.880651	0.452443	0.16343	0.221142	0.568351	0.194765	-0.137809	-0.0655198	0.364989	1.74276e-06	0.0889239	9.71292e-07	0.123245	8.79901e-05	3.18275e-14	0.00297779	0.307261	0.164686	0.000105976	0.222365	0.390214	0.684012	0.0189566
ATP13A2_ENSG00000159363.17	green	2.17252	1.20506	0.967459	0.237599	0.106047	0.509318	0.591314	0.485296	0.249629	0.175002	0.375857	0.377315	0.475568	0.348497	0.144051	0.163021	0.0758744	0.0136701	0.183187	0.555443	4.67963e-05	0.00129966	0.115485	0.273788	0.0154452	0.015019	0.00167556	0.0255502	0.368892	0.30849	0.637291	0.932398	0.251618	0.000163488
ATP13A3_ENSG00000133657.14	brown	52.2113	31.1825	21.0287	10.1538	0.303378	0.0538292	0.167709	0.208786	0.643022	0.43257	-0.113731	0.119227	-0.433259	-0.27731	-0.315243	0.555104	0.831463	0.192307	0.125053	0.0800358	0.294592	0.190184	5.79424e-06	0.00473385	0.478937	0.457803	0.00466051	0.0792003	0.0446825	0.000165319	1.6761e-11	0.228371	0.435961	0.618886
ATP1A1_ENSG00000163399.15	yellow	92.8447	70.9498	21.8949	49.0549	-0.579062	7.29356e-05	0.491634	0.20286	-0.0966013	0.385475	0.335455	0.168048	0.660916	0.7515	0.914153	-0.474321	-0.521166	-0.128131	-0.378169	0.248148	0.00109694	0.203358	0.547954	0.0128126	0.0320253	0.293604	2.56151e-06	1.49698e-08	7.0265e-17	0.00173011	0.000476164	0.424657	0.0147739	0.117732
ATP1A2_ENSG00000018625.14	grey	0.151694	0.0122579	0.139436	-0.127178	-0.3184	0.0424742	0.225248	0.0156449	0.114451	0.316052	0.124892	0.00699672	0.0917186	0.226868	0.392665	-0.160963	-0.11833	0.366091	-0.0631097	0.312478	0.156788	0.922659	0.476138	0.0441079	0.436557	0.96537	0.568455	0.153749	0.0111031	0.31472	0.461216	0.0185722	0.695063	0.0466922
ATP1B1_ENSG00000143153.12	turquoise	48.8667	43.5793	5.28742	38.2919	-0.26379	0.0956127	0.33029	0.351034	0.195579	0.766395	0.00818005	-0.0974179	-0.0190737	0.525407	0.553493	-0.337609	-0.193534	0.454546	0.121228	0.186027	0.0349381	0.0244268	0.2204	5.19537e-09	0.959518	0.54456	0.905779	0.000419721	0.000174286	0.0308714	0.225358	0.00283065	0.450235	0.244215
ATP1B3_ENSG00000069849.10	red	12.1057	6.44498	5.66075	0.784233	-0.216112	0.174749	0.40742	0.311284	-0.136312	0.253977	0.38578	0.208147	0.638027	0.767332	0.624774	-0.34557	-0.29308	-0.107849	0.0635607	0.324107	0.00819605	0.047583	0.395431	0.109077	0.0127356	0.191576	7.21001e-06	4.84823e-09	1.26418e-05	0.0268995	0.0629329	0.502109	0.69299	0.0387071
ATP2A1_ENSG00000196296.13	pink	1.07973	0.46752	0.612207	-0.144687	-0.280336	0.0758481	0.337107	0.230209	0.230516	0.232677	0.473938	0.560516	0.377496	0.446115	0.414565	-0.134051	-0.16117	-0.0996685	-0.0302395	0.247998	0.031137	0.147617	0.147062	0.143204	0.00174717	0.000138171	0.0149666	0.00346169	0.00704146	0.403392	0.314091	0.535258	0.851126	0.11796
ATP2A2_ENSG00000174437.16	turquoise	82.2292	75.4213	6.80794	68.6133	0.0435484	0.78689	0.510369	0.535952	0.520571	0.857733	-0.065312	0.0502024	-0.166103	0.315415	0.301076	0.0599236	0.264087	0.268053	0.199099	0.266271	0.000651724	0.000304477	0.000484606	7.89326e-13	0.684962	0.755262	0.299307	0.0445599	0.0557668	0.709769	0.0952254	0.0901766	0.212042	0.0924195
ATP2A3_ENSG00000074370.17	blue	98.3481	83.7165	14.6316	69.0849	0.0665493	0.67931	0.620302	0.417985	0.860889	0.417952	0.44914	0.609774	0.017638	-0.0164307	-0.0861928	0.54352	0.403458	0.131017	0.188456	0.319702	1.51912e-05	0.00654054	5.24992e-13	0.00654519	0.00322237	2.31535e-05	0.912843	0.918788	0.592073	0.000240243	0.00890372	0.414213	0.238002	0.0415893
ATP2B1_ENSG00000070961.15	turquoise	136.09	91.4483	44.6421	46.8063	-0.221851	0.163302	0.611499	0.349419	0.764353	0.847248	0.246596	0.277894	-0.0646968	0.255533	0.39206	0.317871	0.199461	0.188278	-0.066559	0.14176	2.16317e-05	0.0251372	6.03394e-09	2.86097e-12	0.120121	0.0785447	0.687778	0.106851	0.011239	0.0428375	0.211195	0.238453	0.679266	0.376636
ATP2B4_ENSG00000058668.14	blue	57.1259	32.9987	24.1273	8.87141	0.207059	0.193961	0.4099	0.269379	0.793146	0.486396	0.122613	0.301282	-0.304261	-0.208409	-0.17908	0.690116	0.700377	0.310443	0.0165671	0.224529	0.00777814	0.0885365	6.29748e-10	0.00126225	0.445037	0.0555912	0.0531007	0.191004	0.262589	5.97692e-07	3.44136e-07	0.0482181	0.918116	0.15815
ATP2C1_ENSG00000017260.19	turquoise	61.5868	41.3482	20.2386	21.1096	0.261102	0.0991667	0.499104	0.711815	0.65738	0.767021	0.205998	0.195014	-0.207378	0.302661	-0.00512675	0.254465	0.478405	0.591628	0.375429	0.478336	0.000894465	1.80915e-07	3.02274e-06	4.96106e-09	0.196306	0.221762	0.19326	0.0544265	0.974622	0.108375	0.00155707	4.62563e-05	0.0155723	0.00155987
ATP2C2_ENSG00000064270.12	turquoise	13.201	5.9857	7.21528	-1.22958	-0.136185	0.395877	0.430354	0.576885	0.132923	0.492285	0.362471	0.314415	0.304965	0.705786	0.424432	-0.356697	-0.326279	0.0431776	0.483487	0.444976	0.00497659	7.87728e-05	0.407395	0.00107782	0.0198592	0.0452769	0.0525255	2.54856e-07	0.00567925	0.0220663	0.0373468	0.788663	0.00136331	0.00355573
ATP5A1_ENSG00000152234.15	red	64.9302	43.1219	21.8084	21.3135	-0.365917	0.0186324	0.659159	0.683083	0.105173	0.570271	0.564459	0.217504	0.55117	0.940034	0.656439	-0.362479	-0.320212	0.060536	0.119681	0.471709	2.78185e-06	8.61492e-07	0.512836	9.92049e-05	0.000121005	0.171923	0.000187981	8.13795e-20	3.15774e-06	0.0198564	0.0412467	0.706934	0.456078	0.00184943
ATP5B_ENSG00000110955.8	red	61.2697	41.2984	19.9714	21.327	-0.351349	0.02429	0.449554	0.486183	-0.191088	0.189068	0.572667	0.266597	0.750518	0.904855	0.592089	-0.457581	-0.460188	-0.0917406	0.0958713	0.397789	0.00319082	0.00126944	0.231388	0.236452	9.1306e-05	0.092006	1.60106e-08	4.79258e-16	4.54747e-05	0.00262955	0.00246696	0.568362	0.550996	0.0100071
ATP5C1_ENSG00000165629.19	red	54.1261	40.0531	14.073	25.9801	-0.376104	0.0153721	0.531748	0.553779	0.0357273	0.484095	0.553097	0.269391	0.576587	0.935065	0.678477	-0.374445	-0.390182	0.0315423	0.0356216	0.355587	0.000346483	0.000172659	0.824499	0.00134159	0.000176553	0.088522	7.96041e-05	3.67385e-19	1.08866e-06	0.0158676	0.0116699	0.844789	0.82501	0.0225136
ATP5D_ENSG00000099624.7	green	45.7211	42.4831	3.23792	39.2452	-0.341312	0.0289677	0.146097	-0.108967	-0.32625	-0.340628	0.470716	0.319754	0.861662	0.411185	0.386623	-0.114593	-0.481608	-0.336506	-0.204356	0.125172	0.362058	0.497662	0.0373649	0.029312	0.00189669	0.0415544	4.74341e-13	0.00756891	0.0125254	0.475589	0.00143231	0.0314578	0.199975	0.43552
ATP5E_ENSG00000124172.9	red	16.5577	6.50278	10.0549	-3.5521	-0.137769	0.390352	0.318429	0.264208	-0.0922656	-0.0686373	0.700743	0.442981	0.681757	0.634571	0.320611	-0.0496099	-0.153405	0.0367276	-0.00992864	0.430216	0.0424539	0.0950688	0.566141	0.669813	3.37285e-07	0.00372581	9.21958e-07	8.36799e-06	0.0409806	0.758064	0.338275	0.819665	0.950874	0.00499208
ATP5F1_ENSG00000116459.10	red	60.5806	31.5178	29.0628	2.45506	-0.31946	0.0417522	0.573165	0.662735	0.199442	0.69384	0.48618	0.179149	0.364643	0.876792	0.593721	-0.321905	-0.281716	0.0973678	0.206503	0.370494	8.97374e-05	2.35034e-06	0.211241	4.90449e-07	0.00126952	0.262402	0.0190783	5.71082e-14	4.27982e-05	0.0401263	0.0743566	0.544767	0.195187	0.0171021
ATP5G1_ENSG00000159199.13	red	32.3463	25.5749	6.77144	18.8034	-0.119711	0.455966	0.330882	0.538994	-0.247792	0.0670031	0.55605	0.222342	0.628728	0.838969	0.372891	-0.381659	-0.421203	-0.00961962	0.231505	0.443988	0.0345933	0.000277011	0.118277	0.677242	0.000160251	0.162348	1.07211e-05	7.4037e-12	0.0163439	0.0138072	0.00609756	0.952401	0.145286	0.00363911
ATP5G2_ENSG00000135390.17	green	73.1614	40.6722	32.4892	8.18297	-0.483614	0.00135875	0.554875	0.330219	-0.0114317	0.120443	0.793953	0.464833	0.891474	0.794535	0.630794	-0.227585	-0.430817	-0.173993	-0.116338	0.418445	0.000166565	0.0349793	0.943448	0.453195	5.88127e-10	0.00219901	5.51216e-15	5.59725e-10	9.82728e-06	0.152417	0.00492499	0.276609	0.468848	0.00647546
ATP5G3_ENSG00000154518.9	red	50.9376	39.4026	11.535	27.8676	-0.324229	0.0386294	0.466423	0.520601	-0.144397	0.322399	0.496743	0.205126	0.649957	0.925099	0.61845	-0.489751	-0.461742	-0.0455371	0.138429	0.385436	0.0021134	0.000484174	0.367731	0.0398042	0.000954534	0.198247	4.24945e-06	5.43237e-18	1.63781e-05	0.00115402	0.0023743	0.7774	0.388063	0.0128223
ATP5H_ENSG00000167863.11	red	61.7652	42.5488	19.2164	23.3324	-0.438745	0.00411074	0.477068	0.455891	-0.117936	0.315982	0.605126	0.21236	0.700624	0.924622	0.675252	-0.448076	-0.456174	-0.00539537	0.0347246	0.399227	0.00161194	0.00273991	0.462719	0.0441576	2.77566e-05	0.182539	3.39501e-07	6.12225e-18	1.27943e-06	0.00330488	0.0027212	0.973293	0.829351	0.00971657
ATP5I_ENSG00000169020.9	green	67.0304	49.4897	17.5408	31.9489	-0.355643	0.0224906	0.225209	0.0647387	-0.333496	-0.166977	0.577047	0.342022	0.866468	0.66704	0.530356	-0.336643	-0.482667	-0.207022	-0.10513	0.271451	0.156861	0.687586	0.0331055	0.296737	7.8325e-05	0.0286139	2.4902e-13	1.91289e-06	0.0003615	0.0313845	0.00139305	0.194041	0.513009	0.0860187
ATP5J_ENSG00000154723.12	red	47.7907	35.6999	12.0908	23.6091	-0.339507	0.0298831	0.382874	0.428479	-0.168656	0.254302	0.590636	0.198982	0.660327	0.896329	0.599348	-0.458232	-0.383895	0.0424158	0.0361412	0.413081	0.0134836	0.00519042	0.291836	0.10861	4.79823e-05	0.212316	2.63349e-06	2.36168e-15	3.46376e-05	0.00258809	0.0132168	0.79231	0.822498	0.00726894
ATP5J2_ENSG00000241468.7	red	47.1123	23.2833	23.829	-0.545764	-0.24303	0.125748	0.279609	0.317546	-0.276719	-0.0404023	0.611831	0.298127	0.779214	0.782039	0.445193	-0.363328	-0.429235	-0.0219791	0.035381	0.387532	0.0766429	0.0430623	0.079868	0.801967	2.13488e-05	0.0583291	1.95992e-09	1.56737e-09	0.00353765	0.019548	0.00510326	0.891506	0.826174	0.012302
ATP5J2-PTCD1_ENSG00000248919.7	turquoise	2.31378	1.98526	0.32852	1.65674	-0.0190567	0.905862	0.422914	0.476323	0.417871	0.612831	0.176284	0.0632631	-0.0654367	0.326912	0.192541	0.067195	-0.0651335	0.19986	0.0780301	0.167212	0.00587271	0.00164327	0.00655671	2.05188e-05	0.270234	0.694358	0.684392	0.0369581	0.227793	0.676368	0.685779	0.210264	0.627729	0.296046
ATP5L_ENSG00000167283.7	red	32.0852	19.5492	12.5359	7.01333	-0.185713	0.245027	0.397548	0.452885	-0.0894439	0.0503917	0.71856	0.373955	0.705506	0.778921	0.354335	-0.172379	-0.29624	0.0641099	0.0874318	0.453198	0.0100564	0.00294629	0.578125	0.754369	1.2203e-07	0.0160166	2.58889e-07	2.00557e-09	0.0230267	0.281156	0.060018	0.690469	0.58674	0.00292424
ATP5O_ENSG00000241837.6	red	58.1496	37.1863	20.9633	16.223	-0.336949	0.0312213	0.371498	0.385681	-0.206014	0.0932826	0.658526	0.273614	0.753456	0.860365	0.53129	-0.411124	-0.438353	-0.0261982	0.0424832	0.404565	0.0167809	0.0127605	0.196269	0.56185	2.86545e-06	0.0834504	1.30836e-08	5.62177e-13	0.000351361	0.00757864	0.00414804	0.870841	0.791987	0.0087009
ATP5S_ENSG00000125375.14	turquoise	20.9331	13.2881	7.64499	5.64311	-0.294612	0.0615066	0.639774	0.493879	0.584073	0.713346	0.57019	0.489035	0.354548	0.588469	0.513238	0.0335367	-0.157376	-0.00964292	0.0970297	0.283406	6.68226e-06	0.00103221	6.09611e-05	1.65609e-07	9.9482e-05	0.00117642	0.0229384	5.19592e-05	0.000600174	0.835106	0.325766	0.952286	0.546172	0.0725611
ATP5SL_ENSG00000105341.18	yellow	106.135	87.9756	18.1593	69.8164	-0.719188	1.17566e-07	0.544175	0.0706881	0.00162657	0.349789	0.366164	0.305491	0.701696	0.638181	0.950932	-0.35078	-0.503627	-0.245385	-0.406514	0.205484	0.000235309	0.660533	0.991947	0.024973	0.0185472	0.0520984	3.20037e-07	7.16193e-06	1.79766e-21	0.0245373	0.000788729	0.12201	0.00835338	0.197449
ATP6AP1_ENSG00000071553.16	green	7.41492	2.41308	5.00183	-2.58875	-0.222307	0.162417	0.748879	0.321864	0.363686	0.314378	0.521862	0.566427	0.62925	0.469397	0.501717	0.192511	0.127566	-0.117204	-0.0846614	0.51939	1.78981e-08	0.0401535	0.0194194	0.045304	0.000466462	0.000113179	1.04883e-05	0.00196106	0.000831948	0.227867	0.42672	0.465521	0.598694	0.000501746
ATP6AP1L_ENSG00000205464.11	blue	0.283852	0.143871	0.139981	0.00389091	-0.252609	0.111064	0.4022	0.330455	0.418523	0.370074	0.391761	0.437848	0.181285	0.283001	0.257696	0.00554314	0.062565	-0.12727	-0.0318244	0.179998	0.00913914	0.0348419	0.00646457	0.0172381	0.0113066	0.00419655	0.25666	0.0729881	0.103815	0.972561	0.697569	0.427804	0.843418	0.26011
ATP6AP2_ENSG00000182220.13	turquoise	102.813	49.2149	53.5977	-4.38283	0.0780995	0.627422	0.511774	0.405826	0.773907	0.765303	0.16778	0.185291	-0.245701	0.080776	0.0718353	0.469161	0.562983	0.440859	0.140152	0.333768	0.000626008	0.00847469	2.95688e-09	5.62949e-09	0.294386	0.24612	0.121515	0.615636	0.655364	0.00197281	0.000127191	0.00391458	0.382128	0.0329541
ATP6V0A1_ENSG00000033627.14	green	23.3652	8.30867	15.0565	-6.74787	-0.451075	0.00307704	0.610514	0.193886	0.185122	0.276552	0.547222	0.644847	0.761629	0.624999	0.748795	-0.0633416	-0.283589	-0.131605	-0.143709	0.415983	2.24894e-05	0.2245	0.246557	0.080058	0.000213513	5.34417e-06	7.34969e-09	1.25246e-05	1.80003e-08	0.693997	0.0723689	0.412101	0.370043	0.00682993
ATP6V0A2_ENSG00000185344.13	turquoise	113.449	61.409	52.0398	9.36919	-0.194526	0.222943	0.624258	0.394064	0.805867	0.819589	0.257203	0.359994	-0.0541336	0.213325	0.323907	0.333002	0.224075	0.172712	0.0376866	0.183333	1.29146e-05	0.0107942	2.06596e-10	5.64421e-11	0.1045	0.0207823	0.736757	0.180512	0.0388343	0.0333825	0.159016	0.280216	0.815037	0.251234
ATP6V0B_ENSG00000117410.13	green	17.9446	15.0661	2.87851	12.1876	-0.0141284	0.930137	0.33115	0.195575	-0.104226	-0.255303	0.613747	0.516399	0.789641	0.475374	0.200745	0.105218	-0.0667584	-0.159857	0.0484791	0.392946	0.0344383	0.220409	0.516662	0.107178	1.97844e-05	0.000547635	8.44679e-10	0.00168392	0.208211	0.512655	0.678357	0.318101	0.763418	0.0110405
ATP6V0C_ENSG00000185883.11	green	0.715836	0.451166	0.26467	0.186496	-0.120921	0.451391	0.341589	0.0216702	0.104466	0.0134652	0.0893156	0.22458	0.414718	0.0652413	0.230426	0.223071	-0.0971598	-0.307199	-0.049947	0.0987531	0.0288292	0.893022	0.515689	0.933409	0.578673	0.158053	0.00701844	0.685285	0.147225	0.160941	0.545631	0.0507329	0.75647	0.539032
ATP6V0D1_ENSG00000159720.11	green	21.0895	10.8642	10.2253	0.638891	-0.123769	0.440726	0.588001	0.462931	-0.0364282	0.173703	0.504427	0.375742	0.760783	0.735956	0.500035	-0.199149	-0.290281	-0.199049	0.201736	0.504899	5.28566e-05	0.00230546	0.821111	0.277422	0.00077123	0.0154791	7.81006e-09	4.18704e-08	0.00087173	0.211925	0.0656082	0.21216	0.205926	0.00076107
ATP6V0D2_ENSG00000147614.3	blue	1.65116	0.96046	0.690702	0.269758	-0.143284	0.371473	0.483994	0.2934	0.532567	0.499666	0.322069	0.277539	0.0404269	0.184254	0.203779	0.0860956	0.210284	0.310577	0.200395	0.405705	0.0013452	0.0626333	0.000337914	0.00088067	0.0400197	0.0789429	0.801848	0.24882	0.201274	0.592492	0.186953	0.0481161	0.20902	0.00849616
ATP6V0E1_ENSG00000113732.8	green	9.92988	5.60862	4.32126	1.28736	-0.207641	0.192682	0.531524	0.293383	0.118833	0.0562674	0.722286	0.523583	0.697562	0.581131	0.396875	0.0576984	-0.0172473	0.0330954	-0.092691	0.492275	0.000348866	0.062649	0.4593	0.726772	9.76977e-08	0.000443208	4.0132e-07	6.77543e-05	0.0101955	0.720101	0.914766	0.837246	0.564345	0.00107812
ATP6V0E2_ENSG00000171130.17	blue	34.5325	24.9894	9.54308	15.4463	0.13628	0.395546	0.574556	0.356377	0.688317	0.227034	0.469972	0.50287	0.148933	-0.037724	-0.132973	0.734246	0.315534	-0.0148053	0.118479	0.301078	8.5486e-05	0.0221944	6.56918e-07	0.153439	0.00193276	0.000805602	0.352712	0.814857	0.407215	4.66819e-08	0.0444752	0.926799	0.460648	0.0557649
ATP6V1A_ENSG00000114573.9	turquoise	125.026	68.4017	56.6241	11.7777	0.166701	0.297545	0.394812	0.439069	0.732589	0.768566	0.00416014	0.0858387	-0.371113	0.0207879	-0.0375633	0.438294	0.622263	0.406841	0.153991	0.199873	0.010632	0.00408011	5.18311e-08	4.42409e-09	0.979406	0.593601	0.0169036	0.897354	0.815632	0.00415374	1.40205e-05	0.00829638	0.336411	0.210234
ATP6V1B2_ENSG00000147416.10	blue	9.87795	3.38507	6.49287	-3.1078	-0.0531833	0.741217	0.485815	0.395291	0.56642	0.607084	0.204123	0.293907	-0.00592375	0.237953	0.208838	0.431551	0.567518	0.234436	-0.146286	0.279782	0.00128187	0.0105291	0.000113206	2.57246e-05	0.200498	0.0621594	0.970678	0.134097	0.190073	0.00484411	0.000109043	0.140119	0.361431	0.0764525
ATP6V1C1_ENSG00000155097.11	turquoise	40.0029	16.3643	23.6386	-7.27424	0.100697	0.531031	0.27088	0.204726	0.656767	0.613916	-0.0547798	0.117837	-0.374511	-0.101405	-0.0226768	0.369129	0.692549	0.39279	0.0526668	0.13781	0.0867074	0.199143	3.11005e-06	1.96515e-05	0.733728	0.463101	0.0158476	0.528131	0.888083	0.017547	5.25429e-07	0.0110752	0.743645	0.390211
ATP6V1D_ENSG00000100554.11	red	21.7728	8.23255	13.5403	-5.30774	-0.263023	0.0966157	0.461059	0.51917	0.186476	0.655051	0.356587	0.130658	0.238116	0.740691	0.543992	-0.203053	-0.124218	0.321489	0.10677	0.323906	0.00241463	0.000505005	0.243058	3.36695e-06	0.0221105	0.415506	0.133824	3.08441e-08	0.000236677	0.202919	0.439056	0.0403995	0.506419	0.038835
ATP6V1E1_ENSG00000131100.12	magenta	16.58	4.002	12.578	-8.57596	-0.187293	0.240962	0.727477	0.616484	0.346345	0.527694	0.666495	0.371314	0.525182	0.748201	0.479934	0.0261363	0.0881945	0.212079	0.0897475	0.553642	7.12393e-08	1.77309e-05	0.0265366	0.000391844	1.96375e-06	0.0168396	0.000422559	1.87369e-08	0.00149635	0.871144	0.583468	0.183131	0.57683	0.000173439
ATP6V1E2_ENSG00000250565.6	blue	13.0959	10.5406	2.55536	7.9852	0.141833	0.376388	0.400715	0.356325	0.716313	0.335274	0.286337	0.404162	-0.161935	-0.11338	-0.217571	0.568725	0.383876	0.153206	0.0746878	0.15886	0.00942385	0.0222152	1.39304e-07	0.0321241	0.0695293	0.00877416	0.311768	0.480302	0.171787	0.000104626	0.0132218	0.338909	0.64258	0.321168
ATP6V1F_ENSG00000128524.4	green	6.18739	3.26201	2.92538	0.336628	0.0199203	0.901617	0.487359	0.305321	0.221651	-0.0922812	0.675705	0.503875	0.609416	0.263982	0.0560286	0.409318	0.13708	-0.11731	-0.056786	0.50968	0.00123032	0.0522364	0.163693	0.566075	1.25088e-06	0.000783267	2.34819e-05	0.0953615	0.727888	0.00787442	0.392748	0.465115	0.724352	0.000664673
ATP6V1G1_ENSG00000136888.6	blue	38.4024	24.9534	13.449	11.5044	0.265891	0.0929028	0.52432	0.58127	0.793268	0.557908	0.447719	0.427231	-0.135009	0.12585	-0.144441	0.546842	0.571304	0.424836	0.292234	0.445427	0.000433588	6.74177e-05	6.23309e-10	0.000150704	0.00333296	0.00533717	0.400008	0.433019	0.367583	0.000216128	9.57251e-05	0.00562875	0.0637322	0.00351825
ATP6V1G2_ENSG00000213760.10	blue	28.9086	22.2804	6.62822	15.6522	-0.0122026	0.939641	0.417276	0.0832997	0.703187	0.176907	0.409879	0.689878	0.109322	-0.10856	0.00931907	0.602087	0.238553	-0.0423573	-0.0793577	0.0999135	0.0066417	0.604609	2.94663e-07	0.268519	0.00778151	6.05219e-07	0.496252	0.499276	0.953886	3.12015e-05	0.13309	0.792589	0.62187	0.53425
ATP6V1G2-DDX39B_ENSG00000254870.5	grey	0.0371337	0.000857733	0.036276	-0.0354182	-0.181186	0.256925	0.249825	0.0417451	0.26674	0.204672	0.113628	0.035812	0.0355833	-0.0188977	0.17609	0.08234	-0.106622	-0.121479	-0.130302	0.0603012	0.115191	0.795523	0.0918248	0.199264	0.479337	0.824089	0.825195	0.906644	0.27077	0.608792	0.507012	0.449289	0.416788	0.70802
ATP6V1H_ENSG00000047249.16	green	3.44617	1.87147	1.5747	0.296768	-0.276095	0.0805787	0.444706	0.291029	0.0927088	0.168317	0.623148	0.434224	0.652775	0.592073	0.428073	-0.0218531	-0.0186379	0.154734	-0.0402372	0.515823	0.00357839	0.064885	0.564269	0.292822	1.35198e-05	0.00455941	3.738e-06	4.55017e-05	0.00523776	0.892124	0.907922	0.334058	0.80276	0.000556888
ATP7A_ENSG00000165240.17	turquoise	127.764	65.3807	62.3833	2.99738	0.152853	0.340038	0.382593	0.426569	0.773709	0.785602	0.0450938	0.152257	-0.360016	0.0359846	-0.0175484	0.335818	0.476832	0.531891	0.149052	0.207694	0.013558	0.00541641	3.00215e-09	1.17677e-09	0.779513	0.341945	0.0207738	0.823255	0.913283	0.0318285	0.00162183	0.000344979	0.352322	0.192565
ATP7B_ENSG00000123191.14	turquoise	35.126	30.0328	5.09312	24.9397	-0.248046	0.117888	0.579017	0.436289	0.409584	0.77753	0.088764	0.186758	0.129755	0.462492	0.588612	-0.171447	-0.135917	0.179438	-0.0498878	0.263454	7.30506e-05	0.00434941	0.00783036	2.23582e-09	0.58103	0.242333	0.418762	0.00233065	5.16878e-05	0.283807	0.396815	0.26162	0.75675	0.0960508
ATP8A1_ENSG00000124406.16	blue	28.3984	14.6289	13.7695	0.859363	-0.307012	0.0508812	0.424791	0.187556	0.662309	0.659891	0.234784	0.406273	-0.0202408	0.181559	0.38591	0.132211	-0.113168	0.0239748	0.0356697	0.00664246	0.00563433	0.240291	2.39829e-06	2.68795e-06	0.139515	0.00839575	0.900041	0.255928	0.0127032	0.409935	0.481131	0.881721	0.824777	0.967122
ATP8B1_ENSG00000081923.10	turquoise	45.3405	43.2544	2.08608	41.1684	-0.138347	0.388348	0.289149	0.429999	0.272025	0.756578	-0.00679284	-0.0853484	-0.1315	0.445174	0.336636	-0.236246	-0.179613	0.187905	0.427111	0.0939257	0.0667153	0.00501647	0.0853312	1.05249e-08	0.966379	0.59572	0.41248	0.00353923	0.0313883	0.136996	0.261146	0.239401	0.00535141	0.559145
ATP8B2_ENSG00000143515.16	black	90.1894	44.8657	45.3237	-0.458033	0.241506	0.128212	0.300695	0.0889553	0.752746	0.234042	0.148028	0.380207	-0.207371	-0.372996	-0.316614	0.905335	0.619525	0.10477	0.0853014	0.126577	0.0560928	0.580212	1.37408e-08	0.140806	0.355677	0.0142028	0.193274	0.0163114	0.0437124	4.36141e-16	1.56795e-05	0.514461	0.595923	0.430342
ATP8B4_ENSG00000104043.14	blue	12.2637	9.74994	2.51375	7.23619	0.0586525	0.715665	0.433868	0.184525	0.718121	0.495756	0.278034	0.353672	-0.0606213	-0.0177779	0.0808197	0.589254	0.265103	0.351346	0.0212752	0.280195	0.00459639	0.248112	1.2524e-07	0.000980688	0.0783872	0.0233023	0.706539	0.912154	0.615444	5.04858e-05	0.0939113	0.0242913	0.894961	0.0760011
ATP9A_ENSG00000054793.13	turquoise	127.444	85.6299	41.8145	43.8155	-0.473002	0.00178946	0.477594	0.257527	0.253549	0.779046	0.0569554	0.0610718	0.138835	0.536939	0.770826	-0.301043	-0.294407	0.0236958	-0.0661266	0.102116	0.00159016	0.104049	0.109697	1.98604e-09	0.723562	0.704457	0.386659	0.000295307	3.73561e-09	0.0557951	0.0616961	0.883088	0.681239	0.525231
ATP9B_ENSG00000166377.19	blue	14.8093	11.6681	3.14125	8.52684	0.0516362	0.748497	0.462794	0.528254	0.716652	0.524994	0.329234	0.537125	-0.05975	0.154696	-0.0400827	0.48168	0.283582	0.10997	0.250954	0.236057	0.00231331	0.000385274	1.36566e-07	0.000424943	0.0355593	0.000293611	0.710573	0.334177	0.803502	0.0014296	0.0723769	0.493686	0.113503	0.137318
ATPAF1_ENSG00000123472.12	red	52.5869	17.5404	35.0465	-17.5062	-0.443412	0.00368854	0.603562	0.505539	0.343058	0.731359	0.513045	0.251125	0.379897	0.76926	0.682028	-0.185056	-0.274376	0.0910878	-0.0251844	0.265113	2.94834e-05	0.000747467	0.0281044	5.5992e-08	0.000603534	0.113249	0.0142884	4.20089e-09	9.09286e-07	0.246729	0.0825597	0.571129	0.875799	0.0938994
ATPAF2_ENSG00000171953.15	green	7.47514	2.03681	5.43832	-3.40151	-0.396732	0.0102252	0.720922	0.396555	0.494036	0.424053	0.680214	0.633665	0.62607	0.512681	0.503169	0.231581	-0.165933	-0.134787	-0.0747432	0.395091	1.06024e-07	0.0102621	0.00102782	0.00572703	9.97196e-07	8.6989e-06	1.19802e-05	0.000609886	0.000798894	0.145151	0.299809	0.400789	0.642332	0.0105719
ATPIF1_ENSG00000130770.17	red	82.1527	29.7815	52.3711	-22.5896	-0.477297	0.00160242	0.396909	0.281647	-0.224013	0.122954	0.586393	0.315252	0.844317	0.843027	0.695197	-0.474204	-0.55982	-0.200359	-0.051959	0.333733	0.0101883	0.0744305	0.159134	0.443761	5.60471e-05	0.0446762	4.03143e-12	4.67779e-12	4.56019e-07	0.00173528	0.00014142	0.209105	0.746976	0.0329733
ATR_ENSG00000175054.14	black	36.311	8.6341	27.6769	-19.0428	0.341453	0.0288968	0.32952	0.316358	0.74606	0.254959	0.344427	0.561033	-0.117784	-0.13884	-0.319875	0.754599	0.659494	0.193405	0.258277	0.288134	0.0353901	0.043892	2.16364e-08	0.107669	0.0274423	0.000135799	0.463301	0.386643	0.041473	1.20861e-08	2.73858e-06	0.225675	0.10301	0.0677201
ATRAID_ENSG00000138085.16	green	39.5542	22.3366	17.2177	5.11891	-0.26339	0.096135	0.546782	0.356461	-0.0104499	0.123629	0.747438	0.4105	0.83743	0.766173	0.529413	-0.144545	-0.197179	-0.00479741	-0.0291559	0.560512	0.000216545	0.0221609	0.948298	0.441246	1.97263e-08	0.00767979	8.78359e-12	5.28121e-09	0.000371993	0.367236	0.216573	0.976252	0.856404	0.000138188
ATRIP_ENSG00000164053.18	brown	6.94773	2.63728	4.31045	-1.67318	0.391906	0.0112739	0.33212	0.467228	0.588091	0.39158	0.120748	0.18099	-0.252011	-0.0679768	-0.314597	0.374266	0.625101	0.253172	0.428615	0.330422	0.033882	0.00207116	5.26834e-05	0.0113478	0.452043	0.257448	0.111941	0.672812	0.0451455	0.0159218	1.24719e-05	0.110243	0.00517466	0.0348608
ATRIP_ENSG00000282827.1	grey	0.0447955	0.0104334	0.0343621	-0.0239287	-0.103286	0.520467	-0.0373949	-0.196022	-0.0401375	-0.241629	-0.00518284	0.159476	0.117151	-0.145178	0.00208228	0.252669	-0.134002	-0.212212	-0.16272	-0.137907	0.816445	0.219336	0.803239	0.128013	0.974344	0.319269	0.465726	0.365119	0.989691	0.110977	0.403565	0.182851	0.309395	0.389874
ATRN_ENSG00000088812.17	yellow	100.554	48.6024	51.9512	-3.34882	-0.552239	0.000181565	0.545355	0.230594	0.264017	0.720359	0.179171	0.0898227	0.289452	0.562932	0.823188	-0.229066	-0.227382	0.00319181	-0.343246	0.117386	0.000226636	0.146921	0.0953163	1.09652e-07	0.262342	0.57651	0.0664172	0.00012741	3.94392e-11	0.149695	0.152794	0.984198	0.0280126	0.464825
ATRX_ENSG00000085224.20	blue	123.545	81.3046	42.2403	39.0644	0.0291707	0.856332	0.406664	0.324613	0.828925	0.697966	0.0676539	0.172401	-0.333181	-0.101519	-0.0468375	0.539531	0.519945	0.400188	0.00645239	0.120069	0.0083271	0.0383863	2.18967e-11	3.92596e-07	0.67428	0.281096	0.033282	0.527668	0.771211	0.000272396	0.000493621	0.00952665	0.968063	0.454608
ATXN1_ENSG00000124788.17	blue	138.787	94.8284	43.9583	50.87	0.13652	0.394704	0.459668	0.334275	0.865929	0.681347	0.163662	0.338639	-0.249047	-0.0557906	-0.034611	0.675193	0.634807	0.299251	0.135143	0.218617	0.00249868	0.0326725	2.68013e-13	9.41399e-07	0.306566	0.0303318	0.116365	0.729	0.829901	1.28316e-06	8.28381e-06	0.0573415	0.399535	0.169684
ATXN10_ENSG00000130638.15	purple	6.05348	1.87457	4.17892	-2.30435	0.181528	0.256011	0.458488	0.70853	0.48298	0.459469	0.521325	0.275439	-0.0105325	0.402373	-0.0767995	0.239538	0.366331	0.549335	0.347476	0.576632	0.00257193	2.18288e-07	0.00138163	0.00251086	0.000473932	0.0813297	0.94789	0.00910633	0.633181	0.131448	0.0184896	0.000199483	0.0260143	7.94776e-05
ATXN1L_ENSG00000224470.7	blue	248.059	119.739	128.32	-8.581	-0.115113	0.473576	0.654219	0.43169	0.867676	0.864065	0.264287	0.358972	-0.0819795	0.201105	0.289098	0.472924	0.297451	0.221937	0.0134052	0.186485	3.4985e-06	0.00482893	2.10956e-13	3.44745e-13	0.0949651	0.0211736	0.610366	0.20738	0.066766	0.00179305	0.0589299	0.163135	0.933705	0.243035
ATXN2_ENSG00000204842.14	blue	40.5938	13.3819	27.2119	-13.83	-0.142257	0.374947	0.749242	0.621039	0.662547	0.748319	0.520622	0.646614	0.313198	0.585896	0.492506	0.219724	0.0490412	0.192026	0.100336	0.528108	1.74625e-08	1.47409e-05	2.3714e-06	1.85884e-08	0.000483871	4.93933e-06	0.0461618	5.70692e-05	0.00107139	0.167479	0.760755	0.229065	0.532514	0.000386984
ATXN2L_ENSG00000168488.18	pink	42.2647	27.9389	14.3259	13.613	-0.053799	0.738326	0.572518	0.222957	0.600964	0.170393	0.528557	0.914849	0.397984	0.127001	0.20466	0.52075	0.225156	-0.148838	-0.0375706	0.408693	9.17787e-05	0.161161	3.25714e-05	0.286821	0.000381763	6.03325e-17	0.00996719	0.428789	0.19929	0.000482049	0.156962	0.353023	0.815597	0.00797912
ATXN3_ENSG00000066427.21	blue	28.7786	17.1124	11.6662	5.44627	-0.0506397	0.753197	0.637191	0.494733	0.751756	0.697	0.499169	0.538928	0.119799	0.346869	0.247284	0.446407	0.286333	0.24321	0.199424	0.402496	7.47567e-06	0.00100848	1.47101e-08	4.13734e-07	0.000892876	0.000277575	0.455632	0.0262935	0.119058	0.00343793	0.0695335	0.125459	0.211282	0.0090832
ATXN7_ENSG00000163635.17	blue	99.2019	80.7286	18.4733	62.2552	0.0561646	0.727252	0.417173	0.198858	0.838536	0.575769	0.172963	0.448592	-0.137807	-0.0871387	0.0360725	0.760599	0.371381	0.0896753	0.025082	0.0392541	0.00665658	0.212607	7.76982e-12	8.19262e-05	0.279507	0.00326465	0.39022	0.588	0.82283	7.91398e-09	0.0168181	0.577138	0.8763	0.807486
ATXN7L1_ENSG00000146776.14	green	26.3728	16.0923	10.2805	5.81178	-0.572263	9.2595e-05	0.273712	0.00354477	-0.1273	0.0518465	0.533338	0.370394	0.756141	0.581957	0.654979	-0.299016	-0.423468	-0.188917	-0.322532	0.159667	0.0833357	0.982451	0.427692	0.747506	0.000330028	0.0171345	1.08522e-08	6.57792e-05	3.37828e-06	0.057547	0.00580152	0.236834	0.0397182	0.318685
ATXN7L2_ENSG00000162650.15	blue	10.0771	4.75161	5.32554	-0.573931	0.124708	0.437239	0.462632	0.2551	0.608054	0.156327	0.382425	0.670563	0.185024	-0.0261765	-0.058075	0.626898	0.562222	-0.0610085	0.00760364	0.350458	0.00232261	0.107467	2.47689e-05	0.329043	0.0136026	1.61216e-06	0.246813	0.870947	0.718349	1.15742e-05	0.000130492	0.704749	0.962368	0.0246781
ATXN7L3_ENSG00000087152.15	blue	87.8549	52.2155	35.6394	16.5761	-0.0858456	0.593571	0.732791	0.471552	0.846016	0.734682	0.275866	0.50106	0.051101	0.174218	0.251725	0.482018	0.399038	0.0899124	0.0599382	0.30528	5.11783e-08	0.00185682	3.30735e-12	4.54089e-08	0.0808395	0.000847284	0.75102	0.275979	0.112361	0.00141699	0.00975449	0.576127	0.709701	0.0522691
ATXN7L3B_ENSG00000253719.3	turquoise	226.99	175.179	51.8111	123.368	-0.352052	0.0239875	0.786334	0.577626	0.732878	0.927201	0.477451	0.35971	0.170406	0.545472	0.565861	0.134562	0.00942754	0.16073	-0.0498039	0.302091	1.10869e-09	7.67393e-05	5.08971e-08	3.17881e-18	0.00159609	0.0208905	0.286783	0.000225796	0.00011538	0.401583	0.95335	0.315432	0.757146	0.0549056
AUH_ENSG00000148090.11	red	92.9971	14.7917	78.2054	-63.4137	-0.527975	0.000388534	0.633969	0.359237	0.378544	0.76997	0.413228	0.311917	0.386524	0.698023	0.813757	-0.151629	-0.250767	-0.000744471	-0.111893	0.249851	8.58643e-06	0.0210716	0.0146672	3.98364e-09	0.00724626	0.047109	0.01255	3.91388e-07	9.9252e-11	0.343964	0.113782	0.996314	0.486117	0.115152
AUP1_ENSG00000115307.16	green	64.3801	48.8579	15.5223	33.3356	-0.378514	0.0146759	0.489372	0.163904	-0.00611477	-0.0419418	0.677614	0.693611	0.926517	0.622849	0.581219	-0.102825	-0.282891	-0.248209	-0.112854	0.420494	0.00116582	0.305842	0.969733	0.79458	1.13698e-06	4.96489e-07	3.79118e-18	1.36871e-05	6.75404e-05	0.522344	0.0731042	0.117638	0.482353	0.00619278
AURKA_ENSG00000087586.17	purple	23.9341	11.8914	12.0427	-0.1513	0.067408	0.675398	0.420922	0.84943	0.18776	0.562236	0.202975	-0.0210665	0.00827874	0.58462	0.117431	-0.228986	-0.0872604	0.231117	0.350446	0.325954	0.00613505	2.20605e-12	0.239769	0.000130429	0.203096	0.895986	0.95903	5.97694e-05	0.464652	0.14984	0.587477	0.145982	0.0246836	0.0375476
AURKAIP1_ENSG00000175756.13	green	44.5124	39.4243	5.08816	34.3361	-0.292736	0.0632574	0.252679	0.0657447	-0.33049	-0.252873	0.434692	0.26511	0.864741	0.508177	0.393875	-0.231694	-0.434547	-0.347447	-0.0643049	0.206386	0.110962	0.682984	0.0348213	0.110679	0.00451101	0.0939031	3.14817e-13	0.000693725	0.0108353	0.14495	0.00452597	0.0260279	0.689575	0.195446
AURKB_ENSG00000178999.12	purple	11.8617	5.81587	6.04582	-0.229954	-0.0491221	0.760372	0.597418	0.785393	0.151811	0.266548	0.586093	0.433312	0.454736	0.691015	0.278163	-0.20152	-0.172814	-0.0716791	0.261525	0.587776	3.72612e-05	1.19685e-09	0.343377	0.0920678	5.6662e-05	0.00465485	0.00281768	5.69981e-07	0.0782434	0.206424	0.279928	0.656067	0.0986	5.3293e-05
AURKC_ENSG00000105146.12	blue	1.67112	0.698005	0.973111	-0.275105	-0.00394766	0.980457	0.460958	0.382721	0.431615	0.104409	0.59134	0.600201	0.295335	0.188627	-0.0248713	0.223248	0.354801	0.00891428	0.126108	0.542342	0.00242064	0.0135242	0.00483715	0.51592	4.67519e-05	3.3532e-05	0.0608422	0.237567	0.877331	0.160599	0.0228344	0.955887	0.432068	0.000249365
AUTS2_ENSG00000158321.15	turquoise	23.9575	17.2829	6.67459	10.6083	-0.338296	0.0305103	0.448148	0.124375	0.571399	0.691902	-0.0472977	0.262141	-0.0525271	0.108989	0.45318	0.221826	0.143636	-0.0780374	-0.178705	-0.0121873	0.00329924	0.438473	9.54115e-05	5.43809e-07	0.769024	0.0977802	0.744302	0.497575	0.00292549	0.163351	0.370288	0.627697	0.263605	0.939717
AVEN_ENSG00000169857.7	red	2.23454	1.12463	1.10991	0.0147114	0.000683413	0.996616	0.463891	0.616695	0.153305	0.422523	0.444893	0.164077	0.297175	0.642549	0.285405	-0.1561	0.163584	0.246878	0.051214	0.485173	0.00225118	1.75814e-05	0.338595	0.00592342	0.00356264	0.305325	0.0591765	5.91642e-06	0.0704824	0.329756	0.306799	0.119684	0.750487	0.0013039
AVIL_ENSG00000135407.10	blue	2.13472	0.796112	1.33861	-0.542496	-0.214569	0.177924	0.517689	0.332978	0.491705	0.517393	0.334391	0.555173	0.186699	0.34033	0.38375	0.0954164	0.112246	-0.0595241	0.148632	0.346219	0.000527411	0.0333964	0.00109486	0.000531993	0.0326083	0.000164947	0.242484	0.0294629	0.0132544	0.552897	0.484731	0.71162	0.353696	0.0265954
AVL9_ENSG00000105778.17	turquoise	108.193	92.8811	15.3118	77.5693	-0.159528	0.31911	0.624481	0.600432	0.632452	0.89868	0.285344	0.20315	-0.0304184	0.461951	0.384979	0.0628424	0.0506734	0.281592	0.276217	0.329455	1.27963e-05	3.32379e-05	9.16024e-06	1.54306e-15	0.0705457	0.202699	0.850255	0.00236207	0.0129383	0.696293	0.753038	0.0744893	0.0804386	0.0354287
[truncated: 12,931 more rows]

## Sheet: WGCNA ToppFun_Fig.4&S5
ToppFun functional annotation enrichment -log10(FDR) values of genes within each WGCNA TI module, filtered to top 10 enrichments within each category and module.
[truncated: 362 more rows]

## Sheet: WGCNA TI cors_Fig.4&S5
WGCNA TI modules correlations with Israel and China metadata, diet, and stool metabolites
[truncated: 6,112 more rows]
