# Supplementary material for: Diet-omics in the Study of Urban and Rural Crohn disease Evolution (SOURCE) cohort
Source: Nat Commun. 2024 May 4;15:3764. doi: 10.1038/s41467-024-48106-6 (PMC11069498; doi:10.1038/s41467-024-48106-6)
Supplement: Supplementary file 10 — Supplementary Dataset 7 [file 41467_2024_48106_MOESM10_ESM.xlsx]

## Sheet: Israel metabolites data_Fig.4
Israel stool metabolomics data table
metabolite	A002	A004	A006	A007	A011	A012	A014	A015	A016	A018	A020	A022	A024	A025	A026	A028	A030	A031	A032	A033	A035	A036	A040	A041	A042	A044	A045	A047	A050	A051	A052	A056	A057	A060	A061	A062	A063
1-Aminocyclopropanecarboxylate	0.00305511	0.0043234	0.00865863	0.00986851	0.00782169	0.0054122	0.00418646	0.00448255	0.00912241	0.00535824	0.00696349	0.00591469	0.00350141	0.0038698	0.00212467	0.00718026	0.0060999	0.00556623	0.00609034	0.00271509	0.00710852	0.00623806	0.0101537	0.00719785	0.0104156	0.0060741	0.00554335	0.00772165	0.00620285	0.00472834	0.0047028	0.00500456	0.006141	0.0054357	0.00581884	0.00397575	0.00283448
1-Methyladenosine	0.00414972	0.00661102	0.0103365	0.00587685	0.045598	0.00611091	0.00875152	0.0214753	0.00897275	0.00356751	0.0109955	0.00550139	0.00363142	0.00766396	0.00427779	0.00805698	0.00609562	0.00387113	0.00548014	0.00476736	0.00886806	0.0118443	0.00937449	0.00644496	0.0158967	0.56887	0.00897442	0.00679647	0.00220645	0.00996797	0.00542745	0.00640035	0.00581862	0.00318443	0.00301515	0.014414	0.00347574
10-HAD	0.0378857	0.0296334	0.0241394	0.034155	0.0179102	0.042969	0.0259707	0.0326818	0.0251571	0.0938001	0.0176945	0.0178877	0.0353918	0.0164762	0.0205059	0.0241221	0.0490808	0.0703307	0.0393136	0.0224868	0.0599354	0.0143242	0.0128637	0.00818923	0.0165598	0.0318138	0.00848348	0.0461611	0.0393513	0.028117	0.0144414	0.0278949	0.015163	0.0198893	0.0570505	0.0420428	0.0167372
10-Hydroxydecanoic acid	0.0112182	0.0144464	0.00262646	0.0232588	0.00172386	0.0185007	0.0206019	0.0141796	0.0116647	0.0440646	0.00906989	0.0158776	0.0168851	0.00784195	0.0128471	0.0183358	0.0290598	0.0377475	0.0215206	0.0093887	0.0126136	0.00996797	0.00713778	0.00151491	0.00918142	0.0169203	0.0054582	0.023316	0.0228465	0.00990393	0.0122241	0.0169049	0.0165317	0	0.0274862	0.0162752	0.00995699
13Z,16Z-docosadienoic acid	0.01222	0	0.0105219	0	0	0	0	0	0	0	0	0	0	0.00172722	0	0	0	0.0161211	0.0114231	0	0.017983	0	0	0	0	0	0.00722671	0	0	0.0257145	0	0	0	0.00551759	0.0475048	0	0
14-Methylhexadecanoic acid	0.237957	0.444701	0.250473	0.130994	0.034907	0.121965	0.116289	0.0747414	0.0649393	0.264771	0.0494297	0.0541097	0.0897569	0.0806362	0.0749802	0.0974401	0.316246	0.435924	0.270985	0.0278695	0.356641	0.0227743	0.103499	0.0618785	0.0911052	0.0572422	0.225876	0.279666	0.150446	0.217655	0.0794462	0.189312	0.0811706	0.114282	0.549515	0.114451	0.0958578
2 Deoxy D Glucose	0.00556055	0.0043149	0.00146017	0.00473813	0.016567	0.0270097	0.00901038	0.0156698	0.0826275	0.01098	0.00940918	0.158479	0.0803818	0.079311	0.00357277	0.00494837	0.00737655	0.00797217	0.00428894	0.0867629	0.0104219	0.0781399	0.0279692	0.0714953	0.00485662	0.00809393	0.025321	0.00717706	0.00335926	0.00233984	0.0343913	0.0306814	0.00299578	0.0169503	0.00347507	0.0100621	0.00135476
2-Acetamido-2-Deoxy-Beta-D-Glucosylamine	0.0133065	0.027433	0.00779551	0.028419	0.00813855	0.0104423	0.0103113	0.0159948	0.0188261	0.0113072	0.0186019	0.00950996	0.0093067	0.00915114	0.00473141	0.00822778	0.0170662	0.0159105	0.0124573	0.0128834	0.0174238	0.0127734	0.090142	0.01125	0.0355595	0.0333359	0.0138723	0.0325823	0.0219438	0.0135978	0.0188792	0.00955251	0.0175061	0.0201115	0.00494155	0.00605796	0.00778654
2-Aminoisobutyrate	0.16059	0.151211	0.189304	0.130106	0.162634	0.608331	0.0521706	0.361959	0.154467	0.290438	0.407575	0.0510256	0.154836	0.273823	0.136974	0.0730157	0.104044	0.15206	0.0854972	0.451723	0.1305	0.108595	0.697315	0.127684	0.166059	0.202715	0.0424256	0.119418	0.1507	0.0680767	0.290508	0.463958	0.067993	0.517585	0.0996628	0.153136	0.0339079
2-Aminophenol	0.0108107	0.0114917	0.00432927	0.00697983	0.00112903	0.0103153	0.00631166	0.00581428	0.00649945	0.0522609	0.00165617	0.00347796	0.00679899	0.00457166	0.00373801	0.00471108	0.023379	0.0268949	0.0078008	0.00230193	0.0124817	0.00124951	0.00312376	0.00167993	0.00524147	0.012917	0.00184848	0.0204958	0.0151436	0.00381975	0.00174464	0.00633797	0.00550844	0.00317664	0.0220994	0.0395209	0.00332802
2-Deoxy-D-Glucose 6-phosphate	0	0.000358039	0.000442424	0	0.00209861	0.00136673	0.00172447	0.00181312	0	0	0.000532911	0.00250989	0.00055453	0.000815602	0.000809014	0.000206623	0	0.000456454	0	0.000764298	0.00034756	0	0.0021006	7.35286e-05	0	0.000280003	0.00249482	0.000451797	0.000802456	0.00346848	0.000306118	0.000217982	0.00127053	0.000685328	0.000640282	0.000729826	0.000678064
2-Hydroxy-4-(Methylthio)Butyric Acid	0.00352059	0.00614966	0.00202658	0.00994243	0.040488	0.0388726	0.00940743	0.0198936	0.0767909	0.0290794	0.0387243	0.00337378	0.00737454	0.00501285	0.00200296	0.00223039	0.0267723	0.0103134	0.00758789	0.032324	0.00580944	0.0192572	0.0243988	0.0895267	0.040931	0.00390115	0.00176324	0.0188853	0.00330426	0.00452375	0.00184871	0.0158934	0.00334406	0.0257076	0.00472798	0.00228157	0.00711957
2-hydroxyglutarate	0.019017	0.0125156	0.0133103	0.0161801	0.00885996	0.0179599	0.028998	0.0101798	0.0178555	0.0396108	0.0146259	0.0119397	0.0268829	0.00860026	0.0157754	0.011356	0.0396427	0.0286629	0.02621	0.0168128	0.0308941	0.0286398	0.0154112	0.0250309	0.0152068	0.0104256	0.00477633	0.0272973	0.0196252	0.00624289	0.00837651	0.0146417	0.0169634	0.00985177	0.0274465	0.0195806	0.0145977
2-Hydroxyhexadecanoic acid	0.494601	0.32655	0.307267	0.598821	0.125153	0.169471	0.196154	0.120639	0.200623	0.483826	0.108923	0.135096	0.37433	0.256941	0.150004	0.215929	0.222674	0.690478	0.497564	0.180328	0.25554	0.0611581	0.13896	0.0815704	0.081479	0.085206	0.126746	0.680268	0.185373	0.42671	0.125022	0.304956	0.203446	0.376704	0.431215	0.191547	0.192403
2-Hydroxyisocaproic acid	0.118555	0.235889	0.0476746	0.115547	0.440329	0.233761	0.0740921	0.144157	0.221392	0.115907	0.469959	0.0218027	0.274786	0.067684	0.0261453	0.0279178	0.106085	0.124661	0.0584789	0.311357	0.142819	0.030757	0.300032	0.347226	0.22302	0.123964	0.03668	0.0561119	0.0632988	0.0629934	0.0274232	0.0619602	0.0153603	0.0365373	0.0727666	0.128513	0.0295247
2-Hydroxypyridine	0.187244	0.0954499	0.0114284	0.0353118	0.0132564	0.111292	0.0780515	0.11652	0.0817495	0.548943	0.0551054	0.0735602	0.0747045	0.108778	0.070707	0.108376	0.286076	0.450915	0.10604	0.0502646	0.167883	0.0497308	0.0428417	0.0404025	0.0555658	0.124701	0.0259755	0.241116	0.137543	0.145846	0.0460798	0.0972326	0.0715477	0.0673002	0.240765	0.434442	0.0647609
2-Hydroxytetradecanoic acid	0.0243325	0	0.00818781	0.0228261	0	0	0	0.0161352	0.0125083	0.0194553	0.00834731	0.01859	0.0117801	0.0164867	0.0183491	0	0.0195829	0.0136114	0.0240097	0	0	0	0.00859513	0	0.0081972	0	0.0166795	0.0275193	0.0258475	0.0554855	0	0	0.00874112	0	0.0364565	0.0124097	0
2-Methylcitrate	0.004176	0.00478427	0.00442106	0.00304055	0.019437	0.00298353	0.00219955	0.0120856	0.00184762	0.00665602	0.000896582	0.00964022	0.0165937	0.00169435	0.00310312	0.00279484	0.00337169	0.00489175	0.00215927	0.00257896	0.00427576	0.00152845	0.00221364	0.00246931	0.0147017	0.0106925	0.0108305	0.00349967	0.00188005	0.00973791	0.00185762	0.00522147	0.0039168	0.00637919	0.00278098	0.00459063	0.00490929
2-Methylmaleate	0.0710835	0.0660581	0.00539303	0.0587349	0.024961	0.072359	0.0846627	0.0785795	0.0618182	0.121161	0.033011	0.0698442	0.10746	0.0316035	0.0366975	0.0515911	0.110282	0.18939	0.0721331	0.0348552	0.11819	0.027238	0.0271064	0.0262874	0.0309435	0.0681288	0.0215281	0.104268	0.067749	0.0596209	0.0341819	0.0603816	0.0383098	0.0599851	0.102202	0.0583065	0.0413686
2-Phosphoglycerate	0.00188848	0.00128097	0.00115711	0.00141471	0.000139129	0.00302478	0.00957541	0.0016293	0	0.00509535	0.000433816	0.000796	0.0013499	0.000318811	0.000895646	0	0	0.000565294	0	0.000511169	0	0	8.49295e-05	0	0	0	0.000933578	0.000569483	0.000808165	0.00496791	0	0.000517963	0.00046712	0.000498434	0.000691282	0.000844922	0.000314181
2,3-Dihydroxybenzoate	0.0143016	0.0190838	0.0325134	0.212545	0.00675545	0.057903	0.0227364	0.0578784	0.0230446	0.0307683	0.00850752	0.0221982	0.0354727	0.0320422	0.0263356	0.0163574	0.0300909	0.034057	0.0422354	0.0755047	0.0310481	0.0953455	0.00718032	0.0102753	0.00598693	0.225912	0.0103494	0.0625337	0.0202271	0.0122397	0.0420217	0.0127168	0.0454595	0.0266398	0.0237691	0.0105838	0.0167253
2,4-Dihydroxypteridine	0.0108128	0.0085485	0	0.00545067	0.00192764	0.00320433	0.00189919	0.0017056	0.00142834	0.00923822	0.000884185	0.00153281	0.00239954	0.0010379	0.000690829	0.00131295	0.00375081	0.00669787	0.0019244	0.000553652	0.00386735	0.000488542	0.000608645	0.0006245	0.00190108	0.0039405	0.000677417	0.00652934	0.00147475	0.00169623	0.000577023	0.00218025	0.00099771	0.00210108	0.00611301	0.00562446	0.00179816
2,6-Dihydroxypyridine	0.285341	0.127357	0.0179985	0.0376564	0.0206465	0.130339	0.048058	0.0775276	0.0763683	0.700728	0.0475373	0.0297972	0.0839353	0.0655125	0.0358552	0.073315	0.170561	0.292995	0.0706825	0.0245792	0.115745	0.0132991	0.0328133	0.0157226	0.0582308	0.174783	0.0111605	0.323085	0.129264	0.031793	0.039187	0.0722444	0.0632378	0.060698	0.240715	0.364769	0.0598036
2'-Deoxy-5'-Adenosine Monophosphate	0.0013745	0.00125595	0	0.000851941	0.00109239	0.00179005	0.000895853	0.00522059	0.00236691	0.0019664	0.00142408	0.00520768	0.00779706	0.00140097	0.00310197	0.016963	0	0.0079885	0.00173349	0.001511	0.00193768	0	0.000811931	0.00015583	0.00118515	0.00183938	0.00411134	0.00147864	0.0033527	0.011379	0.00277313	0.000565508	0.00118456	0.00103078	0.00030903	0.00257754	0.00957334
3 Hydroxybenzyl Alcohol	0.0244099	0.0171801	0.0118955	0.0249772	0.00218108	0.0146203	0.0132055	0.0132137	0.0115155	0.0425117	0.00816407	0.00920552	0.0134725	0.0103038	0.0121549	0.010099	0.0266955	0.0396278	0.0160984	0.00829542	0.00945089	0.00799228	0.00866769	0.00568032	0.00813114	0.0141949	0.00624628	0.0258658	0.0192543	0.0114775	0.00813471	0.0128948	0.014594	0.00987251	0.021723	0.0205899	0.00739329
3-(2-Hydroxyphenyl)Propanoate	0.0938959	0.104687	0.043687	0.228709	0.154717	0.169942	0.0553107	0.0640763	0.182344	0.180244	0.124048	0.0224973	0.225793	0.256601	0.0236335	0.0240697	0.067994	0.116906	0.040557	0.154667	0.0450639	0.0162441	0.110116	0.18516	0.0890936	0.0770171	0.0224102	0.323108	0.0510709	0.0331137	0.0251681	0.0606151	0.0249872	0.0782436	0.0642271	0.0895489	0.0196015
3-(4-Hydroxyphenyl)Pyruvate	0.29154	0.140063	0.00267505	0.223084	0.0323095	0.0517888	0.0416182	0.0467546	0.0334586	0.432476	0.0273463	0.0411993	0.0399323	0.0118375	0.0144226	0.0457545	0.137921	0.191466	0.0850517	0.0224386	0.116019	0.0199946	0.0159422	0.0176851	0.0216707	0.0456428	0.0153027	0.067269	0.07445	0.0289485	0.0172439	0.0483761	0.029313	0.0333518	0.115012	0.225629	0.020612
3-Amino-4-Hydroxybenzoate	0.000938451	0.00232297	0.00102379	0.00110012	0.000395248	0.000539166	0.000684155	0.000402904	0.000433016	0.00124206	0.000298395	0.00167885	0.000599957	0.00115691	0.000893791	0.00045781	0.000752235	0.00157307	0.00100902	0.000592428	0.00107849	0.000436314	0.000376299	0.000496662	0.000313321	0.000552066	0.000778827	0.000692191	0.000431146	0.000613531	0.000651553	0.000645511	0.000454001	0.000389133	0.00101935	0.00139423	0.0005643
3-Dehydroshikimate	0.0408316	0.033678	0.00493875	0.0254894	0.00813419	0.0246404	0.0158759	0.0160857	0.0123539	0.0440136	0.00965827	0.0126896	0.0145504	0.0138944	0.0141976	0.0182482	0.0403783	0.0879494	0.0188858	0.0116612	0.0620073	0.0141134	0.00693351	0.00963001	0.0127057	0.0300493	0.00768956	0.0390286	0.0230866	0.0196708	0.00994912	0.0206057	0.0139588	0.0149194	0.0441066	0.0519129	0.0113978
3-Hydroxyanthranilate	0.0049615	0.00386705	0.0045693	0.0166414	0.0162163	0.00388072	0.0204322	0.0024467	0.011699	0.00406181	0.0033953	0.0086722	0.0217034	0.00402923	0.00841147	0.0124264	0.00407166	0.0102163	0.0090065	0.00512248	0.119406	0.0632282	0.00199718	0.0326821	0.00146341	0.00623964	0.00412376	0.0064103	0.00292387	0.00578621	0.00625512	0.00640268	0.0174434	0.00908565	0.00375313	0.0042197	0.00399575
3-Hydroxybenzaldehyde	3.22265	1.82821	0.0568418	2.85162	0.554273	0.591664	0.789682	0.748063	0.522682	3.75463	0.442926	0.697514	0.638366	0.271601	0.224584	0.728049	1.76577	2.44152	1.30733	0.418545	2.04416	0.349218	0.300032	0.210744	0.419294	0.637824	0.197125	0.857138	0.973886	0.52018	0.353543	0.663718	0.555019	0.419581	0.932383	3.10678	0.3536
3-hydroxybutyric acid	0.0128711	0.00934465	0.0076975	0.0119218	0.0117581	0.0351458	0.0158233	0.0179268	0.0217469	0.0250045	0.0112522	0.00760938	0.0145985	0.0122033	0.0106043	0.00831654	0.0176576	0.022247	0.0153512	0.0179266	0.0533337	0.0229256	0.0229876	0.0045367	0.00470655	0.0104652	0.00878638	0.0278825	0.0139887	0.0213969	0.00864567	0.00706248	0.0166657	0.0151309	0.0297978	0.0137563	0.00715591
3-Hydroxykynurenine	0.00690562	0.00559671	0.00582153	0.0104607	0.00192016	0.00335556	0.0274354	0.00559652	0.00786104	0.00331185	0.00101208	0.00870925	0.010203	0.0116941	0.0127657	0.00534156	0.00906395	0.123042	0.00680324	0.00379179	0.0153553	0.00531184	0.0018497	0.00330703	0.00166351	0.00245866	0.0217823	0.0129883	0.00177612	0.0073203	0.00644162	0.00398722	0.0047158	0.00386868	0.0046108	0	0.0222109
3-Hydroxymethylglutarate	0.00884663	0.00535452	0.0137705	0.0102026	0.0613109	0.0159486	0.0352697	0.0183828	0.021751	0.00447938	0.00870416	0.00644839	0.0116787	0.0105136	0.00829868	0.0127225	0.0055614	0.00589518	0.00958685	0.0813424	0.0189579	0.0923741	0.0123512	0.0232695	0.00966062	0.0374126	0.0124309	0.00920407	0.00318756	0.00707222	0.0156568	0.0942423	0.007571	0.0126566	0.00485707	0.00354846	0.00360096
3-Hydroxyoctanoic acid	0.0318279	0.025736	0.00579324	0.020808	0.00720309	0.0347794	0.0372975	0.0274046	0.0242542	0.0793624	0.0140642	0.0314281	0.0339694	0.0152932	0.0140264	0.0282723	0.0587373	0.0994517	0.0323235	0.0147545	0.0542274	0.0141928	0.0149363	0.0131548	0.0130157	0.0357667	0.00831176	0.0597055	0.0344766	0.0209777	0.0180054	0.0230138	0.0197063	0.0271964	0.0670824	0.0401015	0.0166081
3-Methoxy-4-Hydroxymandelate	0.0146957	0.0143014	0.0238005	0.030865	0.00676506	0.0236738	0.0317324	0.0152787	0.00900513	0.0177666	0.0129266	0.0155851	0.0147298	0.0135979	0.0134645	0.0109659	0.0361012	0.0470292	0.0242443	0.011473	0.0369234	0.0114762	0.00960279	0.0146005	0.011406	0.0234649	0.0120651	0.0256009	0.0138349	0.020495	0.00970288	0.0153101	0.010142	0.0105112	0.0307076	0.0152013	0.0120787
3-Methoxytyramine	0.00102924	0	0.00175201	0	0	0.000730881	0.000821175	0.0011169	0	0.00154557	0	0	0.000640732	0	0.000717247	0.000678762	0.0014614	0.0012116	0.000853783	0.000759028	0.00349121	0.00119676	0.000709027	0.00107122	0.000381181	0	0.000714873	0	0	0.000958594	0.000837967	0.00176229	0.00187597	0.00131177	0.00155031	0	0.000580865
3-Methoxytyrosine	0.0114104	0.0069715	0.00660208	0.00730159	0.00245101	0.00901123	0.0142535	0.00779396	0.00840828	0.00770797	0.0041863	0.0184204	0.00870737	0.0137009	0.0162462	0.00899766	0.0152962	0.0312884	0.0277355	0.00724723	0.0264559	0.00698391	0.00372327	0.00583882	0.00432441	0.00648647	0.00892515	0.0203858	0.00781241	0.0207421	0.0104956	0.00825052	0.00953436	0.00657828	0.0209162	0.010222	0.00775794
3-Methyl-2-Oxindole	0.00253096	0.00530444	0.00769524	0	0	0	0.00402138	0.00029563	0.000209663	0.00592239	0	0	0	0.00140002	0.000718431	0.012	0	0	0	0.000803762	0	0	0	0.000911287	0	0	0	0.0028165	0.00127645	0.00239073	0	0.000533187	0.00123385	0	0	0	0
3-Methyl-2-Oxovalerate	0.116195	0.113732	0.0952761	0.190176	0.0468838	0.133643	0.0953065	0.0885014	0.0639043	0.214651	0.073662	0.0854369	0.101947	0.0364723	0.0382474	0.158625	0.261049	0.26785	0.145534	0.0387251	0.324644	0.051591	0.0380127	0.155032	0.0912257	0.135872	0.0230943	0.18339	0.102784	0.05373	0.0285531	0.0920539	0.0428394	0.0598038	0.254359	0.166732	0.0624826
3-Methyl-L-Histidine	0.214287	0.0188285	0.082358	1.44198	0.107321	0.210156	1.96668	0.512847	0.0398665	0.0337303	0.0211997	0.0449059	0.357618	0.114969	0.417244	0.0154681	0.0130891	0.0162858	0.0458292	1.69715	0.065535	0.0850949	0.0143902	0.497757	0.308821	0.0115345	0.0141088	0.0456355	0.0514081	0.045836	0.0531017	1.74629	0.246052	0.130716	0.00643424	0.130438	0.0228584
3-Methyladenine	0.00922114	0.0101945	0.0581489	0.0245517	0.00323	0.00727195	0.00429242	0.00798761	0.0220641	0.0296787	0.00166369	0.00881402	0.00429045	0.00542617	0.0101285	0.00475458	0.0121313	0.0209448	0.0189623	0.00668443	0.0124281	0.0031964	0.0139358	0.00798847	0.00940005	0.00752534	0.00542629	0.0142629	0.0116648	0.014108	0.00541157	0.00606744	0.0194214	0.00817031	0.016099	0.0192565	0.00450277
3-Methylglutaconate	0.0237943	0.0295731	0.010674	0.0202028	0.00745941	0.0315375	0.0222461	0.0206436	0.0142388	0.0325223	0.0126461	0.0211237	0.019955	0.00993768	0.0114279	0.0274982	0.0587901	0.0735845	0.0279068	0.0153464	0.0542505	0.0117381	0.0110145	0.0107373	0.0081616	0.0321865	0.0127133	0.0423984	0.0244962	0.0225238	0.0123984	0.0227978	0.0145198	0.0111833	0.075778	0.0255156	0.0164903
3,4-Dihydroxyphenylglycol	0.000990167	0.00075035	0.0013051	0.00178401	0.00120659	0.00219805	0.00195632	0.00196945	0.00341764	0.000735393	0.00066239	0.00291429	0.00115905	0.00349843	0.00375875	0.00101629	0.00216809	0.00209205	0.00258034	0.00216246	0.00409393	0.00117085	0.00103925	0.00189313	0.00063308	0.00176526	0.00200124	0.0019453	0.00188328	0.00262769	0.00198153	0.00122924	0.00139556	0.00142013	0.00236904	0.00032822	0.000988844
4-Acetamidobutanoate	0.0424745	0.0339529	0.0869539	0.0573791	0.0272112	0.0189163	0.0292493	0.0262442	0.0236824	0.0527123	0.0075002	0.0492808	0.018051	0.0240515	0.0217887	0.0303999	0.0649951	0.0539655	0.0368701	0.0248849	0.0646169	0.0414683	0.0124209	0.0168058	0.0313454	0.0248923	0.0383584	0.0728117	0.0207988	0.0208748	0.0233832	0.0701067	0.0511865	0.0194709	0.029047	0.00831255	0.0247543
4-Aminobenzoate	0.00321209	0.0021439	0.00140213	0.00357214	0.0011061	0.00276185	0.00403732	0.00434888	0.0020416	0.00296609	0.00121371	0.00647645	0.00392285	0.00277715	0.00199241	0.00617916	0.00595531	0.00371255	0.0175653	0.00387801	0.0106233	0.00301038	0.00205698	0.00119351	0.00176504	0.0026971	0.0052797	0.00506573	0.00183485	0.0022382	0.0021186	0.00180765	0.00125124	0.00150226	0.00454592	0.00229983	0.00172457
4-Coumarate	0.0106703	0.0106809	0.00962344	0.0252769	0.0126213	0.0164673	0.0147921	0.0149394	0.00963181	0.0110215	0.00882182	0.00758455	0.0215133	0.0272229	0.0180633	0.0101546	0.0226149	0.0286852	0.0150394	0.0113963	0.018022	0.0102693	0.0083	0.0120303	0.00832722	0.0180874	0.00521785	0.0167697	0.0198935	0.0116435	0.0153473	0.0119025	0.0101664	0.015434	0.012368	0.00893114	0.00691827
4-Guanidinobutanoate	0.0744186	0.0391692	0.0502682	0.325839	0.0480095	0.153537	0.0845224	0.543695	0.188408	0.0231512	0.0448547	0.0352084	0.139837	0.103766	0.0181948	0.0259908	0.0474504	0.050008	0.0371107	0.10082	0.0634404	0.336834	0.059824	0.100572	0.0356496	0.0526836	0.0693617	0.0563979	0.0194657	0.0746946	0.0145229	0.245555	0.0473958	0.271795	0.0352769	0.00825736	0.0216056
4-Hydroxy-L-Phenylglycine	0.00241052	0.00150579	0.00359365	0.00231681	0.162735	0.00222464	0.00260453	0.00221236	0.00165914	0.00270613	0.00127526	0.00389567	0.00158129	0.00174227	0.00196361	0.00178076	0.00236313	0.00332419	0.00445081	0.00188103	0.00427131	0.00203678	0.00169861	0.00149273	0.00122588	0.00314615	0.00194353	0.00522918	0.00149645	0.00247517	0.0028721	0.00129909	0.00185291	0.00181506	0.00315164	0.000961477	0.00149307
4-Hydroxybenzaldehyde	3.22265	1.82821	0.0568418	2.85162	0.554273	0.591664	0.789682	0.748063	0.522682	3.75463	0.442926	0.697514	0.638366	0.271601	0.224584	0.728049	1.76577	2.44152	1.30733	0.418545	2.04416	0.349218	0.300032	0.210744	0.419294	0.637824	0.197125	0.857138	0.973886	0.52018	0.353543	0.663718	0.555019	0.419581	0.932383	3.10678	0.3536
4-Hydroxybenzoate	0.0235896	0.0092262	0.00150492	0.0122947	0.0148567	0.107713	0.0342535	0.0676601	0.0698708	0.0037708	0.00868183	0.00560842	0.0203732	0.0418649	0.00654447	0.00439299	0.0053944	0.00669315	0.00749629	0.0195587	0.0137197	0.00821747	0.00954247	0.0144313	0.0120758	0.0225165	0.0095211	0.00584916	0.00272407	0.00844691	0.00855111	0.0100462	0.00805144	0.00355762	0.00321988	0.00315241	0.0024819
4-Imidazoleacetate	0.0303102	0.0195384	0.00833452	0.0470566	0.0836649	0.0141928	0.136386	0.0378749	0.0574022	0.0173418	0.00803597	0.15432	0.0437582	0.0516619	0.0681267	0.109071	0.00610245	0.0426892	0.0125445	0.0538051	0.177191	0.629087	0.0227147	0.0384007	0.0342267	0.011248	0.145456	0.0716823	0.00449198	0.0203116	0.0966473	0.187552	0.171496	0.156459	0.00233259	0.002627	0.00278976
4-Pyridoxate	0.0466285	0.0209801	0.101377	0.0368823	0.00631165	0.0144508	0.0469537	0.0300542	0.0124551	0.0171095	0.00202132	0.0438649	0.0221321	0.0200683	0.0364663	0.0329484	0.0824593	0.0983147	0.0645387	0.0189454	0.0765765	0.022375	0.00762855	0.0117367	0.00318388	0.00955418	0.0237329	0.0609983	0.0180736	0.054741	0.0177464	0.0129008	0.0253783	0.0149134	0.0228899	0	0.0456186
5-Aminolevulinic acid	0.00366015	0.005878	0.00353475	0.00348897	0.00145928	0.0102246	0.00228947	0.00708683	0.0146047	0.00823251	0.00117457	0.00275015	0.00310441	0.0014987	0.00193712	0.0021659	0.00560411	0.00508626	0.00313775	0.00192934	0.00399075	0.0034512	0.000949566	0.00174949	0.00203197	0.00546149	0.00231589	0.00469345	0.00186235	0.0051631	0.00200425	0.00494383	0.00310703	0.00438819	0.00350002	0.00186113	0.00185799
5-Aminopentanoate	1.27341	3.84555	1.99798	1.19626	4.36466	7.9583	2.25247	9.79423	7.77146	0.91668	2.78648	0.387102	5.38099	6.09732	1.78593	0.376101	0.876093	0.639112	1.27318	4.05785	2.9814	13.3991	6.58	8.44983	6.05089	6.67992	1.32359	2.96597	0.79534	0.930635	2.82286	3.08983	1.02937	5.1146	0.818351	2.05698	0.540955
5-Hydroxy-L-Tryptophan	0	0.000713459	0.00145539	0.000988011	0.000784894	0.000150318	0.00105063	0.000617964	0.000900463	0.000201874	0.000441892	0.00109769	0.000588386	0.000223017	0.000908196	0.000539151	0	0.00172495	0.000938387	0.000824699	0.0004937	0.000901889	0.00124074	0.000669703	0.000556967	0.00106767	0.000734723	0.00119041	0.00070696	0.0013	0.000795816	0.000866668	0.000609181	0.000911876	0.00141702	0	0.00164281
5-Hydroxyindoleacetate	0.00161122	0.00160969	0.00242421	0.00206138	0	0.00138662	0.000849687	0	0.000906317	0.00271371	0	0.00156806	0.00391317	0.0002476	0.00121087	0.000497174	0.000480873	0.0022997	0.000843682	0.000594736	0	0.00112677	0.000372773	0.000552342	0.00074901	0.00132477	0.000381596	0.00139752	0.00131862	0.000318616	0.000275323	0.000610546	0.00109644	0.00268194	0.00135401	0.00121969	0.000227504
5-Hydroxylysine	0.00439327	0.000987087	0.00263635	0.00236889	0.0207653	0.0173303	0.00285886	0.00451806	0.000316646	0	0.0268838	0.00388873	0.000812271	0.000357207	0.00826332	0.000421523	0.000617186	0.00107553	0.00103269	0.00613624	0.00142117	0.00242898	0.000243135	0.00263189	0.00174318	0.00117575	0.00070177	0.00131459	0.00066361	0.00235065	0.000565041	0.00087781	0.0384646	0.000802045	0.000821097	0.00143025	0.00165706
5-Hydroxymethyluracil	0	0.000416316	0.000659044	0.00054015	0	0.00260298	0.00212025	0.000429594	0.00320087	0	0.000350178	0.00224241	0.000579772	0	0.00310363	0	0.00054815	0	0.000579964	0.000494496	0.00135747	0.0015097	0	0.00231711	0.000528994	0.000374616	0	0	0.000473349	0	0	0	0	0.00348334	0	0	0
5-Methylcytosine	0.00669895	0.0132757	0.0121188	0.0186863	0.00793541	0.0111604	0.0296092	0.0443795	0.0173883	0.0163849	0.0113896	0.00764576	0.0155594	0.0196638	0.0109299	0.0103288	0.0899034	0.00622122	0.0122838	0.0249493	0.00495612	0.0177774	0.0272208	0.0337787	0.0207221	0.0248546	0.00389269	0.0388035	0.0168835	0.00475008	0.0169033	0.0182637	0.0140375	0.0412501	0.00224851	0.00287086	0.00381257
5-Valerolactone	3.09459	1.31757	3.35831	2.48951	0.365009	0.392165	1.43271	0.863743	1.34453	2.17934	0.469959	1.86612	0.497992	0.981519	2.1526	1.38709	3.21234	1.56762	1.49757	1.62059	2.68245	1.06747	1.99676	0.680402	1.8931	0.220322	2.46986	2.23128	1.59474	3.06012	2.50495	0.889253	2.26848	1.11174	1.23423	0.49088	1.10038
5'-Deoxyadenosine	0.0169545	0.00896091	0.0582599	0.00719569	0.0086124	0.00595623	0.00382263	0.00837452	0.0194881	0.0127361	0.0106764	0.0134798	0.0195587	0.017673	0.0180083	0.0448156	0.0253265	0.0283158	0.0810944	0.0119249	0.0101141	0.00578033	0.0199535	0.0119699	0.0475747	0.0305445	0.0366121	0.0276963	0.00928235	0.011026	0.0417292	0.00507096	0.0120225	0.00373625	0.118057	0.0321974	0.0386236
5(Z),8(Z),11(Z)-Eicosatrienoic Acid	0.00028765	0.0478644	0.211837	0.162589	0.141148	0.141099	0.0202174	0.0281494	0.443592	0.0949748	0.123028	0.0287932	0.179585	0.224473	0.0333352	0.125732	0.0432525	0.063837	0.0377875	0.0469448	0.0578309	0.554785	0.121161	0.371311	0.293757	0.0416599	0.0173775	0.174249	0.0409051	0.0761534	0.101811	0.180349	0.02534	0.983105	0.0696352	0.0137366	0.077496
6-Carboxyhexanoate	0.00178528	0.00143571	0.00388789	0.00215345	0.00284836	0.00422938	0.0023263	0.00119146	0.00232845	0.00300155	0.000816554	0.00448484	0.0027592	0.000820593	0.00198041	0.0012414	0.00286585	0.0051323	0.00165	0.00118045	0.00207646	0.00198287	0.00168885	0.00191624	0.000395619	0.0020367	0.000977914	0.0060969	0.00175374	0.0016096	0.00112919	0.00121751	0.00132034	0.000930315	0.00224603	0.00123662	0.00213458
6-Hydroxynicotinate	0.00465634	0.00266014	0.00484538	0.00583187	0.00271442	0.00734603	0.00391741	0.00482161	0.00810989	0.0049354	0.00147844	0.00607279	0.00259809	0.00350133	0.00325703	0.00461267	0.00837291	0.00772554	0.00571363	0.00313495	0.0122344	0.00454419	0.000927516	0.00265014	0.00330602	0.00515547	0.00129857	0.00992402	0.00228065	0.00466015	0.00152396	0.0179606	0.00473509	0.0258735	0.00392823	0.00753135	0.00449692
9-Decenoic acid	0.0446801	0.0338085	0.00635241	0.0339157	0.00847875	0.0266529	0.029864	0.0306027	0.0190377	0.0627809	0.0150815	0.0201545	0.0245443	0.0155912	0.0179184	0.0281228	0.0532011	0.0615559	0.0322704	0.0176836	0.0392624	0.017461	0.0146717	0.012432	0.0106608	0.0254344	0.0154829	0.034194	0.0217012	0.0313481	0.013507	0.0180618	0.0130107	0.0225827	0.0435475	0.0800613	0.0111563
Acetaminophen	0.0342016	0.0968404	0.0632294	0.144172	0.0178081	0.0494299	0.175427	0.0299716	0.0603082	0.0668492	0.0112983	0.116056	0.0558348	0.18029	0.0889951	0.0811062	0.0605877	0.0701642	0.21373	0.0302726	0.0548886	0.0426694	0.0295944	0.0299994	0.0135031	0.029101	0.0631243	0.0900298	0.0362186	0.0746066	0.0628137	0.0343339	0.0267126	0.0207295	0.0896559	0.0476788	0.0577301
Acetoacetate	0.00740107	0.0110552	0.00518206	0.00887753	0.00504987	0.00996439	0.00763562	0.00966171	0.00891533	0.0168743	0.006958	0.00676504	0.0104473	0.00533747	0.00519293	0.00720065	0.016087	0.0277331	0.0090464	0.00400312	0.018302	0.00754164	0.0051405	0.00433211	0.00493434	0.0115091	0.00372647	0.0182209	0.00855174	0.0112877	0.00274117	0.00866354	0.00685489	0.00796532	0.0153363	0.0109635	0.00570756
acetyl-carnitine	0.0135208	0.0116542	0.0235137	0.0124586	0.0215614	0.0180722	0.101028	0.0266689	0.00514376	0.00756426	0.0133127	0.0195869	0.0101265	0.00727883	0.0468457	0.0189003	0.0815183	0.0475686	0.0263907	0.00368513	0.0202248	0.0214441	0.00289533	0.0179925	0.00269031	0.0838472	0.0635653	0.0192041	0.00820941	0.0273647	0.0121777	0.0108598	0.0797513	0.00809107	0.0225812	0.884608	0.00846192
acetyl-lysine	0.115195	0.0542455	0.120958	0.131533	0.200852	0.128183	0.0597829	0.0692941	0.211631	0.0734676	0.0384047	0.0989221	0.0511549	0.1208	0.0578893	0.0741127	0.107725	0.0568139	0.128607	0.168817	0.479964	0.105665	0.0767538	0.212751	0.189309	0.0429213	0.0921117	0.0566791	0.0688954	0.105166	0.0772543	0.0403328	0.127748	0.118488	0.047483	0.0191836	0.0788943
Acetylcholine	0.002597	0.0133635	0.00226639	0.00605765	0.00655341	0.0672355	0.063546	0.0408831	0.00927283	0.0311259	0.029843	0.0156516	0.00903302	0.00716086	0.0103076	0.00141115	0.0024777	0.00391844	0.0116484	0.00975185	0.0566514	0.0142478	0.0108008	0.00680645	0.0316964	0.0205053	0.0034001	0.0121899	0.00237632	0.00479729	0.00491638	0.0182525	0.0238293	0.0131718	0.0031651	0.00127423	0.0162315
Acetylcysteine	0.00314004	0.00925921	0.000593518	0.000959639	0.00037304	0.00313616	0.00241009	0.00124894	0.000930668	0.00114344	0.000702764	0.00163899	0.00206851	0.00829254	0.00354674	0.000812454	0.00419903	0.00848433	0.00394856	0.0018179	0.00166404	0.00319637	0.002034	0.000551028	0.00206571	0.000777587	0.00362127	0.00301731	0.00495247	0.00308384	0.00315453	0.000566281	0.00104274	0.00279915	0.00319422	0.00477808	0.00147834
Adenine	1.23784	0.356516	0.976358	1.19626	0.251065	0.82083	0.0318676	0.281654	0.388573	0.489426	0.0352354	0.051252	0.312676	0.639475	0.164159	0.0268063	0.247649	0.11183	0.428129	0.0856983	0.395181	0.0407252	0.225541	0.0364984	0.174393	0.0544374	0.0704393	0.789111	0.378997	0.223354	0.0313314	0.0953832	0.16661	0.0622176	2.07942	0.106093	0.0300017
Adenosine	0.446539	0.261822	0.371281	0.050717	0.0267633	0.106017	0.0232166	0.101295	0.0232014	0.284571	0.0259806	0.0354222	0.117891	0.168642	0.0700914	0.0334087	0.0889432	0.0475552	0.0773245	0.054004	0.0492862	0.0174035	0.0785676	0.00652004	0.0418712	0.0414174	0.043138	0.31596	0.0758281	0.17034	0.0998787	0.0612187	0.110071	0.054129	0.103527	2.1156	0.0275197
Adenosine Diphosphate Ribose	0.0055145	0.00284075	0.000138642	0	0	0.00576158	0	0.0130726	0	0.00550458	0	0	0.014366	0	0.000663491	0.000136763	0	0	0	0	0	0	0	0	0	0	0	0.00131489	0.00105756	0.00159606	0	0.00512368	0	0.00150652	0	0.00193207	0
Adipate	0.00241765	0.00211596	0.00608114	0.00313573	0.000855538	0.00253204	0.00298075	0.00294444	0.00180645	0.00433268	0.00251717	0.00283551	0.00335808	0.00358404	0.00147436	0.00209072	0.00402304	0.00457999	0.00267687	0.00119473	0.00580797	0.00225743	0.00192938	0.00182336	0.000956397	0.00619916	0.00365081	0.00440674	0.00212962	0.00493489	0.00118399	0.00191292	0.00221346	0.00204974	0.0042484	0.00176852	0.00133214
ADP	0.00252267	0.000677865	0	0.00119784	0	0.00137231	0.00103	0.00126191	0	0.00200194	0	0.000470356	0.00140997	0	0	0	0	0.00093144	0	0	0	0	0	0	0	0	0.00124959	0.00068046	0.000775255	0.00326215	0	0	0.000288541	0	0.000506831	0.0247308	0.000359958
Alanine	0.263768	0.492777	0.729971	0.447441	0.612211	1.01666	0.258706	0.651663	0.42296	0.164696	0.486595	0.387102	0.548126	0.627577	0.452014	0.44166	0.533685	0.250801	0.556101	0.939175	0.454918	0.212461	1.13805	0.515821	0.785862	0.491297	0.420087	0.257218	0.229367	0.324894	0.515241	0.186501	0.46144	0.327702	0.278742	0.217562	0.251785
Aleuritic acid	0	0	0.0107052	0	0	0	0	0	0.0123994	0.0208719	0	0.0157148	0	0.0119101	0.0131614	0.0044102	0.0119907	0	0.00343419	0.0110105	0	0.00749364	0.00247985	0	0	0	0	0.00838476	0	0.00549767	0	0.00350975	0.0184245	0	0	0	0.0104392
all-cis-4,7,10,13,16-Docosapentaenoic acid	0	0	0.0116481	0.0351296	0.0478948	0.0482952	0	0.00962113	0.0443788	0.00428684	0.0260514	0	0.0503337	0.0830237	0.011202	0.0399733	0	0	0	0.0134401	0	0.105478	0.0549002	0.105816	0.0354842	0.0215292	0.0107177	0.0595765	0	0	0.040179	0.0480631	0.00436126	0.214235	0	0.00304218	0.0252222
Allothreonine	0.01822	0.0364222	0.0521917	0.017498	0.0263738	0.00893763	0.00874448	0.0135304	0.0147789	0.0430218	0.00193146	0.0208968	0.0275448	0.0107858	0.0196074	0.0279144	0.0258124	0.0212251	0.0146295	0.00777632	0.0330805	0.0144191	0.00344322	0.00520656	0.0122291	0.0160426	0.0188707	0.0223022	0.00562523	0.0148907	0.0137419	0.00442317	0.0150367	0.00833027	0.0192756	0.0423708	0.00635208
aminoadipate	0.0473233	0.0143289	0.0215022	0.0398171	0.0300121	0.0216719	0.0186393	0.0194888	0.0168721	0.0197939	0.0160431	0.0225073	0.0215239	0.0119375	0.0220152	0.053735	0.0226256	0.032801	0.0390396	0.0155799	0.133559	0.0117953	0.00608197	0.0108953	0.0162217	0.0872802	0.0140055	0.0316357	0.0138835	0.0400938	0.0263625	0.00828691	0.0268675	0.0134808	0.0133649	0.0741279	0.0200007
AMP	0.00662406	0.00197204	0	0.00193885	0.000958017	0.00822774	0.00157904	0.012178	0	0.00643192	0.000791503	0.00174111	0.00461038	0.00119105	0.00384251	0.000605581	0.000609894	0.00168434	0.000508038	0.00272368	0.00124775	0.000834623	0.00047391	0	0.000208867	0	0.00257658	0.004641	0.00408471	0.0310981	0.00147946	0.00199699	0.00126999	0.00216307	0.00118707	0.0298274	0.00108002
Aniline-2-Sulfonate	0.000479825	0.000329221	0	0	0.000933778	0	0.00113613	0.00446053	0	0.0016828	0.0232669	0.00145078	0.000973112	0.00258413	0.00044555	0.000759384	0	0.00188047	0.00615988	0	0.00190136	0	0.000925235	0	0	0	0	0	0	0	0	0	0	0.0207937	0	0	0
Anserine	0.00230692	0.00087886	0.00605592	0.0075944	0.00378401	0.00191194	0.025712	0.0301246	0	0	0.00170318	0.000577618	0.00198111	0.000475748	0.00610746	0.00130502	0.00105651	0.00187171	0.000954497	0.0236103	0.00628971	0.019159	0	0.0250095	0.000780963	0	0.000914454	0.00105648	0.000865404	0.00546511	0.000583178	0.0494509	0.00181423	0.00215494	0	0.00313821	0.00137896
Arachidic acid	0.0583761	0.139395	0.0509687	0.0796078	0.00811071	0.0858269	0.0567244	0.0407741	0.019268	0.107041	0.0222328	0.0162371	0.0785365	0.0257928	0.0150973	0.0275142	0.10285	0.091679	0.11447	0.0105305	0.0518453	0.0115366	0.0263576	0.021946	0.0108156	0.0328514	0.0207257	0.0993272	0.0998325	0.0380024	0.0127146	0.0548401	0.0220028	0.0548487	0.285317	0.0231047	0.047735
Arachidonic acid	0.0309741	0.201007	0.30806	0.0679904	0.0551127	0.0762822	0.0421574	0.0456474	0.137222	0.0627354	0.0777996	0	0.112526	0.350967	0.0723264	0.102797	0.071051	0.109426	0.05053	0.0864851	0.00150389	0.101898	0.384868	0.108975	0.132026	0.0636749	0.0173627	0.201846	0	0.0539935	0.208809	0.100487	0.0295408	0.123397	0.0501442	0.118451	0.11198
Arginine	0.910593	0.0580508	0.196841	0.381093	0.422947	0.246113	0.409883	0.313836	0.193243	0.536783	0.16653	1.40598	0.0751252	0.0871828	0.521555	0.562426	0.050304	0.0416959	0.140903	0.288388	0.071467	0.396275	0.277271	0.274971	0.173459	1.08172	0.127533	0.217346	0.669547	0.0867936	0.105559	0.45107	0.632463	0.364453	0.230117	0.40045	0.133706
Argininosuccinate	0.00419404	0.00167187	0.00233962	0.00612658	0.00270318	0.00252859	0.00171654	0.0263222	0.00255696	0.00246051	0.00237956	0.0178767	0.00281562	0	0.00258219	0.00429324	0.00228521	0.000452655	0.00158028	0.00324453	0.00179586	0.00394575	0.0049968	0.00404388	0.00177767	0.0055007	0.000815723	0.00241197	0.00919967	0.00145928	0.000441176	0.00350558	0.00262397	0.000825181	0.00126224	0.0237764	0.00229365
Ascorbic acid	0.645822	0.320779	0.0756913	0.371232	0.0841468	0.591664	0.718235	0.300159	0.249505	0.478903	0.112365	0.701166	0.681815	0.803061	0.6069	0.579678	2.3702	0.954984	0.60976	0.248451	2.23807	0.0091392	0.138251	0.161094	0.0961079	1.00414	0.800064	0.457369	0.47477	0.731503	0.539907	0.0987628	0.477574	0.339952	0.845182	0.018948	0.48554
Asparagine	0.0215326	0.00564637	0.00636888	0.00298608	0.000905212	0.00269047	0.00324416	0.0246575	0.00336627	0.0130249	0.000849281	0.00212323	0.00139542	0.00152711	0.00260818	0.0022657	0.00416407	0.0086238	0.00386909	0.0261554	0.00399732	0.00373855	0.00086192	0.00238692	0.00122681	0.00827557	0.00164529	0.00787386	0.0024827	0.00221047	0.00365631	0.00136726	0.00409458	0.00174491	0.00284555	0.0263086	0.00239157
Aspartate	0.281945	0.106173	0.181112	0.116677	0.0620403	0.110644	0.0684269	0.278911	0.149456	0.107013	0.057639	0.0974311	0.0405517	0.155818	0.228209	0.129249	0.0819493	0.0733	0.205024	0.546151	0.101603	0.227242	0.0900703	0.109033	0.149756	0.0621262	0.193887	0.200068	0.127031	0.143577	0.173158	0.0366863	0.171809	0.125531	0.100745	0.0969302	0.0674233
Azelate	0.0642382	0.0529779	0.0102422	0.0456733	0.0197255	0.0849898	0.0878618	0.110993	0.0667883	0.108955	0.0460315	0.10877	0.0886482	0.0795168	0.0801348	0.0748104	0.167413	0.275431	0.119277	0.0811798	0.213471	0.0568895	0.0462275	0.0322898	0.0347675	0.118852	0.0676723	0.144985	0.0777665	0.16456	0.0818013	0.0850499	0.0892987	0.0985494	0.212612	0.0433164	0.070062
Behenic acid	0.020364	0.0386825	0.0269548	0.0387742	0.00207023	0.0212423	0.0251457	0.0106314	0.00153159	0.0827426	0.000505136	0	0.00831862	0.00294605	0	0.00290678	0.0146723	0.0535811	0.0108226	0.00183178	0	0	0	0	0	0	0	0.0248772	0.0156295	0	0.0102078	0.0142475	0.00111881	0.0274977	0.104894	0.00940905	0.00846079
Benzyl Alcohol	0.0386981	0.00692005	0.0159904	0.0110583	0	0	0.0150017	0.00794275	0	0.00794042	0.000935004	0.0492564	0.00321732	0.00861094	0.0130053	0.0260297	0.0869687	0.0198049	0.00334902	0.00220212	0.110198	0.0436207	0.0274359	0.0018882	0.0054082	0.000632567	0.121366	0.0233028	0.0196238	0.0900432	0.0252215	0.039012	0.0387874	0.0966413	0.022555	0.00141527	0.0254113
Beta-Alanine	0.2942	0.475585	0.95988	0.537386	0.612211	1.17499	0.359807	0.713359	0.450469	0.212776	0.596806	0.445532	0.628339	0.731678	0.452014	0.562426	0.553732	0.276345	0.556101	0.997874	0.50112	0.262532	1.5643	0.632232	0.785862	0.530084	0.493971	0.414803	0.260528	0.324894	0.616645	0.763598	0.448533	0.370579	0.3285	0.217562	0.250146
Beta-hydroxyvaleric Acid	0.0342428	0.0446595	0.00411773	0.0374001	0.0400863	0.0799686	0.0363975	0.0771892	0.080151	0.0416119	0.0624074	0.0162011	0.0675078	0.0186704	0.00872043	0.0170353	0.0376703	0.0343381	0.0259118	0.0587705	0.0672508	0.0211051	0.0580686	0.0531283	0.0376906	0.0316928	0.0104853	0.0322701	0.0154031	0.00799203	0.0130746	0.0279219	0.0242502	0.0212086	0.0332946	0.0528352	0.01018
Betaine	4.56008	0.495125	2.91195	1.92048	0.614142	0.533331	1.47031	0.755775	0.241652	0.647088	0.190791	0.916628	1.78141	0.365839	3.47703	2.04268	5.64367	3.09018	1.71708	1.38069	0.136239	4.58193	0.3559	0.971429	0.161555	0.564561	0.783177	4.93195	0.628968	6.33969	1.10448	0.115296	2.48145	0.566587	0.419538	1.9504	0.0465451
Bilirubin	0	0	0.00959458	0	0.0507276	0.0232616	0	0.003068	0	0	0	0.00180883	0	0.0117177	0	0	0	0	0	0	0	0.0503158	0	0	0	0.0397145	0.0121814	0	0	0	0	0	0	0	0	0	0
Biotin	0.00729663	0.00308395	0.00466694	0.00592316	0.00167761	0.00451079	0.00349985	0.00402993	0.00867924	0.0199289	0.00683328	0.00980614	0.00381668	0.00442663	0.00358474	0.0112376	0.0334384	0.0133062	0.00950634	0.00617718	0.0162936	0.00390846	0.00695082	0.00432066	0.00653194	0.00333607	0.00616485	0.0132899	0.00522074	0.00880521	0.00540865	0.0116376	0.00625555	0.00606951	0.0175016	0.00418057	0.00703461
Bis(2-Ethylhexyl)Phthalate	2.46145	1.44996	2.14677	2.59944	3.41834	1.96666	0.992743	3.97168	2.34175	1.52791	8.23468	1.154	9.92642	9.48802	8.7558	5.72778	0.821761	0.0723801	4.41466	9.90217	0.551158	2.99683	2.97962	6.42267	3.21375	2.72368	14.8191	0.727887	1.40808	2.23108	13.9225	3.57634	4.58213	5.60462	1.45559	0.0174577	3.82627
Buthionine-sulfoximine	0.0196049	0.0139711	0.033885	0.0289514	0.00469337	0.00699311	0.0158805	0.0166373	0.016695	0.00924822	0.00839989	0.0162324	0.00587227	0.00666933	0.0109934	0.0126919	0.0262186	0.0246996	0.0162708	0.0165578	0.0216835	0.0217152	0.0354742	0.0059585	0.0142886	0.0258567	0.0119447	0.031131	0.0203526	0.0179459	0.0106703	0.00885398	0.0124526	0.0151357	0.0845821	0.00506435	0.014792
Butyric acid	4.34666	7.56501	3.65588	3.20727	1.78256	2.39582	3.48588	7.09503	7.70268	9.75966	1.99629	3.54235	3.14504	12.0757	11.3794	1.31463	2.24796	6.56777	6.19516	6.20162	1.64825	3.21974	5.13158	0.923259	5.19724	2.9995	2.40653	8.29927	7.34472	7.92462	8.13971	2.37456	11.1972	4.10393	1.28119	0.509536	2.17965
Butyryl-carnitine	0.00969212	0.00321568	0.0180896	0.0040189	0.0505289	0.0040246	0.00797686	0.00739816	0.00316508	0.0206982	0.00373338	0.00498018	0.00280402	0.00258466	0.0680275	0.00681453	0.0348033	0.0131897	0.00673736	0.00328906	0.0164601	0.0390559	0.00223394	0.00235435	0.00446911	0.034016	0.00742101	0.0249259	0.00435701	0.00946688	0.00613819	0.00842965	0.0379212	0.00718846	0.0142033	0.138212	0.00383285
Caffeate	0.00670539	0.00416656	0.015628	0.00315347	0.0661107	0.0774538	0.00799175	0.00893267	0.00242132	0.00165439	0.00123747	0.00499277	0.010438	0.00204241	0.00089329	0.00181615	0.00174808	0.00867534	0.00423469	0.00150466	0.0032976	0.000894472	0.000648649	0.00718126	0.000544332	0.00478143	0.000838969	0.0047971	0.00111158	0.00566574	0.000988182	0.00294372	0.000751648	0.000946829	0.00243571	0.000674711	0.00312068
Caffeine	0.00647112	0	0.0093959	0.00581014	0	0	0.00839605	0	0	0	0	0.00743716	0	0	0.00658709	0	0.00817175	0	0.00543196	0	0	0.00559911	0	0	0	0.0216872	0.00821148	0.0159782	0	0	0.00485306	0	0.00540974	0.00827411	0.00158164	0	0.00756252
Carnitine	0.0765174	0.0692555	0.156958	0.0697208	0.322521	0.470831	4.66289	0.443439	0.313703	0.0425652	0.253695	0.244103	0.319595	0.137538	0.188146	0.218586	0.339957	0.0754147	0.256906	0.0753781	0.182469	0.844562	0.170432	0.792799	0.104914	0.495607	0.114832	0.0836068	0.0947921	0.0976355	0.143371	0.576726	0.30414	0.126486	0.114798	1.48145	0.135519
Carnosine	0.00269875	0.00481716	0.0141257	0.00157381	0.014779	0.001854	0.0299052	0.0614413	0.000870379	0.00234727	0.0132497	0.000737034	0.00282585	0.00135214	0.00822736	0.00068868	0.000963233	0	0.00157848	0.0186038	0.00255253	0.044949	0.00105187	0.0255966	0.000490725	0	0.001508	0.00341244	0.000650239	0.00120397	0.0014498	0.00208108	0.00211518	0.00132261	0.00138106	0.00878302	0.00497514
CDP	0	0	0.00114376	0	0	0.000798256	0.000488113	0.00184012	0	0	0	0.00244134	0	0	0.00149378	0.00103203	0	0	0	0.000952746	0	0	0	0.000345797	0	0	0.00517691	0	0.00105788	0.00303962	0.00132738	0	0.000527085	0	0	0.000986817	0.00058651
Cholate	0.0448276	0.0507736	0.695868	0.618336	5.52342	5.49998	0.0550923	0.736495	0.539876	2.30963	8.5258	0.0301717	5.18045	1.4812	1.45403	0.376101	0.0417584	0.0462475	0.357891	1.52871	0.189071	2.82346	2.42095	3.9941	1.86799	3.12017	0.755734	0.0980757	0.163747	0.0389107	2.37614	0.174917	0.22227	7.93222	0.0249906	0.349586	0.249303
Choline	0.255727	1.63278	0.511515	0.489461	3.32178	0.483331	0.729516	0.481999	0.374818	0.0562841	1.04597	0.147316	0.417779	1.43064	0.313518	0.420957	0.747056	0.168988	0.388384	0.349639	0.233667	1.39439	1.89123	0.718537	0.991743	1.96088	0.221654	0.449153	0.109973	0.6868	1.16203	0.151534	0.320419	0.327702	0.193708	1.87047	0.319295
Cinnamaldehyde	0.00332047	0.00142365	0.00137055	0.00302086	0.000577301	0.00240395	0.00379214	0.00130979	0.00213645	0.00299344	0	0.00246438	0.0013325	0	0	0	0.00211093	0.00308475	0.00153605	0.00399456	0	0.00104297	0	0	0.000655834	0.00119154	0.00146409	0.00188172	0	0.00304935	0	0	0.00147435	0	0.0025205	0	0.00777259
Cinnamate	0.00271075	0.00152423	0.0112874	0.00150916	0.00717016	0.00492584	0.00297296	0.00389683	0.00164172	0.00259073	0.00785855	0.00191066	0.00228606	0.00311816	0	0.00129402	0	0.00292335	0.00228016	0.002082	0	0.000994582	0.00538639	0.0020839	0.0051147	0	0.00203152	0.00203131	0.00304516	0.00109504	0	0.004385	0.00143387	0.013689	0.00241983	0.00143149	0.000988088
cis-10-Nonadecenoic acid	0.0196647	0.0265623	0.0284417	0.0340226	0.0273782	0.0360493	0.00647834	0.00831307	0.0241175	0.0500449	0.000507039	0.0282282	0.00421528	0.0205621	0.0123505	0.020861	0.040411	0.0559632	0.0454432	0.0161116	0.0446054	0.0368416	0.019417	0.0130144	0.0184383	0.00484658	0.0225704	0.0520259	0.0262068	0.027105	0.0320723	0.0346937	0.0172694	0.0349218	0.10237	0.0152281	0.0169264
cis-11-Eicosenoic acid	0.0508945	0.0630783	0.122882	0.0989643	0.0258627	0.0645752	0.0418454	0.0159892	0.0576829	0.0745925	0.0140464	0.139439	0.0452554	0.0353415	0.0250366	0.0633059	0.0419658	0.176073	0.0867882	0.0259327	0.175217	0.023535	0.0347044	0.0359309	0.0270679	0.0338395	0.0597723	0.0663509	0.0480608	0.136639	0.037433	0.102305	0.0604598	0.138496	0.158982	0.0194747	0.0548238
Cis-4-Hydroxy-D-Proline	0.0845814	0.0493327	0.172234	0.0674573	0.0566219	0.406926	0.076048	0.255605	0.0515226	0.042097	0.496992	0.175989	0.0474414	0.0330445	0.0645822	0.0251671	0.0275162	0.0240383	0.0527977	0.109897	0.01579	0.0825905	0.0439588	0.0775494	0.0188124	0.0672831	0.0183991	0.0272525	0.0244937	0.0452814	0.0207004	0.0337554	0.215322	0.217984	0.0248385	0.167126	0.0237495
cis-5-Dodecenoic acid	0.021734	0.024558	0.00436899	0.0399266	0.00844303	0.0360627	0.0206235	0.0212563	0.0200464	0.0518123	0.0135619	0.000151332	0.0166984	0.0183819	0.0123403	0.0165546	0.0494635	0.058277	0.0250433	0.00993471	0	0.013798	0.0239487	0.014281	0.00980058	0.0282927	0.00117922	0.0249917	0.0225406	0.000236279	0.0189812	0.0259963	0.0160207	0.0173744	0.0336883	0.0297257	0.00304872
cis-7,10,13,16-Docosatetraenoic acid	0	0.00799694	0.0180836	0.0253288	0.0294664	0.024715	0	0.0130924	0.0764302	0	0.0156055	0	0.032109	0.0563283	0.00207606	0.024923	0.00738009	0.0340162	0.014946	0.0185442	0	0.0972594	0.0224274	0.0783823	0.0355449	0	0.010742	0.0463605	0	0.0018461	0.0282194	0.0325965	0.00282382	0.158008	0.0132602	0	0.00545827
cis-aconitate	0.0019924	0.00105458	0.000817009	0.00212602	0.00424796	0.00128877	0.000958749	0.00134122	0.0010628	0.00292172	0.000523276	0.000779471	0.000925501	0.000585863	0.00065833	0.000580374	0.00130958	0.00387012	0.000755853	0.000563918	0.00128428	0.00066483	0.0005341	0.00123175	0.000306061	0.00219215	0.000332404	0.0029898	0.00114098	0.000828494	0.000284135	0.00124533	0.000749377	0.00105897	0.00298731	0.00315014	0.000496279
Citramalate	0.14786	0.0403744	0.0982057	0.189138	0.0850379	0.173888	0.38356	0.0900211	0.316876	0.424706	0.12157	0.124948	0.214124	0.0566143	0.0914447	0.0821574	0.121469	0.125261	0.153082	0.169838	0.376863	0.265009	0.139563	0.327155	0.173935	0.102111	0.123049	0.10093	0.210196	0.124549	0.0496424	0.0772269	0.149465	0.0602964	0.143543	0.169727	0.0850341
Citrate	0.0891435	0.0557778	0.122121	0.309769	0.02116	0.0494974	0.0825754	0.0429282	0.106293	0.173956	0.0249633	0.031227	0.0223487	0.0654733	0.0211868	0.0960359	0.0198664	0.00997912	0.033733	0.0187739	0.0294814	0.00965361	0.0505123	0.268949	0.0491355	0.646443	0.0133717	0.0340425	0.0436156	0.0253545	0.0118952	0.0244493	0.0318964	0.0395986	0.0379952	1.48678	0.0310041
Citrulline	1.27341	0.630418	2.53999	1.95928	0.986877	0.68333	0.985223	0.628527	1.61619	0.294391	0.800594	1.10653	0.658419	1.14808	1.00834	1.56651	1.12058	1.47752	1.43903	0.793705	1.30083	1.16406	0.498673	3.35183	1.18758	1.54285	1.25604	1.60543	1.19301	0.857484	1.40047	0.58317	1.8619	1.43637	1.36168	0.359064	1.00011
CMP	0.00304418	0.00117358	0.000954111	0.000386126	0	0.00308635	0.00116286	0.0203465	0	0.00272393	0.00109121	0.00173704	0.00305605	0.000822075	0.00258916	0.0019847	0	0.00159715	0	0.00116802	0	0	0.00233793	5.21991e-05	0.000368015	0.00422636	0.0041111	0.00155012	0.0031489	0.0199456	0.00186993	0.00127431	0.000790591	0.00365753	0.000840823	0.00482551	0.000645781
Cortexolone	0.0735563	0.032927	0.00271794	0.0484769	0.00766571	0.0233333	0.0118258	0.0171323	0.0153694	0.117005	0.0158878	0.00984528	0.0149715	0.0125212	0.010337	0.0171981	0.0240251	0.0274226	0	0.0121366	0	0.0175573	0.017324	0.00924773	0.0108671	0.00267638	0.0148139	0.0240053	0.0222951	0.0161249	0.0104003	0.0206707	0.0150066	0.0190579	0.0393391	0.0170192	0.000219314
Cortisol 21-Acetate	0.0162638	0	0	0	0.00927103	0.00117249	0.00918196	0.0115211	0.0126131	0	0.00132741	0	0	0	0.0242144	0	0	0	0	0.00919919	0	0	0.00501896	0	0.00346567	0.0086053	0	0.0331049	0	0.0193364	0	0	0.00162677	0	0	0	0
Cortisone	0.0350183	0.0620941	0.0605379	0.045197	0	0	0.0411238	0.0320996	0	0.039613	0	0.159617	0.0148053	0.00993042	0.0213715	0.0245212	0.13128	0.0496622	0.177016	0.00192048	0.111335	0.0985933	0.0153788	0.022257	0	0.0279364	0.112438	0.117857	0.0257187	0.0377953	0.0263422	0.0841035	0.159931	0	0.0600018	0	0.30874
Creatine	0.110932	0.157447	0.0936494	0.0336867	8.82588	2.91665	0.283718	3.37785	0.207074	0.0168572	4.47085	0.0232428	3.4425	0.0215393	0.395117	0.0316709	0.429426	0.118173	0.0740036	0.0633728	0.019011	13.6467	1.71535	0.262928	0.0769755	10.2569	0.0180771	0.236028	0.0201323	0.0544505	0.0682866	0.119075	0.0674631	0.201599	0.217749	24.6198	0.0614296
Creatinine	0.0469543	0.15936	0.0769775	0.184957	2.27889	1.59583	3.73407	8.48319	0.636159	0.00977315	2.64092	0.0196562	1.00267	1.07075	0.461497	0.00810799	2.89314	0.01078	0.0141344	0.313909	0.0195507	5.74599	1.97607	3.05077	1.77258	4.35272	0.00828531	0.0258338	0.00969162	0.0567533	0.701604	2.81919	0.0199521	0.273733	0.0157877	2.97356	0.0140864
Crotonic acid	0.0613676	0.0639492	0.0102073	0.0601495	0.0201426	0.0215377	0.0166706	0.0190452	0.0122612	0.120249	0.0112284	0.0167792	0.0315316	0.00616109	0.0056028	0.0142077	0.0538567	0.0885698	0.029336	0.00774842	0.0354905	0.00843562	0.00575408	0.00700607	0.00630636	0.02885	0.00700309	0.0332769	0.01772	0.0105384	0.00812225	0.0213906	0.0112303	0.0106999	0.0333596	0.0615071	0.007992
Cys-Gly	0.00249953	0.00132402	0.00200116	0.00349757	0.00133852	0.00298019	0.00567109	0.00229603	0.00236317	0.00108277	0.000936384	0.0051683	0.00253831	0.00189196	0.00466384	0.00251753	0.00241182	0.00210724	0.00314168	0.00726198	0.00505748	0.00305979	0.00238004	0.00425875	0.000714045	0.00155969	0.00561102	0.00188663	0.000768742	0.0103426	0.00156491	0.00247771	0.00189876	0.00246103	0.00111614	0.000455839	0.00191262
Cystine	0.00159138	0.00103105	0.00859745	0.00305491	0.00287807	0.00128955	0.00311363	0.00118342	0.00152192	0.000818514	0.00543301	0.00407781	0.00149363	0.00111396	0.00193266	0.000981652	0.00225338	0.00169777	0.00063331	0.00219697	0.00702778	0.00256434	0.0152271	0.00228964	0.00187987	0.00128051	0.000260012	0.00416738	0.00245602	0.00484191	0.000711639	0.000919606	0.00208577	0.000705235	0.00225504	0.000706733	0.0022594
Cytidine	0.0307594	0.109836	0.350374	0.0157497	0.00541325	0.110675	0.0286014	0.16462	0.00971371	0.0387417	0.00846732	0.10208	0.015296	0.0238934	0.101355	0.055181	0.00979858	0.0233742	0.0642753	0.0607214	0.0187922	0.0171497	0.0587967	0.028907	0.0161728	0.0976427	0.0209961	0.0406811	0.0464818	0.084084	0.0568725	0.0104257	0.0900385	0.0203895	0.01383	0.0416478	0.0135258
Cytidine 2',3'-Cyclic Phosphate	0	0.0015326	0.00235064	0	0	0.00170177	0	0.00401977	0	0	0	0.00247342	0.0019137	0	0	0	0	0	0.00181474	0	0.000816209	0	0	0	0	0.00314086	0	0	0.00176435	0.0122975	0	0.00183957	0	0.00283863	0	0.00214605	0
Cytosine	0.0368743	0.0448616	0.242443	0.211188	0.00784922	0.0491092	0.011824	0.068674	0.0185049	0.0937319	0.00435576	0.0422839	0.0261441	0.0153763	0.042793	0.0241784	0.012874	0.0154084	0.0572878	0.0245391	0.00389804	0.00233341	0.0269236	0.0610045	0.0108036	0.0450617	0.00837222	0.0174116	0.0399752	0.032708	0.0260362	0.0361637	0.0388769	0.0177914	0.0459165	0.0184952	0.00429864
D-Mannosamine	0.0114869	0.00477329	0.00771556	0.00599995	0.00348	0.00291822	0.00528121	0.00619695	0.00264636	0.00369195	0.00180823	0.0038363	0.00232938	0.00369132	0.00326319	0.00369306	0.00767832	0.00298988	0.00334875	0.00366345	0.0109495	0.005125	0.00187317	0.0027647	0.00192015	0.0126536	0.00257388	0.00896273	0.00316681	0.00233116	0.00405016	0.0024136	0.00451315	0.00352212	0.00198696	0.00155504	0.00275758
D-Pinitol	0.00280034	0.00133603	0.00159059	0.00107751	0.00532197	0.115496	0.00654437	0.00725442	0.00158666	0.000707727	0.000397483	0.00519264	0.0026375	0.00445762	0.00222012	0.00201403	0.0012897	0.00314216	0.00299643	0.00199643	0.00337071	0.00163439	0.000745046	0.00628403	0.000544859	0.00609042	0.00331597	0.00345242	0.00054945	0.00434414	0.00251465	0.00207169	0.00218549	0.000673726	0.0011704	0.000345722	0.00136388
D-Sedoheptulose	0.000765283	0.000691734	0.00330106	0.0010396	0.00231095	0.00168475	0.00348351	0.000692926	0.000617044	0.000626194	0.000677745	0.0013461	0.000496008	0.00105358	0.00171228	0.00106905	0.00194802	0.000686637	0.00126346	0.000521466	0.00368914	0.000685929	0.00156214	0.00309273	0.000709536	0.000582622	0.00208566	0.00155095	0.000508667	0.00111359	0.00176982	0.00118988	0.00123043	0.000635242	0.00105803	0.000293184	0.000793241
Decanoic acid	0.318655	0.283842	0.0234343	0.288829	0.314796	0.212017	0.199404	0.19242	0.153946	0.576361	0.121105	0.137906	0.181197	0.0940149	0.10557	0.198116	0.475486	0.515969	0.2831	0.0829563	0.310362	0.101187	0.197739	0.0783685	0.10239	0.203883	0.141403	0.275401	2.12632	0.161457	0.0806247	0.149358	0.106988	0.147407	0.420497	0.477555	0.986913
Deoxycarnitine	0.456633	5.7368	0.767885	0.472645	3.14796	1.94999	18.0875	3.55137	10.488	4.71401	10.3973	11.8687	7.41975	3.3907	14.2242	0.828112	1.20208	1.25229	1.39513	4.64483	13.4122	5.12681	4.0556	6.42267	3.79122	0.603347	4.4964	2.80271	1.54199	1.05662	3.86431	4.34961	10.2937	6.37028	1.34156	0.147419	6.51785
Deoxycholate	2.46145	1.44996	2.12551	2.58004	3.41834	1.96666	0.992743	3.97168	2.34175	1.52791	8.23468	1.154	9.92642	9.48802	8.7558	5.69327	0.821761	0.0723801	4.40979	9.90217	0.551158	2.99683	2.97962	6.42267	3.18864	2.72368	14.798	0.727887	1.40402	2.23108	13.9225	3.57634	4.58213	5.60462	1.45559	0.0174577	3.82627
Deoxycytidine	0.0176398	0.00901815	0.0418758	0.0229996	0.0250327	0.0119625	0.0133651	0.0272751	0.0116782	0.00306575	0.00884356	0.0138382	0.0110017	0.0115142	0.0143849	0.0543175	0.0289109	0.0114451	0.0410881	0.0318457	0.0929197	0.0286159	0.0180122	0.02161	0.0142967	0.0326219	0.0280741	0.0166096	0.0114454	0.0337799	0.0320107	0.013523	0.0288837	0.0035997	0.0185831	0.00360543	0.0165344
Deoxycytidine Monophosphate	0.00047147	0.000260252	0.000560942	0.000293304	0.000504894	0.00106129	0.000430495	0.00214593	0.00112871	0.00094929	0.00157475	0.00283558	0.00281856	0.00144994	0.00391887	0.0084433	0.000936991	0.0039323	0.00106515	0.000931849	0.000288593	0	0.00102017	0.000177752	0.000913446	0.00464576	0.00717555	0	0.00183122	0.00726128	0.00179401	0	0.00109462	0.00085753	0.00041591	0	0.00698586
Deoxyguanosine	0.0214596	0.0189098	0.0817551	0.063428	0.0187113	0.0982338	0.046177	0.0116407	0.0310761	0.0142042	0.0196533	0.161391	0.0184915	0.0154054	0.0200968	0.351948	0.0331914	0.0374931	0.063325	0.0103502	0.0741534	0.143242	0.0236505	0.0559072	0.0291911	0.0926206	0.0300534	0.0387414	0.0241031	0.0418017	0.026616	0.0653038	0.0303523	0.00996569	0.0216833	0.00940406	0.0335702
Deoxyguanosine monophosphate	0.0230036	0.00841613	0.00223235	0.0059793	0.00162396	0.0220536	0.00540152	0.0310184	0	0.0290102	0.00210989	0.00458187	0.014442	0.00287888	0.00825172	0.00140251	0.00239351	0.0057012	0.0024746	0.00629332	0.00372515	0	0.00100429	0.000553772	0.000711822	0.00100528	0.00612875	0.015475	0.0140796	0.0826591	0.00413732	0.00539097	0.00372168	0.00696528	0.00399412	0.097634	0.00302909
Deoxyribose	0.00481086	0.00570991	0.00481891	0.00448054	0.00318786	0.0281565	0.0161944	0.0135732	0.0212875	0.00907061	0.00626791	0.0171539	0.0215108	0.0178506	0.00594418	0.00852963	0.0143613	0.0411472	0.0127751	0.019343	0.015258	0.00964994	0.0181067	0.0315449	0.00460127	0.0115777	0.00395656	0.0170951	0.00810818	0.0110049	0.00852429	0.0160944	0.00723795	0.013065	0.0234033	0.00449772	0.027081
Deoxyuridine	0.0131721	0.00953047	0.00862163	0.0252502	0.00696663	0.0272246	0.0144975	0.0177126	0.00727865	0.00500302	0.000529288	0.0296298	0.0140053	0.0182882	0.0302477	0.0435002	0.0152296	0.00646167	0.0407893	0.00837813	0.087356	0.0178823	0.00386565	0.0219646	0.00475994	0.0102666	0.0557627	0.0207057	0.00829169	0.00766145	0.0255784	0.00446936	0.0156963	0.0191133	0.0230567	0	0.0109727
Dethiobiotin	0.00755042	0.0161685	0.234554	0.0770323	0.0339882	0.0819617	0.0491402	0.0423858	0.0802489	0	0.0480637	0.0192967	0.0509809	0.0223216	0.0141998	0.0127149	0.0179153	0.0230676	0.0211448	0.0521127	0.00818208	0.113937	0.164722	0.0890898	0.0497184	0.0569039	0.037024	0.0633913	0.0218809	0.0560735	0.0416995	0.134961	0.0416987	0.0301622	0.00619331	0	0.0227483
Diaminopimelate	0.00245371	0.000701114	0.00353396	0.00200291	0.00218061	0.00127343	0.00108021	0.00266955	0.00193122	0.00111931	0.00134055	0.00075148	0.000627802	0.00238819	0.00278062	0.00306531	0.00378606	0.00108274	0.00105546	0.00112667	0.00473797	0	0.0161392	0.00247191	0.0011334	0.00105804	0.020038	0.00751928	0.00089622	0.00279467	0.00152788	0.000868551	0.00128601	0.00165212	0.000908384	0	0.00123774
Didecanoyl-Glycerophosphocholine	0.0195904	0.0340034	0	0.0331399	0.0151517	0.0150344	0.0120641	0.0131582	0.0106678	0.0387474	0.00763876	0.109256	0.0106251	0.00847523	0.00812525	0.0100142	0.0239932	0.0319661	0.0209693	0.00816493	0.0250006	0.00767537	0.00706991	0.00594472	0.00729823	0.0143642	0.00859308	0.0191704	0.0117853	0.011227	0.0113935	0.0109571	0.0100321	0.00764378	0.0161012	0	0.0110203
Diethanolamine	0.0290462	0.00743215	0.0141269	0.00712462	0.00457939	0.00396865	0.00406638	0.00164614	0.00386025	0.0131643	0.00130999	0.00435355	0.00392504	0.00168587	0.00900607	0.00719801	0.0130784	0.0100442	0.0116564	0.00128979	0.0104509	0	0.00117826	0.00148034	0.00148584	0.00380464	0.00432713	0.0101874	0.0141058	0.00563813	0.00175542	0.00436451	0.0103642	0.00336309	0.0108553	0.00946629	0.00564259
Diethyl 2-Methyl-3-Oxosuccinate	0.038807	0.0368443	0.0169479	0.0396705	0.00608271	0.0379667	0.0413825	0.0184498	0.0167411	0.0325649	0.00920304	0.0236053	0.0218442	0.0140509	0.0151786	0.015222	0.0507385	0.0719911	0.052897	0.00940592	0.0839013	0.00620481	0.00776601	0.0293728	0.00860704	0.0237297	0.00917041	0.0362016	0.0202173	0.0221709	0.0116321	0.0207927	0.052856	0.0108808	0.0570916	0.017067	0.0148
Dihydrobiopterin	0.00783697	0.0066	0.0424818	0.013264	0.00137125	0.00173741	0.00362178	0.00423908	0.00391887	0.0126154	0.00120553	0.00601003	0.0030283	0.00681437	0.00229968	0.00385029	0.00949908	0.00719965	0.011657	0.00183872	0.00594515	0.00268224	0.00291701	0.00159554	0.00198155	0.00391666	0.00181039	0.00922614	0.00763718	0.00310698	0.00366974	0.00224367	0.0056663	0.00337739	0.0110916	0.017577	0.00314818
Dihydroorotate	0.00110791	0.000418781	0.00999651	0.00603604	0.00139187	0.000812063	0.000819657	0.000668452	0.0012344	0.000568892	0	0.00220615	0.000411949	0	0.000605201	0.00100309	0.00213906	0.00291061	0.00197618	0	0.00224465	0	0	0	0.00232258	0	0	0.00134967	0.000667832	0.000978013	0	0.000474786	0.000920467	0.000496923	0.00261657	0.000631833	0.00101174
Dihydrouracil	0.00987717	0.00905329	0.00419882	0.00848885	0.00152046	0.00419362	0.00412166	0	0.00309975	0.0141237	0	0.00513445	0.00822112	0.00373655	0.00445985	0.0108071	0.0249823	0.00562199	0.00349501	0.00195885	0.066524	0.0129286	0.00109456	0.00790356	0.000780516	0.00185019	0.00503809	0.00836697	0.00101544	0.0264627	0.00242189	0.00390137	0.00700143	0.00541735	0.00337128	0.00675403	0.00272673
Dimethylarginine	0.220972	0.0524494	0.0691215	0.117239	0.208577	0.116744	0.098601	0.397168	0.443592	0.0208	0.148234	0.0687448	0.262602	0.143028	0.219538	0.152593	0.029475	0.0210862	0.0480954	0.226279	0.0215593	0.745493	0.262786	0.7647	0.53981	0.387392	0.0553092	0.0390163	0.0299698	0.0620739	0.18748	0.301999	0.0358484	0.23423	0.0201184	0.0578918	0.0419616
Dimethylglycine	0.0789392	0.0658974	0.118158	0.0675852	0.0192524	0.0497581	0.0577418	0.0675684	0.0467635	0.158292	0.0231909	0.0616658	0.0441943	0.0279281	0.0470443	0.0833468	0.15882	0.100469	0.0733277	0.0193246	0.129631	0.0849237	0.0277409	0.0498729	0.0609701	0.0376315	0.041404	0.0949842	0.0572006	0.0801989	0.0868363	0.0518541	0.119078	0.142136	0.0565517	0.0744753	0.0338588
Docosahexaenoic acid	0	0.0208024	0.00181385	0.0364985	0.0197004	0.0151102	0.017307	0.0145414	0.0792282	0	0.0085424	0	0.0207947	0.0759846	0.0128026	0.021143	0.0384582	0.0284628	0.0169481	0.0156851	0	0.0179618	0.0908888	0.0122112	0.0566686	0.0256035	0	0.0588315	0	0	0.0344446	0.027991	0.00577574	0.0228106	0.0220003	0.0276759	0.0255578
Docosatrienoic Acid	0	0	0.0135795	0	0	0	0	0	0	0	0	0.00637095	0	0.00345263	0.00159262	0	0	0	0.025514	0	0	0.0058289	0	0.00703211	0	0	0.011906	0.00267523	0	0.0196128	0.0167062	0	0.000852805	0.00875902	0.0339797	0	0
Dodecanoic acid	0.286105	0.528226	0.0720214	1.00227	1.9892	0.347297	0.270073	0.243681	0.23821	0.473067	0.14271	0.171682	0.247056	0.182722	0.309987	0.420957	0.706307	0.736887	0.387617	0.178033	0.492448	0.174398	0.728353	0.145699	0.240662	0.318485	0.32087	0.411251	13.5938	0.260225	0.140799	0.277627	0.144383	0.15356	0.757981	0.282222	4.67068
Dopamine	0.00459915	0.00248152	0.00458075	0.00263515	0.00380106	0.00174576	0.00433629	0.00467793	0.00226251	0.0073754	0.000864804	0.00792606	0.00329295	0.00448797	0.0147856	0.00423955	0.00782805	0.00758172	0.00777265	0.00299497	0.0123814	0.00257038	0.00127681	0.00390167	0.000893016	0.00139624	0.00596105	0.00407165	0.00179772	0.00883777	0.00351799	0.00335795	0.00243787	0.00164195	0.00833392	0.00178119	0.00358867
Eicosapentaenoic acid	0.0362511	0.0373549	0.0675513	0.0119914	0.0225247	0.00870021	0.0262433	0.00823143	0.00536123	0.0180581	0.0038688	0.00632999	0.00600629	0.0175343	0.0150273	0.00974039	0.0153525	0.0182605	0.00796817	0.00562096	0	0.00798681	0.0167935	0.00193744	0.0119167	0.0179439	0.00182096	0.0245831	0.00727351	0.0307278	0.0048556	0.00708211	0.00616962	0.00532977	0.0141781	0.0261176	0.0187268
Epinephrine	0.00162434	0.000675622	0.00173455	0.000778218	0.000488415	0.000609801	0.00112383	0.000947127	0.000680337	0.00207262	0.000313671	0.00302012	0.000983854	0.00120786	0.0017929	0.000959223	0.00180618	0.00153993	0.00145348	0.00053434	0.00315931	0.000726707	0.000532749	0.000826061	0.000313784	0.000589776	0.00134247	0.00158378	0.000471999	0.00139354	0.00106743	0.000945938	0.000908486	0.000649528	0.0022964	0.000619388	0.0011002
Erucic acid	0.0148529	0.0100875	0.0579386	0.00111048	0.00213983	0.0047052	0.00881029	0	0.00647839	0.00530445	0	0.0167369	0.0140168	0.00664785	0	0	0.00438523	0.086817	0.0107531	0	0.0557941	0.00625284	0.00120747	0.00101094	0	0.00253746	0.00480559	0.0034975	0.00334438	0.00452761	0	0.0468391	0	0.0194274	0.0339964	0.00564118	0.00369419
Ethyl 3-Indoleacetate	0	0	0.00423046	0	0.00844229	0	0.00205433	0	0.000844734	0	0	0.00814785	0	0.00510928	0.00772317	0	0	0	0.011028	0	0	0.000556399	0	0.00459607	0	0.000515819	0	0	0.010899	0.0121664	0.00247116	0.00677014	0	0	0	0	0.00654432
Farnesyl pyrophosphate	0.0760951	0.0675777	0.00508942	0.0576869	0.0143785	0.0273706	0.0384478	0.0280044	0.0241976	0.129052	0.0163023	0.0459911	0.0243983	0.0129331	0.019565	0.037358	0.0688116	0.0974513	0.0331842	0.0124315	0.01406	0.0211979	0.0157438	0.00815546	0.0137245	0.0556638	0.00748093	0.0700635	0.0555226	0.0254044	0.0134039	0.0251414	0.0363498	0.0424555	0.073592	0.0569168	0.0133175
Ferulate	0.00458064	0.0138831	0.0395931	0.0121746	0.0357937	0.0426573	0.0429852	0.0390578	0.0182522	0.00732997	0.0175245	0.00833841	0.0464995	0.0253257	0.00987022	0.0196972	0.00914732	0.0149802	0.020362	0.00979414	0.023798	0.0146459	0.0136131	0.0488989	0.0165147	0.0550665	0.00388189	0.00643127	0.00802279	0.00852801	0.0116361	0.0191918	0.021796	0.0448683	0.0115912	0.00332543	0.00816005
Fructose	0.00382982	0.00779932	0.0257695	0.01682	0.0256313	0.0509169	0.022591	0.0503879	0.0368058	0.00680758	0.0216069	0.00446184	0.0216413	0.0276064	0.0154195	0.0126876	0.00372218	0.00593127	0.0147191	0.0331542	0.00438127	0.0374188	0.0670282	0.268949	0.0167686	0.0329697	0.0264795	0.0147159	0.00473177	0.0114528	0.040466	0.0225022	0.0103012	0.0247293	0.00243783	0.0060261	0.00358239
Fructose-6-phosphate	0.00243525	0.00719774	0.0527277	0.00692041	0.0102975	0.0612929	0.194594	0.0684798	0.00437118	0.0455098	0.00430468	0.094614	0.0469857	0.0531169	0.108185	0.0129291	0.0048308	0.0125277	0.00503103	0.0344115	0.000852443	0.00121216	0.00380628	0.000726269	0.000320383	0.00183486	0.107182	0.017257	0.0857275	0.199795	0.0140701	0.00651609	0.0712359	0.0391395	0.0027158	0.00534114	0.0164037
Fumarate	0.0066783	0.00894606	0.0161563	0.014526	0.00580498	0.00931286	0.00559331	0.0268689	0.0147204	0.0114238	0.00831273	0.00810886	0.0089174	0.00866802	0.0190865	0.0147296	0.0119595	0.0142056	0.0238149	0.00622361	0.0133066	0.0117243	0.00909518	0.01122	0.00932826	0.0216364	0.00833875	0.0104816	0.00815304	0.00461815	0.0201143	0.00714765	0.0103979	0.00878156	0.0147272	0.0201568	0.0120961
GABA	0.57847	0.120243	0.247268	0.458281	1.76325	0.679164	0.167193	0.372825	0.293296	0.323312	1.05013	0.204239	0.280272	1.72807	0.603739	0.0742025	0.277485	0.434273	0.129837	0.349639	0.24734	0.143681	1.97193	0.36529	0.103982	1.3877	0.14579	0.196742	0.101852	0.301159	0.0987539	2.0427	0.332366	1.57419	0.193251	0.0855203	0.0858518
Galactarate	0.00136698	0.00144608	0.00208791	0.00341105	0.00406812	0.00276363	0.000837524	0.000956266	0.000744034	0.00124741	0.00700929	0.0020323	0.00114184	0.000361017	0.000703552	0.000505052	0.000648558	0.000985299	0.000414261	0.000444448	0.00126004	0.000257375	0.000272164	0.000932951	0.000171806	0.00341474	0.00396156	0.000970452	0.000297136	0.00132158	0.000220498	0.000564026	0.000371563	0.00125005	0.000692323	0.000746346	0.000377083
Galactosamine	0.0614938	0.0416802	0.13201	0.0157601	0.0136558	0.00987654	0.018768	0.0269742	0.0195072	0.0167754	0.00993562	0.00429283	0.0135276	0.0135379	0.0163447	0.00743066	0.0612492	0.0148715	0.0196125	0.0130201	0.0436175	0.0139834	0.0419284	0.00814893	0.0234835	0.0189593	0.0461542	0.0198727	0.00543948	0.0244668	0.020389	0.00787941	0.0203637	0.0217655	0.00947498	0.00303609	0.00787771
Galactose 1-Phosphate	0.000843459	0.00303596	0.0244311	0.00279007	0.0032774	0.0185287	0.0479663	0.0252653	0.00172332	0.0162623	0.00197831	0.027803	0.0136742	0.0170491	0.0269955	0.00562848	0.000125712	0.0056304	0.00152942	0.0106429	0	0	0.00151667	0	0	0.000998486	0.0362238	0.00597545	0.0303539	0.0484987	0.00512879	0.00228905	0.0195953	0.0126896	0.00117666	0.00363331	0.0065908
Galacturonate	0.0225573	0.0241901	0.107519	0.0329994	0.0449345	0.0558184	0.047704	0.0791951	0.0436053	0.0437738	0.0180499	0.0442406	0.0195444	0.0389191	0.0877466	0.0157045	0.0133499	0.0254697	0.0328953	0.0352366	0.0213562	0.0247783	0.0181434	0.019143	0.00896955	0.273677	0.0187155	0.0341906	0.0255785	0.049719	0.0195726	0.0188612	0.0342277	0.0345217	0.0187975	0.00889971	0.0179879
gamma-Glutamylcysteine	0.000705985	0	0.000861602	0.000483857	0.00114806	0.00102422	0.000641576	0.00097373	0.000772454	0.000483174	0.000667739	0.00119071	0.000557698	0.000731644	0	0.000569209	0.000720179	0	0.00110569	0.00142378	0.00255987	0.00141887	0.000525457	0.000752036	0.000431734	0.000122937	0.00151005	0.000866436	0	0.00125675	0.000321241	0.00127023	0.000759356	0.000996369	0.00166502	0.00201635	0.000366941
Gemcitabine	0.000423372	0	0.000446054	0	0.00115192	0.000394024	0.00092436	2.53405e-05	0.000318205	0.0010493	0	0.00169664	0.000913595	0.00208993	6.29889e-05	0.000478064	0.000937995	0.00350262	0.00242421	0	0.00165726	0.00017684	0	0.00063308	0	0	0.000635872	0.00155818	0	0.00160995	0.000258697	0	0.000647244	0	0.00214731	0.000182584	0.00135506
Glucosaminate	0.0105209	0.011986	0.0184324	0.00999706	0.00236194	0.00523913	0.00480133	0.00477951	0.00502987	0.0205888	0.00240174	0.00522754	0.00519562	0.0041201	0.0040501	0.0061197	0.0125424	0.0179453	0.00773252	0.00234069	0.012171	0.00270595	0.00226015	0.00256349	0.00366754	0.00774292	0.00186891	0.012754	0.00786992	0.00449462	0.00293222	0.00479549	0.00454171	0.00400548	0.0122427	0.0104279	0.00456649
Glucosamine	0.0155937	0.0124459	0.0391746	0.0104177	0.00655384	0.00498369	0.00780392	0.0249646	0.0083449	0.00513787	0.00415294	0.00398105	0.00492181	0.00596381	0.00705812	0.00436615	0.00829491	0.00878849	0.00801547	0.00455066	0.0109495	0.00813978	0.00762077	0.00413233	0.00999277	0.0271191	0.0113733	0.00896273	0.00331943	0.00689233	0.00985069	0.0024136	0.00841611	0.00547153	0.00246374	0.00250946	0.00275758
Glucosamine-6-Phosphate	0	0.000734532	0.00244423	0.000748944	0.000533615	0.00176908	0.00580647	0.00155431	0	0.00145438	0.000889408	0.00303717	0.00128048	0.00159844	0.0032274	0.000944113	0.000661311	0.00109542	0.000897048	0.00134014	0	0	0	0.00013427	0	0.000505969	0.00895487	0.000855881	0.00231558	0.0134167	0.000199253	0	0.00202876	0.00229933	0.000356188	0.000619419	0.000867047
Glucose	0.00332586	0.0108312	0.0374334	0.0229228	0.0241573	0.0285294	0.0294186	0.0549873	0.0440925	0.00500855	0.016699	0.0045464	0.0284647	0.0268611	0.0193963	0.01847	0.00396766	0.00840059	0.0206288	0.0399422	0.00364466	0.0423199	0.0395705	0.0422345	0.0214065	0.0467007	0.0399021	0.0172215	0.00516311	0.0165661	0.0427049	0.00817152	0.0139129	0.037332	0.00326116	0.00435171	0.00512948
Glucose 6-Phosphate	0.00130363	0.00719774	0.0527277	0.00692041	0.0102975	0.0612929	0.194594	0.0684798	0.00437118	0.0455098	0.00430468	0.094614	0.0469857	0.0531169	0.108185	0.0129291	0.000535582	0.0125277	0.00345915	0.0344115	0.000852443	0	0.00380628	0.000726269	0.000240362	0.00183486	0.107182	0.017257	0.0857275	0.199795	0.0140701	0.00651609	0.0712359	0.0391395	0.0027158	0.00534114	0.0164037
Glucuronolactone	0.0307635	0.0251817	0.0146965	0.0291655	0.0114088	0.0279499	0.0264364	0.0209769	0.0159473	0.0552882	0.0158338	0.0169157	0.0222866	0.0138035	0.0105048	0.0171978	0.039513	0.0746637	0.0239493	0.0106266	0.0438758	0.0103054	0.0148296	0.00920069	0.0192952	0.0284338	0.00772459	0.031587	0.0266281	0.0185638	0.00975051	0.0217389	0.0175075	0.0204189	0.0505548	0.0370815	0.0150334
Glutamate	2.71755	0.287406	2.43371	1.99161	0.107573	0.491664	1.28605	0.243457	0.526121	1.45684	0.303602	2.57825	0.427805	0.496708	1.5615	1.68728	1.25641	1.61266	2.16587	0.413441	2.4643	0.272439	0.48212	0.28902	0.288735	0.155071	2.1321	1.99319	1.2904	2.5562	1.92393	0.66694	2.11036	0.670717	1.95197	0.724739	2.08729
Glutamine	0.178212	0.144696	0.278771	0.640116	0.013773	0.142151	0.305996	0.202516	0.584579	0.0789016	0.0669892	0.314157	0.113998	0.188661	0.0651036	0.800508	0.531027	0.0809818	0.259338	0.308805	0.559984	0.307113	0.0178438	0.553956	0.544831	0.343194	0.280761	0.564457	0.263672	0.23302	0.575535	0.177899	0.120582	0.281601	0.222812	2.55257	0.0977473
Glutarate	0.0543935	0.0176412	0.066293	0.0172964	0.00533022	0.0134308	0.0438455	0.0124478	0.027913	0.0328209	0.0116948	0.107997	0.0229529	0.0401221	0.114813	0.0328675	0.0822252	0.095603	0.143499	0.0443835	0.0692098	0.0823284	0.010376	0.0190912	0.0215178	0.009322	0.136073	0.0743587	0.0503847	0.111256	0.036512	0.0295537	0.191965	0.0329199	0.0111945	0.00405714	0.0923917
Glutarylcarnitine	0	0.00119342	0.00462865	0.00162662	0.0036153	0.00237512	0.00291415	0.00274373	0.0018733	0.00214475	0.00336235	0.0056525	0.00117747	0.00909879	0.00819851	0.00213925	0.00456899	0.00505611	0.00285188	0.00137754	0.00630985	0.012766	0.00370264	0.00287923	0.00372649	0.00269969	0.00201879	0.0063831	0.00205431	0.00648401	0.0068941	0.00314221	0.00677492	0.00290633	0.00488853	0.00146262	0.00259401
Glycerate	0.313754	0.460498	0.0362823	0.327593	0.0795992	0.18294	0.214964	0.243499	0.0868942	0.317256	0.0502486	0.0856994	0.203607	0.0220258	0.00913747	0.0787568	0.236349	0.38818	0.116633	0.0114464	0.19887	0.0123299	0.00992122	0.044531	0.114873	0.157911	0.00959573	0.233258	0.11123	0.151831	0.000755405	0.108233	0.092823	0.103662	0.228335	0.24339	0.0921043
Glycerol	0.110123	0.156901	0.0133186	0.143565	0.0458934	0.240268	0.171378	0.190083	0.138052	0.275193	0.119848	0.196785	0.154141	0.145065	0.138385	0.224545	0.500148	0.556409	0.265996	0.116054	0.359464	0.105591	0.0821449	0.125325	0.133705	0.290212	0.0776946	0.408934	0.261097	0.165716	0.113194	0.154687	0.172846	0.131669	0.589927	0.167128	0.183838
Glycerol 3-phosphate	0.00170967	0.00389415	0.00195826	0.00149348	0.00340776	0.007537	0.00460531	0.00809125	0.000825556	0.00908473	0.00502127	0.00352585	0.00291548	0.00411862	0.00349857	0.000626037	0.00162657	0.00587045	0.000684571	0.00248281	0.00111862	4.88068e-05	0.00238999	0.000918572	0.000660467	0.00389848	0.00161577	0.00342014	0.0036037	0.00882481	0.00163956	0.000494785	0.00194297	0.00236892	0.0020538	0.0100605	0.000844042
Glycine	0.0226759	0.00959945	0.0564747	0.0203371	0.0956214	0.0156106	0.0142077	0.0119678	0.00684994	0.0310932	0.091769	0.0140394	0.0066848	0.00583779	0.0174821	0.0250685	0.02655	0.022429	0.0248227	0.0126998	0.0293097	0.00469387	0.0332686	0.016404	0.0102937	0.0113711	0.0217929	0.0120585	0.0147358	0.0147659	0.0148953	0.0051874	0.0148047	0.00704423	0.0183387	0.0839478	0.0126175
Glycochenodeoxycholate	0.0210123	0	0.0358688	0.018816	0.0286234	0.0345748	0.0136444	0.0104668	0.00436166	0	0.0323429	0.0152486	0.0845527	0.0515382	0.0131683	0.0161604	0	0	0.7122	0.0129695	0	0.0297748	0	0.0189898	0.0107143	0.0185699	0.0268366	0	0.013629	0.0264105	0.022301	0.00760384	0.211967	0.0235956	0	0	0
Glycocholate	0.0165487	0.00779375	0.0192531	0.0111756	0.0418969	0.0355624	0.0107881	0.00695771	0.012683	0	0.0761853	0	0.021011	0.0394223	0.00990706	0.00526329	0.0121106	0.0225364	0.541467	0.00546325	0.0420078	0.0103469	0.00514834	0.0182722	0.00814126	0.0116678	0.00780375	0.012545	0	0	0.0161689	0.00898311	0.325912	0.0135085	0.0137841	0.0329708	0.000449901
Glycolate	1.36589	1.16627	2.17865	1.15746	0.27424	0.73333	0.537736	0.597679	0.515805	2.60573	0.303602	0.482052	0.541441	0.33907	0.335059	0.631435	1.31753	1.51356	0.81464	0.298596	1.26043	0.393799	0.25244	0.293035	0.354015	0.771423	0.227987	1.12925	0.79534	0.560819	0.33984	0.573504	0.413037	0.419581	1.22082	1.27895	0.401098
GMP	0.000879519	0	0	0	0	0.00202316	0.000177913	0.00857184	7.86477e-05	0.0011005	0.0011467	0.00134129	0.00114921	0.000145826	0.00163003	0	0	0.00133372	0	0.00026947	0	0	0.0012955	0.000109649	0	0	0	0.000694703	0.00166751	0.0135233	0.000115877	0.000451661	0.000500787	0	0.000402846	0.0107712	0
GPP	0	0.000897419	0.00135799	0.00124011	0.00215946	0.00847324	0.00129431	0.00429896	0.000458101	0	0.00187848	0.00016699	0.0030932	0	0	0	0.0022251	0.00297918	0.000189564	0	0.000657445	0.000293232	0.000332645	0	0.00393378	0.00034734	0	0.00123044	0.00395343	0.00224985	0.00510135	0.00333947	0.00144378	0.0014775	0.0016523	0.000129554	0.000379851
Guaiacol	0.00240066	0.00262292	0.00195121	0.111097	0.0031813	0.0163904	0.00156884	0.00439573	0.0104366	0.00336209	0.000619616	0.0019403	0.0221366	0.00220994	0.0217087	0.00127856	0.0026236	0.00290143	0.00204786	0.0210998	0.00341641	0.0165703	0.000540704	0.0233519	0.00175061	0.017002	0.00182414	0.00239534	0.00134029	0.00126386	0.002139	0.00157803	0.00140408	0.011292	0.00155691	0.00136998	0.000364363
Guanidinoacetate	0.0297408	0.00718996	0.00327303	0.00807236	0.133093	0.0926975	0.00626799	0.132668	0.00288351	0.00474831	0.0324813	0.00246763	0.0702682	0.017436	0.0160071	0.00224985	0.045172	0.00409985	0.00410782	0.00479328	0.00551666	0.00709304	0.021004	0.0596965	0.0385701	0.0697204	0.000934704	0.00409916	0.00175796	0.00134473	0.0225279	0.0133484	0.0158052	0.00626199	0.00212847	0.381934	0.000898692
Guanidinosuccinic Acid	0.00180974	0.0018131	0.00138836	0.00217243	0.00729221	0.0371406	0.000660475	0.0109478	0.0127557	0.00146052	0.003058	0.00357896	0.000773278	0.00311885	0.00200136	0.00130032	0.00086728	0.0139585	0.00205811	0.00724824	0.00356271	0.00631253	0.00293261	0.00107624	0.00152462	0.00813886	0.00100898	0.0161321	0.00140034	0.000636651	0.001227	0.00653328	0.000923729	0.00857014	0.00145915	0.00754414	0.00158122
Guanine	0.0467705	0.116637	0.471076	0.2033	0.0277911	0.0907802	0.0661414	0.328848	0.0867166	0.0819433	0.0153447	0.0333999	0.016456	0.0766438	0.15358	0.171543	0.0220069	0.0537765	0.0912772	0.140875	0.0101861	0.00651422	0.12575	0.190527	0.136753	0.384329	0.0213929	0.0348082	0.181273	0.233847	0.0795892	0.00689128	0.149324	0.0134871	0.0536456	0.0368953	0.0317679
Guanosine	0.0152548	0.0676619	0.184778	0.00671521	0.00628137	0.0133408	0.0373731	0.0710218	0.0181241	0.0421478	0.0569839	0.055024	0.026234	0.0363996	0.02491	0.230144	0.0233408	0.0350749	0.025117	0.0427851	0.00687503	0.00572385	0.15079	0.0129227	0.0735654	0.267787	0.0423259	0.0336944	0.040433	0.2594	0.167494	0.0121762	0.0727433	0.0409507	0.00555255	0.0744575	0.0529724
Gulonolactone	0.0152525	0.0221474	0.0180779	0.0328292	0.0523376	0.0303672	0.0550959	0.0153675	0.0270869	0.0313652	0.017715	0.0457893	0.018779	0.0204481	0.0366781	0.0155888	0.0125867	0.0247803	0.0291459	0.0118933	0.0155593	0.0139381	0.0109547	0.0235073	0.0153738	0.0141486	0.00982092	0.0161521	0.01395	0.0124824	0.00917248	0.0131945	0.0207045	0.0135399	0.0159732	0.010001	0.0106488
Heptanoic acid	1.65756	0.454021	1.76417	0.55704	0.0738086	0.213117	0.218143	0.208609	0.158936	1.2318	0.07679	0.125311	0.149647	0.0481702	0.0454864	0.172172	1.28358	1.5496	0.287464	0.0732696	0.31167	0.0793964	0.0822287	0.0418149	0.0960557	0.208834	0.236431	0.381117	2.0411	1.82063	0.0452386	0.2022	0.10129	0.0851595	1.02629	1.73724	0.0769387
Hexanoic acid	0.587166	0.239732	3.71964	0.44924	0.0924264	0.111224	0.154355	0.186922	0.0727924	0.73841	0.0484423	0.108646	0.0755546	0.140395	0.0837482	0.122563	1.0255	1.54059	0.148445	0.0611616	0.315832	0.196448	0.0880049	0.0330245	0.258606	0.0968803	0.730402	0.214048	5.55927	3.62907	0.11002	0.102649	0.167678	0.0862124	0.784812	0.496932	0.186618
Hexanoyl carnitine	0.0011138	0	0.000931137	0.00202771	0	0	0.00164977	0.0010879	0.00107995	0	0	0.000853349	0	0.000793591	0	0.00108826	0	0	0	0.00156762	0.00436617	0.00137546	0	0	0.000793561	0	0.000883229	0.00120082	0.00100022	0.00112364	0.00305097	0	0.00169064	0.000740259	0.00160881	0	0
Hippurate	0.0108215	0.0104435	0.00995416	0.0117545	0.00195549	0.0138507	0.00772592	0.00519567	0.00919825	0.0126025	0.00386087	0.00716288	0.00784716	0.00757167	0.00570053	0.00721858	0.0240106	0.361875	0.017554	0.00426942	0.0174846	0.0037833	0.00566587	0.00779928	0.00714546	0.0106672	0.0603753	0.0212654	0.0167395	0.0114613	0.00754404	0.00959412	0.0085984	0.010256	0.0219719	0.0118977	0.0053255
Histamine	0.00515663	0.0867352	0.0523823	0.00751342	0.0171813	0.0101185	0.248834	0.821327	0.0784905	0.00308392	0.00733841	0.00460303	0.00599482	0.585937	0.0194869	0.14143	0.00173856	0.0195708	0.0171492	0.293492	0.121735	0.00395183	1.20427	0.00703576	0.00173061	0.0920108	0.595299	0.0275549	0.0197747	0.00210186	0.222481	0.011534	0.00429903	0.142363	0.00196483	0.00228601	0.00189156
Histidine	0.0891562	0.0352951	0.0389783	0.0244097	0.451916	0.0119602	0.0209478	0.036758	0.0496564	0.0341572	0.0404198	0.0622989	0.0321898	0.0385767	0.0543075	0.0545112	0.0179053	0.0468743	0.0325767	0.0319462	0.0325269	0.0171842	0.0329247	0.00867896	0.0340723	0.0169195	0.0539143	0.0513924	0.00184514	0.0747057	0.0671265	0.0102435	0.126903	0.0354623	0.0103372	0.102921	0.0184057
Homocysteine	0.00101145	0.00162909	0.000805036	0.00146847	0.00211259	0.0019759	0.00340785	0.00411356	0.00154007	0.00267538	0.00118401	0.00132222	0.00861941	0.00287732	0.00225139	0.00492312	0.00146552	0.00203576	0.0137623	0.00421212	0.00251831	0.00110028	0.00241079	0.000887852	0.00206208	0.001137	0.00194819	0.00124632	0.000625595	0.00182305	0.00156005	0.00157337	0.00183822	0.00139611	0.000890268	0.00309936	0.000672721
Homocysteine Thiolactone	0.00381885	0.00102132	0.000451548	0.00146749	0.00104545	0.00130997	0.00084719	0.000950642	0.000756461	0.00475167	0.000474567	0	0.000718023	0.000788833	0	0.000714712	0.00243185	0.00215596	0.00179045	0.000839527	0	0.000625334	0.000603085	0	0.000738352	0.00112172	0.00142887	0.00117445	0.00133995	0.00227672	0.00108762	0.00231809	0.00134325	0.00163634	0.00128627	0	0.000599876
Homoserine	0.0355477	0.0339569	0.0377952	0.0361532	0.0325419	0.0696765	0.0248451	0.0930703	0.0631222	0.0168317	0.0474221	0.0406458	0.0446429	0.044691	0.0262075	0.025893	0.0381811	0.0226167	0.0428415	0.0433968	0.0279836	0.0146163	0.0782935	0.0242204	0.125383	0.0361738	0.0270789	0.0517145	0.0120823	0.0227852	0.0425521	0.0145828	0.0215977	0.0299653	0.0135399	0.00710467	0.0135886
Hydroquinone	0.0136022	0.00957074	0.0337424	0.00762528	0.00579029	0.0355655	0.0157726	0.0187972	0.014637	0.0069421	0.00334652	0.0141229	0.025089	0.0564565	0.0132582	0.00643699	0.0128506	0.00975768	0.0177576	0.0220939	0.00377214	0.00456197	0.00778343	0.00924062	0.00144066	0.0220655	0.00364456	0.00934023	0.00607728	0.00822746	0.0198352	0.00653863	0.0150561	0.0144248	0.00693361	0.00502733	0.00401366
Hypotaurine	0.0010117	0.000646317	0.000729158	0.00177093	0.00269776	0.00399585	0.000524122	0.00393129	0.00129574	0.00191619	0.000614292	0.00115529	0.000342506	0.0012589	0.000813461	0.000464037	0.000787072	0.00159669	0.000981614	0.0029935	0.000957914	0.00991446	0.000726287	0.000526538	0.00260009	0.00281288	0.000726729	0.00336977	0.000521995	0.000830924	0.00026886	0.00140941	0.00111606	0.000368993	0.00129921	0.0255836	0.000527299
Hypoxanthine	0.853681	0.933018	7.89627	3.37539	0.629593	0.799996	1.13564	2.04368	1.80188	0.760968	0.390939	1.70544	0.518045	1.86191	1.27702	2.00472	2.51282	1.2613	2.81953	0.995322	0.929162	0.48296	2.06091	0.86104	1.21771	1.40925	1.34048	1.99319	1.74082	1.90191	2.01163	0.592835	2.54599	1.29243	1.04642	1.68928	0.833862
Indole-3-Acetamide	0.0028439	0.000862956	0.00367743	0	0.000376378	0.00166654	0.00305268	0.00201326	0.00169502	0.00446294	0.000984155	0.00350667	0.00237824	0.00326964	0.00198946	0.00237791	0.00718957	0.00697838	0.00620928	0.00125982	0.00259961	0.00175323	0.00124196	0.00100538	0.00176546	0.000557874	0.000911647	0.00592179	0.00446983	0.00310303	0.00165449	0.00287604	0.00227962	0.00208868	0.00766771	0.00383764	0.00260776
Indole-3-Acetate	0.0374627	0.00317511	0.0612932	0.00189577	0.00122233	0.00134854	0.00818335	0.00116527	0.00604703	0.00517974	0.00143465	0.0185482	0.0372753	0.00793635	0.00476436	0.00447659	0.00381127	0.00749626	0.00958787	0.0124552	0.00980824	0.120964	0.0153113	0.0130106	0.00266411	0.00121599	0.504526	0.00497191	0.00350162	0.0104783	0.00400882	0.017824	0.0329146	0.00939679	0.00443409	0	0.00274514
Indole-3-Ethanol	0	0	0.00223983	0	0.000251232	0.000440077	0.00236691	0.00182332	0	0	0	0.00417718	0	0.0013183	0.00131215	0	0	0	0	0.000507874	0	0.000495605	0.000479615	0	0	0	0	0.00221969	0	0.00220843	0.00140522	0.000215851	0.00966714	0	0.00328332	0	0
Indole-3-Methyl Acetate	0.00499352	0.00865704	0.0153399	0.00792958	0.00199708	0.00552914	0.014906	0.00553156	0.00473181	0.00583005	0.0024927	0.0307006	0.00973764	0.0138678	0.00943894	0.0134291	0.00583351	0.0411635	0.0279811	0.0030166	0.0081284	0.002824	0.00485198	0.00645314	0.00639208	0.00420171	0.00399016	0.0142134	0.00469769	0.0289511	0.00787033	0.00362459	0.00848091	0.00120502	0.0235736	0.00249733	0.00505445
Indole-3-Pyruvate	0.0135552	0.00778775	0.0503595	0.0113043	0.0951288	0.132436	0.0194534	0.0500553	0.0117262	0.00659814	0.055489	0.0306552	0.0127339	0.0173232	0.0143318	0.00702397	0.00948208	0.0388391	0.0219117	0.00320765	0.0147586	0.00908859	0.01832	0.0103934	0.00482672	0.00921324	0.00298969	0.0189063	0.00802915	0.0219112	0.00596593	0.0125551	0.0147998	0.00449489	0.021528	0.00898863	0.00831037
Indoxyl Sulfate	0	0.00109528	0.000469083	0.00243002	0.000574894	0	0.00240775	0.00194317	0	0.00727166	0.00126905	0	0	0	0	0	0	0	0	0	0	0.00178894	0.00143296	0.000824953	0	0.000400514	0	0	0.000921226	0	0	0	0	0	0	0.00261565	0
Indoxyl-Glucoside	0.00431847	0.00479232	0.00645318	0.00429299	0.00425511	0.00367762	0.0132355	0.00290948	0.00244223	0	0.00157447	0.00538106	0.00549192	0.00445476	0.00586323	0.0117225	0.006404	0.0217602	0.017403	0.00766481	0.00509735	0.00754	0.00176672	0.0025315	0.00174212	0.0354143	0.00407115	0.0054646	0.00350863	0.00996783	0.00476146	0.00454149	0.00366083	0.00203113	0.0230676	0	0.00697599
Inosine	0.0595259	0.209065	0.47006	0.0191731	0.0128493	0.0302372	0.172359	0.0677234	0.0210672	0.132123	0.103782	0.230248	0.0430135	0.0909685	0.0370337	0.289669	0.0530832	0.0779138	0.0716696	0.0667057	0.0213048	0.0204577	0.102754	0.00835282	0.112666	0.284017	0.199918	0.189377	0.071763	0.305007	0.326136	0.0470313	0.211436	0.240132	0.0071365	0.182529	0.115239
Isoleucine	0.538705	1.43105	1.80668	1.50664	3.16728	1.60833	0.879932	0.771199	1.91536	0.258152	2.16264	2.52712	0.852268	0.806035	0.638509	1.91501	1.06625	0.602112	0.990251	1.9983	5.19523	0.792551	3.47623	1.69398	2.66139	0.986904	0.91828	0.648902	0.766935	0.381788	1.20862	0.354412	0.764765	0.719719	0.838474	0.884608	12.6135
Itaconate	0.0195567	0.00530235	0.0133898	0.0243145	0.0123341	0.0224535	0.0478304	0.0131299	0.00825494	0.0474051	0.0165264	0.0172731	0.0255803	0.00823421	0.0121644	0.011077	0.013518	0.0174167	0.0170151	0.0228703	0.0473917	0.0336587	0.017964	0.0480154	0.0246253	0.0080177	0.0151245	0.0119374	0.0264244	0.0163461	0.00599588	0.00780959	0.0210943	0.00672143	0.020067	0.0200891	0.0113101
Kynurenate	0.0275059	0.00519887	0.0153474	0.0116913	0.00352625	0.00322406	0.0151822	0.00602733	0.00468337	0.0100879	0.00215907	0.0216776	0.0056324	0.00582584	0.0124451	0.0280901	0.0269721	0.00918813	0.0120556	0.00632098	0.0168351	0.0272749	0.00335275	0.00325731	0.0130445	0.0126346	0.00806255	0.0131142	0.0510355	0.0180713	0.00605115	0.0158586	0.00573686	0.0058114	0.0103118	0.00157822	0.00731142
Kynurenine	0.00610514	0.00338905	0.00506957	0.00461475	0.00490132	0.0042268	0.00535272	0.00604866	0.00699378	0.00284048	0.00600281	0.00572311	0.00520912	0.00416533	0.00501586	0.00441572	0.00756026	0.00988954	0.00480871	0.00594567	0.0116589	0.0033772	0.00432942	0.00207901	0.00932663	0.00685463	0.00364926	0.00776904	0.00317716	0.00534123	0.00342517	0.00474326	0.00276566	0.00794368	0.00631921	0.00743666	0.00416956
L-Dopa	0.00300217	0.00235894	0.00359566	0.00239067	0.000650796	0.00352326	0.0030583	0.00320499	0.00205724	0.00263954	0.00129536	0.00355053	0.0015925	0.00216166	0.00508921	0.00180132	0.00353117	0.00677913	0.00511774	0.0025403	0.00468354	0.00242707	0.00173275	0.001999	0.00151466	0.00319685	0.00221823	0.00317851	0.00166373	0.00426314	0.00344079	0.00211111	0.00184237	0.00233294	0.00324964	0.00125774	0.00225912
Lactose	0.00262279	0.00478595	0.0039357	0.00345683	0.0027119	0.00195071	0.00500803	0.00648139	0.00224066	0.000452912	0.00378533	0.0104998	0.00197232	0.0025357	0.00297925	0.00214032	0.000495514	0.000897795	0.00195814	0.00487816	0.0115371	0.00193887	0.00346742	0.00221358	0.00077954	0.0055779	0.00102238	0.00147656	0.0011403	0.00241915	0.00238687	0.033153	0.00234368	0.00233474	0.000989747	0.00128913	0.00125722
Lauroylcarnitine	0	0	0	0	0.0414666	0.0127552	0.0144004	0	0	0	0	0	0	0	0	0	0	0	0.0124826	0	0	0.00355047	0.00828316	0	0	0.0161846	0	0.0236886	0.0111103	0	0	0.0138003	0.0122964	0.0102823	0	0	0
Leucine	7.18515	3.93381	5.68574	2.57357	4.61573	2.37916	8.94973	4.66575	1.92911	0.258152	3.63906	2.52712	1.30347	0.951776	4.58336	2.5913	1.79293	0.853046	2.15611	4.38962	5.19523	0.968398	3.89007	4.25502	3.7159	1.39632	1.21171	1.18367	1.14837	0.80059	1.44158	0.454292	2.11359	0.719719	1.05983	1.23099	12.6135
Lignoceric acid	0.0201425	0.0150957	0.0106766	0.013472	0.000968971	0.00371051	0.00365506	0.00131552	0	0.0330156	0	0	0.00328605	0	0	0.0031577	0.00610364	0.0308234	0.000538422	0	0	0	0.00558967	6.21386e-05	0	0	0	0.00933139	0.00788795	0	0	0.00211633	0	0.00472264	0.0328551	0.00409427	0.00349881
Linoleic acid	0.739857	1.09062	1.9661	2.47658	1.60681	4.33331	5.07653	0.848319	1.03161	4.00335	0.821388	7.99767	1.15975	1.29382	2.00403	17.9079	1.1885	7.30653	6.68297	7.19694	0.993799	0.767783	1.93469	1.36281	1.17754	3.20205	1.44603	6.12922	4.50422	1.38986	1.22781	4.63958	4.09811	1.40881	2.26053	0.47451	6.20119
Linolenic acid	0.0389899	0.0733077	0.231654	0.140907	0.0989418	0.704164	0.231179	0.14301	0.0709532	0.194151	0.0474862	0.850894	0.0616302	0.0965155	0.106364	2.86389	0.032277	0.722612	0.238747	0.054739	0.057391	0.059789	0.119357	0.0612584	0.0256459	0.0992142	0.0528374	0.870744	0.244176	0.573011	0.112158	0.275261	0.409811	0.0774858	0.0578705	0.0300664	0.141361
Lipoic acid	0.00197075	0.00231852	0.00276788	0.00179583	0.000932665	0.00213816	0.00183712	0	0	0.00275671	0.000849396	0	0	0	0.00164545	0.00159325	0.00278164	0.00514996	0.00251347	0	0.00531987	0	0	0.00111218	0.000686659	0.00754371	0	0.00358537	0.00138017	0.00173995	0	0.0019643	0.00121298	0.00268249	0.00368823	0.00124469	0.00150385
Lithocholate	1.9279	0.888889	1.3497	1.60363	0	0.0136764	0.894973	1.36117	0.749636	0.0942472	0.0150336	0.544134	1.23328	3.47993	3.13249	1.87015	0.86251	0.135543	1.81465	2.73075	1.58361	0.0182969	0.089008	0.674381	0.549853	0.129887	6.26963	1.12244	0.961713	4.14519	2.72694	2.83852	5.00162	0.0128472	3.11242	0.004943	1.91049
Lithocholyltaurine	0	0.0118571	0.0085118	0.0149179	0.0102577	0.016958	0.0286821	0.0131481	0.010518	0	0.00619066	0.0139404	0.0144487	0.00950473	0.00927637	0.0103424	0.00894705	0.0202064	0.0198746	0.0133548	0.0280877	0.0318944	0.00466211	0.0154811	0.00802646	0	0.0321862	0.0296661	0.0191511	0	0.0294361	0.00738651	0.0206578	0.0169893	0	0	0.03068
Lumichrome	0.0227378	0.233501	0.0212184	0.0192637	0.00785536	0.0238616	0.0568136	0.0150619	0.0232982	0.0145685	0.00319582	0.0349184	0.0224659	0.0269323	0.0273725	0.0187987	0.0414462	0.0554888	0.0494997	0.0200815	0.0903275	0.0107211	0.00895022	0.0268042	0.0070397	0.0147768	0.0137191	0.0293624	0.0154769	0.12246	0.0186821	0.0170241	0.0181538	0.00334022	0.0332223	0.00549593	0.0271
Lysine	0.775427	0.160809	0.945561	0.982872	0.942458	0.516664	0.500132	0.210919	0.680862	0.229039	0.875454	0.982363	0.173663	0.469939	0.64167	0.966131	0.254184	0.317025	0.882933	0.226784	0.533491	1.16158	0.197615	3.49233	1.33823	1.18515	0.550968	0.727887	0.572158	0.487669	0.34258	0.528397	0.661505	0.56965	0.341389	0.232995	0.654424
Malate	0.244458	0.586977	0.606552	0.579689	0.339903	0.399808	0.406122	1.35345	0.684301	0.632706	0.378462	0.602564	0.347592	0.431274	1.0273	0.645237	0.570109	0.502682	1.00976	0.405785	0.824126	0.381415	0.384868	0.628218	0.499638	0.91795	0.443307	0.583156	0.354093	0.247403	0.794786	0.328637	0.487255	0.747282	0.649643	0.794015	0.720394
Maleamate	0.000973683	0.0013636	0.00105096	0.000747124	0.000616481	0.000757251	0.00169021	0.000881231	0.000606977	0.00115732	0.000387902	0.0044887	0.000523368	0.000530471	0.00130612	0.0014057	0.00111052	0.00154019	0.000901893	0.00158912	0.00225409	0.000773191	0.000427096	0.000378495	0.000550281	0.00137349	0.000832227	0.00128946	0.000799678	0.00170258	0.000604159	0.00065281	0.000421492	0.00049092	0.00117847	0.000559246	0.000525893
Maleate	0.0398769	0.03924	0.00369139	0.0239131	0.0265281	0.0748605	0.0671086	0.0924782	0.0660265	0.0490834	0.0406776	0.0719615	0.105894	0.0666766	0.0841144	0.0603577	0.076606	0.1749	0.0711634	0.0694818	0.114027	0.053979	0.045872	0.0342151	0.0745804	0.0495173	0.0392177	0.0918451	0.0566674	0.0931079	0.0613589	0.0528439	0.112519	0.0778921	0.0591568	0.0314665	0.0390938
Maleimide	0.00175399	0.0029342	0.00193978	0.00167845	0.000694962	0.000648232	0.000881107	0.000756523	0.00128852	0.00190153	0.000705837	0.00136394	0.000918021	0.000451955	0.00111139	0.000917815	0.00106527	0.00169044	0.000968691	0.000554728	0.00282727	0.000704954	0.000713776	0.00093418	0.00214682	0.000756158	0.00040014	0.0013868	0.000757505	0.00156251	0.00140967	0.000574545	0.000706716	0.00120034	0.00141681	0.000972128	0.00108247
Malonate	0.00168078	0.00176362	0.00156981	0.00134096	0.00366006	0.000847752	0.000880583	0.00142042	0.00093185	0.00285847	0.00385965	0.000715895	0.000758269	0.000786274	0.000759423	0.000524216	0.00104007	0.0048691	0.00108866	0.000462737	0.00116681	0.00662099	0.00101997	0.000463396	0.000452727	0.00198016	0.000340112	0.000965702	0.000794357	0.00072354	0.000452263	0.0013655	0.000479796	0.000634818	0.000681391	0.00113237	0.000333583
Mandelate	0.0155116	0.00622775	0.00338894	0.200629	0.0271992	0.0131418	0.0148309	0.00475572	0.32289	0.00317899	0.0191625	0.00769698	0.0193676	0.112701	0.012876	0.00425634	0.00405931	0.00379467	0.0150423	0.0042348	0.0137001	0.255102	0.0548445	0.248879	0.0591553	0.00405465	0.0182777	0.0058883	0.00950782	0.00893366	0.0293966	0.00354744	0.0108261	0.0205226	0.00396993	0.00187787	0.00217913
Mannitol	0.00887652	0.00401312	0.0051446	0.00878588	0.0210329	0.00841365	0.00570263	0.00841636	0.0156871	0.00248029	0.0344006	0.00914391	0.00865417	0.00459465	0.00577388	0.01026	0.0199886	0.0057801	0.00803321	0.00498618	0.00792306	0.0118481	0.0191462	0.0148835	0.063984	0.0113616	0.0113654	0.00796838	0.00508362	0.00579983	0.0163374	0.00231564	0.00856708	0.0071529	0.00309278	0.0763066	0.00292558
Melatonin	0.0302909	0.00726651	0.0106235	0.0159381	0	0.00980841	0.0425764	0.00659777	0.00574202	0.155806	0.00124479	0.0373002	0.00953619	0.00706855	0.0521706	0.0363071	0.165468	0.0664805	0.707322	0.00245762	0.00536411	0.00172613	0.00139593	0.002248	0.00115339	0.00314736	0.0889352	0.00544854	0.0952054	0.0556348	0.00957122	0	0.0148885	0.00219196	0.0865658	0	0.0136093
Mesaconic acid	0.00530682	0.00309481	0.00474228	0.00582865	0.00341741	0.00571325	0.0086981	0.00354187	0.00351476	0.0139622	0.00560969	0.00313339	0.00671769	0.00322682	0.00517	0.00277101	0.00466591	0.00731	0.00599852	0.00596547	0.00948457	0.0105047	0.00469691	0.0131435	0.00501217	0.00362685	0.00237469	0.00482697	0.00614925	0.00309593	0.00284947	0.00288593	0.00462638	0.00243322	0.00656865	0.00562319	0.00366786
Methionine	0.377756	0.706068	1.45598	1.26739	1.72076	1.02916	0.567819	0.678655	1.67121	0.233417	1.47018	1.09557	0.558152	0.526451	0.429888	1.32498	0.964381	0.726787	0.848786	0.609953	0.985719	1.10957	2.11057	1.47119	2.17681	1.02569	1.05549	1.16326	0.87244	0.662417	0.756417	0.496177	0.916427	0.958604	0.677487	0.56487	0.262893
Methionine Sulfoximine	0.0104658	0.00339818	0.00612381	0.00120208	0.00171829	0.00235307	0.0020272	0.00331921	0.000804344	0.00148157	0.00244613	0.00115379	0.00293369	0.000582684	0.00283161	0.000891961	0.0030588	0.00187656	0.00212129	0.000690922	0.00646522	0.00181416	0.00186717	0.00350881	0.00106298	0.00105799	0.00221477	0.00207436	0.000877527	0.00193933	0.000963113	0.000926142	0.000907984	0.000670239	0.00110403	0.00868513	0.00430168
Methyglutarate	0.00410255	0.00284925	0.00415977	0.00291769	0.00138998	0.00135234	0.00387186	0.00322372	0.00112092	0.00656734	0.0019521	0.00542991	0.00163952	0.00291717	0.00168871	0.00221673	0.00883873	0.00675507	0.00776746	0.00114313	0.0163604	0.00204949	0.00175946	0.00166017	0.00149684	0.0035606	0.00400916	0.00425976	0.00296053	0.00368233	0.00158126	0.00184182	0.00293376	0.0019186	0.00580014	0.000954184	0.00336821
Methyl 4-Aminobutyrate	0.149122	0.120359	0.214397	0.135553	0.0464892	0.0876247	0.0665332	0.079397	0.0787896	0.262265	0.0413704	0.0701719	0.0701991	0.0464253	0.0734571	0.0666934	0.148234	0.17735	0.0868268	0.0561424	0.366892	0.0810962	0.045036	0.0365306	0.0571138	0.0807544	0.107937	0.128812	0.0907395	0.0823598	0.0476728	0.0617564	0.120665	0.059088	0.139708	0.105591	0.767892
Methyl Galactoside	0.0022418	0.00187247	0.00482111	0.00413696	0.0229368	0.0219597	0.0101788	0.0295062	0.0225347	0.00462206	0.0107686	0.0334641	0.0243534	0.00857787	0.00642732	0.0036184	0.00554537	0.00511411	0.0102148	0.024261	0.0104142	0.0203413	0.00518711	0.0194271	0.00328166	0.048403	0.00899954	0.0065753	0.00194402	0.00880804	0.00597768	0.0096718	0.00545064	0.0144956	0.00441146	0.00133973	0.00350469
Methyl Jasmonate	0.0219161	0.0253782	0.0124958	0.0158006	0.00572776	0.0227471	0.0532868	0.0389096	0.0399416	0.0394509	0.00980187	0.017299	0.0224184	0.0176736	0.0291591	0.032429	0.0430046	0.0391714	0.0298042	0.0238231	0.00511144	0.0116543	0	0.00227127	0.00967492	0.0246282	0	0.0392883	0.0205672	0.0314092	0.0320085	0.0047684	0.015017	0.013152	0.036131	0.0159582	0.0230469
Methyl Vanillate	0.0469683	0.0258598	0.00384673	0.0652419	0.00679706	0.0336871	0.0517238	0.0303937	0.0234589	0.0705219	0.0142518	0.0258741	0.032607	0.00972018	0.0096401	0.0319797	0.062247	0.0996823	0.0409516	0.0157595	0.031534	0.0124385	0.0131085	0.0146004	0.0161854	0.0427283	0.00712438	0.045622	0.0431051	0.0272125	0.0196953	0.0383969	0.0212113	0.0217771	0.0700216	0.0519876	0.0153689
methyl-lysine	0.0501596	0.0218671	0.0176577	0.0837272	0.0383601	0.0181504	0.0509597	0.015434	0.0335854	0.00323334	0.0394899	0.0409748	0.0524723	0.031248	0.0710814	0.004846	0.00653408	0.00442789	0.0365673	0.0325102	0.29611	0.123114	0.0116191	0.125974	0.0647262	0.0153973	0.0396258	0.0618343	0.00686234	0.00326061	0.0459206	0.166034	0.0198871	0.13735	0.0120624	0.00717911	0.00601011
Methylarginine	0.0118981	0.0033443	0.019356	0.022672	0.0209188	0.00604583	0.0158963	0.0187472	0.0148254	0.00199054	0.0099943	0.00521618	0.017967	0.011575	0.0172132	0.00480829	0.00691667	0.00605276	0.0105471	0.0111072	0.00448466	0.00977304	0.00806686	0.0817616	0.0550379	0.0370138	0.0165002	0.00297192	0.00341533	0	0.0270378	0.0101115	0.00740785	0.00945587	0.00645389	0.00573151	0.00489452
Methylguanidine	0.00134097	0.000291277	0.00326586	0.000588723	0.000214699	0.000411808	0.00110073	0.00204503	0.000492047	0.000198468	0.000199201	0.000182972	0.000287499	0.000437858	0.000520157	0.000720192	0.00331033	0	0.000799641	0.00160489	0.0056573	0.00334079	0.000195033	0.00109248	0.000132608	0.000335037	0.000610631	0.000849669	0.000578005	0.00346192	0.000303945	0.000669502	0.000594077	0.000289101	0.0018041	0.000274926	0.00229774
Methylmalonate	0.00479857	0.0034	0.00699033	0.00724418	0.00135583	0.00266725	0.0065898	0.00396843	0.00301962	0.00507702	0.00392545	0.00298315	0.00211441	0.00191056	0.00187291	0.00762584	0.00449542	0.00408639	0.00524256	0.00143955	0.0165688	0.00495131	0.00262341	0.00516847	0.00166012	0.0035462	0.00358544	0.00605251	0.00221222	0.00493601	0.00456529	0.00557927	0.00521224	0.00295531	0.00544461	0.0034726	0.00284537
Methylthioadenosine	0.00972762	0.0104824	0.0322738	0.00504185	0.00151056	0.00465127	0.0028777	0.00471834	0.00194995	0.0150269	0.00208195	0.00307922	0.000716701	0.00747535	0.00486396	0.00282953	0.00175869	0.0034679	0.0070285	0.00324825	0.00351399	0.00428584	0.00169512	0.00159708	0.00197771	0.00403177	0.00495592	0.00533293	0.00429327	0.00707276	0.0106768	0.00305072	0.0080597	0.00637019	0.00330362	0.00565425	0.00170075
Mevalolactone	0.0353605	0.0154939	0.149497	0.0284195	0.05274	0.0234825	0.0170455	0.0183592	0.0320082	0.0322979	0.0620948	0.0150699	0.031685	0.0358694	0.0135798	0.0220424	0.247588	0.170081	0.015433	0.0764215	0.055735	0.00934663	0.0794962	0.0510952	0.0250977	0.0108484	0.119387	0.029744	0.174011	0.250986	0.0146259	0.011429	0.0233959	0.0065718	0.158176	0.0220493	0.0426933
Mevalonate	0.0181287	0.026306	0.0145209	0.0337973	0.0295368	0.0382044	0.0184832	0.389456	0.179576	0.0233628	0.0160842	0.0313734	0.020696	0.034761	0.0207362	0.0132919	0.0244972	0.0319002	0.0194592	0.220211	0.0368671	0.0211991	0.208988	0.00728076	0.0591697	0.0490007	0.00712456	0.0228573	0.0142621	0.00809287	0.0434991	0.0385596	0.0106646	0.0170317	0.0157268	0.0255345	0.00854149
Monoethylmalonate	0.0348816	0.0196182	0.00569084	0.0212567	0.00735559	0.0188431	0.0109382	0.0135164	0.00830427	0.0423647	0.00617223	0.00874891	0.0121157	0.0081206	0.00682477	0.0093924	0.0297901	0.0397434	0.0136544	0.00613609	0.0158412	0.00494965	0.00831316	0.00622996	0.00398805	0.0199259	0.00309671	0.0198967	0.0114335	0.00717076	0.00429812	0.014012	0.00728578	0.0100616	0.0357668	0.0352564	0.0103305
Myo-Inositol	0.00644973	0.0061667	0.0157368	0.00427282	0.0037405	0.00370205	0.00300741	0.00731417	0.00316866	0.00561536	0.00286708	0.00232301	0.00263399	0.00460945	0.00300964	0.00292325	0.00294474	0.00529124	0.00555176	0.0023095	0.00379785	0.00236625	0.0147499	0.00268378	0.0016591	0.0456756	0.00252114	0.00329158	0.00207012	0.00271412	0.00213931	0.00157779	0.00183779	0.00284508	0.00340173	0.128651	0.00354685
Myristic acid	0.768313	1.68952	0.517996	0.624417	0.805338	0.504164	0.47757	0.381146	0.339167	1.0795	0.207413	0.267735	0.411094	0.559168	0.853453	0.434759	1.107	1.24328	0.853664	0.232353	1.11499	0.218591	2.95893	0.30307	0.600067	0.853305	1.3827	0.693874	3.55468	0.556755	0.4248	0.83448	0.325912	0.284009	1.94526	0.634146	1.39329
Myristoleic acid	0.000284714	0.030277	0.0234902	0.0260012	0.010426	0.000266561	0.000183815	0.000343486	0.0217253	0.0178139	8.67028e-05	0.00435114	0.0198719	0.0162542	0.0334943	0.019317	0.0168053	0.0265037	0.00032429	0.0118863	0.000745466	0.0171832	0.0805475	0.0168113	0.0236187	0.000198464	0.0236782	0.00196242	0.000222555	0.000208305	0.0156716	0.029982	0.0211528	0.000405824	0.0209983	0.00985701	0.0225517
N-Acetyl-L-Aspartic Acid	0.454548	0.0402542	0.191638	0.0906104	0.102916	0.261314	0.131558	0.0249295	0.217723	0.0938683	0.00931338	0.161783	0.0939553	0.0844896	0.347703	0.00757418	0.0735026	0.0689048	0.281257	0.192239	0.149866	0.0455801	0.00561578	0.0173093	0.143108	0.0045198	0.227987	0.219449	0.409844	0.0826303	0.337099	0.0464078	0.174146	0.0486374	0.307222	0.00873288	0.0576532
N-Acetyl-L-glutamine	0.088387	0.0300775	0.0089836	0.0529407	0.0350853	0.00919615	0.0115647	0.0238094	0.0294691	0.0230213	0.0196524	0.0106193	0.0121813	0.0112335	0.0134877	0.0210005	0.0358442	0.0205807	0.035613	0.022334	0.106528	0.0180361	0.0627267	0.0152599	0.0713568	0.00962565	0.0186962	0.0576492	0.0371405	0.0229385	0.025267	0.0145744	0.0153274	0.0163676	0.0280128	0.00514332	0.0138131
N-Acetylalanine	0.0165391	0.00879733	0.0240695	0.0122239	0.00885498	0.0106228	0.0079809	0.0116433	0.0157491	0.0162237	0.00803722	0.0103651	0.00559364	0.0094953	0.00769539	0.0073999	0.00882897	0.00740846	0.00548807	0.0104016	0.0209231	0.0149948	0.0107049	0.0190795	0.00502413	0.00795419	0.00601803	0.00801379	0.00616964	0.00421172	0.00750708	0.00566214	0.00496257	0.00584991	0.00787141	0.0173266	0.00372859
N-Acetylasparagine	0.0160297	0.0129534	0.0114678	0.0237084	0.0541963	0.0109688	0.0166168	0.140293	0.0447351	0.0180297	0.0115568	0.0127736	0.00552192	0.0110824	0.0140077	0.00865902	0.015617	0.0233157	0.00664761	0.0273995	0.229744	0.0271949	0.0585163	0.297049	0.0192246	0.0259715	0.0238764	0.0297747	0.0102803	0.0138731	0.0135323	0.0224844	0.0389815	0.0190457	0.0434815	0.0219908	0.00647375
N-Acetylglucosamine	0.122614	0.0868026	0.278922	0.0764291	0.149401	0.132619	0.113058	0.176392	0.133361	0.0320489	0.179413	0.0423576	0.0809259	0.0770932	0.0498982	0.0381086	0.124544	0.112749	0.0488937	0.241191	0.0341644	0.0676088	0.604202	0.108878	0.210111	0.611966	0.0325417	0.166803	0.0574888	0.117516	0.160748	0.0467736	0.153021	0.118261	0.0539363	0.00947647	0.0439752
N-Acetylglutamate	0.00630109	0.00136271	0.00637536	0.00508974	0.00268693	0.002166	0.0039575	0.00572006	0.00428183	0.00368215	0.000521485	0.00596515	0.00258721	0.00174793	0.00413085	0.0026757	0.00412519	0.00457055	0.00720063	0.00194431	0.00664794	0.00165389	0.00165038	0.00306384	0.00119491	0.00172747	0.00302372	0.00997472	0.00232855	0.00474617	0.0024548	0.00695793	0.00676796	0.00157389	0.00946557	0	0.0057098
N-Acetylglycine	0.00320687	0.00196732	0.00126943	0.00305335	0.00203566	0.00356092	0.00244512	0.0025872	0.00158537	0.00520775	0.00177274	0.00140247	0.0013108	0.00114676	0.00178944	0.00111538	0.00261571	0.00359441	0.00159904	0.00136657	0.00534163	0.00284668	0.00304017	0.00255591	0.00106062	0.00153569	0.00112237	0.0019141	0.00142979	0.00106799	0.00183835	0.00152855	0.00106957	0.00117639	0.00181233	0.00281414	0.000931449
N-Acetylleucine	0.0294224	0.0349295	0.0310946	0.018004	0.0259618	0.0282922	0.0150961	0.0245697	0.101086	0.013054	0.0178454	0.0125148	0.0139301	0.0153854	0.016823	0.0209112	0.0352327	0.015046	0.019244	0.0801706	0.0767066	0.0265816	0.034278	0.0190202	0.0266293	0.00354745	0.0222133	0.0107287	0.00312526	0.0106969	0.0262245	0.0396469	0.00987786	0.0177237	0.0137169	0	0.00638202
N-Acetylmethionine	0.0213305	0.0159876	0.0613575	0.0405566	0.00234675	0.0328046	0.029901	0.0139018	0.0150099	0.0132723	0.0115598	0.109717	0.0383851	0.0110878	0.0163175	0.0650634	0.0709337	0.0523827	0.0291734	0.0223237	0.0249836	0.0258284	0.00637568	0.00555976	0.0113868	0.012593	0.0192268	0.0379817	0.0332272	0.0157627	0.0232062	0.0389911	0.0400395	0.0390874	0.0335049	0.0196132	0.0306903
N-Acetylneuraminate	0.00409488	0.00305705	0.0149596	0.00577795	0.0157923	0.0275679	0.00744996	0.0143673	0.00337968	0.00141338	0.0226532	0.0298324	0.00498778	0.00768867	0.00536266	0.00128938	0.00525046	0.00402427	0.00359338	0.0103343	0.00253035	0.00182593	0.158671	0.0108869	0.0155185	0.0248509	0.00291849	0.0151139	0.0017651	0.012393	0.0332698	0.00108895	0.0138755	0.00861251	0.00391943	0.0109892	0.00159606
N-Acetylphenylalanine	0.007038	0.0108464	0.0304618	0.00956716	0.0154726	0.0359809	0.00849736	0.0163068	0.0808038	0	0.0155626	0.0115434	0.0134144	0.0217889	0.0113487	0.0133331	0.0116099	0.00767344	0.0211679	0.0585342	0.0241943	0.00638953	0.0193088	0.00717469	0.0741238	0.00429976	0.00513168	0.0122806	0.00794647	0.0173815	0.0123056	0.0258528	0.00659947	0	0.0162439	0	0.00414421
N-Acetylputrescine	0.0869205	0.531922	0.258081	0.814749	4.69298	5.08331	0.432445	1.95499	13.0327	0.0744411	4.74118	0.112057	6.55077	4.84811	1.05575	0.012189	0.150754	0.0518227	0.0752611	2.53935	0.0568899	5.07728	2.77271	9.07203	13.6082	0.465439	0.0950262	0.118632	0.08068	0.0535062	2.4008	13.081	0.351727	8.54474	0.0564272	0.0465275	0.0363212
N-Acetylserine	0.00602315	0.00435575	0.00534251	0.00850338	0.0216446	0.0117169	0.00601211	0.010989	0.0112475	0.00927723	0.00304452	0.0137365	0.00528348	0.00691744	0.00570446	0.00444189	0.00999813	0.00701668	0.00482383	0.0050586	0.10798	0.0229561	0.0355319	0.0267075	0.00610398	0.00567075	0.00253178	0.00620132	0.00353967	0.0108071	0.00587568	0.00412633	0.00489975	0.00347492	0.00400473	0.00362373	0.00405903
N-Acetylserotonin	0.00910095	0.00602156	0.0176847	0.00607918	0.0018424	0.00188214	0.00855132	0.00230668	0.00182381	0.00758281	0.000344893	0.0475415	0.00357831	0.0080364	0.0128555	0.0056298	0.00914104	0.0128771	0.0139851	0.00231343	0.00903073	0.00226977	0.00484562	0.00357426	0.00220276	0.000659606	0.00575992	0.0159302	0.00542591	0.0473794	0.00470248	0.00263237	0.00324688	0.00716515	0.008633	0	0.00486849
N-Acetyltryptophan	0.016587	0.00654482	0.0171271	0.0327493	0.0101869	0.00551372	0.00812558	0.0102064	0.0226643	0.00791644	0.0167549	0.016545	0.00702386	0.0123164	0.00683303	0.00888427	0.0194349	0.0210135	0.0124464	0.00845709	0.013895	0.011845	0.0305201	0.00856349	0.0306674	0.042257	0.0187699	0.0295543	0.02325	0.0127085	0.0113133	0.0121533	0.019796	0.0107644	0.0120453	0.00319718	0.00659284
N-Alpha-Acetyllysine	0.647316	0.125185	0.445628	0.453308	0.0883208	0.40823	0.279908	0.372971	0.567385	0.440294	0.145028	0.471096	0.17802	0.377736	0.391956	0.214266	0.150348	0.316073	0.50732	0.215551	1.0342	0.515158	0.091106	0.774735	0.374101	0.0450182	0.129618	0.408406	0.242891	0.383116	0.191033	0.328637	0.742177	0.299672	0.290752	0.00885019	0.411654
N-Butylbenzenesulfonamide	0.551608	0.393478	0.620925	0.405721	0.119286	0.269937	0.309716	0.229472	0.234917	0.96765	0.139896	0.212237	0.240684	0.300404	0.26455	0.21154	0.505009	0.963993	0.340353	0.169536	0.527503	0.244576	0.123068	0.158737	0.158604	0.359973	0.145066	0.436112	0.269123	0.272542	0.193651	0.185739	0.228968	0.250079	0.452017	0.394455	0.266519
N-Formyl-L-Methionine	0.0919954	0.0638339	0.00385263	0.0852407	0.132227	0.0187266	0.00956317	0.0115464	0.0322224	0.183328	0.00760832	0.0101461	0.011488	0.00281046	0.00698399	0.0143729	0.0320243	0.0870246	0.0214627	0.00445272	0.0223432	0.00783377	0.00709372	0.0127281	0.0118123	0.0121634	0.00473392	0.0152795	0.0186157	0.00634648	0.00442406	0.0106725	0.00753983	0.0104049	0.00923494	0.0635183	0.00367457
N-Formylglycine	0.00540643	0.00533371	0.000589366	0.00645469	0.0017391	0.00443528	0.004521	0.00447803	0.00319455	0.0176086	0.00279396	0.00399004	0.00460388	0.00122221	0.00118589	0.00396995	0.00972219	0.0135466	0.00619044	0.00210692	0.00923781	0.0020225	0.0016242	0.00243656	0.00184939	0.00431366	0.00170369	0.00603451	0.00533787	0.00401537	0.00155153	0.00459989	0.00269927	0.00359161	0.00599702	0.00516092	0.00203978
N-Methylaspartate	0.0176737	0.00592368	0.0397607	0.0111094	0.000876427	0.00316764	0.00281557	0.00219044	0.00162877	0.0211575	0.0010508	0.00319301	0.00174455	0.00201265	0.0027523	0.0042596	0.00664626	0.00683086	0.00472459	0.000974923	0.00787765	0.00209799	0.00195709	0.00238079	0.00141931	0.00244867	0.00168057	0.00824632	0.00592673	0.00262894	0.00204349	0.00295159	0.0017589	0.00195751	0.0141746	0.0115708	0.00318126
N-Methylglutamate	0.244057	0.0312442	0.0970717	0.0606971	0.0127993	0.0265497	0.0432119	0.0575629	0.0238143	0.0571992	0.0195942	0.0770695	0.024535	0.0289443	0.0360132	0.0138008	0.0255095	0.070173	0.108806	0.0265103	0.0914513	0.0136953	0.0212156	0.00783804	0.0143555	0.0226792	0.071027	0.0971178	0.051797	0.0576206	0.0437088	0.0372299	0.206853	0.0456245	0.12385	0.0151745	0.0507472
N-Methyltryptamine	0.000558584	0	0.000475551	6.68321e-05	0.000946681	0	0.0016762	0	0.000405686	0.000526348	0	0.00149516	0.000738571	0.000631847	0.00120287	0	0.000310716	0.000513904	0.000348519	0	0.00433497	0.00106786	0	0.00083934	0	0	0.00140728	0	0.000236074	0.00251739	0.000459779	0.00229245	0.000823032	0.000371331	0.000410092	0	0.00107561
N6-(Delta2-Isopentenyl)-Adenine	0	0	0.0318066	0.0178893	0.00641259	0.00362352	0.0162444	0.0139718	0.0135329	0	0.00139854	0.00321547	0	0.00219213	0.00852757	0.00347414	0.00690795	0	0	0	0.0307087	0.00935537	0	0.00553979	0.00279254	0.0100114	0.00821986	0.00622741	0.00352588	0.00999314	0.00382121	0	0.0100215	0	0.00343554	0.0352761	0.00592582
NAD+	0.123824	0.0239683	0	0.00964286	0.00184595	0.00512261	0.00353286	0.00234953	0	0.0694728	0.00146826	0.00211629	0.00165792	0.000957957	0.00153051	0.000976771	0.0066437	0.00623863	0.00371063	0	0.0160289	0.00217637	0	0	0	0	0.00429218	0.0181495	0.0130935	0.00691718	0.00291597	0.00269816	0.00269969	0.00186738	0.00662654	0.0433281	0.00186739
NAPQI	0.0255708	0.028196	0.0202854	0.0710182	0.00589127	0.019629	0.0174852	0.0144265	0.0111869	0.0383001	0.00894575	0.0184593	0.0176314	0.01099	0.0105249	0.0197234	0.0345898	0.0540082	0.0255876	0.00929562	0.0196344	0.0105696	0.0111442	0.00806441	0.00789387	0.0172408	0.00828233	0.0280777	0.0164989	0.0161776	0.00957665	0.0132999	0.0167038	0.0108729	0.0350173	0.0173742	0.0113149
Nervonic acid	0.0127317	0.00750893	0.026392	0.0192477	0.00172178	0.00284417	0.00979151	0	0.00112769	0.00835829	0	0	0.012896	0.0051516	0	0.00142878	0.00147737	0.0304065	0.0115183	0	0.0475701	0	0	0	0	0	0.00975819	0.0163923	0.0132066	0.0130321	0	0.0073818	0.00353095	0.0165701	0.0381536	0.0015338	0.0133813
Nicotinamide	0.00501184	0.236022	0.00600582	0.00295102	0.0109302	1.1	0.458768	0.155501	1.12102	0.00573774	0.109077	0.86185	0.491308	0.151524	0.0437356	0.00388004	0.0442199	0.0151519	0.00857256	0.204188	0.0287657	0.448286	0.30417	1.02161	0.512191	0.217092	0.00334845	0.0306621	0.00315662	0.0148437	0.0052017	0.547728	0.0151453	1.84064	0.00786158	0.0192698	0.00519773
Nicotinamide Mononucleotide	0.000955434	0.00155743	0.000963263	0.00175861	0.00178734	0.00198179	0.00770979	0.0238292	0.000837594	0.00319507	0.00496627	0.00363624	0.00126487	0.00684982	0.0225057	0.000355507	0.000744579	0.000603692	0.000462761	0.0116734	0.00170531	0.000782106	0.00709582	0.000420021	0.00211076	0.000388042	0.00143983	0.0105858	0.00306265	0.011709	0.00648821	0.000429557	0.00127716	0.00138585	0.000590969	0.0013385	0.000514112
nicotinamide N-oxide	0.967505	0.481125	1.39221	1.41611	0.533029	0.159321	0.0736093	0.133241	0.711811	0.0623945	0.0716828	0.620824	0.209275	0.0744826	0.0916345	1.09725	1.31074	0.805523	0.50732	0.0746007	1.76945	0.567169	0.071193	0.620189	0.592535	0.0601118	0.466528	0.430082	0.754762	0.61365	0.408356	0.209353	0.580834	0.707468	0.764688	2.39803	0.445958
Nicotinate	0.0778602	0.0707785	0.5024	0.104698	0.0233882	0.0504828	0.0538392	0.0950371	0.099216	0.142137	0.0262545	0.0423965	0.0485013	0.100795	0.067801	0.0475709	0.0891642	0.141371	0.151432	0.0416777	0.092087	0.0700429	0.0663085	0.0299608	0.240202	0.158542	0.0599987	0.0874216	0.0842883	0.0992045	0.111731	0.0643241	0.248268	0.0977032	0.180436	0.163128	0.0535781
Nicotine	0	0	0.00311168	0	0	0	0	0	0	0.00635686	0	0	0.00687736	0	0.0207242	0	0	0	0	0.00374759	0	0.00419446	0.00277658	0	0	0	0	0.00124178	0	0.0057824	0	0.00502135	0	0	0	0	0
Nonadecanoic acid	0.0193279	0.0411546	0.0108592	0.0236583	0.00127849	0.02476	0	0.00656065	0.00477547	0.0221142	0.00100184	0.00878698	0.00307616	0.0022754	0	0	0.0127009	0.0276053	0.00346443	0	0	0	0.0085942	0	0.00477117	0	0	0.00444625	0.0119499	0.0143471	0	0.0225475	0	0.0209412	0.0409177	0.0140522	0
Nonanoic acid	1.96347	0.977147	0.0295861	1.49371	0.270377	0.774997	0.816005	0.732639	0.505489	2.61758	0.46372	0.427273	0.718579	0.235497	0.192332	0.469264	1.69785	2.04511	0.926835	0.344534	1.01804	0.364078	0.320724	0.297049	0.301289	0.90933	0.131687	0.884349	0.551869	0.625842	0.216374	0.525175	0.367861	0.419581	0.999461	3.4585	0.279713
Normetanephrine	0.00198285	0.00211333	0.0020572	0.00248779	0.000632839	0.00137677	0.00174628	0.00143078	0.000112082	0.00162941	0.000237194	0.00114014	0	0.00101411	0.00132811	0.00161997	0.0058476	0.00328947	0.00219107	0.000345766	0.00455294	0.00117427	0.000720043	0.000596637	0.000956102	0.00114428	0.000419506	0.00187231	0.00126131	0.00201397	0.00185557	0.00066113	0.000706555	0.000831299	0.00541938	0.000186837	0.00164939
Norvaline	0.576959	1.03388	1.24342	0.847081	2.45271	1.75833	0.458768	1.39201	1.14165	0.368035	1.30382	0.639083	1.00267	1.23433	0.77443	1.06964	1.0255	0.496046	0.551223	2.88388	0.595522	1.51328	2.97962	1.14002	2.08141	0.68092	0.502415	0.73469	0.404704	1.12164	1.51558	0.31559	0.532431	0.309326	0.629749	0.756712	0.197619
O-Acetylserine	0.0180445	0.0158131	0.0160669	0.0191398	0.00454368	0.01302	0.00688137	0.0234671	0.00439459	0.0500622	0.00146062	0.00492127	0.00714461	0.00738457	0.00496008	0.00180279	0.00867345	0.00803455	0.00720023	0.00512079	0.00763335	0.00287076	0.0100182	0.00206302	0.00248556	0.00575049	0.00372208	0.00878631	0.00709277	0.00677589	0.00749555	0.00407645	0.00616268	0.00740313	0.0064996	0.00396089	0.0029838
O-Succinyl-Homoserine	0.00558214	0.0066872	0.00392655	0.00929687	0.0119257	0.0225265	0.0135036	0.0131313	0.00696567	0.0107405	0.00221725	0.011174	0.00817814	0.0165989	0.00358154	0.00282708	0.00425494	0.0142076	0.00472745	0.0108396	0.0314723	0.00630764	0.00461084	0.00690264	0.00473355	0.00906313	0.00799119	0.00819997	0.0067464	0.00299417	0.00870945	0.00768711	0.00220635	0.0309627	0.00504903	0.000894427	0.00247734
Octanoic acid	2.17689	0.590823	0.329515	0.74362	0.623799	0.67083	0.530215	0.547551	0.39545	1.57528	0.251615	0.339205	0.387699	0.164186	0.143099	0.465813	1.27679	1.65771	0.600004	0.205578	0.824126	0.257579	0.219333	0.151789	0.211793	0.521464	0.0807717	0.755098	4.13902	0.816845	0.152466	0.357634	0.286985	0.277687	0.885429	3.89014	1.88147
Oleic acid	2.00615	3.15209	4.12349	9.24676	2.25958	4.83331	3.39187	0.798191	2.87819	5.85106	0.85466	18.9169	2.49999	1.65669	1.80806	7.86706	2.40416	5.2434	8.78055	2.62867	2.04416	1.40182	2.95893	1.65585	2.47559	3.77523	3.44091	7.61901	7.83167	7.47759	1.77046	8.66699	7.4863	4.44082	9.25675	0.735397	11.1094
Oleoyl-Glycerol	0.0118013	0	0.00673854	0.00515903	0.0115846	0.00377705	0.0179564	0.00222699	0.00259373	0.00386078	0.00482464	0.00242008	0.00216706	0.0024352	0.0111165	0	0	0.0269319	0.00264438	0.00819062	0	0	0.0140633	0	0	0.00160338	0.0082188	0.0193947	0	0.00866674	0.00958889	0.0175075	0.0172554	0.00311763	0	0.00499835	0.00165531
Omega-Hydroxydodecanoate	0.000446793	0	0.00181896	0.0416539	0	0.0173676	0.0164856	0.0146773	0.0119694	0.0280098	0.00764422	0.0231579	0.0155695	0.0131265	0.00292073	0.0347292	0.0194595	0.0175797	0.0339139	0.0177774	0	0.0123352	0.00899944	0.00753549	0.0102869	0.0152983	0	0.0311371	0.00143293	0.0106608	0.0165357	0	0.0171301	0	0.0312656	0.00098298	0.030459
Ophthalmate	0.00696685	0.00520866	0.0361669	0.00576315	0.00657711	0.00834272	0.00517702	0.0162244	0.00576414	0.00189233	0.0106813	0.0080246	0.00630524	0.009895	0.0460577	0.0135225	0.0167244	0.011327	0.0100873	0.047277	0.0175477	0.00990281	0.0131404	0.0122847	0.00517728	0.0131351	0.0150586	0.00955707	0.00316144	0.0277469	0.0119605	0.00778152	0.0484243	0.00448899	0.0673638	0.0194712	0.0312648
Ornithine	0.0470965	0.0254765	0.27329	0.176511	0.195058	0.0184041	0.0922173	0.0174099	0.105984	0.00805937	0.0662358	0.0913997	0.0622086	0.0480222	0.0618963	0.028558	0.0198726	0.0488377	0.0623701	0.0454248	0.11614	0.0973621	0.00745388	0.287013	0.195861	0.2155	0.0626377	0.0729856	0.0988897	0.060396	0.0930187	0.0374984	0.0736459	0.0639798	0.0482128	0.0868681	0.0830866
Orotate	0.0309706	0.00405446	0.00901816	0.0281415	0.0511808	0.00590065	0.0135908	0.0172066	0.0442379	0.00155923	0.00540089	0.0504501	0.0156963	0.00808775	0.0236319	0.00784157	0.0413224	0.0538363	0.0471473	0.0330869	0.0149054	0.0167246	0.00885433	0.01036	0.0118323	0.0163142	0.0658243	0.0411606	0.0188866	0.0483098	0.0299596	0.0112956	0.0954557	0.0159139	0.0182011	0.00151142	0.029962
Oxalate	0.0425137	0.0523997	0.0262663	0.0899226	0.0107134	0.0562395	0.0285841	0.0482556	0.039472	0.109104	0.0314608	0.0242507	0.0453372	0.0339443	0.0153991	0.0183985	0.0606269	0.0699082	0.0391236	0.0164701	0.0176836	0.00286736	0.0116703	0.028603	0.00775973	0.038546	0.00935997	0.0799668	0.0294135	0.0240319	0.00716036	0.0358986	0.0225321	0.0376164	0.112376	0.0853022	0.0265374
Oxoadipate	0.00366271	0.00370744	0.00134452	0.00760541	0.00223197	0.00508804	0.00581174	0.00378642	0.00320815	0.00445831	0.00186217	0.00343503	0.00377883	0.00345406	0.00454589	0.00216954	0.0033999	0.0122757	0.00317086	0.00494142	0.00546005	0.0045002	0.00345074	0.0077168	0.00231351	0.00431599	0.00243321	0.00412483	0.00207435	0.00319902	0.00211585	0.00338809	0.00244843	0.00397244	0.00327236	0.00310612	0.00169804
Oxoglutarate	0.00481242	0.00591847	0.0018772	0.00876404	0.00395495	0.00481131	0.00329553	0.00539349	0.00539598	0.00708443	0.00415789	0.00265596	0.003874	0.00352183	0.00230651	0.00251609	0.00656656	0.00918825	0.00426947	0.00743514	0.00883589	0.00260867	0.00237298	0.00598401	0.00148735	0.00872047	0.00194953	0.00651036	0.0024514	0.00307102	0.00220046	0.00671751	0.00159135	0.00422364	0.00657296	0.00341705	0.00154193
Oxoproline	0.0757369	0.0143915	0.0399321	0.0226605	0.00425152	0.0670297	0.0146068	0.0180813	0.0133795	0.0247897	0.0126432	0.0399781	0.00896015	0.00916133	0.01299	0.0210791	0.0454785	0.0167682	0.0401944	0.0126243	0.0388656	0.104217	0.0451313	0.0108467	0.0181059	0.0120687	0.0301868	0.0244507	0.00905317	0.0373601	0.0171072	0.00867607	0.0372107	0.0127578	0.0192409	0.0728933	0.0241347
P-Octopamine	0.00571521	0.00244512	0.00411575	0.00305004	0.000576684	0.00208795	0.0017249	0.00116933	0.00101961	0.00506107	0.00192615	0.00242869	0.00178349	0.00114762	0.00130428	0.00207834	0.00361376	0.00470552	0.00295541	0.00106035	0.00444309	0.0012448	0.000581474	0.00161628	0.000969262	0.00151491	0.00061676	0.00346045	0.00151357	0.00216796	0.00158749	0.0019798	0.00163675	0.00184249	0.00355187	0.00293462	0.00133959
Palmitic acid	10.173	18.8495	5.21813	7.04823	2.7424	8.54163	6.80631	4.89711	4.26399	12.1996	3.13999	4.05361	4.81281	8.17933	2.82272	3.7265	12.8358	17.2077	8.6342	2.9094	6.94043	1.70894	3.06239	2.93035	3.31418	16.6351	7.17736	11.7686	8.1563	9.99721	2.65568	12.1145	3.77542	7.96284	19.1843	7.30068	3.82627
Palmitoleic acid	0.436581	0.134888	0.418475	0.286219	0.135043	0.101665	0.122152	0.102795	0.172558	0.195673	0.118668	0.214636	0.611628	0.271073	0.220889	0.301178	0.170318	0.178614	0.184811	0.196161	0.143679	0.172207	0.477981	0.220779	0.247295	0.0675164	0.165439	0.49683	0.198044	0.147836	0.326136	0.198329	0.310526	0.291554	0.155457	0.0744221	0.630674
Palmitoyl-carnitine	0	0	0.0117525	0	0.0264124	0	0	0	0.00124379	0	0.0124502	0	0	0.0155139	0.0100663	0	0	0.0121237	0	0.0115372	0	0.0354956	0.0255756	0.018017	0	0.019696	0.00136621	0.0196909	0.00985847	0	0.012362	0	0	0.0169527	0	0	0.0178581
Paraxanthine	0.00661318	0.0042437	0.0113798	0.00392117	0.000812484	0.00453087	0.00818065	0.00256724	0.00668451	0.00653618	0.00130149	0.012142	0.0104936	0.00226349	0.00794936	0.0021558	0.0051934	0.00652037	0.0124514	0.0017811	0.0293232	0.00172223	0.0017668	0.00203419	0.000509716	0.00213322	0.00431024	0.00508113	0.00419229	0.00986355	0.00279318	0.00176112	0.00189903	0.00188337	0.00433705	0.00132539	0.00253857
Pentadecanoic acid	1.40146	0.525297	1.4666	0.43959	0.115855	0.520831	0.436205	0.551407	0.216406	0.622705	0.245377	0.339521	0.370987	0.33907	0.414083	0.869518	1.3447	1.82888	1.3805	0.16814	2.27039	0.0464028	0.453151	0.939316	0.552363	0.316286	1.68035	1.2721	0.616795	0.89406	0.85234	0.518731	0.587288	0.777909	1.58304	0.135225	0.736227
Pentanoate	2.47568	0.661938	1.79606	1.92695	0.307071	0.147031	1.13564	0.832895	1.22762	0.914191	0.295284	1.06636	0.329903	1.03208	2.33909	0.993735	2.4517	1.12616	0.96586	1.40876	1.76137	1.10957	2.31749	0.383353	1.69475	0.0559222	2.44875	1.02721	1.43648	2.92601	2.85027	0.663718	1.84576	0.624777	0.932383	0.148688	0.841779
Phenylacetaldehyde	0.0110237	0.0647675	0.0265802	0.123955	0.00179866	0.0749215	0.0210024	0.00578623	0.0822077	0.00140152	0.00424836	0.00468131	0.0939615	0.186364	0.00181739	0.00192709	0.0013531	0.00749442	0.00722602	0.115005	0.00152925	0.000780189	0.0398764	0.0879282	0.00223663	0.00468895	0.00156825	0.136983	0.0103234	0.00432086	0.00951608	0.0248038	0.00935881	0.0344572	0.00155438	0.00157341	0.00223299
Phenylalanine	0.249029	0.386057	1.2328	0.982872	2.81965	2.45416	0.308579	0.910015	1.54054	0.178407	4.47085	0.639083	1.73796	0.321224	0.225877	1.24907	0.801387	0.373803	0.565857	1.84007	0.781552	0.616703	4.26252	1.02763	7.00497	1.15929	0.78951	0.700676	0.51129	0.354843	1.18396	0.221454	0.474348	0.548211	0.42078	0.82066	0.284991
Phenylethanolamine	0.00405892	0.00207337	0.00189487	0.00259451	0.000789223	0.00166504	0.00160403	0.00245858	0.00132289	0.00260053	0.000768323	0.00244322	0.00172123	0.00142588	0.00182083	0.00108729	0.00227129	0.00344102	0.002124	0.0013807	0.00273982	0.00103469	0	0.000889489	0.00104076	0.00173869	0.00162218	0.00298956	0.00252304	0.00203602	0.000960871	0.00211709	0.00206472	0.00120425	0.00217645	0.00181533	0.00127817
Phenylpyruvate	0.0627231	0.0619116	0.00270913	0.0671049	0.0129953	0.045894	0.0292342	0.02716	0.021764	0.107958	0.0186254	0.0233199	0.0507889	0.0171081	0.0125264	0.032049	0.0855049	0.147283	0.0480192	0.010987	0.0736508	0.0168723	0.0135897	0.0234852	0.0256064	0.0526281	0.00880459	0.0933404	0.0496602	0.0195227	0.0118587	0.0312374	0.026201	0.0228237	0.089521	0.0500858	0.0167556
Phylloquinone	0	0	0.0024316	0	0	0	0	0.002381	0	0	0	0.0053493	0.00745342	0.0120195	0.0108946	0	0	0	0	0.00960334	0	0.00799088	0	0.00266585	0.00717116	0	0.00328707	0	0	0	0.0134219	0	0.003334	0	0	0	0.0042006
Picolinate	0.00147715	0.00110812	0.00187362	0.00166374	0.000840078	0.00141524	0.00124053	0.00277182	0.00109844	0.00192909	0.000645093	0.00148315	0.000947619	0.00115989	0.00103216	0.000924356	0.00517732	0.00215737	0.00427715	0.00179618	0.00298732	0.00127398	0.000924836	0.00101002	0.00170558	0.00127908	0.00105356	0.00442022	0.0144313	0.00158884	0.00139279	0.00154768	0.0019256	0.00119601	0.00120727	0.00106877	0.000909471
Pipecolate	3.00923	0.706068	0.186219	1.22859	0.166686	0.533331	0.898734	0.458863	1.18635	0.540851	0.0871253	1.29643	0.491308	0.826855	1.62156	1.29393	7.6743	0.531698	1.47318	0.428754	4.54077	1.06747	0.145999	0.712515	0.2001	0.0898844	1.82389	2.56461	0.527522	2.54807	0.655014	0.815149	2.35883	0.520648	0.0813	0.0291709	1.32468
Pregnenolone Sulfate	0	0	0.00235889	0	0.0120427	0.0326074	0.0207374	0	0	0	0	0.0351361	0.01776	0	0.0113288	0.0206578	0	0	0.01079	0	0.0822316	0.040411	0	0.0227	0.00636408	0	0.018977	0	0.00628278	0	0.0301832	0.00418927	0.0140788	0	0	0	0.0258406
Proline	1.50106	0.718676	3.41145	2.38605	6.23799	4.20831	1.84259	1.70049	1.1554	0.626512	5.71853	2.82292	0.922455	1.10049	1.30863	2.91564	3.04255	2.11718	1.84391	1.39855	1.38162	1.29285	2.06505	1.77828	1.53406	1.10757	1.99699	2.75509	1.6759	1.85314	2.16237	1.03746	2.1749	1.96008	1.86477	1.85448	1.20066
Propionyl-carnitine	0.00534967	0.00290774	0.0108108	0.0246086	0.00468453	0.00457424	0.00663862	0.0052718	0.00243514	0.00675591	0.00153815	0.00917353	0.00341508	0.00437755	0.0369559	0.00438349	0.0160272	0.0172743	0.00716049	0.00266373	0.0174841	0.00341497	0.00143826	0.00281518	0.00104807	0.00888563	0.00805403	0.0126993	0.00662666	0.02151	0.00488266	0.0043759	0.0211874	0.00199555	0.0154742	0.0934818	0.0101564
Protoporphyrin	0.03211	0.0205446	0	0.0410191	0	0	0.00309762	0.0254013	0	0.227836	0	0.118204	0	0.0539048	0.0133392	0.024901	0.0362371	0.0215469	0.0362416	0.0128789	0	0.00365086	0	0	0.00702311	0	0.0419795	0.0371144	0.061543	0.0119664	0.113271	0.0886813	0.173822	0.0260601	0.0243567	0	0
Pterin	0.00929541	0.00554982	0.00981725	0.0024556	0.00109569	0.00428179	0.00226366	0.00204997	0.00384013	0.00646094	0.00228148	0.00580398	0.00184375	0.00135497	0.00212992	0.00713694	0.00657628	0.0110084	0.00566543	0.00338237	0.0215031	0.00303601	0.00347216	0.0022173	0.00529816	0.00195241	0.00456031	0.00593726	0.00745669	0.00596132	0.00295073	0.00245738	0.00700609	0.00235744	0.00444828	0	0.00302023
Purine	0.00400773	0.00242522	0.00709518	0.00233571	0.00148984	0	0.00150917	0	0.000788704	0.00449885	0	0.00044667	0.00186269	0	0	0.00057929	0.00262343	0.00211934	0.001578	0	0	0.000837013	0.00174483	0	0.000761986	0.00137067	0	0.00420099	0.00191578	0.00382274	0.000842471	0.00120989	0	0	0.00322332	0.0047299	0.000205789
Pyridoxal	0.0541288	0.0447222	0.166301	0.0769094	0.0102125	0.129427	0.111076	0.0703737	0.0978748	0.0869982	0.0387429	0.149146	0.104448	0.0986667	0.0502962	0.129942	0.230626	0.337278	0.215839	0.0517596	0.179871	0.0311275	0.0402948	0.0319382	0.057918	0.118037	0.0495127	0.241485	0.109733	0.0986954	0.0721342	0.0808003	0.0853358	0.0744451	0.248716	0.0970463	0.0856085
Pyridoxine	0.0777671	1.15997	0.113297	0.048166	0.0248174	0.0478792	0.0806161	0.0447537	0.0467356	0.0699519	0.017837	0.0518031	0.0442827	0.0711073	0.0790165	0.0650936	0.277853	0.0626468	0.138609	0.0301661	0.0638289	0.0499773	0.022339	0.0450213	0.0328879	0.201741	0.0438063	0.109891	0.0441024	0.106429	0.0724312	0.0348167	0.0763969	0.0396039	0.0902124	0.0248989	0.0498967
Pyruvate	0.0464658	0.0286881	0.0122047	0.0499764	0.0170404	0.0318338	0.0363706	0.00643498	0.00651755	0.0204096	0.0141872	0.0080105	0.00922623	0.00520945	0.00587316	0.00576122	0.0184104	0.0110261	0.0162087	0.0296524	0.0428585	0.0191971	0.0189978	0.010273	0.0121388	0.0174373	0.0131377	0.00686988	0.00434626	0.00568108	0.00358893	0.0114843	0.00772853	0.00278531	0.0137752	0.0507415	0.00689554
Quinate	0.186755	0.114184	0.0453728	0.00831618	0.03193	0.30294	0.219028	0.0106211	0.207389	0.00325472	0.00319322	1.815	0.481281	0.158068	0.0794861	0.00625273	0.00228877	0.0572869	0.0271551	0.00980979	0.634065	0.013428	0.08439	0.202716	0.00349943	0.038228	0.00577665	0.0948744	0.0017577	0.0276596	0.142096	0.158841	0.00279872	0.00402229	0.0032004	0.000717112	0.0114008
Quinolinate	0.00250023	0.00134557	0.00134992	0.00357776	0.00104236	0.00509468	0.00253267	0.00172037	0.00344787	0.0055246	0.0010269	0.00420088	0.00296516	0.00348738	0.00299094	0.00105467	0.00334938	0.00772708	0.00222379	0.00172606	0.00660072	0.00224591	0.00171021	0.000921849	0.00180218	0.00165344	0.00179743	0.00225737	0.0024113	0.00394731	0.00284307	0.00160157	0.00130244	0.0050448	0.00320143	0.00156896	0.00175434
Quinoline	0	0.00769972	0.0237513	0	0	0	0	0	0	0	0	0.00234564	0.00203078	0	0.00196711	0.00136634	0.00497315	0.00880675	0	0	0.0112187	0	0.00404565	0	0.00148233	0	0.00717637	0.00370919	0	0.0454091	0	0	0.00302782	0.00255228	0.00431431	0	0.00605515
Raffinose	0.00330844	0.00312865	0.0131876	0.00365868	0.00295025	0.00893289	0.00984771	0.0153434	0.00516847	0	0.00728643	0.00207955	0.0135503	0.0183105	0.0109705	0.00284306	0	0.0028871	0.00312151	0.00893108	0	0.0208547	0.0097625	0.00709631	0.00261795	0.00537815	0.00773457	0.00568833	0.00196591	0.00855092	0.00433634	0.00795921	0.00262794	0.00678964	0.000215702	0.0154617	0.00253975
Rhamnose	0.0142437	0.0115397	0.00595916	0.0449158	0.0173565	0.0346416	0.0235678	0.0156698	0.0826275	0.01098	0.00940918	0.158479	0.0803818	0.079311	0.00458488	0.012655	0.0190456	0.0271016	0.0116856	0.0867629	0.0207071	0.0781399	0.0447237	0.0714953	0.00658805	0.0168248	0.025321	0.0123883	0.0123343	0.00860073	0.0343913	0.0430163	0.0143316	0.0276764	0.00775755	0.0100621	0.00721401
Riboflavin	0.0110285	1.17888	0.0438251	0.0183993	0.00578775	0.0110449	0.015055	0.00967247	0.0145599	0.00594156	0.00859228	0.0186785	0.00538147	0.0223654	0.00910534	0.00712294	0.0106755	0.0104696	0.0260025	0.00404076	0.030347	0.0487166	0.017719	0.0182851	0.0249768	0.00890002	0.0162703	0.0237193	0.00460317	0.0344334	0.0208168	0.00741371	0.018712	0.0382153	0.0121241	0	0.0108132
Ribose	0.012013	0.0127981	0.00833895	0.0273443	0.0121667	0.00948456	0.00506015	0.0104934	0.0259017	0.0230663	0.0104999	0.008822	0.0124271	0.00947775	0.00398014	0.0132008	0.0126242	0.0201018	0.00976419	0.00970434	0.00847076	0.0038141	0.0227104	0.0031736	0.0151737	0.0108199	0.00487064	0.00906981	0.00668249	0.00775584	0.00754236	0.00908069	0.0035966	0.0101204	0.00833061	0.0104744	0.00216801
Ribose phosphate	0.000792861	0.00123601	0.00193944	0.000679012	0.000339691	0.00168231	0.00748189	0.00466666	0.00021363	0.00348577	0.000643364	0.00623155	0.00188112	0.00113203	0.00116764	0.00164615	0	0.00210253	0	0.00137855	0	0	0.000278904	0	0	0.00067409	0.00598166	0.00246537	0.00254344	0.0156973	0.00209453	0.000910879	0.00190715	0.00662366	0.000467658	0.00281267	0.00299695
Ricinoleic acid	0.276047	0.311325	0.521827	1.84935	0.368872	0.454165	0.216739	0.17933	0.649914	0.51639	0.42837	1.9136	0.384356	0.327173	0.467819	0.876419	0.316641	0.799208	0.878055	0.413441	0.647305	0.61918	0.519365	0.853011	0.391676	0.135866	0.823285	0.782309	0.608679	2.11323	0.282286	4.63958	0.632463	1.01986	1.16045	0.0692297	0.823307
S-Adenosyl-L-Homocysteine	0.000242906	0.00031777	0	0.000811909	0.00129908	0.00047404	0.00113746	0.00157915	0.00036592	0	0.000575845	0.000316285	0.000185344	0.000272604	0.000353351	0.000264601	0.000296428	0	0.000312095	0.000369525	0.00122926	0.000646037	0.00202318	0.000255693	0.000425631	0.00108449	0.000242943	0.000592154	0	0.000209494	0.00123402	0.000434731	0.000291631	0.000373887	0.00101168	0.0285252	0.000194938
S-Adenosyl-L-methionine	0.0152538	0.0210559	0.0497756	0.00143786	0.00422239	0.00362735	0.00947636	0.00801815	0.000468633	0.0170711	0.00452684	0.00143945	0.0254054	0.0821387	0.0523227	0.00315157	0.00407426	0.00402112	0.0226709	0.0185716	0.00149905	0.00713649	0.00887653	0.00123139	0.00800111	0.0194233	0.00206137	0.01274	0.00625377	0.0117987	0.0438244	0.0124949	0.0543066	0.00621662	0.00401529	0.0376426	0.0174642
S-Carboxymethylcysteine	0.000871656	0.000686325	0.000672289	0.000561152	0.0015785	0.000907376	0.00192852	0.00322717	0.00304821	0.00175331	0.0018648	0.00190992	0.000853411	0.00445341	0.0042386	0.000658367	0.00255187	0.00237942	0.00220035	0.00687131	0.00179787	0.00354332	0.00370155	0.00237647	0.000338922	0.0041801	0.00127751	0.00133593	0.000562068	0.00177487	0.00119218	0.000650941	0.000737878	0.00103297	0.00187546	0.000321185	0.000804893
S-Hexyl-Glutathione	0	0	0.00451445	0.0115925	0.00375843	0.00369332	0.00331692	0.00356088	0.00517794	0	0.00632075	0.00677933	0.00202715	0.00185636	0.00244885	0.00587583	0.00205814	0.00392259	0.000758389	0.0104697	0	0.00375018	0.00299425	0.0052546	0.00270421	0.0112164	0.00502611	0.00780326	0.00318212	0.00752668	0.00225618	0.00215512	0.00598487	0.00454304	0.00399263	0	0.00182311
Saccharate	0.00168254	0.00182824	0.00208791	0.00433554	0.00406812	0.00276363	0.000837524	0.00101961	0.000744034	0.00124741	0.00700929	0.00219767	0.00114184	0.000703718	0.000703552	0.000505052	0.00103423	0.00116059	0.0005144	0.0006014	0.0011954	0.000238202	0.000463674	0.00106754	0.000272457	0.00341474	0.00396156	0.000970452	0.000418836	0.00132158	0.000348102	0.000788731	0.000432241	0.00223544	0.00124706	0.00143449	0.000479947
Salicylamide	0.00763456	0.00588752	0.00368561	0.00442528	0.00275406	0.00914693	0.00701593	0.00599359	0.00524157	0.0137295	0.00341995	0.00656563	0.00727776	0.00390614	0.00487824	0.00599094	0.0152856	0.0181576	0.00770336	0.00427129	0.0146068	0.00446829	0.00303611	0.00306833	0.00329387	0.00756937	0.00433714	0.00822163	0.0070256	0.00768634	0.00444605	0.00688956	0.00493836	0.00777774	0.0123155	0.0118366	0.00548686
Salicylate	0.028371	0.0185978	0.0424147	0.0226298	0.0105619	0.0207564	0.0163602	0.016273	0.010223	0.0303082	0.00626229	0.0198583	0.0226293	0.0199848	0.0114065	0.013877	0.0262736	0.0414038	0.0191988	0.00934119	0.0400723	0.00734466	0.0054188	0.008857	0.00447449	0.0688304	0.00651016	0.0248923	0.0149687	0.0229237	0.00850014	0.0111335	0.017836	0.0114515	0.0280068	0.0365713	0.0141129
Salsolinol	0.0129964	0.00690784	0.00685909	0.00838262	0.00521434	0.0199304	0.0171331	0.0206735	0.0184622	0.0161964	0.0102685	0.0992372	0.0125464	0.0208143	0.0197145	0.0181325	0.0326389	0.0474072	0.0223443	0.00982628	0.046734	0.0107529	0.00415851	0.0126427	0.0100234	0.0277058	0.0134016	0.0430905	0.0207028	0.0194927	0.014936	0.0278387	0.0142064	0.0186673	0.044614	0.00919454	0.0171696
Sarcosine	0.0253081	0.0270818	0.0190452	0.0186087	0.00422241	0.0565752	0.0326613	0.0696675	0.00790647	0.0236114	0.0113799	0.0125982	0.0261402	0.0276328	0.0156046	0.00493422	0.0304319	0.0178428	0.0212199	0.0164595	0.0504634	0.00296114	0.0797714	0.0232008	0.00928848	0.00507522	0.00967224	0.0188432	0.00882129	0.00446461	0.0288277	0.00909172	0.0108489	0.0203984	0.00905309	0.0330089	0.00629033
Sedoheptulose-7-phosphate	0.000478034	0.00116376	0.00766893	0.000988833	0.00177341	0.00941881	0.0162076	0.00458513	0.000609385	0.00841643	0.00112151	0.0169176	0.00477148	0.00397793	0.0154227	0.00245646	0	0.00315957	0.000478578	0.00559327	0.000773245	0	0.000355067	6.76574e-05	0	0.000296642	0.0346279	0.00330484	0.0169148	0.0416425	0.00397389	0.00158862	0.0111228	0.00733352	0.00104418	0.0029656	0.00655192
Serine	0.0671153	0.0295557	0.192017	0.13978	0.0169936	0.0230669	0.0820923	0.0247627	0.0448223	0.0598485	0.0174044	0.0811091	0.014424	0.0202263	0.0359349	0.122105	0.112693	0.058264	0.0640968	0.0249741	0.0654285	0.0217929	0.0955165	0.0554397	0.0498791	0.0269613	0.0779135	0.0510622	0.0725844	0.0796369	0.0542479	0.0178193	0.0548717	0.0289449	0.0606187	0.132749	0.0369267
Serotonin	0.00226785	0.000970125	0.00329029	0.00362388	0.00152155	0.00164087	0.00206381	0.00137887	0.000782902	0.0017073	0.000325782	0.00849424	0.00212118	0.0111375	0.00205396	0.0107575	0.0129925	0.0118001	0.00887171	0.00071994	0.00954115	0.00128187	0.000546155	0.00234072	0.000855639	0.00605901	0.00298221	0.0195141	0.0064838	0.00684187	0.0159045	0.00423347	0.00492582	0.000786464	0.0275365	0.00366662	0.00656187
Shikimate	0.00368029	0.00375347	0.00331379	0.00370151	0.00181565	0.00393626	0.0070421	0.00410971	0.0037387	0.0051212	0.00152111	0.0091907	0.0042901	0.00887843	0.0102294	0.0041651	0.00555003	0.0114402	0.0122401	0.00255467	0.00738228	0.00144482	0.0127361	0.00749056	0.00182199	0.0035025	0.00455525	0.00695649	0.00272496	0.0142906	0.00947237	0.00319531	0.00344466	0.00343604	0.00785939	0.00172574	0.00340177
Sn-Glycero-3-Phosphocholine	0.0448227	0.0614973	0.0386212	0.0428731	0.00871434	0.0588653	0.0743546	0.0502409	0.0406242	0.00772315	0.0261101	0.0185654	0.0918294	0.0363304	0.0239275	0.0174494	0.157199	0.0696537	0.0397586	0.0291445	0.035789	0.00714978	0.156416	0.0422436	0.27116	0.0201986	0.022182	0.0626363	0.0126631	0.0490652	0.115788	0.0446758	0.015132	0.0763524	0.050023	1.00717	0.0270792
Sorbate	0.00591068	0.00766838	0.0096819	0.0101932	0.00272107	0.0145991	0.0111065	0.00501779	0.00357426	0.0138808	0.00273475	0.0143366	0.00730984	0.00765825	0.00663218	0.00856125	0.0363896	0.016876	0.0185013	0.00275552	0.00688296	0.00650299	0.00284393	0.00665741	0.00297747	0.00237623	0.00471425	0.0168509	0.00824106	0.00848304	0.00455581	0.00674641	0.00302077	0.0036574	0.0141256	0.00870481	0.00783958
Sphinganine	0.732743	0.28612	0.112485	0.609597	0.035371	0.198699	0.0794354	0.0354349	0.0692646	0.139008	0.0831925	0.0169357	0.104714	0.181813	0.0199806	0.0612679	0.155144	0.56505	0.139217	0.0919572	0.0296448	0.011541	0.0144561	0.0382297	0.119395	0.0276372	0.0965939	0.10995	0.137089	0.131674	0.14601	0.164855	0.0718465	0.290172	0.197274	0.087403	0.0937505
Stachydrine	2.31917	2.50276	2.55061	0.91821	0.0923322	0.167653	0.834807	1.07968	0.0619182	5.31807	0.0728986	1.00062	0.202325	0.874444	0.885063	0.66249	0.386066	0.168557	1.51708	0.980009	0.720951	0.0962	0.341415	0.425502	0.411762	0.257829	0.66285	0.403766	0.261302	1.40611	0.446725	0.0607004	0.268332	2.06421	0.366239	0.0298404	0.153818
Stachyose	0.000528857	0.00310168	0.00261518	0.00144445	0	0.0023314	0.0028685	0.00148191	0.00129155	0	0	0.000906528	0.00437016	0.00296337	0.0030658	0.000860741	0	0.000761832	0.00178514	0.00170739	0.00176595	0.000900554	0.000738624	0.00120258	0.000904501	0.00256853	0.000644856	0.00233792	0	0.00211272	0.00247522	0.00174777	0.00067239	0.00299828	0.000376443	0.00591597	0.000635546
Stearic acid	3.76331	8.32151	1.74292	2.06274	0.409428	2.21666	1.46655	0.929295	0.894062	2.83077	0.611362	1.03349	1.00267	0.761421	0.310159	0.545174	3.59266	4.50464	2.00001	0.303701	1.0746	0.135328	0.136569	0.285006	0.396697	1.03431	1.35103	2.46937	2.11009	4.83605	0.253321	2.85785	0.761538	2.28166	14.5559	1.80119	0.675534
Suberate	0.00441503	0.00221895	0.00171006	0.00244126	0.0016164	0.00462076	0.00664811	0.00728474	0.00483551	0.00507618	0.00100029	0.00904091	0.00650639	0.00367693	0.0068916	0.0050881	0.00706093	0.014515	0.00882388	0.00586132	0.0148127	0.00437071	0.000945967	0.00262813	0.00259469	0.00466657	0.00736923	0.00710602	0.00337315	0.01123	0.00425012	0.00425668	0.00833698	0.00597722	0.006377	0.00183653	0.00602881
Succinic Acid	0.00468337	0.00432071	0.00862182	0.00713987	0.0828832	0.00316384	0.00684151	0.207433	0.00358049	0.00668679	0.0622012	0.00269298	0.00313563	0.0028363	0.00264098	0.0049388	0.00782099	0.00769425	0.00708829	0.00301696	0.00594519	0.00337873	0.316585	0.0249937	0.0233562	0.203711	0.00234651	0.00712859	0.00444586	0.00330332	0.00322684	0.00568147	0.00381443	0.00346491	0.00698886	0.0117323	0.00350016
Succinyl-Cysteine	0.00209037	0.000966116	0.00432909	0.00201357	0.0304948	0.00790714	0.00351893	0.0191831	0.000201658	0	0.00856438	0.000941843	0.000921151	0.0023386	0.00118956	0.000517987	0.000326676	0.00048772	0.00132915	0.00101733	0.00114336	0	0.0097376	0	6.74662e-05	0.0176036	0.000959084	0.000928957	0.000441457	0.00146197	0.000677672	0.000192715	0.000690065	0.000135472	0.000958245	0.00284217	0.000523922
Succinyladenosine	0.0046646	0.0023746	0.00212464	0.00556188	0.00602029	0.00239681	0.000534962	0.0095308	0	0	0.000350034	0.000252438	0.000938465	0	0.000711366	0.0016577	0.000794769	0	0.00146497	0.000984849	0	0.000274652	0.00098452	0.000987236	0.00123506	0.00333314	0.000157999	0.00244038	0.00183244	0.00133984	0.000982118	0.000830903	0	0.00111306	0.000571855	0.0165318	0.00175449
Sucrose	0.027388	0.0100509	0.0216276	0.0054781	0.00425453	0.00871095	0.00455618	0.00722984	0.00431539	0.00307094	0.00431077	0.00703418	0.00434934	0.00632939	0.00363031	0.00593806	0.0026259	0.00238076	0.00364569	0.00385402	0.012649	0.00617213	0.00569139	0.00731667	0.00191946	0.00363806	0.00378765	0.00393615	0.00253151	0.00221232	0.00658683	0.00564012	0.00356547	0.00427424	0.0020726	0.000623607	0.00259072
Tartrate	1.05287	0.84476	0.0108149	1.11866	0.124033	0.1116	0.0341978	0.0479948	0.0658732	1.45684	0.0892175	0.0149147	0.0499748	0.0251574	0.0195079	0.036762	0.0961374	0.126984	0.0260042	0.0258118	0.026514	0.00659037	0.0209773	0.0251043	0.0133682	0.0987801	0.0241936	0.11905	0.0291572	0.0297322	0.00959296	0.0502888	0.0341829	0.0862177	0.17239	0.831318	0.0554676
Taurine	0.00739193	0.0191185	0.0710085	0.0132927	0.475091	0.287614	0.0383606	1.07968	0.84592	0.00116749	0.127708	0.00157887	0.175638	0.669218	0.306027	0.00169306	0.00231433	0.0021552	0.0112177	0.149902	0.000859069	0.975828	0.571095	0.644274	0.107347	0.126186	0.0540849	1.02721	0.0110808	0.00691306	0.575535	0.0118368	0.00822495	0.00374184	0.00107758	0.288747	0.00269236
Tetradecanoylcarnitine	0	0	0	0	0.0127268	0.00420267	0	0.00277855	0	0	0.0015962	0	0.00300814	0	0	0	0	0	0	0	0	0.00447057	0.00555794	0.00539249	0.00199788	0	0	0	0	0	0	0.00948959	0	0	0	0.00769091	0
Tetrahydrofolate	0.000742587	0.000899972	0.0016834	0.00208664	0.000810189	0.000633378	0.000936908	0.000637823	0.00123371	0.000687344	0.000363615	0.00102897	0.000642081	0.00151172	0.00309015	0.0012895	0.00196673	0.00118915	0.00154745	0.00104257	0.00100683	0.000349494	0.000792036	0.000230804	0.000642313	0.00113895	0.00139973	0.00246476	0.00113005	0.000907427	0.00215615	0.000826096	0.000846303	0	0.00160258	0.000814007	0.000625835
Theophylline	0.00578024	0.0100715	0.00861315	0.00427176	0.00219703	0.00476607	0.0141077	0.0123499	0.00379138	0.0137604	0.00231949	0.0166237	0.00300008	0.00892758	0.0138376	0.00668761	0.0026456	0.0480005	0.017674	0.00113923	0.0146431	0.00335053	0.00580839	0.0114984	0.000804469	0.0157504	0.0135804	0.0110267	0.003099	0.0253383	0.00883871	0.00348157	0.00520592	0.00111962	0.00213606	0.00137273	0.00486445
Thiamine	0.00752535	0.43824	0.0187231	0.00458521	0.00198863	0.000903739	0.00402689	0.00783448	0.00769836	0.00065351	0.0044192	0.00562644	0.00200446	0.00520045	0.000850189	0.00446748	0.0300635	0.00402414	0.0107318	0.00165901	0.0443964	0.00973475	0.000355013	0.00531489	0.00317293	0.0234066	0.0081949	0.00496657	0.00138282	0.507988	0.00684169	0.001403	0.00269731	0.00242078	0.00833921	0.000311167	0.0109604
Thiamine Monophosphate	0.00434732	0.0104751	0.00067976	0	0	0.00191516	0.00359031	0.00477824	0.00105695	0.000882569	0.00101463	0.00132738	0.000847116	0.00132071	0.00260368	0.00280944	0.00116479	0.00297931	0.00168091	0.0016682	0.00306848	0	0.00125964	0.00034518	0	0.00197829	0.00873261	0.00358071	0.000598745	0.128318	0.00211388	0.00201638	0.00119522	0.00313438	0.00299334	0	0.00174576
Thiopurine S-Methylether	0.00442862	0.00971897	0.00134799	0.0116979	0.0067174	0.0126716	0.0100305	0.00479184	0.0510229	0.00695448	0.00758086	0.0042437	0.00604886	0.0134381	0.00311452	0.00299235	0.00617093	0.0110772	0.00828182	0.00603664	0.00782262	0.00235844	0.00649821	0.00702578	0.0205891	0.0147889	0.00298609	0.00626785	0.00307055	0.00609545	0.00394027	0.00601513	0.00399054	0.0182557	0.0063544	0.0022636	0.00289164
Threonine	0.144409	0.219556	0.513277	0.220108	0.36694	0.280831	0.153225	0.247037	0.317731	0.602665	0.133139	0.170024	0.384356	0.273128	0.29171	0.414056	0.374614	0.187921	0.267811	0.155578	0.232916	0.198469	0.658	0.264935	0.234684	0.202243	0.303982	0.160056	0.173293	0.171642	0.331618	0.10807	0.325912	0.212198	0.222514	0.389454	0.110869
Thymidine	0.0155445	0.0183816	0.0154643	0.0120193	0.00487527	0.0145952	0.0150654	0.00572591	0.0185852	0	0.0147109	0.0192865	0.0122064	0.0192707	0.027815	0.264663	0.0495057	0.0346319	0.0818927	0.0137449	0.0467271	0.0126441	0.0216881	0.0884851	0.038629	0.111896	0.0400326	0.0338576	0.00498139	0.00723572	0.0332884	0.00557684	0.013621	0.00232189	0.00774655	0	0.0483963
Thymine	0.0430808	0.0981735	0.136598	0.0908308	0.0169991	0.0272316	0.0311301	0.0218898	0.0943118	0.0225997	0.098634	0.100132	0.0312557	0.0303939	0.0322089	0.479615	0.459623	0.0908402	0.23128	0.0242457	0.0955604	0.0927424	0.277271	0.181553	0.208397	0.16241	0.108905	0.0590654	0.0354042	0.0528625	0.0752303	0.0190756	0.082916	0.0275257	0.0507358	0.033778	0.162638
TMP	0.000462163	0.000471463	0	0.000260764	0.000908427	0.0016504	0	0.0021939	0.00112213	0	0.00137985	0.00148868	0.00327814	0.00171734	0.00251544	0.00261907	0	0.00215366	0	0.00108046	0.000775147	0	0.000447483	0.000178091	0.000494258	0.00386976	0.00345549	0	0.001172	0.00492221	0.00118666	6.27327e-05	0.00110028	0.00195095	0	0	0.00353579
trans-3-Hexenoic acid	0.0173029	0.0103943	0.00302052	0.0233006	0.00300733	0.00887712	0.00704646	0.00743267	0.00410749	0.015155	0.00464275	0.0077243	0.00883698	0.00433054	0.00208295	0.00792464	0.0316959	0.017252	0.00545623	0.00405703	0.0119161	0.00221372	0.00151996	0.00237198	0.0018673	0.00829265	0.00216107	0.0157252	0.00838686	0.00565706	0.00539685	0.00696856	0.00387571	0.00395764	0.00630582	0.0118464	0.00395866
Trans-4-Hydroxy-L-Proline	0.0845814	0.0493327	0.172234	0.0674573	0.0550141	0.406926	0.076048	0.255605	0.0515226	0.042097	0.496992	0.175989	0.0474414	0.0330445	0.0645822	0.0251671	0.0275162	0.0240383	0.0527977	0.109897	0.01579	0.0730914	0.0439588	0.0775494	0.0188124	0.0538802	0.0183991	0.0260405	0.0244937	0.0452814	0.0207004	0.0337554	0.215322	0.217984	0.0248385	0.167126	0.0237495
trans,trans-Muconic acid	0.00194433	0.00283599	0.0012598	0.00222034	0.00101729	0.00132968	0.00155298	0.00153385	0.00103693	0.00459889	0.000663868	0.00144968	0.0011658	0.00112646	0.00206129	0.00101007	0.00186935	0.0030964	0.00170806	0.00117161	0.00306652	0.000953681	0.0011328	0.00110488	0.000743079	0.00167597	0.00111635	0.00221383	0.00129388	0.00137909	0.00180485	0.00118105	0.00152813	0.00169411	0.00201527	0.00119731	0.00115408
Trehalose	0.00382763	0.00512563	0.0456976	0.00616719	0.0106955	0.0147683	0.0158169	0.0333705	0.0141118	0.00337337	0.00866406	0.00567246	0.0327282	0.0174695	0.0130489	0.010719	0.00657161	0.00338047	0.00860266	0.015289	0.0126461	0.0304179	0.0112396	0.0138722	0.0071088	0.0108516	0.012906	0.0162757	0.00736417	0.0246105	0.00898737	0.00384389	0.00648287	0.0198475	0.00174874	0.0108441	0.00438502
Tricosanoic acid	0.0109893	0.014961	0.0105822	0.00765034	0	0.00219544	0	0	0	0.0311943	0	0	0.00186063	0	0	0	0.000961364	0.0229076	0	0	0	0	0	0.000795257	0	0	0	0.00444917	0.00382832	0	0.0036676	0	0.000663469	0.000853447	0.0299573	0.00138617	0.0014899
Tridecanoic acid	0.11523	0.0643866	0.0566502	0.0798093	0.0204907	0.0562725	0.0506715	0.0484568	0.0366883	0.141814	0.029453	0.0385341	0.0493992	0.0350803	0.0386134	0.059196	0.177253	0.159034	0.0844132	0.0190594	0.18686	0.0295962	0.0551339	0.0656321	0.0343621	0.0430259	0.125314	0.0877731	0.0758858	0.0645908	0.0580094	0.044097	0.0479863	0.0418095	0.109699	0.0710567	0.0395052
Trigonelline	0.0817287	0.296923	0.120144	0.302857	0.0903187	0.171633	0.417404	0.690223	0.22535	0.392907	0.0435003	0.0466269	0.431148	0.156371	0.0304985	1.11105	0.0670032	0.10973	3.45368	0.166161	0.0586478	0.182916	0.231749	0.0785948	0.0660852	0.254812	0.259652	0.0849819	0.0379048	0.201827	0.205423	0.149715	0.0867863	0.187131	0.0361213	0.0181562	0.0215136
Trimethyllysine	0.0530881	0.0907067	0.121754	0.0269871	0.892245	0.545831	1.11308	1.37273	1.74686	0.0170851	0.551058	0.0422643	1.1397	0.817933	0.300671	0.0237626	0.0258917	0.0170738	0.029336	0.43641	0.0616732	0.0554134	0.199454	0.401417	0.989232	0.249636	0.0504645	0.037286	0.0182381	0.053697	0.117853	0.0389761	0.0172904	0.0836246	0.0348036	0.0177489	0.0441513
Tryptophan	0.513727	0.098659	0.40395	0.312338	0.871001	0.145691	0.177411	0.555263	0.281068	0.0875284	0.777719	0.212367	0.124445	0.0913438	0.109285	0.285594	0.172152	0.104331	0.155907	0.101415	0.16809	0.200683	1.55396	0.305077	0.411762	1.05586	0.221654	0.140868	0.119628	0.0983804	0.295989	0.241233	0.192686	0.190451	0.0709342	0.24241	0.0971426
Tryptophanamide	0	0	0.00437086	0.00323027	0	0.00185265	0.00322275	0.000326692	0	0	0.00432094	0.00279877	0.00257919	0.00187162	0.0025462	0.00272306	0	0.00429922	0.00239465	0.00178927	0.00289802	0	0.000205805	0.00130062	0	0	0.00192805	0.003083	0.00113292	0.00358163	0.00160583	0	0.00031114	0	0.00439329	0.0021834	0.00210954
Tyramine	0.0101575	0.00653982	0.0224964	0.0992162	1.78642	0.0633564	0.030682	2.03597	0.220755	0.0130985	1.08756	0.0924531	0.0777369	0.0537961	0.164448	0.01131	0.0393259	0.0257194	0.0791926	1.70226	2.03608	0.547355	0.883542	0.270957	0.00153738	0.0141436	1.04916	0.010671	0.0162138	0.161098	0.0283418	0.412407	0.020189	0.882038	0.0134151	0.00308236	0.0112855
Tyrosine	0.333774	0.244671	0.586081	0.756553	0.950183	0.912496	0.244694	0.229185	1.09007	0.189315	1.45355	0.419969	0.531414	0.377736	0.23509	0.783256	0.458288	0.236721	0.419487	0.230108	0.41587	0.430949	0.869057	0.844983	3.11332	0.620586	0.409532	0.584697	0.388008	0.261923	0.907153	0.164373	0.545338	0.535961	0.256256	0.607502	0.20986
UMP	0.00215216	0.00140142	0	0	0.00109614	0.00627175	0.000959411	0.0113961	0.000389642	0.00305825	0.0010939	0.00127084	0.00212046	0.000874923	0.00303768	0.000852048	0.000505781	0.000994772	0	0.00191589	0.000928937	0	0.00145768	0	0.000387104	0.00421726	0.0042711	0.00129442	0.00264028	0.0153929	0.00138175	0.00161093	0.000464397	0.00233809	0.000534762	0.00880473	0.000421796
Undecanoic acid	0.0640654	0.0581973	0.0112012	0.077166	0.0129485	0.045719	0.0468578	0.0494876	0.0344812	0.0999339	0.0244209	0.0333419	0.041	0.0243767	0.0165112	0.0551482	0.112148	0.124417	0.0713242	0.0177079	0.0783508	0.0241873	0.0268132	0.023124	0.0223779	0.037631	0.0268056	0.0680727	0.0436997	0.0444172	0.0263289	0.0314673	0.0230288	0.0264495	0.0718285	0.10857	0.025671
Uracil	0.0270178	0.0466708	0.232687	0.0888468	0.0361242	0.0368349	0.0528268	0.0516526	0.11097	0.0189478	0.0426094	0.121192	0.0243064	0.065655	0.0633662	0.1649	0.180698	0.0648519	0.135843	0.0580575	0.0526218	0.0761719	0.256579	0.16441	0.246273	0.0721803	0.209135	0.0448149	0.048478	0.139368	0.178179	0.0227941	0.121902	0.0616702	0.0668909	0.0284492	0.0825182
Urate	0.00145797	0.00100191	0.00125138	0.000709638	0.000197517	0.000321957	0.000458864	0.000437461	0.000290353	0.0017588	0.00265871	0.000558806	0.000415165	0.000338646	0	0.000811102	0.00081416	0.00144751	0.000601221	0	0.00330775	0.00206907	0.00411705	0.000912051	0.00148936	0.000296808	0.00154047	0.000385	0.000346285	0.00048726	0.000983532	0	0.000503805	0.000512275	0.00169007	0.00152689	0.000590562
Ureidopropionate	0.00140433	0.0022907	0.00243775	0.00238992	0.00332546	0.010865	0.00158655	0.00517546	0.00172373	0.00272558	0.00212232	0.00126771	0.00684663	0.00136566	0.00287445	0.00098486	0.00230945	0.00211953	0.00153111	0.00258954	0.00392635	0.0132572	0.0017822	0.00932171	0.00978582	0.00194319	0.00109423	0.00166711	0.00492346	0.00180318	0.00125706	0.0535128	0.0017073	0.0155253	0.00159674	0.00128032	0.00105226
Uridine	0.021112	0.0518764	0.0698283	0.00641975	0.0257451	0.019245	0.028361	0.11107	0.0197912	0.0128787	0.0412299	0.0542144	0.0300085	0.0617808	0.0602287	0.100792	0.031838	0.0212794	0.058944	0.04339	0.016233	0.0105551	0.157994	0.0523303	0.121826	0.123622	0.122349	0.0297775	0.0148043	0.0992769	0.190198	0.0180689	0.0533237	0.0407946	0.00517485	0.023977	0.0401102
Urocanate	0.0899629	0.0353059	0.103408	0.119624	0.399772	0.0175965	0.0126657	0.0549814	0.175034	0.0119247	0.0431392	0.217577	0.135128	0.0744826	0.0916345	0.177364	0.118348	0.0961876	0.090084	0.0746007	0.263618	0.567169	0.0693006	0.419481	0.296268	0.00747522	0.466528	0.0376994	0.0710481	0.34221	0.408356	0.0311018	0.580834	0.275588	0.0586887	0.209852	0.0287201
Valine	0.376232	1.03388	1.24342	0.847081	2.45271	1.75833	0.458768	1.39201	1.14165	0.368035	1.30382	0.639083	1.00267	1.23433	0.777591	1.06964	0.76743	0.496046	0.551223	2.88388	0.595522	0.641471	2.97962	1.14002	2.08141	0.68092	0.502415	0.464731	0.404704	0.367291	1.51558	0.31559	0.532431	0.309326	0.629749	0.756712	0.197619
Xanthine	0.00217246	0.0037738	0.00841845	0.00386812	0.00152297	0.000554474	0.00715683	0.00402729	0.00600102	0.00351118	0.00150026	0.00705085	0.00302939	0.00245783	0.00292522	0.00892366	0.00343052	0.0118675	0.0105244	0.00203785	0.044376	0.00601498	0.00849682	0.00736577	0.00473568	0.00417729	0.0133628	0.00189793	0.00111821	0.00593219	0.0101196	0.00277677	0.00774535	0.00336524	0.00172179	0.00300493	0.00318438
Xanthurenate	0.152573	0.156568	0.0266497	0.814749	0.0103406	0.679164	0.932577	0.0144796	0.224497	0.0192948	0.00525174	0.260281	2.67378	0.0088483	0.328738	0.0765188	0.787804	0.453462	0.463236	0.00527281	0.476032	1.64454	0.00250062	0.00644515	0.00653413	0.00933587	0.242764	0.0365047	0.191635	0.0209542	0.0677175	0.502621	0.96483	1.05967	0.0607275	0.00470938	0.137132
Ximeninic Acid	0.0389899	0.0733077	0.231654	0.140907	0.0989418	0.704164	0.231179	0.14301	0.0709532	0.194151	0.0474862	0.850894	0.0616302	0.0965155	0.106364	2.86389	0.032277	0.722612	0.238747	0.054739	0.057391	0.059789	0.119357	0.0612584	0.0256459	0.0992142	0.0528374	0.870744	0.244176	0.573011	0.112158	0.275261	0.409811	0.0774858	0.0578705	0.0300664	0.141361
Xylitol	0.00638109	0.00509991	0.00563976	0.00452977	0.00306787	0.00336837	0.00156131	0.00368466	0.00129376	0.00960044	0.00112646	0.00383169	0.00129165	0.000985191	0.00114073	0.00169571	0.00568791	0.00343106	0.00928265	0.000910616	0.00742567	0.00128272	0.00468816	0.00104361	0.00130394	0.00270239	0.00165707	0.00296714	0.00185416	0.00199936	0.00147805	0.00193981	0.0037974	0.00414314	0.00680964	0.00482971	0.00121282
Xylose	0.0880633	0.0613178	0.0059673	0.0678994	0.0554358	0.133156	0.0720293	0.130013	0.235091	0.0642989	0.0692636	0.0649914	0.123934	0.137162	0.0434472	0.068327	0.184964	0.369265	0.100957	0.0584676	0.119436	0.29473	0.0536545	0.10959	0.0538821	0.154194	0.0381875	0.111787	0.0943879	0.102663	0.0449669	0.203732	0.103049	0.0901542	0.121476	0.0792598	0.070606

## Sheet: China metabolites data_Fig.4
China stool metabolomics data table
metabolite	B202	B206	B207	B209	B211	B215	B220	B222	B223	B226	B228	B230	B231	B232	B233	B237	B240	B246	B253	B255	B256	B259	B261	B267	B268	B269	B272	B274	B275	B276	B277	B278	B279	B281	B282	B284	B285	B288	B289	B291	B296	B298	B299	B302	B309	B312	B313	B314	B315
2,3-Diaminopropionic acid	0.000783378	0.00113744	0.000589271	0.000573869	0.00138131	0.000807157	0.000478179	0.000442287	0.00183369	0.00238918	0.000413041	0.0003878	0.000523121	0.000762535	0.00126389	0.000388857	0.000242285	0.000539637	0.000529207	0.000660629	0.000979474	0.000945848	0.00143344	0.000455811	0.000467198	0.000703934	0.000182062	0.00171822	0.000229601	0.000316849	0.000311089	0.00136165	0.000137057	0.000616773	0.000189962	0.00114954	0.000340164	0.000367879	0.000717456	0.000248238	0.00064566	0.000248763	0.000476253	0.00114647	0.000174671	0.000452883	0.00119693	0.00106963	0.000797878
5-Hydroxylysine	0.469439	0.0125119	0.00147318	0.0542306	0.0107742	0.000403578	0.0370589	0.0106149	0.00733475	0.0212372	0.00289128	0.0331569	0.112645	0.0104213	0.168519	0.00233314	0.00775311	0.0250931	0.0074089	0.00440419	0.0112639	0.00346811	0.00286689	0.0312231	0.00373758	0.00175983	0.0112878	0.00830475	0.0399506	0.0253479	0.00108881	0.00653593	0.00150763	0.0172697	0.00322936	0.00172431	0.401393	3.67879e-05	0.01411	0.00409592	0.0235666	0.0126869	0.00285752	0.0128977	0.00209605	0.00973697	0.00526649	0.00213927	0.00510642
Lysine	6.2729	5.33233	4.454	2.58212	11.2088	6.65783	5.25901	3.49141	2.27286	1.62703	1.91403	3.49253	2.87647	3.79692	6.5495	6.92593	0.962597	3.23296	11.505	9.32522	2.88724	7.301	9.13497	5.96224	3.89285	4.81279	3.26528	3.73513	4.43842	2.67959	1.87618	5.16529	3.9859	2.0372	1.46366	6.13568	3.19142	5.12934	9.81503	3.80176	5.44292	4.03518	3.97219	6.21556	4.16328	1.57716	2.98059	4.28442	1.06756
Histidine	0.470418	0.316493	0.129345	0.0961231	0.322951	0.221968	0.242915	0.19925	0.096727	0.070879	0.0669126	0.157835	0.307595	0.327382	0.316395	0.281921	0.0799539	0.191571	0.849378	0.496353	0.733136	0.443918	0.12901	0.53535	0.310686	0.121429	0.221751	0.282934	0.761817	0.190109	0.137657	0.169934	0.413639	0.125513	0.373086	0.178179	0.256994	0.48744	0.495283	0.186054	0.0913609	0.16095	0.0814393	0.131844	0.354757	0.168019	0.213772	0.137181	0.104841
Arginine	0.368775	0.143887	0.110783	0.288656	1.29539	0.074662	0.0710096	0.221365	0.0155863	0.0743301	0.00826081	0.0826015	0.4314	0.500477	0.53547	0.0268311	0.0254399	0.0852626	0.10346	0.76633	0.173857	0.10089	0.0770475	0.0537857	0.165232	0.0123188	0.120889	0.03551	0.475963	0.0361208	0.12988	0.0435728	0.10896	0.0531967	0.0229854	0.0132197	0.0741557	0.0327412	0.0432865	0.296892	0.0548811	0.0353243	0.182643	0.020923	0.0368556	0.180927	0.0232204	0.054284	0.0183512
Ornithine	0.589492	0.542276	0.285207	0.258528	0.325437	1.43311	0.816251	0.101284	0.622078	0.390764	0.606343	0.412813	0.435585	0.418123	0.221181	0.55101	0.126473	0.287357	1.12642	0.15745	0.905279	1.17064	0.419999	0.255938	0.203231	0.208012	0.282378	0.126003	0.55839	0.517573	0.295845	0.627994	0.0664727	0.156352	0.527715	0.743754	0.171102	1.05324	0.167645	0.522044	0.113636	0.833356	0.159783	0.343366	0.334145	0.0717819	0.498162	0.263665	0.335109
Glutamine	3.68795	1.40986	0.66617	0.995663	3.62953	0.847111	0.350266	1.25742	1.12634	0.164588	1.06317	0.798869	1.55349	2.24084	2.30092	2.14999	0.301887	1.6834	2.17663	2.6434	0.860223	1.65807	0.92457	3.22578	2.3539	1.66727	1.33706	2.01204	1.57185	0.563041	1.03064	1.68164	2.03503	0.0835728	1.98339	1.26967	1.20129	2.34927	3.19387	0.924437	1.25452	1.81721	1.27517	1.10691	1.7799	0.506323	1.21105	1.31378	0.507451
Glutamate	0.519575	0.73621	0.628162	0.682617	0.803095	0.835407	0.493481	0.58404	0.737142	0.11999	0.942971	0.457023	0.266443	0.488277	0.61994	0.674667	0.226052	0.414711	0.669712	0.726912	0.639351	0.934813	0.859707	0.541048	0.34962	0.553644	0.293301	0.607965	0.44359	0.382279	0.447812	0.841501	0.369917	0.263825	0.422666	1.11736	0.487285	0.69198	0.839901	0.384396	0.661479	0.517427	0.475539	0.752081	0.443664	0.324943	0.669562	0.381592	0.410109
Cystine	0.144729	0.024455	0.0164996	0.0186507	0.0629878	0.0270397	0.0693359	0.0382578	0.02613	0.041147	0.0284998	0.0593334	0.198786	0.0515982	0.0511877	0.0252757	0.0300433	0.0348066	0.0886423	0.0563737	0.0399136	0.0794513	0.0164846	0.0250696	0.0199338	0.0559627	0.029676	0.0710199	0.0635996	0.0296254	0.0485298	0.132625	0.0245332	0.0325348	0.075225	0.0637996	0.031125	0.0916018	0.0612229	0.133676	0.0216296	0.0286077	0.0378621	0.0292349	0.0595628	0.11005	0.0406956	0.0548188	0.148884
Anserine	0.00489611	0.00710902	0.00530343	0.0106166	0.00359141	0.000403578	0.000956358	0.00199029	0.00275053	0.00159279	0.000413041	0.003878	0.00453371	0.0406685	0.00526623	0.000388857	0.00193828	0.00161891	0.000793811	0.00154147	0.00391789	0.00157641	0.000358361	0.000911623	0.00186879	3.51967e-05	0.00127443	0.0157504	0.00895445	0.00475274	0.00544405	0.00163398	0.000685286	0.0174238	0.00436913	0.00287386	0.00272131	3.67879e-05	0.000956607	0.0120395	0.00290547	0.00920423	0.00071438	0.00229293	0.00890822	0.00339662	0.00191509	0.000267409	0.00574472
Carnosine	0.0141008	0.0190522	0.00265172	0.0863673	0.0207197	0.00201789	0.00119545	0.00199029	0.00825159	0.00212372	0.000826081	0.0195839	0.00418497	0.0244011	0.00337038	0.000777714	0.00436112	0.002968	0.00132302	0.00264252	0.00587684	0.00126113	0.00107508	0.00774879	0.000778663	3.51967e-05	0.00455154	0.00458193	0.00574003	0.00443589	0.000622177	0.00408495	0.00123351	0.0852689	0.010068	0.000574771	0.00425205	0.000367879	0.000478304	0.00136531	0.00290547	0.0233837	0.000238127	0.000286616	0.000349342	0.00362306	0.00406956	2.67409e-05	0.0140427
Dimethylglycine	0.00215429	0.000853082	0.00235708	0.0100427	0.00635403	0.00605367	0.00191272	0.00597087	0.00779317	0.00238918	0.0284998	0.0029085	0.00296435	0.0035585	0.00568752	0.010888	0.000726854	0.00269818	0.00291064	0.0022021	0.00367303	0.00504452	0.00430033	0.00250696	0.00264745	0.0010559	0.00127443	0.00630015	0.00206641	0.00586171	0.00342197	0.00762525	0.00137057	0.00323806	0.00322936	0.0080468	0.00510246	0.0051503	0.00215237	0.00310297	0.00193698	0.00124381	0.00190501	0.00487248	0.00192138	0.00317018	0.00263324	0.0061504	0.00127661
GABA	0.221304	0.0395261	0.124336	0.28177	0.0397818	0.0504473	2.89681	0.103495	0.0715138	0.257766	0.0974776	0.034902	0.160249	0.698228	0.0541368	0.043552	0.159423	0.165669	0.0436596	0.122657	0.930255	0.455899	0.0505289	0.726791	0.112283	0.0450518	0.0935797	1.90637	0.406165	0.0468937	0.0598846	0.0239651	0.0936101	0.437755	0.233274	0.100585	0.159707	0.187986	0.553158	0.0419522	0.036157	0.397025	0.0278608	0.0438523	0.0805233	0.0387215	0.0722945	0.0336935	0.551493
Serine	2.46803	1.52218	0.791096	0.828093	3.00684	1.61108	1.23274	1.81006	1.33309	0.179985	1.15982	1.19811	1.63894	2.24592	2.33736	2.78655	0.379418	1.75328	2.16419	2.90743	0.788721	1.7391	1.91185	3.5829	1.91395	1.99776	1.2575	1.73312	1.5567	1.14794	1.40628	1.9556	1.84616	0.478616	1.71308	1.87375	1.46985	3.25794	2.77871	1.14301	1.31586	1.64034	1.42376	1.57524	2.85639	0.503605	1.57253	1.52423	0.941018
Threonine	1.42594	0.728532	0.389508	0.422655	2.25016	1.44602	0.748589	0.731542	0.867334	0.54261	0.906211	0.490373	0.664015	1.18091	1.2066	1.90423	0.254399	0.749016	2.35021	1.76674	0.424112	2.09032	0.974741	1.92444	0.947321	0.529358	0.685098	0.85768	0.952157	0.975579	0.716126	0.752449	1.11948	0.403524	0.914288	1.77604	0.781186	2.58766	1.63915	0.554439	0.703447	0.806738	0.467681	1.24707	1.39807	0.236405	0.817982	0.565569	0.485429
Creatine	0.254402	0.00568721	0.00707125	0.504431	0.1641	0.00322863	0.263237	0.00486515	0.0165032	1.03717	0.0392388	0.0067865	0.00784681	0.0218593	0.00210649	0.00155543	0.0906145	0.00647564	0.161937	0.00550524	0.0918257	0.00283754	0.00143344	0.0615345	0.585866	0.0292132	0.00892102	0.00916386	0.0114801	0.00158425	0.000466633	0.00408495	0.0220662	0.0149568	0.0463508	0.0166684	0.105451	0.00257515	0.00430473	0.00335121	0.00290547	0.549766	0.00166689	0.00143308	0.00139737	0.574029	0.00287263	0.00187186	0.0231385
N-Acetylserotonin	0.000195844	0.000284361	0.000294635	2.86934e-05	0.000276262	0.000403578	0.000239089	2.21143e-05	0.000458422	2.65465e-05	0.000826081	0.0001939	0.000174374	0.000254178	0.000210649	3.88857e-05	0.000242285	0.000269818	0.000264604	0.00022021	0.000244868	0.000945848	0.000358361	0.000227906	1.55733e-05	0.000351967	0.000910308	2.86371e-05	0.000229601	1.58425e-05	1.55544e-05	0.00027233	0.000137057	0.000154193	0.000189962	5.74771e-05	0.000340164	0.000367879	0.000239152	0.000124119	0.00032283	2.48763e-05	2.38127e-05	0.000286616	1.74671e-05	2.26441e-05	0.000478772	0.000267409	0.000797878
Hydroxypropionic acid	0.150213	0.667395	0.0742481	0.0252502	0.24394	0.128338	0.113567	0.0254315	0.884754	0.131405	0.282107	0.284258	0.51789	0.106755	0.0191691	0.0882706	0.0523335	0.0920081	0.314349	0.121336	0.315391	0.164578	0.187423	0.116688	0.0242943	0.692671	0.0811995	0.097366	0.230749	0.210071	0.0381084	1.01497	0.043036	0.146946	0.0928915	0.100585	0.142018	0.347646	0.129381	0.274799	0.148825	0.292048	0.354332	0.583264	0.0379036	0.647848	0.339689	0.128891	0.612451
Glycylproline	0.196628	0.0355451	0.0309367	0.017503	0.117688	0.0605367	0.0552297	0.0429018	0.0302558	0.00398197	0.0223042	0.122351	0.066262	0.062782	0.0787827	0.0614394	0.0181713	0.0701528	0.072766	0.0623193	0.0142024	0.0826041	0.0329692	0.0783995	0.0381545	0.0503313	0.0216653	0.0546968	0.0335218	0.055607	0.0353086	0.0776141	0.0364572	0.0155735	0.0626875	0.0712716	0.051875	0.0868194	0.0590705	0.0410833	0.0710226	0.0343293	0.0302421	0.0596162	0.0564187	0.0129072	0.0339928	0.0361002	0.0887241
Homocitrulline	0.00293767	0.0108057	0.00795515	2.86934e-05	0.0259687	0.00161431	0.00286907	0.00110572	0.00550106	0.000265465	0.00454345	0.0062048	0.00470809	0.0147423	0.00400233	0.00699943	0.00266513	0.00323782	0.00291064	0.00418398	0.00195895	0.00882792	0.00788393	0.00455811	0.000778663	3.51967e-05	0.00273092	2.86371e-05	0.00505123	0.0012674	0.00357752	0.00599127	0.00178174	0.00169613	0.0112078	0.00172431	0.00170082	0.00147152	0.00406558	0.00570947	0.0032283	0.000248763	0.00452441	0.00286616	0.00244539	0.00135865	0.00215447	0.00106963	1.59576e-05
AMP	0.00137091	0.00341233	0.00559807	0.00172161	0.00276262	0.0036322	0.00286907	0.001548	0.00275053	0.00132732	0.00330432	0.0031024	0.00122062	0.00127089	0.00126389	0.00194429	0.00193828	0.00134909	0.00238143	0.0022021	0.00318329	0.00315283	0.00250852	0.00136743	0.000778663	0.00140787	0.000728247	0.00143185	0.00252561	0.00221794	0.00528851	0.00708059	0.000685286	0.00292967	0.00227955	0.00632248	0.00204098	0.00257515	0.00310897	0.0019859	0.00290547	0.00248763	0.00142876	0.00229293	0.00174671	0.000905765	0.00311202	0.00106963	0.00223406
Lactic acid	0.423807	0.137062	0.0368294	0.1142	0.244492	0.144077	0.018649	0.0674487	0.0100853	0.118397	0.0425432	0.0928782	1.82552	0.31696	0.0589817	0.0501626	0.00557255	0.157574	0.142357	0.0867626	0.82839	0.313706	0.248702	0.0761205	0.0165077	0.0960869	10.5605	0.430988	0.0936773	1.02596	0.230828	0.0631806	0.0953918	3.86994	0.190342	0.0712716	1.53499	0.61399	0.114793	0.474879	0.0658574	0.549766	0.162402	0.469764	0.000104803	6.42097	1.07556	0.119264	9.57454e-05
Nicotinic acid	0.207203	0.36711	0.478488	0.505866	0.646454	0.117441	0.751219	0.409779	0.368571	0.147598	0.346541	0.380626	0.291553	0.461334	0.369057	0.213483	0.193828	0.311101	0.359332	0.417297	0.337429	0.363521	0.831038	0.450569	0.177691	0.209772	0.251063	0.383737	0.254628	0.500146	0.348419	0.514704	0.106219	0.286337	0.293871	0.262096	0.378262	0.39547	0.316637	0.516334	0.456805	0.326128	0.370049	0.297221	0.187946	0.1807	0.50271	0.407531	0.33846
Methylcysteine	0.00802962	0.00398105	0.00235708	0.0479181	0.00607777	0.00322863	0.00239089	0.001548	0.00366737	0.0161933	0.00123912	0.000775601	0.00156936	0.0277054	0.00379168	0.00116657	0.0113874	0.00215855	0.0129656	0.00352336	0.00367303	0.0151336	0.00394197	0.0104837	0.00124586	0.00140787	0.00200268	0.0206187	0.00298482	0.00174267	0.00108881	0.00299563	0.0028782	0.00323806	0.00208958	0.00459817	0.00680327	0.00294303	0.00358728	0.00136531	0.00484245	0.000995051	0.00071438	0.00257955	0.00593881	0.0065668	0.00430895	0.000802226	0.00494685
2-Phenylglycine	0.000391689	0.00255925	0.000589271	0.000860803	0.000276262	0.000403578	0.000478179	0.00353829	0.000458422	0.000530929	0.000413041	0.000969501	0.00453371	0.00177925	0.000631947	0.000388857	0.000242285	0.000539637	0.000529207	0.000660629	0.0364854	0.000315283	0.000716721	0.00159534	0.000467198	0.000351967	0.000364123	0.000859112	0.000918405	0.000158425	0.000311089	0.000544661	0.000274114	0.00046258	0.000189962	0.000574771	0.00204098	0.000367879	0.000239152	0.000124119	0.00064566	0.000746289	0.000238127	0.000573233	0.000349342	0.000226441	0.000239386	0.000534817	0.000478727
Tyrosine	2.22969	1.48721	1.08337	0.775584	2.9165	1.91579	1.41684	1.17626	0.899424	0.598623	2.06727	0.682722	1.0499	1.26479	1.77051	2.03217	0.293891	1.19287	3.1808	2.66256	0.897198	3.17301	1.70329	1.78245	1.16332	1.88795	0.945082	1.84136	1.28531	0.857235	0.926111	1.82134	1.33549	0.457492	1.74252	2.20425	0.919803	3.22041	3.22998	1.18136	1.47081	1.22814	0.988463	1.78132	1.73012	0.460355	1.21369	1.1544	1.65336
Asparagine	0.744209	0.0710902	0.127282	0.0556653	0.16189	0.0347077	0.0569033	0.0488727	0.0114605	0.0984874	0.0334563	0.0360654	0.0636464	0.0777786	0.519671	0.0279977	0.0218056	0.0955157	0.0423366	0.260948	0.100151	0.109403	0.0376279	0.150418	0.913995	0.0197101	0.117976	0.0721654	0.101254	0.0418241	0.0318866	0.0332243	0.142814	0.0379316	0.0866227	0.0546033	0.141678	0.0974879	1.45452	0.0498958	0.457128	0.0368169	0.0288133	0.0756667	0.614842	0.048232	0.0509892	0.0141727	0.0411705
Protocatechuic acid	0.0280058	0.378768	0.100765	0.109035	0.0903378	0.0121073	0.0169753	0.142637	0.111397	0.0852141	0.0293259	0.0849283	0.0796887	0.268412	0.188952	0.0342194	0.0717162	0.204792	0.0288418	0.0883041	0.171163	0.31749	0.187423	0.0510509	0.0778663	0.0999586	0.133269	0.242842	0.0571707	0.0144166	0.0933266	0.25708	0.0413913	0.0709289	0.0518597	0.0247152	0.0377582	0.119561	0.0523743	0.0315262	0.186919	0.034578	0.0345284	0.210663	0.0518773	0.145375	0.15201	0.240935	0.0375003
Phenylalanine	0.593801	0.678485	0.264877	0.331409	0.974101	0.608192	0.421515	0.452902	0.438251	0.162995	0.656734	0.287554	0.442386	0.524116	0.454581	0.792102	0.102244	0.453565	0.998615	0.815216	0.248297	0.928823	0.491312	0.607596	0.331399	0.628261	0.282924	0.917245	0.458973	0.261559	0.264581	0.569715	0.387735	0.116262	0.506249	0.734557	0.319244	1.11541	1.01711	0.337603	0.387396	0.409961	0.345998	0.569793	0.748465	0.141752	0.348546	0.373837	0.467397
Hydroxyphenyllactic acid	0.0115548	0.0145024	2.94635e-05	0.155232	0.0480696	0.123495	0.0432752	0.0121629	0.149446	0.192196	0.0363476	0.0221046	0.0376647	0.011438	0.0160093	0.0731051	2.42285e-05	0.017808	0.107694	0.0229018	0.387382	0.115393	0.0473036	0.0214231	0.00778663	0.0721532	0.181515	0.0446738	0.318916	0.037705	0.0206874	0.0231481	0.0057564	0.0114103	0.0203259	0.0367854	0.0173483	0.0459849	0.00789201	0.016756	3.2283e-05	0.00746289	0.0328615	0.165951	0.013799	0.0785751	0.0287263	0.0625736	0.00271279
Aspartate	4.93195	1.8327	1.4387	1.75202	4.94841	2.28466	1.32719	1.60926	1.16118	1.43749	1.85951	0.872163	1.26002	3.39455	3.1412	3.05447	1.07187	2.43241	3.37476	5.34889	1.10313	4.59588	1.81474	4.06515	1.51466	2.37472	1.52622	2.94589	2.13391	1.19848	1.02115	2.24427	2.90095	0.765724	2.08844	3.85442	2.31226	4.04887	3.96825	1.743	1.40237	1.41919	1.18135	1.50158	2.94897	0.923428	1.63908	1.43786	1.76251
aminoadipate	0.008813	0.00113744	0.0459631	0.0246764	0.0541474	0.0367256	0.0380152	0.020124	0.15678	0.000106186	0.00867385	0.0634053	0.0217967	0.0488022	0.0117963	0.0268311	0.0271359	0.0153797	0.0145532	0.00946902	0.0259561	0.0857569	0.0215016	0.0148139	0.00467198	0.0302691	0.00637216	0.0240551	0.00803605	6.33698e-05	0.0171099	0.0177015	0.00219292	0.0200451	0.0144371	0.0166684	0.010375	0.0614358	0.0313289	0.00906067	0.0355113	0.0201498	0.00738192	0.00859849	0.00139737	0.00317018	0.00359079	0.0227297	0.0253725
2-Butenoic acid	0.023893	0.017346	0.0103122	0.026398	0.0190621	0.0250219	0.00717268	0.0289698	0.0197121	0.0342449	0.0111521	0.0182266	0.0104624	0.0536316	0.0621415	0.0528846	0.0164754	0.0124116	0.0171992	0.0134328	0.0220382	0.0198628	0.00788393	0.00592555	0.0169749	0.0175983	0.0121981	0.00429556	0.0117097	0.00760438	0.0133768	0.0182461	0.00438583	0.00832644	0.00968807	0.0160936	0.0224508	0.0316376	0.00932692	0.016756	0.0096849	0.00970175	0.0104776	0.0131844	0.00751085	0.0226441	0.0368654	0.0141727	0.0059043
Pyrrole-2-carboxylic acid	0.000391689	0.000853082	0.00176781	0.00114774	0.00193384	0.000807157	0.000478179	0.00110572	0.000916844	0.000530929	0.000413041	0.0005817	0.000348747	0.000508357	0.000421298	0.000777714	0.00121142	0.000539637	0.000264604	0.000880839	0.00661145	0.000630566	0.000358361	0.000683717	0.000467198	0.0010559	0.000182062	0.00114548	0.000688804	0.000475274	0.000311089	0.000544661	0.000137057	0.000308387	0.000569886	0.00114954	0.000680327	0.000367879	0.000478304	0.000496475	0.00161415	0.000746289	0.000238127	0.000859849	0.000349342	0.0027173	0.000478772	0.000802226	0.000319151
2-Hydroxy-3-methylbutyric acid	0.0170385	0.0400949	0.00235708	0.145763	0.0279025	0.0875765	0.021518	0.00464401	0.0843496	0.0177861	0.0169347	0.0102767	0.0237148	0.00838788	0.00505558	0.0369414	0.00436112	0.002968	0.0912883	0.00308294	0.0587684	0.0810277	0.0275938	0.00615345	0.0275647	0.0675776	0.0994057	0.149199	0.00757684	0.0481611	0.010577	0.0114379	0.0101422	0.0370064	0.00588883	0.0689725	0.00697336	0.0978558	0.00550049	0.0157631	0.00096849	0.00248763	0.0388146	0.101176	0.0501305	0.0566103	0.0258537	0.00481336	0.0100533
4-Hydroxybenzoate	0.0121424	0.00312797	0.00471416	0.043614	0.00469646	0.000403578	0.000956358	0.00818231	0.00229211	0.0276083	0.00123912	0.0042658	0.00209248	0.00686281	0.00695142	0.00155543	0.0193828	0.011872	0.000529207	0.0132126	0.0445661	0.00567509	0.00358361	0.0141301	0.0325481	0.0031677	0.00600803	0.0114548	0.00987286	0.00269322	0.00155544	0.000816991	0.00616757	0.00971418	0.00778845	0.00114954	0.0363975	0.00367879	0.000956607	0.00645418	0.00096849	0.000497526	0.00238127	0.0017197	0.0131003	0.0235499	0.00478772	0.00588299	0.0111703
N-Acetyalanine	3.31996	1.98569	1.92043	4.78119	2.23275	2.03161	2.02341	3.0635	2.72394	4.06453	4.14197	1.94133	1.29281	1.89058	1.89647	3.28506	0.825948	1.67368	3.27923	2.37562	1.53484	2.4715	3.87675	4.12372	3.31819	5.91093	2.0329	6.43933	1.59573	3.12191	1.22771	1.23529	2.06696	1.6767	1.46366	1.41336	1.7646	2.42947	1.41123	0.706981	1.99315	2.82072	1.50044	2.5185	2.02217	1.13357	2.92386	1.05493	2.03331
Malate	0.123186	0.288342	0.188861	0.0849326	0.368534	0.105334	0.126239	0.2437	0.286514	0.0379614	0.120608	0.321486	0.339505	0.30476	0.294277	0.493848	0.158939	0.221791	0.244758	0.114069	0.25197	0.10625	0.177747	0.458546	0.120693	0.218219	0.0569853	0.194732	0.294349	0.323345	0.240938	0.623909	0.12157	0.073396	0.292732	0.309227	0.388637	0.264873	0.430473	0.10637	0.309917	0.19304	0.253129	0.286616	0.125938	0.161453	0.464409	0.0772811	0.258353
N-Acetyaspartic acid	0.0816672	0.0255925	0.0268118	0.190811	0.011603	0.0803121	0.0306034	0.0382578	0.00962686	0.119725	0.0553474	0.0347081	0.00819556	0.0188092	0.0355997	0.0221649	0.068082	0.0350764	0.044718	0.0218008	0.0854591	0.0258532	0.0211433	0.0977715	0.0415806	0.0668737	0.0276734	0.0400919	0.0121689	0.0597261	0.0237983	0.0383986	0.0308379	0.0382399	0.0896621	0.0482808	0.123479	0.0772546	0.0542875	0.0775743	0.00677943	0.0823405	0.0171451	0.0180568	0.0157204	0.0989548	0.0859395	0.011766	0.0992561
N-Acetytyrosine	0.176848	0.143318	0.0975243	0.108748	0.122937	0.100087	0.11811	0.166079	0.0591364	0.063977	0.193716	0.0826015	0.0838737	0.137765	0.112487	0.151265	0.0373118	0.145702	0.18681	0.188279	0.138596	0.149444	0.164488	0.19919	0.14888	0.281925	0.114335	0.219074	0.132021	0.0895099	0.0830607	0.0974942	0.138428	0.0868108	0.122146	0.0557528	0.0903135	0.212634	0.0820291	0.0806772	0.178202	0.143287	0.110014	0.113787	0.0995624	0.046194	0.127593	0.0705959	0.11665
Indole-3-Methyl Acetate	0.000783378	0.000568721	0.00176781	0.000860803	0.00165757	0.000807157	0.000717268	0.0050863	0.000916844	0.000265465	0.00123912	0.0003878	0.000348747	0.000762535	0.00105325	0.000777714	0.000242285	0.00107927	0.000264604	0.00154147	0.000244868	0.000630566	0.00501705	0.00113953	0.000311465	0.00246377	0.000364123	0.000572741	2.29601e-05	0.000316849	0.000622177	0.00354029	0.000548229	0.00092516	0.000569886	0.000574771	0.000680327	0.000367879	0.000956607	0.00111707	0.00064566	0.000497526	0.000476253	0.00114647	0.000174671	0.000452883	0.0213053	0.00347631	0.000797878
Ethylmethylacetic acid	0.0724625	0.605688	0.671179	0.116782	0.639547	1.26643	0.239089	0.41575	1.54305	5.30929e-05	1.26308	0.266807	0.207679	0.529708	0.625206	0.978753	0.059602	0.561492	0.787461	0.508024	0.17753	0.841174	0.77155	0.289668	0.0172863	0.902795	0.0733708	0.335626	0.189191	0.105986	0.278269	0.784583	0.118554	0.142629	0.358079	1.33117	0.0891229	0.79094	0.794462	0.308311	0.506521	0.568174	0.262892	0.754661	0.0358075	0.027173	0.569978	0.801691	0.219097
Benzoic acid	0.00215429	0.0341233	0.0291689	0.0697251	0.00276262	0.0056501	0.00597723	0.0913322	0.00825159	0.0037165	0.291607	0.0494445	0.00383622	0.0221135	0.0170626	0.043552	0.0651746	0.0153797	0.00555668	0.0112307	0.0536262	0.00851263	0.047662	0.0143581	0.0112127	0.0165424	0.00382329	0.0048683	0.0172201	0.0110897	0.00404415	0.00190631	0.0111016	0.00447161	0.00322936	0.00344863	0.0466024	0.00809334	0.0145883	0.0166319	0.0138817	0.00696536	0.0373859	0.0415594	0.0115283	0.00724612	0.0050271	0.0155097	0.0122873
2-Hydroxycaproic acid	0.000391689	0.00511849	0.000883906	0.00172161	0.00331515	0.00201789	0.000478179	0.00066343	0.00320895	0.00106186	4.13041e-05	1.939e-05	0.00104624	2.54178e-05	0.00126389	0.00116657	2.42285e-05	0.000539637	0.00343985	2.2021e-05	2.44868e-05	0.00252226	3.58361e-05	0.000227906	0.00389331	0.00175983	0.00600803	0.00916386	2.29601e-05	0.00190109	0.000155544	0.00027233	0.00150763	0.00246709	0.000379924	0.000574771	0.000510246	0.00110364	2.39152e-05	0.000372356	0.00032283	2.48763e-05	0.00214314	0.00429925	0.0179911	0.000905765	0.000957543	0.000802226	1.59576e-05
Phenylacetic acid	0.0757918	0.973367	2.68737	0.123095	2.44575	5.04755	0.677101	2.08273	3.74806	0.0270774	5.66609	0.7025	0.677441	1.9648	2.19538	4.05228	0.383537	1.66667	3.20065	1.46483	0.464271	3.35146	2.57661	0.890199	0.0364414	7.65915	0.118704	0.182418	0.847918	0.252212	0.597757	2.70615	0.485045	0.420794	2.21648	5.52355	0.577938	3.53716	3.25486	1.26415	2.23205	2.29757	0.397195	2.64891	0.02917	0.18455	1.78773	2.84657	1.07841
Indole-3-carboxylic acid	0.000979222	0.00113744	0.00147318	0.00401708	0.00110505	0.00121073	0.00119545	0.00199029	0.00183369	0.000530929	0.00495649	0.0011634	0.00104624	0.000508357	0.00105325	0.00116657	0.000969139	0.00134909	0.00105841	0.000880839	0.00146921	0.00252226	0.00107508	0.00159534	0.000311465	0.0021118	0.000546185	0.00143185	0.000459203	0.000316849	0.000622177	0.00326796	0.00150763	0.000770967	0.000759849	0.00114954	0.00204098	0.00147152	0.00215237	0.000868832	0.00096849	0.000746289	0.00119063	0.0017197	0.000349342	0.000452883	0.000957543	0.00267409	0.000797878
Coumaric acid/4-Hydroxycinnamic acid	0.000783378	0.00483413	0.00324099	0.00114774	0.0107742	0.0092823	0.000239089	0.00132686	0.000916844	0.000796394	0.00123912	0.0001939	0.00156936	0.00406685	0.00505558	0.000777714	0.00193828	0.00917383	0.000264604	0.000440419	0.0154267	0.000630566	0.000716721	0.00159534	0.00140159	0.000351967	0.00109237	0.033219	0.00183681	0.000475274	0.000311089	2.7233e-05	0.00315232	0.00524257	0.0039892	0.000574771	0.00731352	0.00846121	0.000478304	0.000992951	0.00484245	0.000248763	0.00119063	0.000286616	0.000873355	0.00113221	0.00359079	2.67409e-05	0.00670218
Indole-3-Acetate	0.00137091	0.00312797	0.0182674	0.00631256	0.0151944	0.00726441	0.00430361	0.069439	0.0100853	0.00292011	0.0144564	0.0015512	0.00313872	0.00711699	0.00884726	0.00466628	0.00121142	0.0124116	0.00343985	0.0129924	0.00195895	0.00315283	0.0587711	0.00546974	0.00249172	0.0116149	0.00127443	0.00601378	0.00206641	0.00301007	0.00933266	0.0506534	0.00849755	0.0112561	0.00493902	0.0114954	0.00578278	0.00331091	0.0121967	0.020852	0.00839358	0.00746289	0.00309565	0.0123245	0.00227072	0.0027173	0.283672	0.0443898	0.0071809
Fumarate	0.0859757	0.109195	0.0698286	0.0553784	0.545066	0.0577117	0.0423188	0.112562	0.055469	0.0236263	0.0731082	0.0603029	0.0880587	0.118447	0.105956	0.231759	0.0637209	0.0982139	0.099491	0.0418398	0.0989268	0.138724	0.0451534	0.205115	0.0710141	0.178799	0.0311325	0.144044	0.110897	0.106461	0.150567	0.335783	0.122529	0.0211245	0.170396	0.166109	0.110043	0.148991	0.397949	0.0935856	0.0807075	0.108212	0.177404	0.185154	0.0651522	0.0588747	0.123044	0.164724	0.0588834
Glutarate	0.0148842	0.0676779	0.159692	0.0694381	0.166586	0.223179	0.152778	0.100841	0.215	0.0151315	0.283759	0.0946233	0.0221454	0.0475313	0.0495025	0.277644	0.0850419	0.0512655	0.0989618	0.0515291	0.0869283	0.0671552	0.218242	0.0489997	0.00856529	0.267495	0.0249424	0.0420965	0.0296186	0.0906189	0.0726392	0.0765248	0.0130204	0.0894321	0.0364727	0.060351	0.0612295	0.0492958	0.156644	0.0232102	0.0668258	0.0194035	0.0688186	0.277158	0.0190391	0.0126807	0.181215	0.0831641	0.0406918
N-Acetyltryptophan	0.0334894	0.0199053	0.0132586	0.013199	0.023206	0.00605367	0.0121936	0.0272006	0.0105437	0.0090258	0.0136303	0.0162876	0.0134268	0.0221135	0.0172732	0.0225537	0.00702625	0.017808	0.0264604	0.0306091	0.0235074	0.0227004	0.0136177	0.0394277	0.0256959	0.0278054	0.0218474	0.0306417	0.0238785	0.015684	0.0160211	0.0144335	0.033579	0.0129522	0.0214657	0.00747202	0.0173483	0.0511352	0.0148274	0.0139013	0.015173	0.0246275	0.0183357	0.0177702	0.0186898	0.00611391	0.0232204	0.0149749	0.0253725
2-Phenylpropionate	0.0419107	0.0838864	0.0303474	0.0935406	0.000828787	0.0169503	0.55397	0.247238	0.320437	0.00716754	0.520431	0.315088	0.0394084	0.0393976	0.0248566	0.505903	0.402435	0.250931	0.0613881	0.365989	0.0119986	0.174351	0.418924	0.349151	0.00949969	0.370973	0.0582597	0.170104	0.00321442	0.184089	0.240316	0.223855	0.00836049	0.147871	0.0172866	0.585117	0.138106	0.021337	0.127707	0.00744713	0.851626	0.373642	0.435772	0.678134	0.0274233	0.0169831	0.417489	0.554338	0.226278
Hydrocinnamic acid	0.0430858	0.0813272	0.0297582	0.0932537	0.000828787	0.0165467	0.749306	0.250998	0.341524	0.00690208	1.11356	0.336223	0.0401059	0.0383809	0.0248566	0.99003	0.551198	0.272786	0.0624465	0.41972	0.0112639	0.168046	0.886226	0.592327	0.00965542	0.383644	0.0588059	0.171536	0.00298482	0.300531	0.358374	0.231481	0.00849755	0.147255	0.0169066	0.810427	0.136916	0.021337	0.128664	0.00732301	3.08206	0.55897	0.714618	1.20207	0.0282967	0.0163038	1.00542	1.14478	0.574632
Indole-3-propionic acid	0.00548365	0.0156398	0.0106069	0.0355799	0.00276262	0.0056501	0.0270171	0.010836	0.00916844	0.0284047	0.0161086	0.0188083	0.00610308	0.0279596	0.0191691	0.0112769	0.026409	0.0286008	0.0134948	0.0244433	0.0168959	0.00567509	0.025802	0.0332742	0.00249172	0.0165424	0.020755	0.048683	0.000459203	0.0131492	0.00995484	0.00708059	0.0130204	0.0192742	0.0106379	0.00459817	0.0236414	0.0158188	0.0069354	0.00608182	0.0287319	0.00621907	0.0650086	0.0120379	0.0139737	0.0486849	0.0122087	0.011766	0.0186704
N-Phenylacetylphenylalanine	0.000195844	0.000568721	0.000883906	2.86934e-05	0.00138131	0.00201789	0.000239089	0.00066343	0.00137527	2.65465e-05	0.00289128	0.0003878	0.000174374	0.000762535	0.000631947	0.00233314	0.000242285	0.000809455	0.00343985	0.000880839	0.000489737	0.0018917	0.00143344	0.000227906	0.000155733	0.00387163	1.82062e-05	2.86371e-05	2.29601e-05	1.58425e-05	0.000155544	0.000816991	0.000274114	0.000154193	0.00132973	0.00229908	0.000170082	0.00367879	0.00215237	0.000496475	0.00064566	0.000995051	2.38127e-05	0.00114647	1.74671e-05	2.26441e-05	0.000478772	0.000534817	0.000797878
4-Hydroxyphenylpyruvic acid	0.101839	0.0403792	0.0297582	0.0166422	0.390359	0.162238	0.0425579	0.0645739	0.102228	0.0106186	0.110282	0.0434336	0.246913	0.184025	0.0638267	0.549844	0.0198673	0.106308	0.27016	0.101296	0.0962333	0.185386	0.250136	0.163636	0.0788007	1.27447	0.12981	0.0678698	0.164165	0.226072	0.191786	0.288125	0.104301	0.0316096	0.253599	0.473037	0.153074	0.153773	0.785375	0.186799	0.10266	0.0970175	0.270512	0.320437	0.0967677	0.0504964	0.269309	0.179966	0.0178725
Azelate	0.00587533	0.010237	0.00854442	0.0123382	0.0303889	0.041165	0.0356243	0.00840345	0.0540938	0.00610569	0.0867385	0.0133791	0.0148218	0.0480397	0.0157987	0.065328	0.0164754	0.0140306	0.0232851	0.0352336	0.0146921	0.0362575	0.0336859	0.0164092	0.0066965	0.0489234	0.00746453	0.0435283	0.00964325	0.0343781	0.01571	0.0615466	0.00959401	0.0107935	0.0161468	0.233357	0.0153074	0.0345806	0.0224803	0.0106742	0.0109762	0.0129357	0.0142876	0.0581831	0.0134497	0.00611391	0.0342322	0.0197882	0.00702133
Sebacic acid	0.00254598	0.00227489	0.00559807	0.00143467	0.00580151	0.00847514	0.0066945	0.00199029	0.0307143	0.00106186	0.0280868	0.0025207	0.00174374	0.00508357	0.00210649	0.0256646	0.00460341	0.00215855	0.00423366	0.0090286	0.00220382	0.00567509	0.012901	0.00250696	0.00124586	0.0123188	0.00163855	0.00630015	0.00114801	0.0109313	0.00357752	0.0103486	0.00123351	0.00185032	0.00265947	0.0143693	0.00255123	0.00588606	0.00717456	0.00173766	0.00484245	0.00323392	0.00309565	0.0194899	0.00209605	0.00226441	0.0131662	0.00641781	0.00159576
alpha-Ketoisovaleric acid	0.0236972	0.0079621	0.00353562	0.00860803	0.132882	0.0387435	0.0102808	0.00950917	0.0650959	0.000265465	0.0243694	0.00930721	0.0537071	0.0419394	0.0214862	0.150488	0.00121142	0.0186175	0.0481579	0.0391973	0.0124883	0.0526522	0.0598462	0.0428463	0.0138602	0.388923	0.0382329	0.0816156	0.031685	0.0407151	0.047441	0.0776141	0.0254926	0.00246709	0.0305839	0.0695473	0.0348668	0.0702649	0.152579	0.0498958	0.0129132	0.0106968	0.0459584	0.0690746	0.014323	0.00634036	0.0600859	0.0593647	0.000638303
Ketoleucine	0.13905	0.04891	0.0226869	0.0215201	0.646178	0.18605	0.0616851	0.0703236	0.255341	0.00318557	0.0999558	0.0585578	0.332182	0.209951	0.109116	0.535456	0.010176	0.103071	0.244229	0.204795	0.0668491	0.255064	0.283463	0.195315	0.0792679	1.03021	0.168953	0.166954	0.118704	0.210229	0.193964	0.378539	0.110742	0.0274464	0.167357	0.355783	0.183688	0.19939	0.682061	0.246624	0.0971719	0.0798529	0.299087	0.440243	0.0854141	0.0532137	0.2571	0.281314	0.00781921
3-Methyl-2-oxopentanoic acid	0.0644328	0.0241707	0.0109015	0.0140598	0.374335	0.111791	0.0306034	0.0471035	0.178785	0.00292011	0.0636082	0.031024	0.151182	0.137256	0.0711994	0.409078	0.00654168	0.0663753	0.129656	0.101957	0.0296291	0.140301	0.182047	0.107116	0.0473427	1.0024	0.110147	0.105671	0.0776052	0.125314	0.132213	0.198256	0.0733256	0.0144942	0.0989703	0.202319	0.0835102	0.100063	0.388143	0.121885	0.0358341	0.0422897	0.148353	0.257095	0.0522266	0.0151716	0.161346	0.148144	0.00303194
Phenylpyruvate	0.0285933	0.0184834	0.00766052	0.00573869	0.130672	0.0492366	0.0112372	0.0212298	0.0430917	0.00504383	0.0322172	0.0149303	0.128165	0.0772702	0.020433	0.148155	0.00363427	0.0369651	0.0830856	0.0464642	0.0296291	0.0586426	0.078481	0.0606229	0.0189994	0.240745	0.0458795	0.0498285	0.0433946	0.0695484	0.0584847	0.0776141	0.0278226	0.00940579	0.075415	0.121851	0.0527254	0.0489279	0.197779	0.0556052	0.0293775	0.0253738	0.0685805	0.087418	0.0309167	0.0151716	0.0756459	0.0604344	0.00877666
Methylmalonate	0.719337	0.81384	0.251619	0.117356	0.393674	0.888276	0.595094	0.057055	0.872377	0.987528	0.144977	0.634247	0.388679	0.171316	0.203908	0.439797	1.12953	0.078787	0.775554	0.268215	0.794353	0.877117	0.464794	0.167966	0.276114	0.578985	0.451513	0.0930705	0.0980398	0.474323	0.469899	0.561273	0.158986	0.556484	0.158618	0.918484	0.800235	1.06758	0.317354	0.469169	0.0936207	0.267669	0.183357	1.03268	0.11965	1.03167	0.673632	0.161515	0.59809
2-Hydroxyglutaric acid	0.0158634	0.0437916	0.0141425	0.122808	0.122937	0.150535	0.0274953	0.0134897	0.18291	0.0392888	0.156955	0.0634053	0.0632976	0.0820996	0.0305441	0.0972143	0.00654168	0.0383142	0.180195	0.0436015	0.0979474	0.124221	0.215375	0.0448974	0.0177535	0.117909	0.0367765	0.0429556	0.0838045	0.12769	0.0690617	0.203975	0.0150763	0.0604438	0.070096	0.223586	0.0938852	0.10227	0.0846597	0.0547364	0.01711	0.0211448	0.140257	0.147321	0.0759818	0.0289845	0.165655	0.0114986	0.0215427
Glycine	5.28428	1.65697	0.690625	0.536568	5.16141	3.94417	1.70997	1.74969	3.13469	6.53627	2.15648	1.82092	1.70555	2.33717	2.30745	3.71708	0.481177	1.73089	6.20628	3.69049	1.0691	4.79892	3.04714	3.31808	2.42149	3.68157	0.826742	1.66925	1.30322	1.77245	1.10514	2.45696	2.21526	0.689553	2.27024	3.5883	1.78688	5.53474	3.75492	1.37921	1.71584	1.16545	1.48377	2.96935	2.17867	0.973924	1.95267	2.14168	1.37778
Guanidinoacetate	0.0424983	0.00597158	0.00117854	0.323949	0.0118793	0.00121073	0.000717268	0.013932	0.000916844	0.0966291	0.192477	0.0124096	0.0627745	0.102434	0.00379168	0.00116657	0.0152639	0.000809455	0.000793811	0.00176168	0.0139575	0.0018917	0.000716721	0.00546974	0.179871	0.0010559	0.000728247	0.254584	0.0314554	0.0139414	0.000622177	0.00108932	0.00589346	0.0188116	0.00436913	0.00229908	0.0819795	0.00110364	0.000956607	0.00930891	0.00129132	0.00298515	0.000952506	0.00143308	0.000698684	0.564971	0.000718158	0.0125682	0.000478727
Citrulline	1.26183	1.6109	2.57187	0.639864	1.48574	0.661061	0.801428	0.74658	1.52884	0.0533584	1.07267	1.0046	0.32852	0.675098	1.61926	2.33664	0.336291	1.08656	2.0991	2.65727	0.919481	3.28178	2.06917	2.1553	1.02815	1.45433	0.812905	1.17068	0.818988	0.678216	0.641931	1.50898	1.30328	0.640673	1.04232	1.90881	0.961473	1.48623	3.97853	0.472272	1.95506	1.18909	0.904643	1.73432	1.63282	0.164396	1.15791	1.2012	0.604632
Gluconolactone	0.220521	0.0145024	0.00795515	0.017503	0.00690656	0.0092823	0.0174535	0.0325081	0.00504264	1.40112	0.00495649	0.0327691	0.0231917	0.0223677	0.00653012	0.00583286	0.00751082	0.00647564	0.00264604	0.00594566	0.0232625	0.00945848	0.00788393	0.0107116	0.00981115	0.0042236	0.00655422	0.0174686	0.0245673	0.10963	0.0116658	0.00735292	0.00685286	0.051809	0.00949811	0.00919634	0.0197295	0.0103006	0.00669625	0.0157631	0.00581094	0.0330855	0.00785818	0.00401263	0.0195631	0.516286	0.0251355	0.00534817	0.0459578
Glycolate	0.067958	0.0554503	0.0804354	0.192246	0.0428207	0.100895	0.0772259	0.158339	0.0825159	0.0918507	0.197846	0.15958	0.0639951	0.0945543	0.0324399	0.0474406	0.0932796	0.0715019	0.0333401	0.0623193	0.163082	0.058012	0.118976	0.123525	0.0802023	0.0369565	0.0438769	0.164377	0.0730132	0.0822224	0.0822829	0.109749	0.0376907	0.0328432	0.0461608	0.067823	0.0964364	0.0592285	0.0538092	0.0820425	0.0965262	0.150999	0.0795343	0.05675	0.0620082	0.128619	0.116342	0.0572255	0.0673409
alpha-Aminobutyric acid	0.153934	0.106351	0.01208	0.160396	0.156088	0.110984	0.0384934	0.0190183	0.153571	0.0793739	0.204042	0.0255948	0.0823043	0.0432103	0.0288589	0.158654	0.0237439	0.0242837	0.1368	0.0411792	0.0399136	0.087018	0.128651	0.0298556	0.0151061	0.541325	0.0424204	0.42612	0.073702	0.0480026	0.0209985	0.11683	0.0209698	0.0181948	0.0569886	0.0902391	0.0316352	0.063643	0.236282	0.0182455	0.0626291	0.0151745	0.0792962	0.147894	0.0307421	0.048232	0.0789973	0.099476	0.138831
Glycerate	0.148254	0.0486257	0.0391865	0.0588216	0.0381242	0.0456043	0.116197	0.198808	0.0265885	0.0453944	0.0235433	0.131076	0.0343516	0.0732034	0.0408659	0.0322751	0.0397347	0.0917383	0.0214329	0.120234	0.0435866	0.0340505	0.0189931	0.0932134	0.195756	0.0172464	0.0327711	0.0724518	0.0626812	0.152721	0.104681	0.0612743	0.0456401	0.0403987	0.0611678	0.0166684	0.0408196	0.0555497	0.0361119	0.0706236	0.108148	0.21518	0.201693	0.0177702	0.0759818	0.165755	0.060804	0.0978716	0.0925539
Proline	1.18682	0.650333	0.591628	0.280622	1.95096	1.60624	0.380391	0.679131	1.07041	0.0653043	0.655908	1.02515	1.11146	1.00299	0.921379	2.13716	0.196735	0.625169	2.23484	1.64541	0.464026	2.01812	1.09909	1.10808	0.582284	4.13737	0.438404	0.527781	0.789828	0.620232	0.54005	1.84177	0.896902	0.158357	0.870217	1.71684	0.617567	1.72167	2.20905	0.922948	0.750903	0.535835	0.658896	1.74521	0.862525	0.136771	0.669323	0.777625	0.550217
N-Acetylglycine	0.875621	0.1891	0.0942833	0.258815	0.203329	0.198561	0.267063	0.353829	0.273678	1.52164	0.315976	0.498711	0.216049	0.256974	0.302281	0.280366	0.0743814	0.278722	0.336047	0.297283	0.330572	0.310238	0.535749	0.446695	0.623709	0.279814	0.35411	0.325317	0.169216	0.39321	0.266759	0.182461	0.330993	0.209703	0.219596	0.133922	0.243897	0.292096	0.183669	0.261394	0.153667	0.283092	0.252652	0.257955	0.263578	0.288939	0.37799	0.187721	0.385854
Pipecolic acid	0.126711	0.146161	0.413668	0.150354	0.444506	0.855586	0.257499	0.639104	2.06106	0.0432707	0.88845	1.8628	0.220931	0.323061	0.242457	0.809212	0.161362	0.299768	0.802014	0.158991	0.0790925	0.419641	0.660817	0.144264	0.0474984	0.237578	0.164038	0.168959	0.153144	0.339345	0.177943	0.680826	0.0518076	0.288187	0.142092	0.014944	0.218725	0.187986	0.568942	0.0935856	0.368026	0.308715	0.342902	1.02867	0.0555453	0.0278523	0.379427	0.179431	0.207289
Erythronic acid	0.00509196	0.00909954	0.021803	0.0289804	0.016852	0.000807157	0.0021518	0.00287486	0.00229211	0.0334485	0.00165216	0.0040719	0.0256329	0.0058461	0.00252779	0.00155543	0.00145371	0.00431709	0.000793811	0.00286273	0.0626863	0.00126113	0.00931738	0.0143581	0.0470312	0.00140787	0.00345917	0.0160368	0.0215825	0.00110897	0.00902157	0.00245097	0.00137057	0.0106393	0.0125375	0.00114954	0.0159877	0.00110364	0.00119576	0.00111707	0.00161415	0.00223887	0.00166689	0.00257955	0.013799	0.0663473	0.00550588	0.00240668	0.0071809
N-Acetylserine	0.275357	0.13109	0.11697	0.177326	0.156088	0.170714	0.120262	0.312254	0.101311	0.114681	0.091695	0.158029	0.185882	0.207155	0.156934	0.161376	0.0559677	0.202364	0.0904945	0.164497	0.127087	0.0781901	0.15947	0.340035	0.377184	0.119669	0.173323	0.383737	0.12651	0.148127	0.165499	0.0991282	0.202022	0.144017	0.184453	0.0643744	0.151373	0.136115	0.0896819	0.154652	0.118801	0.229608	0.191454	0.0934369	0.152662	0.125675	0.20276	0.154562	0.138512
N-Acetyl-L-glutamine	0.0801004	0.0466352	0.0324099	0.0754638	0.0290075	0.018161	0.0196053	0.0614779	0.0224627	0.00690208	0.0210651	0.0455665	0.0278998	0.0510898	0.0505558	0.0629948	0.0191405	0.0623281	0.0579482	0.0632002	0.0494634	0.0296366	0.0419282	0.0704228	0.113841	0.0285093	0.0615368	0.0844793	0.028241	0.0277243	0.0343753	0.0378539	0.0553711	0.018349	0.0440712	0.0155188	0.0496639	0.03642	0.0349162	0.0464204	0.0413223	0.0711462	0.0400053	0.030668	0.0298687	0.0407594	0.0490741	0.0326239	0.0322343
N-Acetylneuraminate	1.01624	0.0534598	0.688857	0.348625	0.352511	0.0657833	1.86801	0.806289	0.183827	0.213434	0.212716	0.291626	0.257899	0.215797	0.0891045	0.0886594	0.99046	0.136798	0.0830856	0.0528503	0.110681	0.246236	0.0910236	0.225399	0.936109	0.170704	0.399807	0.175832	0.13845	0.169197	0.361329	0.690902	0.19421	1.00873	0.342312	0.381073	0.314481	0.221095	0.0932692	0.201941	0.461001	0.779125	0.496732	0.208083	0.454144	3.15433	0.152728	0.394428	0.276864
Acetic acid	5.64404	8.27547	8.01231	13.9533	3.57318	5.10688	5.955	12.1348	7.07024	10.5461	8.00431	9.77276	4.13527	7.82208	6.23879	4.51346	8.32054	6.96914	3.95768	6.01701	14.744	4.21155	8.70637	6.4454	6.58796	4.867	6.57953	9.89067	4.68639	5.22532	5.97275	5.27558	4.45518	8.45195	4.17518	3.22677	7.15704	4.87329	3.28953	5.18519	8.85136	9.56195	8.86188	6.0562	4.22215	10.518	8.92837	8.70763	5.22355
Valine	0.719141	0.641518	0.166174	0.552349	0.78569	0.808367	0.262759	0.3598	0.491428	0.224583	0.339106	0.259438	0.19338	0.387876	0.374113	0.512902	0.128411	0.370461	0.526561	0.704451	0.154022	0.644438	0.334709	0.459914	0.201985	0.798965	0.313146	1.58334	0.323279	0.154939	0.191475	0.418844	0.297825	0.0999173	0.311538	0.712716	0.512116	1.06096	0.76122	0.233095	0.409026	0.252494	0.306231	0.868448	0.489777	0.412576	0.264521	0.663976	0.131969
Oxoproline	0.301992	0.53147	0.355035	0.262832	0.673804	0.690119	0.291689	0.364887	0.615661	0.052562	0.692256	0.344173	0.206458	0.291034	0.313656	0.609339	0.124777	0.25228	0.520476	0.573206	0.319553	0.705918	0.560834	0.342542	0.209928	0.475507	0.170228	0.235397	0.330626	0.263618	0.344842	0.668843	0.26219	0.124742	0.275445	0.785712	0.302576	0.52386	0.654798	0.276288	0.371255	0.405235	0.377193	0.657211	0.341307	0.145602	0.476617	0.2404	0.204097
5-Aminolevulinic acid	0.226984	0.198768	0.118443	0.515334	0.275434	0.374924	0.158755	0.328398	0.430917	0.295462	0.576192	0.225894	0.109507	0.232065	0.235716	0.368636	0.0421575	0.114943	0.357744	0.380522	0.169939	0.336091	0.595595	0.276677	0.128791	0.470228	0.133815	0.762891	0.0957437	0.142741	0.0998595	0.203158	0.0948436	0.103155	0.0814938	0.189674	0.127561	0.370086	0.242978	0.111707	0.208548	0.222643	0.145257	0.373748	0.0911782	0.0969169	0.327959	0.221414	0.112182
Glucose	12.6494	12.8759	21.1775	15.6678	2.14656	3.40862	23.9709	11.8632	5.23013	27.8231	3.14572	26.5955	40.1525	20.2405	12.0811	3.31773	43.4252	30.5197	4.32786	4.68584	15.9855	2.66256	7.47719	12.2388	36.8698	2.79532	26.1765	14.517	33.9709	47.9996	45.175	8.98826	43.3452	41.424	38.3792	3.54749	27.7577	2.1955	2.90617	45.3624	9.58063	17.0323	30.6738	4.00374	34.5784	23.9237	16.4429	12.1853	42.2901
Maltose/Lactose	0.217975	0.308247	0.773123	1.94857	0.00939292	0.0621511	0.172144	0.0369309	0.046759	2.11761	0.0136303	0.487465	0.489467	0.342378	4.62522	0.0412188	0.74236	0.0785172	0.0333401	0.0114509	0.516427	0.0186017	0.0845731	0.0170929	0.119758	0.0256936	0.0895743	0.0329326	0.233964	0.561774	0.105459	0.00925923	3.78936	1.56506	0.0681964	0.0448321	0.211582	0.0128758	0.0150666	0.264249	0.229855	0.00348268	0.229078	1.52881	0.202094	0.0751785	0.127593	0.733502	2.80837
3-Hydroxybutyric acid	0.0752043	0.0733651	0.0609895	0.0519351	0.0207197	0.0843479	0.0755522	0.0181338	0.220042	0.766927	0.0528692	0.110717	0.143684	0.294084	0.0339145	0.024498	0.0268936	0.0715019	0.0423366	0.0284071	1.94744	0.0476077	0.0394197	0.0339579	0.0506131	0.0517391	0.0866613	0.651493	0.677094	0.0863414	0.132213	0.0909583	0.0154875	0.14818	0.128224	0.0534537	0.081129	0.197919	0.0585922	0.0579635	0.0568181	0.0888083	0.134542	0.053024	0.347944	0.429559	0.224783	0.0778159	0.256757
Methionine	1.39911	0.982751	0.900405	0.579321	2.35458	1.38912	0.811948	1.00819	1.01174	0.142289	1.38121	0.606132	1.13221	1.24369	1.40545	1.86146	0.251007	0.794615	2.47854	2.1825	0.572992	2.26373	1.2582	1.31251	0.866963	1.30228	0.723331	0.988551	1.07775	0.826343	0.840095	1.22521	0.861679	0.40707	0.929865	1.58637	0.762307	2.50378	2.16337	0.910784	1.16994	1.24605	0.897499	1.35999	1.39405	0.367061	1.08657	0.997702	0.756867
4-Aminohippuric acid	0.00332936	0.00341233	0.00176781	0.00430402	0.00911666	0.000403578	0.00621632	0.00265372	4.58422e-05	0.000265465	0.00495649	0.0042658	0.00401059	0.00635446	0.00863661	0.00583286	0.00121142	0.00431709	0.0100549	0.00418398	0.00220382	0.0072515	0.0121843	0.00478602	0.00218026	0.0052795	0.00200268	0.0220505	0.00344402	0.0134661	0.00622177	0.00490194	0.00411172	0.00138774	0.00436913	0.00172431	0.00442213	0.00772546	0.00406558	0.00570947	0.00516528	0.00273639	0.00452441	0.0034394	0.00349342	0.000679324	0.00742096	0.00187186	0.0065426
2-Hydroxybutyric acid	0.173714	0.04891	0.000294635	0.0473442	0.061054	0.138831	0.0416016	0.000221143	0.088017	0.0730028	0.0363476	0.0242375	0.0399315	0.0579527	0.0227501	0.0474406	0.0394924	0.0302197	0.118542	0.0165157	0.0528916	0.0390951	0.104283	0.0271208	0.0400233	0.0893996	0.208461	0.0890613	0.0436242	0.0617856	0.0365529	0.0751632	0.0252185	0.163445	0.0315337	0.0373601	0.0241516	0.0868194	0.200409	0.0151425	0.0122675	0.000248763	0.135732	0.148181	0.0492572	0.176851	0.0672674	0.0516099	0.025213
3-Hydroxyisovaleric acid	0.000783378	0.00540285	0.0109015	0.00717336	0.0066303	0.000403578	0.0045427	0.00707659	0.0215458	0.00238918	0.0181738	0.00911331	0.00627745	0.00559192	0.00610882	0.00311086	0.00533026	0.00242837	0.00370445	0.00484461	0.0166511	0.000315283	0.0132593	0.00364649	0.00171306	0.00492754	0.00291299	0.00630015	0.00344402	0.00237637	0.00295534	0.0062636	0.00219292	0.00200451	0.00360928	5.74771e-05	0.00510246	0.00294303	0.00526134	0.00384768	0.00419679	0.00447773	0.00285752	0.00773864	0.00209605	0.00158509	0.0107724	0.00347631	0.00287236
Isoleucine	0.169405	0.0881518	0.0312313	0.0728814	0.351129	0.217529	0.0600114	0.0811596	0.116898	0.0265465	0.189586	0.0449848	0.0441165	0.129123	0.128707	0.213094	0.0145371	0.101722	0.364095	0.223072	0.0475045	0.309292	0.177747	0.186427	0.0993574	0.189006	0.0149291	0.0214778	0.0847229	0.0489532	0.0749724	0.126089	0.114991	0.00570515	0.034953	0.254049	0.0486434	0.375604	0.331225	0.0880002	0.0623062	0.0813454	0.0571504	0.177416	0.177291	0.0110956	0.0895303	0.0959997	0.028564
Leucine	4.57238	2.94171	1.51973	2.03752	6.12777	4.55519	2.26848	2.37265	3.14982	0.507568	4.35923	1.77031	2.64978	3.24865	3.11676	5.04114	0.470274	2.05062	6.65373	4.82413	1.17047	6.07108	3.52591	3.90949	2.71255	4.02192	0.376503	0.824175	2.46684	1.70211	2.02939	3.41039	2.70482	0.153114	0.835074	4.66887	1.5656	6.6152	5.96923	2.00017	2.39927	2.58614	2.35602	4.04846	3.48119	0.833304	2.63181	2.65376	1.30453
Xylose	0.618869	0.671944	0.623154	0.863099	0.868016	1.14132	1.50124	0.95158	0.721556	0.989652	0.574539	0.684274	1.10605	0.877424	0.612778	0.723274	0.860595	0.756841	0.591919	0.742767	0.835736	1.08962	0.683752	1.19833	0.873193	0.563851	0.951272	0.878012	0.713601	1.2346	1.06595	1.28976	0.625118	1.47548	0.762128	0.497752	1.17016	0.872609	0.89945	0.845497	0.984632	0.675391	1.05704	0.697051	0.922088	2.14847	1.43871	1.27634	1.06038
Ribulose	0.433404	0.247394	0.309072	0.639864	0.303889	0.403175	1.17369	0.489611	0.298433	0.497746	0.153651	0.521397	0.852338	0.501494	0.166834	0.208039	0.809473	0.474071	0.0976388	0.214044	0.689305	0.239615	0.19459	0.924613	0.97146	0.205901	0.800343	0.68729	0.787532	0.97843	0.584536	0.630172	0.405826	1.47887	0.50093	0.231058	1.71238	0.261194	0.248479	0.67111	0.56011	0.181846	0.343617	0.409575	0.634055	2.45123	0.881658	0.358595	0.966709
Xylulose	0.276141	0.177725	0.22245	0.408882	0.246426	0.303491	0.890608	0.319994	0.203998	0.352006	0.136716	0.341846	0.656516	0.343395	0.124494	0.154376	0.502498	0.319735	0.0785873	0.155908	0.483125	0.191692	0.159829	0.701721	0.605177	0.198509	0.524884	0.500576	0.491347	0.74016	0.520607	0.569987	0.272881	1.06686	0.361878	0.182202	1.11285	0.26193	0.187495	0.458619	0.351239	0.126869	0.268607	0.313845	0.42183	1.51127	0.723424	0.223286	0.651228
Rhamnose	1.88167	0.202465	0.202414	0.719632	0.228469	0.0661868	0.8875	0.708986	0.0898507	0.30024	0.0768255	0.343785	0.438201	0.379234	0.136922	0.0906037	0.81553	0.511846	0.107165	0.143357	0.190263	0.256325	0.246552	0.431653	1.23231	0.152754	0.724605	0.348513	0.323508	0.221794	0.538806	0.342319	0.365257	0.774976	0.446791	0.228184	1.31711	0.275909	0.107618	0.170663	0.184659	0.345532	0.260272	0.176269	0.652396	2.59207	0.250158	0.458071	0.587717
p-Hydroxymandelic acid	0.000391689	0.00113744	0.00117854	0.000573869	0.00414393	0.00121073	0.000478179	0.000884574	0.00137527	0.0151315	0.000826081	0.000775601	0.00104624	0.00737117	0.00126389	0.000777714	0.00121142	0.000539637	0.000793811	0.00286273	0.00416276	0.00126113	0.00322525	0.00113953	0.000311465	0.00563147	0.000910308	0.00229097	0.000688804	0.000792123	0.000933266	0.00108932	0.000822343	0.000308387	0.00189962	0.00114954	0.0018709	0.000735758	0.00167406	0.000744713	0.00129132	0.00149258	0.00214314	0.0017197	0.0054148	0.00135865	0.00119693	0.00133704	0.000319151
Fructose	0.0423024	0.0332702	0.00707125	0.0172161	0.0151944	0.00766799	0.0303644	0.0227778	0.00733475	0.0246882	0.00454345	0.0176449	0.00645182	0.0457521	0.0128496	0.00661057	0.0179291	0.023744	0.00423366	0.00946902	0.0906013	0.0908014	0.0182764	0.0804507	0.0112127	0.010559	0.0284016	0.0312144	0.0280114	0.0380219	0.0323532	0.0364923	0.0105534	0.0380858	0.0237453	0.0155188	0.0273832	0.0106685	0.0282199	0.0191143	0.0193698	0.0171646	0.0223839	0.0117513	0.0155457	0.0296638	0.0277688	0.0147075	0.0226597
N-Acetylglucosamine	4.86497	0.327868	0.884495	1.58044	0.777126	0.406	4.30146	1.72116	0.88888	0.283251	0.458888	0.529347	1.0588	1.19921	0.912953	0.424243	2.44441	1.28164	0.280215	0.440419	0.134433	0.411444	0.462644	0.640643	4.32532	0.57089	1.632	1.62143	0.827253	0.767725	1.04215	2.78948	0.495599	3.22511	1.95224	1.00527	2.72352	0.916754	0.420668	0.189157	0.680203	1.65203	0.938219	0.534826	1.80662	6.9488	0.454833	1.59803	2.94194
Propionic acid	8.09719	15.331	15.9704	16.3825	8.48788	12.109	10.8296	17.471	15.7491	8.35895	14.2429	14.3535	8.12441	12.714	13.795	9.24391	13.8308	12.2446	7.24379	12.7642	15.8983	9.49537	13.0372	11.6624	7.8036	5.76979	10.1212	14.0365	9.58011	7.38021	9.17136	12.043	6.97512	7.08796	7.68853	7.20361	8.74442	8.18935	7.15279	7.958	14.5041	13.3118	10.1332	10.6429	11.5043	3.93057	12.1254	17.7279	8.74267
Homovanillic acid	0.104385	0.0636968	0.0191513	3.52269	0.0580151	0.130759	0.0688577	0.0265372	0.103603	5.24186	0.0574126	0.0506079	0.101137	0.113618	0.0134815	0.0972143	0.0484569	0.017808	0.0875838	0.0154147	0.480677	0.0939543	0.0333275	0.0713345	0.205878	0.0503313	0.319882	0.689008	0.987515	0.0801628	0.0524184	0.0511981	0.052767	0.123355	0.0488203	0.055178	0.554467	0.04856	0.0210454	0.0347533	0.0329287	0.0691561	0.0295277	0.152767	0.279473	4.35288	0.071337	0.023532	0.028564
2-Furoic acid	0.000195844	0.00369669	0.000589271	0.000573869	0.000276262	4.03578e-05	2.39089e-05	0.000221143	4.58422e-05	0.00106186	4.13041e-05	0.0005817	0.000348747	0.00254178	2.10649e-05	3.88857e-05	0.000726854	0.000269818	2.64604e-05	0.0022021	0.00146921	0.00220698	0.000358361	0.00136743	0.00062293	3.51967e-05	0.000728247	0.00114548	0.000688804	1.58425e-05	0.000311089	0.00027233	0.000959401	0.000770967	0.000189962	0.000574771	0.000850409	3.67879e-05	0.000478304	0.000248238	0.00096849	0.000746289	0.000476253	2.86616e-05	0.000349342	0.0027173	0.000239386	0.000267409	0.000159576
p-Hydroxyphenylacetic acid	0.0225221	0.0952608	0.364758	0.295256	0.0555287	0.051658	0.0913321	0.151041	0.0288806	0.277145	0.171412	0.0397495	0.111948	0.914025	0.542	0.0388857	0.263121	0.485673	0.0219621	0.659528	0.128801	0.0239615	0.0440784	0.118967	0.0116799	0.0520911	0.0813816	0.0650061	0.404098	0.0575081	0.0664174	0.217864	0.105945	0.0889695	1.43706	0.0339115	0.246279	0.0194976	0.0892036	0.0518817	0.0393853	0.954005	0.201455	0.0561768	0.0146724	0.0722348	0.473984	0.229704	0.283885
Tryptophan	0.534655	0.328152	0.228048	0.156666	0.836246	0.290173	0.237894	0.254757	0.228752	0.12291	0.215607	0.169081	0.266443	0.336278	0.375798	0.448352	0.0930373	0.304895	0.713372	0.631341	0.168959	0.715061	0.205699	0.477462	0.296359	0.288261	0.256161	0.255729	0.338203	0.205635	0.238138	0.391611	0.45873	0.133686	0.341552	0.442574	0.246449	0.814116	0.609837	0.287583	0.284736	0.35598	0.224792	0.313845	0.431262	0.119561	0.29636	0.24147	0.48527
Butyric acid	5.85105	10.93	9.69645	8.65968	3.17591	10.1286	7.11363	8.05493	7.74183	9.77361	8.90639	7.71587	4.53092	7.20265	7.24885	5.63648	7.25424	6.88927	4.77001	7.36491	12.3421	5.35602	7.25071	6.11266	4.08346	6.27451	7.41391	8.03327	7.08894	3.78049	5.29473	8.70204	4.28975	6.1113	5.78834	8.42787	8.30084	5.16097	6.38344	4.84672	10.1059	8.85471	8.24085	8.58903	6.33898	6.35711	6.83949	7.98643	4.40955
Isobutyric acid	0.302188	1.40218	1.88242	0.537715	1.17632	2.61115	0.638608	1.50444	2.58412	0.0175207	2.52161	1.04435	0.610133	1.40688	1.72964	1.83735	0.484569	1.41844	1.45506	1.22987	0.54924	1.49948	1.72658	0.724284	0.173642	1.75702	0.233767	0.788378	0.665614	0.329682	0.780366	1.77723	0.448451	0.402753	0.935943	2.16056	0.410237	1.35637	1.54923	0.775867	1.38591	1.39581	1.15134	1.72027	0.130304	0.165529	1.47103	1.81651	0.607505
Mandelate	0.000195844	0.00113744	0.000589271	0.00172161	0.000276262	0.000403578	0.000239089	0.0263161	0.000458422	0.000796394	0.000826081	0.000969501	0.00383622	0.00330432	0.000631947	0.000388857	2.42285e-05	0.000539637	0.000264604	2.2021e-05	0.0433417	3.15283e-05	0.000358361	0.000455811	0.00311465	0.000703934	0.000364123	0.00143185	0.000459203	0.000158425	0.000311089	0.00027233	0.000274114	0.00138774	1.89962e-05	0.000574771	0.00595286	0.000367879	0.000478304	0.000248238	0.00064566	0.000995051	0.000476253	0.000286616	0.000698684	0.000226441	0.000718158	0.000534817	0.000319151
Malonate	0.105756	0.00995263	0.00972296	0.0195115	0.00331515	0.00161431	0.0100418	0.0218932	0.00275053	0.160606	0.00702169	0.0145425	0.00627745	0.00889624	0.00947921	0.00155543	0.0094491	0.00647564	0.00185223	0.0198189	0.141534	0.00756679	0.0215016	0.0132185	0.0062293	0.00246377	0.0071004	0.0194732	0.0229601	0.0152088	0.00482187	0.00408495	0.00726403	0.0112561	0.0127275	0.0040234	0.0391188	0.00478243	0.00573964	0.00906067	0.120738	0.00522402	0.0035719	0.00974496	0.012227	0.13043	0.0157995	0.00213927	0.0197874
Phenylacetylglutamine	0.00156676	2.84361e-05	2.94635e-05	0.000286934	0.000276262	0.000403578	2.39089e-05	2.21143e-05	0.000458422	2.65465e-05	0.000413041	1.939e-05	0.000174374	0.000508357	0.000421298	0.00233314	2.42285e-05	0.000269818	0.000529207	0.00022021	2.44868e-05	0.000315283	3.58361e-05	0.000227906	1.55733e-05	0.000351967	1.82062e-05	2.86371e-05	2.29601e-05	1.58425e-05	1.55544e-05	0.00027233	0.000274114	1.54193e-05	0.000379924	0.000574771	0.0406496	0.000367879	0.00215237	0.000744713	0.00032283	0.000248763	2.38127e-05	0.00143308	1.74671e-05	0.007699	0.000239386	0.000267409	0.000159576
Tartrate	0.000195844	0.0292892	0.000883906	0.000573869	0.000828787	0.000807157	0.000956358	0.000221143	0.000916844	0.000530929	4.13041e-05	0.0003878	0.000523121	0.00177925	0.000210649	0.000388857	0.000484569	0.000269818	0.000264604	0.000440419	0.00440763	0.000315283	0.000358361	0.000683717	0.000155733	3.51967e-05	0.000182062	0.00200459	0.000229601	0.0012674	0.000311089	0.00163398	0.000822343	0.00107935	0.000569886	0.00114954	0.00238115	0.00110364	0.00239152	0.000868832	0.00032283	0.00149258	0.000476253	0.000286616	0.000349342	0.00158509	0.000478772	0.000267409	0.000159576
Isovaleric acid	0.132783	0.885499	0.965225	0.160683	0.892604	1.52149	0.343093	0.61699	1.7067	0.00743301	1.46836	0.409323	0.34648	0.611553	0.855446	1.10591	0.197704	0.773839	0.970831	0.627377	0.299719	0.949947	0.864008	0.40043	0.0772434	1.16853	0.097403	0.319017	0.25922	0.1166	0.197852	0.931914	0.210109	0.201068	0.465597	1.65707	0.131984	0.970832	1.08073	0.390478	0.744124	0.871167	0.467681	0.988253	0.0475105	0.0715554	0.737069	1.0675	0.359205
Pentanoate	0.253031	3.48143	4.75158	0.541158	1.61696	2.51591	2.41672	4.33043	3.3121	0.263341	2.71078	2.98005	1.56744	0.255703	3.40683	2.51824	1.86511	1.37931	2.06259	2.05235	1.9494	1.67289	2.11469	0.298101	0.87584	2.09983	1.15409	0.271193	0.177941	0.890821	1.94275	2.47766	1.15854	1.55627	2.39903	2.46117	1.51866	1.92474	0.165015	1.29009	2.97585	0.622902	1.96907	2.24048	0.459035	0.0840097	3.85507	2.54947	1.70203
N-Methylnicotinamide	0.0732458	1.08057	2.5592	0.126251	2.29408	4.40506	0.719898	1.91156	3.11452	0.0273429	5.2989	0.775601	0.651111	1.93811	2.19201	3.1548	0.382567	1.56063	2.72251	1.4721	0.517407	2.80539	2.58271	0.802	0.0400233	3.8382	0.145649	0.195878	0.841948	0.240013	0.676151	2.70015	0.455715	0.465201	1.87968	4.7775	0.567903	2.55786	3.03627	1.21438	2.37894	2.45255	0.4372	2.56378	0.0340608	0.175718	1.76116	2.473	1.11081
Phenyllactic acid	0.00332936	0.0122275	0.00206245	0.00516482	0.0295601	0.0367256	0.021279	0.00287486	0.0343816	0.00584022	0.0194129	0.011634	0.0129036	0.0022876	0.00210649	0.0225537	0.000484569	0.00404728	0.0428658	0.0068265	0.0852142	0.0331047	0.012901	0.0082046	0.00171306	0.0116149	0.0202088	0.0174686	0.0463795	0.0239221	0.00777722	0.0182461	0.00123351	0.00370064	0.00493902	0.0298881	0.00391188	0.02428	0.00406558	0.00719889	0.00387396	0.00323392	0.0104776	0.0427058	0.00366809	0.00860477	0.0146025	0.00374372	0.00351066
Oxalate	0.00489611	0.059147	0.0197406	0.00602562	0.0124318	0.00201789	0.0066945	0.00995145	0.0334648	0.150518	0.00578257	0.0325752	0.0142986	0.0193176	0.0179052	0.00505514	0.00508798	0.00431709	0.00370445	0.0123317	0.0296291	0.0091432	0.00967574	0.0079767	0.0179092	0.0042236	0.0071004	0.0163231	0.0335218	0.00633698	0.00575514	0.029684	0.00945695	0.00539677	0.00759849	0.00747202	0.0284037	0.0125079	0.00621795	0.0101777	0.0219525	0.0233837	0.00619129	0.0160505	0.0197378	0.0226441	0.0138844	0.00802226	0.00622345
Maleate	0.00411273	0.00398105	0.00294635	0.00229548	0.0190621	0.00322863	0.00191272	0.00486515	0.0041258	0.00185825	0.00371736	0.0027146	0.00209248	0.00559192	0.00400233	0.00505514	0.00242285	0.00323782	0.00396906	0.0022021	0.00563197	0.00535981	0.00250852	0.00660926	0.00295892	0.0031677	0.00145649	0.00630015	0.00482163	0.00269322	0.00435524	0.00871457	0.00301526	0.00138774	0.00645871	0.00862157	0.00357172	0.00478243	0.012675	0.00409592	0.00355113	0.00447773	0.00571504	0.00601894	0.00279473	0.00181153	0.0033514	0.00374372	0.00191491
Itaconate	1.95844e-05	0.000568721	2.94635e-05	2.86934e-05	2.76262e-05	4.03578e-05	2.39089e-05	0.000221143	0.000458422	0.00132732	0.000826081	0.0001939	1.74374e-05	2.54178e-05	0.000631947	3.88857e-05	2.42285e-05	2.69818e-05	2.64604e-05	0.000440419	0.00122434	0.000315283	0.000716721	2.27906e-05	1.55733e-05	0.000703934	0.000182062	2.86371e-05	2.29601e-05	0.000158425	0.000311089	0.00027233	0.000274114	1.54193e-05	1.89962e-05	5.74771e-05	1.70082e-05	3.67879e-05	0.00573964	1.24119e-05	3.2283e-05	2.48763e-05	0.00119063	0.000286616	0.00192138	2.26441e-05	0.000478772	0.000802226	0.000159576
2-Methylmaleate	0.000195844	0.000568721	0.000883906	0.00229548	0.000828787	4.03578e-05	0.000239089	0.00066343	4.58422e-05	0.000265465	0.000826081	0.0001939	0.000174374	0.000508357	0.000210649	0.000388857	0.000242285	2.69818e-05	0.000529207	2.2021e-05	0.000244868	3.15283e-05	0.000358361	0.000227906	0.000311465	0.000703934	0.000364123	0.00114548	0.000688804	0.000158425	0.000311089	0.000544661	0.000137057	1.54193e-05	0.000189962	0.000574771	0.000170082	0.000367879	2.39152e-05	0.000124119	0.00451962	0.000248763	0.000238127	0.000573233	0.000174671	0.000226441	0.000239386	0.000534817	0.000159576
Methylsuccinic acid	0.0144925	0.0611376	0.0866228	0.0961231	0.0792873	0.113002	0.124326	0.0687756	0.168241	0.0185825	0.210651	0.0668955	0.0134268	0.0340599	0.0459215	0.157098	0.0843151	0.035616	0.0476287	0.0440419	0.0830104	0.0368881	0.177747	0.0451253	0.0149503	0.0784886	0.032589	0.0518331	0.0215825	0.0662215	0.0496186	0.0533767	0.0126093	0.0656864	0.0309638	0.0936877	0.0447315	0.0231764	0.0839423	0.0160113	0.055204	0.0174134	0.0478634	0.150474	0.0150217	0.00928409	0.136929	0.0513425	0.0331917
Adipate	0.00411273	0.04891	0.0713017	0.00602562	0.00718282	0.0274433	0.0317989	0.0517476	0.215458	0.00345104	0.0450214	0.0422702	0.0205761	0.0139798	0.0256992	0.134545	0.0285896	0.011872	0.0685324	0.0363346	0.0200792	0.060219	0.135819	0.00524183	0.00124586	0.053499	0.00873896	0.0186141	0.0121689	0.0403983	0.0290868	0.061819	0.00411172	0.0161903	0.0127275	0.0764446	0.0301045	0.0842443	0.0643318	0.015639	0.0374483	0.0422897	0.033814	0.161938	0.0345848	0.00294374	0.0306414	0.029415	0.00478727
Methyglutarate	0.000195844	0.000568721	0.00176781	0.000860803	0.000828787	0.0149324	0.00621632	0.00818231	0.0311727	0.000530929	0.0156955	0.0067865	0.000348747	0.00177925	0.000842596	0.0209983	0.00121142	0.000809455	0.0145532	0.00110105	0.00979474	0.00819735	0.00609213	0.000227906	0.000778663	0.00879917	0.000910308	0.00171822	0.00252561	0.00190109	0.00108881	0.00789758	1.37057e-05	0.00138774	0.000189962	0.0448321	0.00357172	0.00662182	0.00263067	0.00297885	0.00355113	0.00174134	0.00119063	0.0108914	0.00174671	0.000226441	0.0100542	0.00187186	0.00143618
Phthalic acid	0.000195844	0.00199053	0.00383026	0.00200854	0.00331515	0.00807157	0.0021518	0.00221143	0.0041258	0.00530929	0.00743473	0.003878	0.00104624	0.00177925	0.00126389	0.00427743	0.00218056	0.000539637	0.00343985	0.00242231	0.00391789	0.00252226	0.00752557	0.00136743	0.00109013	0.00281573	0.00109237	0.00257734	0.00298482	0.0012674	0.0013999	0.00354029	0.00150763	0.00138774	0.00208958	0.0166684	0.0018709	0.00919697	0.00191321	0.000868832	0.00161415	0.00248763	0.000476253	0.00372601	0.00192138	0.000905765	0.00263324	0.000534817	0.00143618
6-Carboxyhexanoate	0.00156676	0.00170616	0.00176781	0.0074603	0.00828787	0.0201789	0.00310816	0.000442287	0.011919	0.00265465	0.0161086	0.0145425	0.00313872	0.0157591	0.00400233	0.0171097	0.0031497	0.00134909	0.00873192	0.00616587	0.0046525	0.00882792	0.0157679	0.00296277	0.000934395	0.0042236	0.000546185	0.0126003	0.00298482	0.00348534	0.00513296	0.0119825	0.00219292	0.00246709	0.00588883	0.0488555	0.00391188	0.00772546	0.00908777	0.0026065	0.0064566	0.00398021	0.00142876	0.00773864	0.00279473	0.00317018	0.00646342	0.00588299	0.00191491
3-Methyladipic acid	0.00509196	0.00597158	0.00854442	0.0149206	0.00607777	0.0383399	0.0121936	0.0128263	0.0320895	0.00292011	0.562561	0.0184205	0.00610308	0.0101671	0.00695142	0.0237203	0.00969139	0.00431709	0.0148178	0.00880839	0.00954987	0.0186017	0.02186	0.00979994	0.00264745	0.169296	0.00491566	0.0140322	0.00482163	0.00982232	0.00684395	0.0187908	0.00685286	0.00585935	0.00588883	0.48913	0.00799385	0.0194976	0.00765286	0.0039718	0.0109762	0.00746289	0.0071438	0.223561	0.00454144	0.00317018	0.0390199	0.037972	0.00335109
Isocaproic acid	0.00215429	0.00568721	0.0138479	0.177612	0.000828787	0.0217932	0.00358634	0.00420172	0.0444669	0.00504383	0.0123912	0.0178388	0.0231917	0.0447354	0.00947921	0.0268311	0.00557255	0.00188873	0.0640341	0.012552	0.00367303	0.0621107	0.0483787	0.00433021	0.00124586	0.0095031	0.00637216	0.000286371	0.0110209	0.0142582	0.066573	0.0688996	0.0038376	0.00801805	0.00113977	0.0362106	0.0110553	0.0169224	0.00980523	0.0119154	0.00290547	0.0659222	0.00904881	0.0128977	0.00139737	0.00837833	0.00574526	0.0529469	0.0501068
Hexanoic acid	0.00215429	0.198199	0.0715964	0.0120512	0.0743146	0.0641689	0.0504479	0.0274218	0.168241	0.00345104	0.0367606	0.0172571	0.00906743	0.00406685	0.0185371	0.546344	0.00726854	0.190492	0.24026	0.0215806	0.0215484	0.0286907	0.0383446	0.0856925	0.00389331	0.582153	0.00983133	0.00257734	0.00505123	0.00617856	0.0192875	0.20915	0.00781226	0.0437909	0.364347	0.423032	0.0261926	0.20638	0.227673	0.0140254	0.0158187	0.013682	0.0104776	0.514476	0.00314408	0.00158509	0.701161	0.589369	0.168991
Suberate	0.225025	0.263602	0.299939	0.360964	0.647835	1.33867	0.443033	0.297438	1.10801	0.144147	2.458	0.599345	0.357466	0.741438	0.394335	1.44344	0.551924	0.577142	0.639283	0.729335	0.438314	0.616063	1.07257	0.345505	0.14452	0.575114	0.252884	1.71822	0.324656	0.723683	0.326954	1.11002	0.179408	0.315788	0.484403	1.60591	0.47776	0.878127	0.689475	0.227137	0.420002	0.43832	0.313375	1.43537	0.416765	0.271956	0.786383	0.604344	0.262342
TUDCA	0.00254598	0.000853082	0.000294635	0.000860803	2.76262e-05	4.03578e-05	2.39089e-05	2.21143e-05	4.58422e-05	0.000530929	4.13041e-05	1.939e-05	0.000348747	0.000254178	2.10649e-05	3.88857e-05	2.42285e-05	2.69818e-05	2.64604e-05	2.2021e-05	2.44868e-05	3.15283e-05	0.000358361	0.000683717	0.00171306	0.00492754	1.82062e-05	0.00200459	0.00596963	1.58425e-05	1.55544e-05	2.7233e-05	1.37057e-05	1.54193e-05	0.000759849	5.74771e-05	0.000170082	0.02428	2.39152e-05	1.24119e-05	3.2283e-05	0.000248763	2.38127e-05	2.86616e-05	0.000524013	0.00113221	2.39386e-05	2.67409e-05	1.59576e-05
THDCA	0.000195844	0.000284361	2.94635e-05	2.86934e-05	0.000276262	4.03578e-05	0.000239089	0.000221143	4.58422e-05	0.000265465	4.13041e-05	0.0001939	0.000174374	2.54178e-05	2.10649e-05	3.88857e-05	0.000242285	2.69818e-05	2.64604e-05	0.00022021	0.000244868	0.000315283	0.000358361	0.000227906	0.000311465	0.000351967	1.82062e-05	2.86371e-05	0.000688804	1.58425e-05	0.000155544	0.00027233	1.37057e-05	1.54193e-05	1.89962e-05	5.74771e-05	0.000170082	0.000735758	0.000239152	0.000124119	0.00032283	0.000248763	2.38127e-05	2.86616e-05	1.74671e-05	2.26441e-05	2.39386e-05	0.000534817	1.59576e-05
TCA	0.0387772	0.0108057	0.000294635	0.00143467	2.76262e-05	4.03578e-05	2.39089e-05	0.000221143	0.000458422	0.0037165	4.13041e-05	0.0001939	0.000348747	0.000508357	0.000210649	0.00505514	0.000726854	0.000269818	0.000264604	0.00022021	0.000489737	0.000315283	0.00752557	0.0665484	0.00529491	0.0496273	0.000364123	0.010023	0.0273226	0.000316849	0.000155544	0.00027233	0.000137057	0.000308387	0.0112078	5.74771e-05	0.000170082	0.137587	0.000239152	1.24119e-05	0.00032283	0.00174134	0.000238127	0.000286616	0.000524013	0.0421181	2.39386e-05	0.00160445	0.000159576
Citrate	0.00430858	0.013365	0.0147318	0.00258241	0.00607777	0.000403578	0.000956358	0.00818231	0.0041258	0.0180516	0.00123912	0.0056231	0.00732369	0.00762535	0.00547687	0.00427743	0.000969139	0.00134909	0.000793811	0.00792755	0.0046525	0.00346811	0.00680885	0.00592555	0.00794236	0.0010559	0.00127443	0.00200459	0.0213529	0.00174267	0.00311089	0.00789758	0.00342643	0.00477999	0.00208958	0.000574771	0.0267029	0.00183939	0.00621795	0.00484063	0.00129132	0.00472649	0.00785818	0.00143308	0.00436677	0.0027173	0.00766035	0.000534817	0.000319151
Isocitric acid	0.000195844	0.000284361	0.000294635	0.000286934	2.76262e-05	4.03578e-05	2.39089e-05	0.000221143	4.58422e-05	0.00238918	4.13041e-05	0.0001939	0.000348747	0.000254178	0.000210649	3.88857e-05	0.000242285	2.69818e-05	2.64604e-05	2.2021e-05	0.00195895	3.15283e-05	3.58361e-05	0.000227906	0.000155733	3.51967e-05	0.000182062	0.000286371	0.00826565	1.58425e-05	1.55544e-05	0.00027233	0.000137057	0.000154193	1.89962e-05	5.74771e-05	0.000170082	3.67879e-05	0.000239152	0.000124119	3.2283e-05	0.000248763	2.38127e-05	2.86616e-05	0.000174671	0.000452883	2.39386e-05	2.67409e-05	0.000159576
Heptanoic acid	0.000195844	0.0298579	0.00766052	0.00114774	0.00303889	0.00686083	0.0117154	0.0119417	0.0618869	0.000530929	0.0165216	0.0034902	0.00174374	0.00127089	0.00315974	0.781214	0.00193828	0.0202364	0.132566	0.00176168	0.00489737	0.00472924	0.00895902	0.00159534	0.000934395	0.622629	0.00145649	0.00114548	0.000918405	0.00190109	0.00171099	0.0416665	0.00109646	0.000770967	0.070476	0.481083	0.0018709	0.0371558	0.0222411	0.00161354	0.00258264	0.00248763	0.00238127	0.395531	0.00104803	0.000452883	0.273139	0.530806	0.0218619
Pyruvate	1.08968	0.454693	0.309072	0.425811	2.63223	0.988363	0.495154	0.645739	1.44174	0.256704	0.481192	0.698428	4.34068	0.87844	0.868295	1.43177	0.337018	0.384761	0.883247	0.93501	1.0664	0.902655	1.38291	0.915269	0.48355	2.25048	7.26116	1.0736	0.550354	0.96734	0.719859	1.05337	0.556726	1.51526	0.95399	1.09321	2.59664	0.992169	1.96224	2.03183	0.632747	0.623648	0.880354	1.66123	0.83056	1.0808	1.02625	0.896889	0.250534
TCDCA	0.0861716	0.0127962	0.00147318	0.00200854	0.000276262	4.03578e-05	0.000239089	0.00199029	0.000458422	0.00212372	4.13041e-05	0.0003878	0.000348747	0.000254178	0.000421298	0.00894371	0.00266513	0.000539637	0.000264604	0.00022021	0.00906013	0.000315283	0.0107508	0.0660926	0.0129258	0.0770807	0.000364123	0.00630015	0.0466091	0.00190109	1.55544e-05	0.00027233	0.000137057	0.00107935	0.00379924	5.74771e-05	0.0018709	0.292832	0.000239152	1.24119e-05	0.00161415	0.00149258	0.00071438	0.000286616	0.000698684	0.0197004	2.39386e-05	0.0029415	0.000319151
Oxoglutarate	0.0924386	0.0400949	0.0321152	0.0235286	0.395608	0.10493	0.0253435	0.0900054	0.247089	0.00663661	0.0892168	0.0829893	0.194427	0.149711	0.0749911	0.486849	0.0157485	0.0690735	0.169611	0.186738	0.143003	0.15575	0.390613	0.132869	0.0610472	0.788758	0.13509	0.0936432	0.129495	0.213081	0.266447	0.474944	0.0848384	0.0346935	0.115307	0.37705	0.191172	0.183939	0.394601	0.198838	0.0748966	0.0910472	0.204551	0.178562	0.0524013	0.0484584	0.388523	0.0727352	0.00765963
GUDCA	0.00195844	0.00341233	0.00235708	0.000860803	0.000552525	4.03578e-05	0.000478179	0.000442287	0.000458422	0.00159279	4.13041e-05	0.0003878	0.00139499	0.000508357	0.000210649	0.00194429	2.42285e-05	2.69818e-05	0.00132302	2.2021e-05	0.000734605	3.15283e-05	0.0017918	0.00319068	0.00700797	0.0714493	0.000182062	0.00114548	0.00114801	0.000158425	0.000155544	0.00027233	0.000548229	0.000154193	0.000569886	5.74771e-05	0.000680327	0.102638	0.000239152	1.24119e-05	0.00129132	0.000497526	0.000238127	0.000286616	0.000698684	0.000452883	0.000239386	0.000534817	0.000319151
Octanoic acid	0.0211512	0.00995263	0.01208	0.00975577	0.39837	0.0294612	0.0843986	0.0137109	1.45824	0.00610569	0.0223042	0.0126035	0.0273767	0.0241469	0.0223288	0.451463	0.00387655	0.0283309	0.71787	0.0317102	0.0259561	0.0349964	0.056621	2.6649	0.0101226	0.850704	0.0273092	0.033219	0.0183681	0.0278827	0.024576	0.30855	0.0148022	0.00477999	0.0393222	0.191399	0.0258524	0.0470885	0.0887253	0.0227137	0.0293775	0.0164183	0.0309565	0.173403	0.0096069	0.00339662	0.143632	0.136378	0.00845751
UDCA	1.95844e-05	0.000284361	0.0147318	2.86934e-05	0.00801161	0.041165	0.0435143	0.00309601	0.0582196	0.000265465	0.0462605	0.0034902	0.0177861	0.00254178	0.012007	0.051718	0.00605712	0.00539637	0.0201099	0.00440419	2.44868e-05	0.00882792	0.0250852	0.000455811	0.0071637	0.0619462	0.000182062	0.113116	0.0146945	0.00681226	0.0144656	0.0675379	0.000137057	0.0306845	0.00816837	0.128174	0.00816393	3.67879e-05	0.0114793	0.000496475	0.0368026	0.000248763	0.0209551	0.0484382	0.00104803	0.00815189	0.0385411	0.0459943	0.000159576
HDCA	0.152955	0.173744	0.0300528	0.25365	0.0118793	0.180399	0.250805	0.22623	0.37178	0.0568094	0.164803	0.180327	0.000174374	0.0510898	0.103429	0.339861	0.141252	0.0844532	0.0703846	0.109004	0.180958	0.185702	0.0999826	0.0822739	0.0218026	0.385756	0.0482463	0.017755	0.0266338	0.0301007	0.14279	0.358114	0.0979959	0.0644528	0.0284943	0.416709	0.0147971	0.215209	0.140621	0.0800566	0.471655	0.139307	0.117158	0.204644	0.00454144	0.01336	0.177624	0.160445	0.135639
HCA	0.00998807	0.00398105	0.012964	0.00286934	0.0022101	0.0242147	0.00358634	0.00928802	0.00595948	0.00265465	0.00289128	0.0027146	0.0108112	0.0022876	0.00589817	0.00505514	0.00702625	0.00269818	0.00529207	0.00616587	0.00195895	0.00693622	0.00537541	0.00182325	0.0101226	0.00387163	0.0109237	0.0294962	0.00895445	0.00174267	0.00591068	0.00245097	0.0057564	0.00477999	0.0055089	0.0189674	0.00391188	0.0069897	0.00526134	0.00719889	0.0145274	0.00796041	0.00166689	0.0034394	0.0118776	0.0126807	0.00454833	0.0093593	0.0205853
CA	0.396585	0.0673935	0.469354	0.287508	0.604186	8.07157e-05	0.00430361	0.0364887	0.00320895	0.495357	0.00123912	0.132046	0.138627	0.345174	0.00294909	0.005444	0.108786	0.0331877	0.00396906	0.00990944	0.0506878	0.00567509	0.00680885	0.121474	0.216001	0.0612422	0.207004	0.441584	0.424303	0.00570328	0.0041997	0.00217864	0.0370054	0.0353103	0.336803	0.0040234	0.0636106	0.292096	0.00167406	0.00608182	0.0232438	0.11667	0.00261939	0.00286616	0.178514	0.225309	0.00454833	0.00401113	0.117926
GCA	0.0332936	0.0460664	0.00147318	0.00573869	0.0171283	0.000403578	0.000239089	0.000442287	0.00183369	0.0201753	0.000413041	0.000969501	0.000697494	0.00254178	0.000421298	0.0241091	0.000484569	0.000269818	0.00185223	0.000660629	0.00244868	0.000630566	0.0222184	0.203976	0.0147946	0.483602	0.000364123	0.00515467	0.00459203	0.000475274	1.55544e-05	0.00027233	0.000411172	0.000154193	0.0070286	5.74771e-05	0.000680327	0.427107	0.000239152	1.24119e-05	0.00484245	0.000995051	0.00142876	0.000286616	0.00104803	0.00860477	0.000239386	0.00454595	0.000638303
Decanoic acid	0.000391689	0.000853082	0.00324099	0.000860803	0.0527661	0.00443936	0.0384934	0.00906688	0.495554	0.00238918	0.0119782	0.0015512	0.000697494	0.00152507	0.00294909	0.00388857	0.00193828	0.00917383	0.183635	0.0022021	0.00146921	0.000630566	0.00322525	0.479741	0.00109013	0.0418841	0.0367765	0.00315008	0.000918405	0.000633698	0.000622177	0.0653593	0.000822343	0.00185032	0.00721856	0.00919634	0.00578278	0.000735758	0.00143491	0.000372356	0.00807075	0.00174134	0.0035719	0.0197765	0.000524013	0.00113221	0.00933605	0.0275431	0.00159576
Undecylenic acid	0.000195844	0.000284361	0.000294635	0.000286934	2.76262e-05	0.000403578	0.000239089	0.000221143	0.000458422	2.65465e-05	0.000413041	0.0001939	0.000174374	0.000254178	0.000210649	0.000388857	0.000242285	0.000269818	0.000264604	0.00022021	0.000244868	0.000315283	3.58361e-05	0.000227906	0.000155733	0.000351967	0.000182062	2.86371e-05	0.000229601	1.58425e-05	0.000155544	0.00027233	0.000137057	0.000154193	1.89962e-05	5.74771e-05	0.000170082	0.000367879	0.000239152	0.000124119	0.00032283	0.000248763	0.000238127	0.000286616	0.000174671	2.26441e-05	0.000239386	0.000267409	0.000159576
isoLCA	0.0285933	0.126541	0.0209191	0.0252502	0.00193384	0.186857	0.112372	0.131138	0.280554	0.00318557	0.189999	0.0963684	0.000697494	0.00635446	0.12976	0.235259	0.114601	0.0453295	0.0762059	0.16846	0.0644004	0.227634	0.142986	0.0783995	0.011057	0.290021	0.0165676	0.000286371	0.00206641	0.0554486	0.0908379	0.168028	0.0400207	0.0635277	0.00189962	0.367279	0.0307848	0.249054	0.177212	0.0433175	0.260201	0.0517427	0.106681	0.232446	0.00209605	0.00679324	0.120411	0.208311	0.0295215
GCDCA	0.0350562	0.0369669	0.00942833	0.0157814	0.0066303	0.000807157	0.000717268	0.00199029	0.0041258	0.0119459	0.000826081	0.0021329	0.00104624	0.000762535	0.00147454	0.0486071	0.00145371	0.00107927	0.00158762	0.00110105	0.0154267	0.000315283	0.0232934	0.167283	0.0256959	0.51176	0.000546185	0.00372282	0.00619924	0.00158425	0.000311089	0.000816991	0.00123351	0.000770967	0.00284943	0.000574771	0.00442213	0.620612	0.000239152	0.000124119	0.0129132	0.00298515	0.00238127	0.000859849	0.000873355	0.0101899	0.000478772	0.00989412	0.000797878
GDCA	0.0405398	0.0079621	2.94635e-05	0.00631256	2.76262e-05	0.00443936	0.00525997	0.00398058	0.011919	0.00557476	0.0020652	0.0032963	1.74374e-05	0.000508357	0.00294909	0.0559954	0.000726854	0.00161891	0.00449826	0.00330315	0.0100396	0.00756679	0.00967574	0.0118511	0.00202452	0.200269	0.000182062	0.000286371	0.000688804	0.00142582	0.00155544	0.00653593	0.00246703	0.000616773	0.000569886	0.00747202	0.00102049	0.109628	0.00358728	0.000868832	0.0106534	0.00174134	0.00166689	0.00315278	0.000174671	0.00135865	0.00287263	0.00989412	0.00462769
5Z-Dodecenoic acid	0.000783378	0.000284361	0.000589271	0.000573869	2.76262e-05	4.03578e-05	0.00286907	0.000442287	0.000458422	0.000265465	0.000413041	0.0001939	0.000348747	2.54178e-05	0.000210649	3.88857e-05	0.000242285	0.000809455	0.00132302	0.000440419	0.000244868	3.15283e-05	0.000716721	0.000683717	0.000778663	0.00351967	0.00218474	0.000572741	0.000229601	0.000158425	0.000155544	0.00108932	0.000274114	0.000154193	0.000759849	0.00114954	0.000510246	0.00110364	2.39152e-05	0.000124119	0.00032283	0.000497526	0.000238127	0.000573233	0.000174671	0.000226441	2.39386e-05	0.00106963	0.000319151
Dodecanoic acid	0.00274182	0.00113744	0.0126693	0.00114774	0.106637	0.0189682	0.0255826	0.0214509	0.628038	0.00318557	0.0198259	0.003878	0.00226686	0.00457521	0.00463428	0.0116657	0.00290742	0.0205062	0.320435	0.00770734	0.00759092	0.00220698	0.00680885	0.332514	0.00186879	0.104182	0.0588059	0.0226233	0.00206641	0.00142582	0.00124435	0.321894	0.00178174	0.00277548	0.0338133	0.0534537	0.00425205	0.00294303	0.00502219	0.00223414	0.0206611	0.00447773	0.00595316	0.0464319	0.00192138	0.00181153	0.0220235	0.0382394	0.00175533
Tridecanoic acid	0.00117507	0.00255925	0.00441953	0.00114774	0.0066303	0.0226004	0.00717268	0.0106149	0.0238379	0.000796394	0.0115651	0.0054292	0.0026156	0.00152507	0.00252779	0.0128323	0.00726854	0.002968	0.0121718	0.0022021	0.000979474	0.00378339	0.00895902	0.00341858	0.00124586	0.0084472	0.00983133	0.00114548	0.000918405	0.00617856	0.0027998	0.00653593	0.00123351	0.00138774	0.00455909	0.0649491	0.00221106	0.00478243	0.00263067	0.00186178	0.00419679	0.000995051	0.00119063	0.0223561	0.00384276	0.000679324	0.00383017	0.0184512	0.00430854
Myristoleic acid	0.000783378	0.000284361	0.000883906	0.000573869	0.000552525	0.000807157	0.00191272	0.00132686	0.000458422	0.000265465	0.000413041	0.0003878	0.000174374	0.000508357	0.000631947	0.000388857	0.000484569	0.000809455	0.00370445	0.000660629	0.000244868	0.000945848	0.000716721	0.00136743	0.00607357	0.00246377	0.00364123	0.000859112	0.00206641	0.000158425	0.000311089	0.00108932	0.000411172	0.00046258	0.0015197	5.74771e-05	0.0037418	0.000367879	0.000239152	0.000124119	0.00032283	0.000248763	0.000238127	0.000573233	0.000174671	0.000226441	0.000239386	0.00213927	0.000478727
9E-tetradecenoic acid	0.000979222	0.0014218	0.000883906	0.00143467	0.00165757	4.03578e-05	0.00143454	0.000884574	0.000916844	0.000530929	0.00123912	0.0005817	0.000697494	0.000762535	0.000631947	0.000777714	0.000484569	0.00161891	0.00158762	0.000440419	0.000489737	0.000630566	0.000716721	0.000911623	0.00140159	0.000351967	0.00109237	0.00114548	0.00160721	0.000316849	0.000466633	0.00108932	0.000548229	0.000308387	0.00379924	0.000574771	0.00136065	0.00220727	0.000239152	0.000124119	0.00032283	0.000995051	0.000476253	0.00114647	0.000524013	0.000452883	0.000478772	0.00106963	0.000478727
Ricinoleic acid	0.00332936	0.0924172	0.00265172	0.00545176	0.0044202	0.00242147	0.0105199	0.00353829	0.00320895	0.00212372	0.0132173	0.0031024	0.0118574	0.00559192	0.00484493	0.00388857	0.00387655	0.0226647	0.0068797	0.00924881	0.0440763	0.00977377	0.00430033	0.00433021	0.0137045	0.0021118	0.00291299	0.0157504	0.00688804	0.00221794	0.00793276	0.00571894	0.00232997	0.00200451	0.015007	0.00977111	0.0301045	0.0103006	0.00956607	0.00508887	0.00742509	0.0263689	0.0276227	0.0051591	0.00681217	0.00339662	0.00861789	0.00240668	0.00430854
LCA	0.333523	0.744172	0.11314	0.496971	0.00911666	0.894329	0.632631	0.725793	0.857707	0.0570749	0.684821	0.416304	0.00244123	0.0449896	0.651116	0.793657	0.500075	0.274945	0.313291	0.750475	0.193446	0.990618	0.466586	0.314054	0.0951526	0.802484	0.100134	0.00229097	0.0367362	0.250786	0.411259	0.769605	0.247114	0.438372	0.0108278	0.978835	0.206139	0.82736	0.603141	0.143978	1.14282	0.411205	0.382193	0.783896	0.013275	0.025135	0.532155	0.831908	0.246385
DCA	1.16586	1.41384	0.234235	1.50669	0.0129843	1.41051	1.15863	1.4779	1.80435	0.913198	1.16436	1.02282	0.00139499	0.37593	1.00901	1.55932	0.729277	0.65404	0.482373	0.905282	0.739992	1.40963	0.621756	0.600531	0.247303	1.56977	0.299309	0.155213	0.241081	0.270589	0.745679	1.8671	0.649103	0.641753	0.2498	1.70822	0.286758	1.30413	0.947041	0.347036	2.12099	1.29879	0.753433	1.20236	0.0496065	0.0849155	1.08609	1.41753	0.742984
GLCA	0.00587533	0.0014218	2.94635e-05	0.000573869	2.76262e-05	0.00443936	0.00358634	0.00243258	0.00595948	0.000265465	0.0020652	0.0015512	1.74374e-05	0.000254178	0.00337038	0.010888	0.000484569	0.000809455	0.00423366	0.0046244	0.000244868	0.012296	0.00286689	0.00296277	0.000467198	0.0151346	0.000182062	2.86371e-05	2.29601e-05	0.00221794	0.00217762	0.00381262	0.00137057	0.00092516	1.89962e-05	0.00747202	0.000680327	0.0103006	0.00550049	0.000620594	0.00355113	0.000746289	0.00071438	0.0034394	1.74671e-05	0.000226441	0.00287263	0.00374372	0.00143618
Myristic acid	0.0301601	0.0332702	0.0760159	0.0301281	0.121003	0.150535	0.0621632	0.28041	0.790778	0.0374305	0.120195	0.0362593	0.0599845	0.0648155	0.0939495	0.0614394	0.0453072	0.046139	0.31726	0.114509	0.0156716	0.0684164	0.0662967	0.275766	0.0848743	0.23265	0.338999	0.0684426	0.027093	0.011565	0.0433969	0.310457	0.0261779	0.0351561	0.15235	0.165534	0.091504	0.0353164	0.0585922	0.0213484	0.0713455	0.0181597	0.0321471	0.107481	0.0377289	0.017436	0.0526649	0.203498	0.0255321
9-Pentadecenoic acid	0.000195844	0.00568721	0.0182674	0.000573869	0.0022101	0.00201789	0.000239089	0.00995145	0.000916844	0.000265465	0.00247824	0.0015512	0.000348747	0.000508357	0.00126389	3.88857e-05	0.00702625	0.00188873	0.00370445	0.00022021	2.44868e-05	0.000945848	0.00322525	0.000455811	0.00218026	0.000703934	0.00637216	0.000859112	0.000229601	0.00269322	0.000777722	0.0119825	0.000548229	0.000308387	0.00113977	0.00114954	0.00136065	0.00183939	0.000239152	0.000124119	0.00064566	0.000248763	0.000952506	0.00257955	0.000349342	0.000452883	0.00263324	0.00481336	0.00143618
Pentadecanoic acid	0.00822547	0.0196209	0.0477309	0.0123382	0.0837075	0.135602	0.0272562	0.060151	0.0701385	0.0156624	0.0582387	0.0494445	0.0364441	0.025672	0.0200117	0.0334417	0.0506375	0.00431709	0.0611235	0.0253241	0.00122434	0.0293213	0.0627131	0.00569764	0.00576211	0.0387163	0.0304043	0.00859112	0.0103321	0.0274075	0.0466633	0.0678102	0.0176804	0.0172697	0.00949811	0.164959	0.00527254	0.0253836	0.023676	0.0157631	0.0284091	0.00373144	0.00785818	0.0722273	0.0399996	0.0065668	0.036626	0.0481336	0.0309577
Palmitoleic acid	0.0759877	0.062275	0.0459631	0.0958361	0.115754	0.0238111	0.042797	0.0840345	0.0435501	0.0368996	0.0780647	0.0376166	0.0465577	0.0602403	0.0591924	0.0283866	0.0363427	0.0277913	0.173315	0.054612	0.0254663	0.221644	0.0358361	0.513243	0.119135	0.0418841	0.0664525	0.106816	0.0778348	0.0134661	0.0283091	0.0501088	0.0442695	0.0570515	0.0725655	0.0155188	0.0875922	0.0540782	0.0444822	0.0404627	0.0652117	0.0502501	0.0354809	0.0435657	0.0338862	0.0273994	0.0368654	0.0759441	0.0378194
10Z-Heptadecenoic acid	0.00313351	0.0153555	0.0362401	0.00315628	0.00303889	0.00242147	0.00334725	0.0225566	4.58422e-05	0.00159279	0.00702169	0.0071743	0.00209248	2.54178e-05	0.00737272	0.00194429	0.021321	0.00161891	0.00529207	0.00198189	0.00244868	0.00252226	0.00716721	0.00319068	0.00949969	0.000351967	0.0154752	0.00315008	0.00252561	0.0077628	0.00217762	0.0147058	0.00219292	0.00200451	0.00360928	0.00229908	0.0117356	0.0051503	0.00215237	0.00558535	0.0064566	0.00124381	0.00333377	0.0051591	0.00104803	0.00158509	0.00550588	0.0149749	0.00494685
10-Trans-Heptadecenoic acid	0.000979222	0.000853082	0.000883906	0.00143467	0.0190621	0.00484294	0.000956358	0.00309601	0.00550106	0.000265465	0.00289128	0.000775601	0.00401059	0.047023	0.00126389	0.00583286	0.000969139	0.000269818	0.00926113	0.00154147	2.44868e-05	0.0072515	0.00143344	0.000911623	0.00062293	0.00879917	0.00182062	0.00229097	0.00137761	0.000633698	0.000777722	0.0027233	0.000822343	0.00123355	0.00360928	0.00229908	0.000340164	0.000735758	0.00191321	0.000620594	0.00096849	0.00124381	2.38127e-05	0.0017197	0.000698684	2.26441e-05	0.00239386	0.000802226	0.00303194
Linolenic acid	0.128082	0.125119	0.0241601	0.187081	0.0511085	0.059326	0.066945	0.12384	0.0522601	0.184232	0.20239	0.14368	0.0148218	0.0665947	0.126389	0.0151654	0.0324661	1.04258	0.0177285	0.03149	0.0364854	0.0249073	0.0297439	0.0501392	0.0325481	0.0735611	0.0282196	0.115121	0.0537267	0.0169514	0.0147767	0.0163398	0.0881278	0.0783302	0.0649671	0.0103459	0.0835102	0.0353164	0.274068	0.0438139	0.630487	0.0833356	0.0497685	0.0633422	0.0134497	0.156924	0.0588889	0.10322	0.0108511
gamma-Linolenic acid	0.00293767	0.00483413	0.000294635	0.00430402	0.00138131	0.00121073	0.000717268	0.00287486	0.000916844	0.00159279	0.00413041	0.0036841	0.00122062	0.00152507	0.00126389	0.000388857	0.00145371	0.00134909	0.00343985	0.00264252	0.000734605	0.00977377	3.58361e-05	0.00205115	0.0160405	0.000703934	0.00109237	0.0146049	0.00114801	0.000792123	0.000466633	0.00108932	0.000274114	0.00385483	0.00417917	0.000574771	0.00153074	0.00147152	0.0215237	0.000496475	0.00032283	0.00273639	0.000238127	0.0017197	0.00104803	0.000226441	0.00478772	0.00187186	0.000957454
Linoleic acid	1.37385	4.25773	0.391865	0.723075	0.137302	0.48389	1.10196	0.87993	0.561108	0.713038	1.26845	1.2078	0.13514	0.637733	0.426775	0.589507	0.48142	2.01365	0.32361	0.536871	2.91491	1.18925	0.636449	0.520536	0.333112	0.746874	0.335358	1.87515	2.65878	0.254747	0.437391	0.47331	0.259312	0.762023	1.0182	0.356358	1.83161	1.69886	2.24516	0.986745	2.68175	2.19409	2.52986	1.5976	0.158951	1.34166	0.829711	1.33918	0.318034
Linoelaidic acid	0.0168426	0.000255925	0.00383026	0.0134859	0.00801161	0.0092823	0.0200835	0.0101726	0.0128358	0.00716754	0.000371736	0.0176449	0.00366185	0.0116922	0.0134815	0.0171097	0.00557255	0.00971346	0.00449826	0.00660629	0.0484839	0.0138724	0.0125426	0.00433021	0.013393	0.0147826	0.00873896	0.0174686	0.0410986	0.00285164	0.00731058	0.00735292	0.00274114	0.0100226	0.0129174	0.000517294	0.0216004	0.0161867	0.0227194	0.0110466	0.0297004	0.0291053	0.0292896	0.0544571	0.0041921	0.0178889	0.0148419	0.0208579	0.00319151
Arachidonic acid	0.148842	0.0369669	0.0530343	0.191959	0.0417156	0.00524652	0.0164972	0.0590453	0.00595948	0.0424743	0.00702169	0.0312179	0.0446396	0.0259262	0.0259098	0.00388857	0.0486992	0.0072851	0.029371	0.0513089	0.00293842	0.0507605	0.0232934	0.0239301	0.0677437	0.0116149	0.0753735	0.1744	0.0144649	0.0121987	0.0591068	0.0217864	0.0293302	0.0266754	0.0281144	0.00459817	0.012416	0.00735758	0.00837031	0.015639	0.03422	0.018906	0.00738192	0.00945834	0.0232312	0.0269465	0.0201084	0.0566906	0.0598409
Dihomo-gamma-linolenic acid	0.013905	0.00199053	0.0176781	0.0140598	0.0657504	0.000403578	0.00119545	0.00574973	0.000458422	0.00584022	0.000413041	0.0040719	0.020053	0.039906	0.00189584	0.000388857	0.00290742	0.000539637	0.00396906	0.0211401	0.000734605	0.0447702	0.00143344	0.00250696	0.00949969	0.0010559	0.0111058	0.0326463	0.00298482	0.000633698	0.00342197	0.00217864	0.0038376	0.00185032	0.0176665	0.000574771	0.000850409	0.00294303	0.00430473	0.00508887	0.00613377	0.00422897	0.000476253	0.000859849	0.00314408	0.000679324	0.0016757	0.00267409	0.00271279
Docosahexaenoic acid	0.0708957	0.0363982	0.00471416	0.122521	0.00884039	0.00121073	0.00478179	0.0179126	0.00183369	0.0225645	0.00289128	0.0056231	0.00959055	0.00686281	0.00884726	0.00155543	0.00872225	0.002968	0.0322817	0.0184976	0.00146921	0.055805	0.00895902	0.00638136	0.0242943	0.00281573	0.0291299	0.0128867	0.00505123	0.00190109	0.0175765	0.00680826	0.0067158	0.0268296	0.00607879	0.00172431	0.0297643	0.00478243	0.0059788	0.0026065	0.0109762	0.00820917	0.00214314	0.00315278	0.00855887	0.00837833	0.00813912	0.0770137	0.0156384
DPA	0.0391689	0.00625594	0.0521504	0.030702	0.116306	4.03578e-05	0.00262998	0.0128263	0.000458422	0.0119459	0.000413041	0.0120218	0.0624257	0.0838788	0.0225394	0.000388857	0.00460341	0.00215855	0.0256666	0.0960114	0.000734605	0.344604	0.00286689	0.00524183	0.033171	0.0010559	0.0256707	0.0710199	0.0107913	0.000792123	0.00311089	0.00844224	0.00630463	0.0112561	0.0436913	5.74771e-05	0.00391188	0.0404667	0.00621795	0.00633006	0.0158187	0.0126869	0.00071438	0.000859849	0.0106549	0.00181153	0.00454833	0.0350305	0.0110107
all-cis-4,7,10,13,16-Docosapentaenoic acid	0.00900885	0.00199053	0.00147318	0.0103296	0.0110505	0.000403578	0.00191272	0.00398058	0.000458422	0.00504383	0.000413041	0.0048475	0.0033131	0.00305014	0.00484493	0.000388857	0.00169599	0.000809455	0.0156116	0.00748713	0.000244868	0.0340505	0.000716721	0.00250696	0.00311465	0.000351967	0.0129264	0.00372282	0.000918405	0.000475274	0.00746613	0.00217864	0.00178174	0.00292967	0.0039892	0.000574771	0.00102049	0.00147152	0.00119576	0.00235826	0.00419679	0.00696536	0.000238127	0.000573233	0.00279473	0.0027173	0.00430895	0.00534817	0.00686175
cis-7,10,13,16-Docosatetraenoic acid	0.031531	0.00454977	0.0138479	0.0286934	0.100836	0.00121073	0.00262998	0.0194606	0.00183369	0.0127423	0.000413041	0.0141547	0.0242379	0.029993	0.0166413	0.000777714	0.00557255	0.00107927	0.0119072	0.0312698	0.000489737	0.0993141	0.000358361	0.00364649	0.0143274	0.0010559	0.0169317	0.0297825	0.00390322	0.00174267	0.00482187	0.00953156	0.00328937	0.0121813	0.0163367	0.00114954	0.00102049	0.0139794	0.000478304	0.00422004	0.0158187	0.0109456	0.000476253	0.00200631	0.00524013	0.00158509	0.0067028	0.0144401	0.0215427
Succinic Acid	0.707978	0.944646	0.474363	0.232417	0.458319	1.01621	0.639803	0.146839	0.899882	1.09955	0.282107	0.735075	0.43018	0.324586	0.384224	0.483349	1.0285	0.194269	0.730042	0.448347	0.952783	0.790414	0.581619	0.281691	0.329842	0.446998	0.634303	0.201605	0.191717	0.537535	0.551249	0.696076	0.237931	0.631884	0.292162	0.930554	0.945485	0.797194	0.491457	0.526636	0.221139	0.529865	0.361	1.10319	0.234059	1.00812	0.706906	0.269548	0.636388
Citramalate	0.00274182	0.00170616	0.0100176	0.118504	0.145867	0.00201789	0.00119545	0.00398058	0.000916844	0.0467218	0.000826081	0.003878	0.00122062	0.00305014	0.00105325	0.000388857	0.0031497	0.000809455	0.00317524	0.000880839	0.0262009	0.000315283	0.00143344	0.0038744	0.00498344	0.0073913	0.00655422	0.00715927	0.00229601	0.00253479	0.000933266	0.00163398	0.000685286	0.0118729	0.000569886	0.00172431	0.0137766	0.00735758	0.000478304	0.000868832	0.0161415	0.0019901	0.00285752	0.00429925	0.00174671	0.017436	0.00263324	0.000267409	0.000478727
Oleic acid	0.81158	0.94294	0.427221	0.665975	0.621314	0.556131	0.814338	0.755868	0.668379	0.400586	1.1813	0.734106	0.206458	0.532758	0.487652	0.832543	0.505648	0.355081	0.498249	0.394396	1.02575	0.83014	0.718871	0.718359	0.425773	0.737018	0.432032	0.580187	0.903481	0.217042	0.27158	0.340957	0.225459	0.333829	0.628965	0.631099	0.928987	0.880702	0.971435	0.34083	1.07567	0.825893	1.12586	1.72142	0.297639	0.545271	0.575484	0.891541	0.241598
Petroselinic acid	0.35252	0.365972	0.975537	1.02895	2.10208	1.7144	0.127435	0.708986	0.58082	0.138307	1.75129	0.648014	0.835947	1.55633	1.20639	1.61726	0.463733	0.078787	0.513067	1.48069	0.181447	1.99511	1.27254	0.175715	1.07019	0.699358	0.981494	1.10625	1.88411	0.509652	1.02939	1.11247	0.354019	0.646224	0.365867	2.52899	0.0964364	1.11247	0.873143	0.590309	0.777698	1.22167	1.15682	2.03469	1.33361	1.90165	1.27832	0.470372	0.199789
10Z-Nonadecenoic acid	0.00137091	0.000568721	0.00206245	0.00229548	0.00359141	0.000807157	0.000717268	0.00309601	0.00137527	0.00106186	0.00165216	0.000969501	0.00156936	0.0022876	0.00210649	0.00116657	0.00145371	0.000269818	0.00105841	0.00286273	0.000734605	0.00346811	0.00107508	0.000683717	0.00389331	0.00140787	0.00364123	0.00171822	0.000918405	0.000316849	0.000466633	0.000816991	0.000548229	0.00092516	0.00132973	0.00114954	0.00102049	0.00110364	0.000956607	0.000496475	0.00193698	0.000497526	0.000476253	0.00200631	0.000524013	0.000452883	0.000957543	0.00160445	0.000638303
Carnitine	0.00607118	0.00227489	0.00618734	0.00315628	0.0022101	0.000807157	0.00143454	0.000442287	0.00137527	0.00398197	4.13041e-05	0.0034902	0.00627745	0.00152507	0.000842596	0.00194429	0.000484569	0.000539637	0.00132302	0.00132126	0.000489737	0.00220698	0.00680885	0.00136743	0.00404905	0.000703934	0.00145649	0.00286371	0.000688804	0.0012674	0.00124435	0.00163398	0.00164469	0.00107935	0.00132973	0.000574771	0.00391188	0.00147152	0.000717456	0.000248238	0.00064566	0.000746289	0.000238127	0.000286616	0.00244539	0.00317018	0.000957543	0.000267409	0.000957454
Methylmalonylcarnitine	0.00215429	0.00227489	2.94635e-05	0.0074603	0.00303889	0.0113002	0.0045427	0.00309601	0.0165032	2.65465e-05	0.00330432	1.939e-05	1.74374e-05	2.54178e-05	0.00105325	0.000777714	0.00145371	0.00188873	0.0105841	0.0090286	0.00122434	0.0116655	0.0207849	0.000227906	1.55733e-05	0.00140787	1.82062e-05	0.00200459	0.000688804	0.000950547	0.00108881	0.00299563	0.000411172	0.00601354	1.89962e-05	0.0103459	1.70082e-05	0.00110364	0.00239152	0.00161354	0.00451962	0.00447773	0.000952506	0.00114647	0.000873355	0.000452883	0.00287263	0.000802226	0.000638303
2,2-Dimethyladipic acid	0.0017626	0.00568721	0.00854442	0.00258241	0.0262449	0.0201789	0.0227135	0.00353829	0.00733475	0.000796394	0.0165216	0.0062048	0.00523121	0.000254178	0.00800466	0.0101103	0.00605712	0.00377746	0.0161408	0.00726692	0.0100396	0.00977377	0.017918	0.00638136	0.00062293	0.0021118	0.0100134	0.0048683	0.00528083	0.00506959	0.00606623	0.0149782	0.00219292	0.00801805	0.00797841	0.0362106	0.00680327	0.0183939	0.00358728	0.0019859	0.00161415	0.00348268	0.00333377	0.0131844	1.74671e-05	0.00135865	0.0227417	0.000267409	0.00207448
Aconitic acid	0.00567949	0.0156398	0.0259279	0.00516482	0.0237586	0.00121073	0.00286907	0.0143743	0.00733475	0.0273429	0.00165216	0.0102767	0.0163911	0.0134715	0.00758336	0.010888	0.00508798	0.00188873	0.00185223	0.0090286	0.0394238	0.00567509	0.0136177	0.0113953	0.0105898	0.00387163	0.00218474	0.0146049	0.0675028	0.00348534	0.00591068	0.0114379	0.0057564	0.0114103	0.00512898	0.0224161	0.0445614	0.00404667	0.0100444	0.0148943	0.0064566	0.00721412	0.0121445	0.00229293	0.0054148	0.00407594	0.0114905	0.00106963	0.00175533
3-(3-Hydroxyphenyl)-3-hydroxypropanoic acid	0.0432816	0.0270143	0.00824979	1.50985	0.00276262	0.00161431	0.010759	0.00751888	0.000916844	2.23734	0.00247824	0.00775601	0.0179605	0.0482939	0.00358103	0.00194429	0.0222902	0.00377746	0.00132302	0.000440419	0.0301188	0.000945848	0.000358361	0.0214231	0.0858087	0.000351967	0.0890281	0.289521	0.231897	0.000950547	0.00248871	0.00190631	0.0235738	0.0481083	0.00930814	0.00172431	0.231992	0.000735758	0.00430473	0.00322709	0.0138817	0.0246275	0.00071438	0.00200631	0.11668	1.8729	0.0110118	0.00160445	0.0108511
Eicosapentaenoic acid	0.0101839	0.00369669	0.0050088	0.0195115	0.00303889	0.00121073	0.00310816	0.00331715	0.000916844	0.00530929	0.00123912	0.0023268	0.00435934	0.00254178	0.00189584	0.000388857	0.00339198	0.00107927	0.00211683	0.0118913	0.00122434	0.0116655	0.00537541	0.00250696	0.00529491	0.0010559	0.00327711	0.00458193	0.000688804	0.000792123	0.00295534	0.00163398	0.00109646	0.00323806	0.00132973	0.000574771	0.00493237	0.00110364	0.00454388	0.000496475	0.00161415	0.000995051	0.00190501	0.000859849	0.00157204	0.000905765	0.000718158	0.0093593	0.00207448
7-KetoLCA	0.0687414	0.0446446	0.453149	0.121086	0.487327	0.000403578	0.000239089	0.0285275	0.000458422	0.0225645	0.000413041	0.0736821	0.0878843	0.138019	0.000421298	0.000388857	0.0319816	0.00647564	0.000529207	0.0123317	0.012978	0.0113502	0.000358361	0.00524183	0.0699239	0.02147	0.023486	0.0859112	0.11503	0.00443589	0.00606623	0.00027233	0.0546858	0.00801805	0.0332434	5.74771e-05	0.0159877	0.12839	0.00119576	0.00471652	0.0129132	0.09652	0.000238127	0.000573233	0.0193885	0.00475527	0.00263324	0.000267409	0.00606387
3-DHCA	0.0291808	0.0093839	0.0807301	0.0278326	0.0563575	0.0250219	0.00286907	0.00995145	0.020629	0.0201753	4.13041e-05	0.0191961	0.0120318	0.0538858	0.0174839	3.88857e-05	0.00266513	0.00593601	2.64604e-05	0.00858818	0.00269355	0.0154489	0.00716721	0.00478602	0.0246057	3.51967e-05	0.0127443	0.0415237	0.0594667	0.00364377	0.00342197	0.00953156	0.00370054	0.00200451	0.0465407	0.0137945	0.00442213	0.0169224	0.00741371	0.00273061	0.00484245	0.0151745	0.0035719	0.0131844	0.00855887	0.0140394	0.0119693	0.00534817	0.00989369
[truncated: 70 more columns]

## Sheet: common metabolites
List of common metabolites in both Israel and China Stool metabolomics datasets
Metabolite name	hmdbID
2-Methylmaleate	HMDB0000634
4-Hydroxybenzoate	HMDB0000500
5-Aminolevulinic acid	HMDB0001149
5-Hydroxylysine	HMDB0000450
6-Carboxyhexanoate	HMDB0000857
Adipate	HMDB0000448
all-cis-4,7,10,13,16-Docosapentaenoic acid	HMDB0001976
aminoadipate	HMDB0000510
AMP	HMDB0000045
Anserine	HMDB0000194
Arachidonic acid	HMDB0001043
Arginine	HMDB0000517
Asparagine	HMDB0000168
Aspartate	HMDB0000191
Azelate	HMDB0000784
Butyric acid	HMDB0000039
Carnitine	HMDB0000062
Carnosine	HMDB0000033
cis-7,10,13,16-Docosatetraenoic acid	HMDB0002226
Citramalate	HMDB0000426
Citrate	HMDB0000094
Citrulline	HMDB0000904
Creatine	HMDB0000064
Cystine	HMDB0000192
Decanoic acid	HMDB0000511
Dimethylglycine	HMDB0000092
Docosahexaenoic acid	HMDB0002183
Dodecanoic acid	HMDB0000638
Eicosapentaenoic acid	HMDB0001999
Fructose	HMDB0000660
Fumarate	HMDB0000134
GABA	HMDB0000112
Glucose	HMDB0000122
Glutamate	HMDB0000148
Glutamine	HMDB0000641
Glutarate	HMDB0000661
Glycerate	HMDB0000139
Glycine	HMDB0000123
Glycolate	HMDB0000115
Guanidinoacetate	HMDB0000128
Heptanoic acid	HMDB0000666
Hexanoic acid	HMDB0000535
Histidine	HMDB0000177
Indole-3-Acetate	HMDB0000197
Indole-3-Methyl Acetate	HMDB0029738
Isoleucine	HMDB0000172
Itaconate	HMDB0002092
Leucine	HMDB0000687
Linoleic acid	HMDB0000673
Linolenic acid	HMDB0001388
Lysine	HMDB0000182
Malate	HMDB0000156
Maleate	HMDB0000176
Malonate	HMDB0000691
Mandelate	HMDB0000703
Methionine	HMDB0000696
Methyglutarate	HMDB0000752
Methylmalonate	HMDB0000202
Myristic acid	HMDB0000806
Myristoleic acid	HMDB0002000
N-Acetyl-L-glutamine	HMDB0006029
N-Acetylglucosamine	HMDB0000215
N-Acetylglycine	HMDB0000532
N-Acetylneuraminate	HMDB0000230
N-Acetylserine	HMDB0002931
N-Acetylserotonin	HMDB0001238
N-Acetyltryptophan	HMDB0013713
Octanoic acid	HMDB0000482
Oleic acid	HMDB0000207
Ornithine	HMDB0000214
Oxalate	HMDB0002329
Oxoglutarate	HMDB0000208
Oxoproline	HMDB0000267
Palmitoleic acid	HMDB0003229
Pentadecanoic acid	HMDB0000826
Pentanoate	HMDB0000892
Phenylalanine	HMDB0000159
Phenylpyruvate	HMDB0000205
Proline	HMDB0000162
Pyruvate	HMDB0000243
Rhamnose	HMDB0000849
Ricinoleic acid	HMDB0034297
Serine	HMDB0000187
Suberate	HMDB0000893
Succinic Acid	HMDB0000254
Tartrate	HMDB0000956
Threonine	HMDB0000167
Tridecanoic acid	HMDB0000910
Tryptophan	HMDB0000929
Tyrosine	HMDB0000158
Valine	HMDB0000883
Xylose	HMDB0000098
