# Supplementary material for: Diet-omics in the Study of Urban and Rural Crohn disease Evolution (SOURCE) cohort
Source: Nat Commun. 2024 May 4;15:3764. doi: 10.1038/s41467-024-48106-6 (PMC11069498; doi:10.1038/s41467-024-48106-6)
Supplement: Supplementary file 11 — Supplementary Dataset 8 [file 41467_2024_48106_MOESM11_ESM.xlsx]

## Sheet: halla FFQ_Fig.5
halla results for TI module associated metabolites and FFQ
X_features	Y_features	association	p.values	q.values	metabolites_module	type
Ascorbic.acid	water_g_day	0.634358	7.35962e-05	0.163574	brown	FFQ
Hydroquinone	Fish_and_poultry_servings_week	0.615719	0.000136653	0.163574	brown	FFQ
D.Mannosamine	zinc_mg_day	0.531417	0.00146087	0.192282	pink	FFQ
Galacturonate	Sodium_mg_day	0.521725	0.00184661	0.192282	pink	FFQ
Galacturonate	chloride_mg_day	0.489639	0.00382644	0.218107	pink	FFQ
Glucosamine	Added_suger_percentage_Kcal	0.511364	0.0023545	0.192282	pink	FFQ
Histamine	added_sugar_g_day	0.52373	0.00176021	0.192282	pink	FFQ
Histamine	Sodium_mg_day	0.516043	0.00211179	0.192282	pink	FFQ
Histamine	tryphtophan_mg_day	0.520722	0.00189117	0.192282	pink	FFQ
Histamine	nitrogen_g_day	0.510361	0.00240955	0.192282	pink	FFQ
Histamine	total_trans_g_day	0.5	0.00304731	0.203735	pink	FFQ
Hydroquinone	Fish_and_poultry_servings_week	0.615719	0.000136653	0.163574	pink	FFQ
Lactose	added_sugar_g_day	0.528743	0.0015595	0.192282	pink	FFQ
Lactose	zinc_mg_day	0.494987	0.00340519	0.2038	pink	FFQ
Lactose	omega_3_g_day	0.578543	0.000420599	0.167819	pink	FFQ
N.Acetylleucine	Saturated_fat_percentage_Kcal	0.497326	0.00323389	0.203735	pink	FFQ
N.Acetylleucine	Saturated_fat_gr_day	0.500334	0.00302466	0.203735	pink	FFQ
N.Acetylleucine	total_trans_g_day	0.550468	0.000902737	0.192282	pink	FFQ
Sarcosine	Fish_and_poultry_servings_week	0.519398	0.00195145	0.192282	pink	FFQ
Sucrose	Added_suger_percentage_Kcal	0.499666	0.00307011	0.203735	pink	FFQ
Sucrose	added_sugar_g_day	0.582219	0.000378611	0.167819	pink	FFQ
Sucrose	Saturated_fat_gr_day	0.536096	0.00130136	0.192282	pink	FFQ
Sucrose	total_trans_g_day	0.557821	0.000743893	0.192282	pink	FFQ
X10.Hydroxydecanoic.acid	starch_g_day	-0.563503	0.000638588	0.23334	red	FFQ
X10.Hydroxydecanoic.acid	nitrogen_g_day	-0.58857	0.000314779	0.164315	red	FFQ
X10.Hydroxydecanoic.acid	total_trans_g_day	-0.616979	0.000131219	0.124832	red	FFQ
Dihydroorotate	starch_g_day	-0.564134	0.000627744	0.23334	red	FFQ
Dihydroorotate	total_cis_g_day	-0.647322	4.67029e-05	0.0853263	red	FFQ
Gulonolactone	selenium_mcg_day	-0.581885	0.000382268	0.174601	red	FFQ
Hydroquinone	Fish_and_poultry_servings_week	0.615719	0.000136653	0.124832	red	FFQ
NAPQI	starch_g_day	-0.599265	0.000228632	0.164315	red	FFQ
Palmitoyl.carnitine	starch_g_day	0.723606	1.95185e-06	0.00713204	red	FFQ
Phenylethanolamine	starch_g_day	-0.591912	0.000285189	0.164315	red	FFQ
X10.Hydroxydecanoic.acid	nitrogen_g_day	-0.58857	0.000314779	0.205522	yellow	FFQ
X10.Hydroxydecanoic.acid	total_trans_g_day	-0.616979	0.000131219	0.196288	yellow	FFQ
Dihydroorotate	total_cis_g_day	-0.647322	4.67029e-05	0.111807	yellow	FFQ
Gulonolactone	selenium_mcg_day	-0.581885	0.000382268	0.228787	yellow	FFQ
Hydroquinone	Fish_and_poultry_servings_week	0.615719	0.000136653	0.196288	yellow	FFQ
Methyl.Vanillate	nitrogen_g_day	-0.601939	0.000210691	0.205522	yellow	FFQ
Methyl.Vanillate	total_trans_g_day	-0.67246	1.81529e-05	0.0651869	yellow	FFQ
N.Formylglycine	nitrogen_g_day	-0.592246	0.00028237	0.205522	yellow	FFQ
N.Formylglycine	total_trans_g_day	-0.576203	0.000449422	0.248289	yellow	FFQ
NAPQI	starch_g_day	-0.599265	0.000228632	0.205522	yellow	FFQ
Palmitoyl.carnitine	starch_g_day	0.723606	1.95185e-06	0.0140182	yellow	FFQ
Phenylethanolamine	starch_g_day	-0.591912	0.000285189	0.205522	yellow	FFQ
Phenylpyruvate	nitrogen_g_day	-0.590575	0.000296714	0.205522	yellow	FFQ

## Sheet: halla 16S_Fig.5
halla results for TI module associated metabolites and 16S stool taxonomy
X_features	Y_features	association	p.values	q.values	full_ASV	full_taxonoomy	metabolites_module	type
X5.Aminopentanoate	f__Lachnospiraceae.g__Lachnospira_ASV14966	-0.751126	1.30755e-07	0.00297212	TACGTATGGAGCAAGCGTTATCCGGATTTACTGGGTGTAAAGGGAGTGTAGGTGGCCATGCAAGTCAGAAGTGAAAATCCGGGGCTCAACCCCGGAACTGCTTTTGAAACTGTAAGGCTGGAGTGCAGGAGGGGTGAGTGGAATTCCTAG	k__Bacteria; p__Firmicutes; c__Clostridia; o__Clostridiales; f__Lachnospiraceae; g__Lachnospira; s__	black	16S_Stool_taxa
X5.Aminopentanoate	f__Ruminococcaceae.g__Oscillospira_ASV14297	-0.7467	1.69918e-07	0.00297212	TACGTAGGTGGCGAGCGTTATCCGGATTTACTGGGTGTAAAGGGCGTGTAGGCGGGACTGCAAGTCAGATGTGAAAACCATGGGCTCAACCTGTGGCCTGCATTTGAAACTGTAGTTCTTGAGTACTGGAGAGGCAGACGGAATTCCTAG	k__Bacteria; p__Firmicutes; c__Clostridia; o__Clostridiales; f__Ruminococcaceae; g__Oscillospira; s__	black	16S_Stool_taxa
X5.Aminopentanoate	f__Ruminococcaceae.g__Oscillospira_ASV13659	-0.6144	6.71403e-05	0.213525	TACGTAGGTGGCAAGCGTTGTCCGGATTTACTGGGTGTAAAGGGCGTGCAGCCGGGCCGGCAAGTCAGATGTGAAATCTGGAGGCTTAACCTCCAAACTGCATTTGAAACTGTAGGTCTTGAGTACCGGAGAGGTTATCGGAATTCCTTG	k__Bacteria; p__Firmicutes; c__Clostridia; o__Clostridiales; f__Ruminococcaceae; g__Oscillospira; s__	black	16S_Stool_taxa
X5.Aminopentanoate	g__Alistipes.s__putredinis_ASV05127	-0.630503	3.76208e-05	0.164511	TACGGAGGATTCAAGCGTTATCCGGATTTATTGGGTTTAAAGGGTGCGTAGGCGGTTTGATAAGTTAGAGGTGAAATTTCGGGGCTCAACCCTGAACGTGCCTCTAATACTGTTGAGCTAGAGAGTAGTTGCGGTAGGCGGAATGTATGG	k__Bacteria; p__Bacteroidetes; c__Bacteroidia; o__Bacteroidales; f__Rikenellaceae; g__Alistipes; s__putredinis	black	16S_Stool_taxa
X5.Aminopentanoate	g__Oxalobacter.s__formigenes_ASV11831	-0.615991	6.34948e-05	0.213525	TACGTAGGGTGCGAGCGTTAATCGGAATTACTGGGCGTAAAGCGTGCGCAGGCGGTTGTGTAAGACAGATGTGAAATGCCCGGGCTTAACCTGGGAATTGCATTTGTGACTGCACGGCTAGAGTGTGTCAGAGGGGGGTAGAATTCCACG	k__Bacteria; p__Proteobacteria; c__Betaproteobacteria; o__Burkholderiales; f__Oxalobacteraceae; g__Oxalobacter; s__formigenes	black	16S_Stool_taxa
Dopamine	g__Akkermansia.s__muciniphila_ASV01507	0.610818	7.60445e-05	0.221689	TACAGAGGTCTCAAGCGTTGTTCGGAATCACTGGGCGTAAAGCGTGCGTAGGCTGTTTCGTAAGTCGTGTGTGAAAGGCGCGGGCTCAACCCGCGGACGGCACATGATACTGCGAGACTAGAGTAATGGAGGGGGAACCGGAATTCTCGG	k__Bacteria; p__Verrucomicrobia; c__Verrucomicrobiae; o__Verrucomicrobiales; f__Verrucomicrobiaceae; g__Akkermansia; s__muciniphila	black	16S_Stool_taxa
Glucosamine.6.Phosphate	o__Clostridiales.f__Lachnospiraceae_ASV09564	0.656898	1.35212e-05	0.118253	TACGTAGGGGGCAAGCGTTATCCGGATTTACTGGGTGTAAAGGGAGCGTAGACGGCGATGCAAGTCTGAAGTGAAATACCCGGGCTCAACCTGGGAACTGCTTTGGAAACTGTATGGCTAGAGTGCTGGAGAGGTAAGCGGAATTCCTAG	k__Bacteria; p__Firmicutes; c__Clostridia; o__Clostridiales; f__Lachnospiraceae; g__; s__	black	16S_Stool_taxa
Melatonin	f__Ruminococcaceae.g__Oscillospira_ASV14297	0.638725	2.76342e-05	0.150727	TACGTAGGTGGCGAGCGTTATCCGGATTTACTGGGTGTAAAGGGCGTGTAGGCGGGACTGCAAGTCAGATGTGAAAACCATGGGCTCAACCTGTGGCCTGCATTTGAAACTGTAGTTCTTGAGTACTGGAGAGGCAGACGGAATTCCTAG	k__Bacteria; p__Firmicutes; c__Clostridia; o__Clostridiales; f__Ruminococcaceae; g__Oscillospira; s__	black	16S_Stool_taxa
Melatonin	f__Ruminococcaceae.g__Oscillospira_ASV13659	0.648523	1.89065e-05	0.132281	TACGTAGGTGGCAAGCGTTGTCCGGATTTACTGGGTGTAAAGGGCGTGCAGCCGGGCCGGCAAGTCAGATGTGAAATCTGGAGGCTTAACCTCCAAACTGCATTTGAAACTGTAGGTCTTGAGTACCGGAGAGGTTATCGGAATTCCTTG	k__Bacteria; p__Firmicutes; c__Clostridia; o__Clostridiales; f__Ruminococcaceae; g__Oscillospira; s__	black	16S_Stool_taxa
Phenylethanolamine	g__Clostridium.s__paraputrificum_ASV13476	-0.622661	5.00807e-05	0.194663	TACGTAGGTGGCAAGCGTTGTCCGGATTTACTGGGCGTAAAGGGAGCGTAGGCGGATTTTTAAGTGGGATGTGAAATACCCGGGCTCAACCTGGGTGCTGCATTCCAAACTGGAAATCTAGAGTGCAGGAGGGGAAAGTGGAATTCCTAG	k__Bacteria; p__Firmicutes; c__Clostridia; o__Clostridiales; f__Clostridiaceae; g__Clostridium; s__paraputrificum	black	16S_Stool_taxa
Propionyl.carnitine	f__Lachnospiraceae.g__Lachnospira_ASV14966	0.695012	2.55653e-06	0.0298117	TACGTATGGAGCAAGCGTTATCCGGATTTACTGGGTGTAAAGGGAGTGTAGGTGGCCATGCAAGTCAGAAGTGAAAATCCGGGGCTCAACCCCGGAACTGCTTTTGAAACTGTAAGGCTGGAGTGCAGGAGGGGTGAGTGGAATTCCTAG	k__Bacteria; p__Firmicutes; c__Clostridia; o__Clostridiales; f__Lachnospiraceae; g__Lachnospira; s__	black	16S_Stool_taxa
Suberate	f__Ruminococcaceae.g__Oscillospira_ASV13659	0.636418	3.01601e-05	0.150727	TACGTAGGTGGCAAGCGTTGTCCGGATTTACTGGGTGTAAAGGGCGTGCAGCCGGGCCGGCAAGTCAGATGTGAAATCTGGAGGCTTAACCTCCAAACTGCATTTGAAACTGTAGGTCTTGAGTACCGGAGAGGTTATCGGAATTCCTTG	k__Bacteria; p__Firmicutes; c__Clostridia; o__Clostridiales; f__Ruminococcaceae; g__Oscillospira; s__	black	16S_Stool_taxa
X3.Hydroxymethylglutarate	f__Lachnospiraceae.g__Lachnospira_ASV14966	-0.621796	5.16613e-05	0.220116	TACGTATGGAGCAAGCGTTATCCGGATTTACTGGGTGTAAAGGGAGTGTAGGTGGCCATGCAAGTCAGAAGTGAAAATCCGGGGCTCAACCCCGGAACTGCTTTTGAAACTGTAAGGCTGGAGTGCAGGAGGGGTGAGTGGAATTCCTAG	k__Bacteria; p__Firmicutes; c__Clostridia; o__Clostridiales; f__Lachnospiraceae; g__Lachnospira; s__	brown	16S_Stool_taxa
X5.Aminopentanoate	f__Lachnospiraceae.g__Lachnospira_ASV14966	-0.751126	1.30755e-07	0.00289591	TACGTATGGAGCAAGCGTTATCCGGATTTACTGGGTGTAAAGGGAGTGTAGGTGGCCATGCAAGTCAGAAGTGAAAATCCGGGGCTCAACCCCGGAACTGCTTTTGAAACTGTAAGGCTGGAGTGCAGGAGGGGTGAGTGGAATTCCTAG	k__Bacteria; p__Firmicutes; c__Clostridia; o__Clostridiales; f__Lachnospiraceae; g__Lachnospira; s__	brown	16S_Stool_taxa
X5.Aminopentanoate	f__Ruminococcaceae.g__Oscillospira_ASV14297	-0.7467	1.69918e-07	0.00289591	TACGTAGGTGGCGAGCGTTATCCGGATTTACTGGGTGTAAAGGGCGTGTAGGCGGGACTGCAAGTCAGATGTGAAAACCATGGGCTCAACCTGTGGCCTGCATTTGAAACTGTAGTTCTTGAGTACTGGAGAGGCAGACGGAATTCCTAG	k__Bacteria; p__Firmicutes; c__Clostridia; o__Clostridiales; f__Ruminococcaceae; g__Oscillospira; s__	brown	16S_Stool_taxa
X5.Aminopentanoate	f__Ruminococcaceae.g__Oscillospira_ASV13659	-0.6144	6.71403e-05	0.228854	TACGTAGGTGGCAAGCGTTGTCCGGATTTACTGGGTGTAAAGGGCGTGCAGCCGGGCCGGCAAGTCAGATGTGAAATCTGGAGGCTTAACCTCCAAACTGCATTTGAAACTGTAGGTCTTGAGTACCGGAGAGGTTATCGGAATTCCTTG	k__Bacteria; p__Firmicutes; c__Clostridia; o__Clostridiales; f__Ruminococcaceae; g__Oscillospira; s__	brown	16S_Stool_taxa
X5.Aminopentanoate	g__Alistipes.s__putredinis_ASV05127	-0.630503	3.76208e-05	0.183192	TACGGAGGATTCAAGCGTTATCCGGATTTATTGGGTTTAAAGGGTGCGTAGGCGGTTTGATAAGTTAGAGGTGAAATTTCGGGGCTCAACCCTGAACGTGCCTCTAATACTGTTGAGCTAGAGAGTAGTTGCGGTAGGCGGAATGTATGG	k__Bacteria; p__Bacteroidetes; c__Bacteroidia; o__Bacteroidales; f__Rikenellaceae; g__Alistipes; s__putredinis	brown	16S_Stool_taxa
X5.Aminopentanoate	g__Oxalobacter.s__formigenes_ASV11831	-0.615991	6.34948e-05	0.228854	TACGTAGGGTGCGAGCGTTAATCGGAATTACTGGGCGTAAAGCGTGCGCAGGCGGTTGTGTAAGACAGATGTGAAATGCCCGGGCTTAACCTGGGAATTGCATTTGTGACTGCACGGCTAGAGTGTGTCAGAGGGGGGTAGAATTCCACG	k__Bacteria; p__Proteobacteria; c__Betaproteobacteria; o__Burkholderiales; f__Oxalobacteraceae; g__Oxalobacter; s__formigenes	brown	16S_Stool_taxa
Glucosamine.6.Phosphate	o__Clostridiales.f__Lachnospiraceae_ASV09564	0.656898	1.35212e-05	0.126131	TACGTAGGGGGCAAGCGTTATCCGGATTTACTGGGTGTAAAGGGAGCGTAGACGGCGATGCAAGTCTGAAGTGAAATACCCGGGCTCAACCTGGGAACTGCTTTGGAAACTGTATGGCTAGAGTGCTGGAGAGGTAAGCGGAATTCCTAG	k__Bacteria; p__Firmicutes; c__Clostridia; o__Clostridiales; f__Lachnospiraceae; g__; s__	brown	16S_Stool_taxa
Hypoxanthine	g__.Ruminococcus..s__gnavus_ASV09357	-0.654663	1.48015e-05	0.126131	TACGTAGGGGGCAAGCGTTATCCGGATTTACTGGGTGTAAAGGGAGCGTAGACGGCATGGCAAGCCAGATGTGAAAGCCCGGGGCTCAACCCCGGGACTGCATTTGGAACTGTCAGGCTAGAGTGTCGGAGAGGAAAGCGGAATTCCTAG	k__Bacteria; p__Firmicutes; c__Clostridia; o__Clostridiales; f__Lachnospiraceae; g__[Ruminococcus]; s__gnavus	brown	16S_Stool_taxa
Melatonin	f__Ruminococcaceae.g__Oscillospira_ASV14297	0.638725	2.76342e-05	0.15699	TACGTAGGTGGCGAGCGTTATCCGGATTTACTGGGTGTAAAGGGCGTGTAGGCGGGACTGCAAGTCAGATGTGAAAACCATGGGCTCAACCTGTGGCCTGCATTTGAAACTGTAGTTCTTGAGTACTGGAGAGGCAGACGGAATTCCTAG	k__Bacteria; p__Firmicutes; c__Clostridia; o__Clostridiales; f__Ruminococcaceae; g__Oscillospira; s__	brown	16S_Stool_taxa
Melatonin	f__Ruminococcaceae.g__Oscillospira_ASV13659	0.648523	1.89065e-05	0.128889	TACGTAGGTGGCAAGCGTTGTCCGGATTTACTGGGTGTAAAGGGCGTGCAGCCGGGCCGGCAAGTCAGATGTGAAATCTGGAGGCTTAACCTCCAAACTGCATTTGAAACTGTAGGTCTTGAGTACCGGAGAGGTTATCGGAATTCCTTG	k__Bacteria; p__Firmicutes; c__Clostridia; o__Clostridiales; f__Ruminococcaceae; g__Oscillospira; s__	brown	16S_Stool_taxa
Glucosamine.6.Phosphate	o__Clostridiales.f__Lachnospiraceae_ASV09564	0.656898	1.35212e-05	0.118253	TACGTAGGGGGCAAGCGTTATCCGGATTTACTGGGTGTAAAGGGAGCGTAGACGGCGATGCAAGTCTGAAGTGAAATACCCGGGCTCAACCTGGGAACTGCTTTGGAAACTGTATGGCTAGAGTGCTGGAGAGGTAAGCGGAATTCCTAG	k__Bacteria; p__Firmicutes; c__Clostridia; o__Clostridiales; f__Lachnospiraceae; g__; s__	tan	16S_Stool_taxa
N.Acetylputrescine	f__Lachnospiraceae.g__Lachnospira_ASV14966	-0.677376	5.69469e-06	0.0993795	TACGTATGGAGCAAGCGTTATCCGGATTTACTGGGTGTAAAGGGAGTGTAGGTGGCCATGCAAGTCAGAAGTGAAAATCCGGGGCTCAACCCCGGAACTGCTTTTGAAACTGTAAGGCTGGAGTGCAGGAGGGGTGAGTGGAATTCCTAG	k__Bacteria; p__Firmicutes; c__Clostridia; o__Clostridiales; f__Lachnospiraceae; g__Lachnospira; s__	tan	16S_Stool_taxa
Propionyl.carnitine	f__Lachnospiraceae.g__Lachnospira_ASV14966	0.695012	2.55653e-06	0.0894351	TACGTATGGAGCAAGCGTTATCCGGATTTACTGGGTGTAAAGGGAGTGTAGGTGGCCATGCAAGTCAGAAGTGAAAATCCGGGGCTCAACCCCGGAACTGCTTTTGAAACTGTAAGGCTGGAGTGCAGGAGGGGTGAGTGGAATTCCTAG	k__Bacteria; p__Firmicutes; c__Clostridia; o__Clostridiales; f__Lachnospiraceae; g__Lachnospira; s__	tan	16S_Stool_taxa
Trimethyllysine	f__Lachnospiraceae.g__Lachnospira_ASV14966	-0.668024	8.52238e-06	0.0993795	TACGTATGGAGCAAGCGTTATCCGGATTTACTGGGTGTAAAGGGAGTGTAGGTGGCCATGCAAGTCAGAAGTGAAAATCCGGGGCTCAACCCCGGAACTGCTTTTGAAACTGTAAGGCTGGAGTGCAGGAGGGGTGAGTGGAATTCCTAG	k__Bacteria; p__Firmicutes; c__Clostridia; o__Clostridiales; f__Lachnospiraceae; g__Lachnospira; s__	tan	16S_Stool_taxa

## Sheet: halla MGX_Fig.5&S6,S7
halla results for TI module associated metabolites and metagenomics
X_features	Y_features	association	p.values	q.values	metabolites_module	type
X1.Aminocyclopropanecarboxylate	k__Bacteria|p__Firmicutes|c__Clostridia|o__Clostridiales|f__Ruminococcaceae|g__Ruminococcus|s__Ruminococcus_bicirculans	-0.485895	0.00229756	0.210261	black	MGX_taxa
X1.Aminocyclopropanecarboxylate	k__Bacteria|p__Firmicutes|c__Clostridia|o__Clostridiales|f__Ruminococcaceae|g__Ruminococcus|s__Ruminococcus_bromii	-0.479417	0.0026796	0.222814	black	MGX_taxa
X2.Acetamido.2.Deoxy.Beta.D.Glucosylamine	k__Bacteria|p__Bacteroidetes|c__CFGB602|o__OFGB602|f__FGB602|g__GGB1420|s__GGB1420_SGB1957	-0.546097	0.000471727	0.14344	black	MGX_taxa
X2.Acetamido.2.Deoxy.Beta.D.Glucosylamine	k__Bacteria|p__Firmicutes|c__Clostridia|o__Clostridiales|f__Lachnospiraceae|g__Lacrimispora|s__Lacrimispora_amygdalina	0.463403	0.00387078	0.242838	black	MGX_taxa
X2..Deoxy.5..Adenosine.Monophosphate	k__Bacteria|p__Firmicutes|c__Clostridia|o__Clostridiales|f__Ruminococcaceae|g__GGB9619|s__GGB9619_SGB15067	0.475281	0.00295156	0.224353	black	MGX_taxa
X2..Deoxy.5..Adenosine.Monophosphate	k__Bacteria|p__Proteobacteria|c__Betaproteobacteria|o__Burkholderiales|f__Oxalobacteraceae|g__GGB6649|s__GGB6649_SGB9391	0.548695	0.000437578	0.142603	black	MGX_taxa
X3.Methoxytyrosine	k__Bacteria|p__Bacteroidetes|c__Bacteroidia|o__Bacteroidales|f__Barnesiellaceae|g__Coprobacter|s__Coprobacter_fastidiosus	0.466265	0.00362914	0.241325	black	MGX_taxa
X3.Methoxytyrosine	k__Bacteria|p__Bacteroidetes|c__Bacteroidia|o__Bacteroidales|f__Rikenellaceae|g__Alistipes|s__Alistipes_communis	0.488086	0.00217961	0.207693	black	MGX_taxa
X3.Methoxytyrosine	k__Bacteria|p__Bacteroidetes|c__Bacteroidia|o__Bacteroidales|f__Rikenellaceae|g__Alistipes|s__Alistipes_dispar	0.516543	0.00106412	0.175637	black	MGX_taxa
X3.Methoxytyrosine	k__Bacteria|p__Bacteroidetes|c__Bacteroidia|o__Bacteroidales|f__Rikenellaceae|g__Alistipes|s__Alistipes_ihumii	0.518668	0.00100611	0.171215	black	MGX_taxa
X3.Methoxytyrosine	k__Bacteria|p__Bacteroidetes|c__Bacteroidia|o__Bacteroidales|f__Tannerellaceae|g__Parabacteroides|s__Parabacteroides_merdae	0.467069	0.00356367	0.238688	black	MGX_taxa
X3.Methoxytyrosine	k__Bacteria|p__Firmicutes|c__Clostridia|o__Clostridiales|f__Clostridiaceae|g__Clostridium|s__Clostridium_phoceensis	0.50221	0.00153874	0.19661	black	MGX_taxa
X3.Methoxytyrosine	k__Bacteria|p__Firmicutes|c__Clostridia|o__Clostridiales|f__Clostridiaceae|g__Clostridium|s__Clostridium_sp_AF34_10BH	0.528786	0.000766519	0.16269	black	MGX_taxa
X3.Methoxytyrosine	k__Bacteria|p__Firmicutes|c__Clostridia|o__Clostridiales|f__Clostridiaceae|g__Clostridium|s__Clostridium_sp_AF36_4	0.491922	0.00198584	0.203151	black	MGX_taxa
X3.Methoxytyrosine	k__Bacteria|p__Firmicutes|c__Clostridia|o__Clostridiales|f__Eubacteriaceae|g__Eubacteriaceae_unclassified|s__Eubacteriaceae_bacterium	0.506813	0.00136924	0.191669	black	MGX_taxa
X3.Methoxytyrosine	k__Bacteria|p__Firmicutes|c__Clostridia|o__Clostridiales|f__Lachnospiraceae|g__Lachnospiraceae_unclassified|s__Lachnospiraceae_bacterium_WCA3_601_WT_6H	0.486153	0.00228338	0.210261	black	MGX_taxa
X3.Methoxytyrosine	k__Bacteria|p__Firmicutes|c__Clostridia|o__Clostridiales|f__Oscillospiraceae|g__Dysosmobacter|s__Dysosmobacter_welbionis	0.463245	0.00388452	0.242838	black	MGX_taxa
X3.Methoxytyrosine	k__Bacteria|p__Firmicutes|c__Clostridia|o__Clostridiales|f__Ruminococcaceae|g__Ruminococcaceae_unclassified|s__Ruminococcaceae_bacterium	0.563986	0.000277635	0.111573	black	MGX_taxa
X3.Methoxytyrosine	k__Bacteria|p__Firmicutes|c__Clostridia|o__Clostridiales|f__Ruminococcaceae|g__Ruminococcus|s__Ruminococcus_bicirculans	0.565433	0.000265631	0.111573	black	MGX_taxa
X3.Methoxytyrosine	k__Bacteria|p__Firmicutes|c__Erysipelotrichia|o__Erysipelotrichales|f__Erysipelotrichaceae|g__Coprobacillus|s__Coprobacillus_cateniformis	0.482401	0.00249722	0.221202	black	MGX_taxa
X3.Methoxytyrosine	k__Bacteria|p__Firmicutes|c__Negativicutes|o__Veillonellales|f__Veillonellaceae|g__Veillonella|s__Veillonella_atypica	-0.480167	0.00263271	0.222814	black	MGX_taxa
X3.Methoxytyrosine	k__Bacteria|p__Firmicutes|c__Negativicutes|o__Veillonellales|f__Veillonellaceae|g__Veillonella|s__Veillonella_dispar	-0.64083	1.93151e-05	0.0388059	black	MGX_taxa
X3.Methoxytyrosine	k__Bacteria|p__Firmicutes|c__Negativicutes|o__Veillonellales|f__Veillonellaceae|g__Veillonella|s__Veillonella_parvula	-0.52878	0.000766653	0.16269	black	MGX_taxa
X3.Methoxytyrosine	k__Bacteria|p__Proteobacteria|c__Alphaproteobacteria|o__Alphaproteobacteria_unclassified|f__Alphaproteobacteria_unclassified|g__GGB6606|s__GGB6606_SGB9340	0.47829	0.00275142	0.222814	black	MGX_taxa
X5.Aminopentanoate	k__Bacteria|p__Bacteroidetes|c__Bacteroidia|o__Bacteroidales|f__Barnesiellaceae|g__Barnesiella|s__Barnesiella_intestinihominis	-0.500458	0.00160794	0.19775	black	MGX_taxa
X5.Aminopentanoate	k__Bacteria|p__Bacteroidetes|c__Bacteroidia|o__Bacteroidales|f__Odoribacteraceae|g__Butyricimonas|s__Butyricimonas_virosa	-0.494543	0.00186227	0.203151	black	MGX_taxa
X5.Aminopentanoate	k__Bacteria|p__Bacteroidetes|c__Bacteroidia|o__Bacteroidales|f__Odoribacteraceae|g__Odoribacter|s__Odoribacter_splanchnicus	-0.523947	0.00087393	0.168286	black	MGX_taxa
X5.Aminopentanoate	k__Bacteria|p__Bacteroidetes|c__Bacteroidia|o__Bacteroidales|f__Rikenellaceae|g__Alistipes|s__Alistipes_communis	-0.503584	0.0014863	0.19661	black	MGX_taxa
X5.Aminopentanoate	k__Bacteria|p__Bacteroidetes|c__Bacteroidia|o__Bacteroidales|f__Rikenellaceae|g__Alistipes|s__Alistipes_ihumii	-0.560885	0.000305011	0.117467	black	MGX_taxa
X5.Aminopentanoate	k__Bacteria|p__Bacteroidetes|c__Bacteroidia|o__Bacteroidales|f__Rikenellaceae|g__Alistipes|s__Alistipes_onderdonkii	-0.508083	0.00132547	0.191669	black	MGX_taxa
X5.Aminopentanoate	k__Bacteria|p__Bacteroidetes|c__Bacteroidia|o__Bacteroidales|f__Rikenellaceae|g__Alistipes|s__Alistipes_putredinis	-0.662129	8.06608e-06	0.0388059	black	MGX_taxa
X5.Aminopentanoate	k__Bacteria|p__Bacteroidetes|c__Bacteroidia|o__Bacteroidales|f__Rikenellaceae|g__Alistipes|s__Alistipes_shahii	-0.491417	0.00201042	0.203151	black	MGX_taxa
X5.Aminopentanoate	k__Bacteria|p__Firmicutes|c__Clostridia|o__Clostridiales|f__Clostridiaceae|g__Clostridium|s__Clostridium_phoceensis	-0.549117	0.000432238	0.142603	black	MGX_taxa
X5.Aminopentanoate	k__Bacteria|p__Firmicutes|c__Clostridia|o__Clostridiales|f__Clostridiales_unclassified|g__Clostridiales_unclassified|s__Clostridiales_bacterium	-0.536091	0.000626511	0.161521	black	MGX_taxa
X5.Aminopentanoate	k__Bacteria|p__Firmicutes|c__Clostridia|o__Clostridiales|f__Eubacteriaceae|g__Eubacterium|s__Eubacterium_ventriosum	-0.536237	0.000623974	0.161521	black	MGX_taxa
X5.Aminopentanoate	k__Bacteria|p__Firmicutes|c__Clostridia|o__Clostridiales|f__Lachnospiraceae|g__Roseburia|s__Roseburia_hominis	-0.576088	0.000190607	0.10092	black	MGX_taxa
X5.Aminopentanoate	k__Bacteria|p__Firmicutes|c__Clostridia|o__Clostridiales|f__Oscillospiraceae|g__Dysosmobacter|s__Dysosmobacter_sp_NSJ_60	-0.638711	2.09921e-05	0.0388059	black	MGX_taxa
X5.Aminopentanoate	k__Bacteria|p__Firmicutes|c__Clostridia|o__Clostridiales|f__Oscillospiraceae|g__Dysosmobacter|s__Dysosmobacter_welbionis	-0.570469	0.000227387	0.110481	black	MGX_taxa
X5.Aminopentanoate	k__Bacteria|p__Firmicutes|c__Clostridia|o__Clostridiales|f__Ruminococcaceae|g__GGB9632|s__GGB9632_SGB15089	-0.519763	0.000977327	0.170442	black	MGX_taxa
X5.Aminopentanoate	k__Bacteria|p__Firmicutes|c__Clostridia|o__Clostridiales|f__Ruminococcaceae|g__Ruminococcaceae_unclassified|s__Ruminococcaceae_bacterium	-0.468669	0.0034364	0.23865	black	MGX_taxa
X5.Aminopentanoate	k__Bacteria|p__Firmicutes|c__Negativicutes|o__Veillonellales|f__Veillonellaceae|g__Veillonella|s__Veillonella_dispar	0.471734	0.00320366	0.231339	black	MGX_taxa
X5.Aminopentanoate	k__Bacteria|p__Firmicutes|c__Negativicutes|o__Veillonellales|f__Veillonellaceae|g__Veillonella|s__Veillonella_parvula	0.477969	0.00277221	0.222814	black	MGX_taxa
X5.Aminopentanoate	k__Bacteria|p__Lentisphaerae|c__Lentisphaeria|o__Lentisphaeria_unclassified|f__Lentisphaeria_unclassified|g__Lentisphaeria_unclassified|s__Lentisphaeria_bacterium	-0.513111	0.00116408	0.184987	black	MGX_taxa
X5.Aminopentanoate	k__Bacteria|p__Proteobacteria|c__Betaproteobacteria|o__Burkholderiales|f__Oxalobacteraceae|g__GGB6649|s__GGB6649_SGB9391	-0.568856	0.000239058	0.110481	black	MGX_taxa
X5.Aminopentanoate	k__Bacteria|p__Proteobacteria|c__Gammaproteobacteria|o__Pasteurellales|f__Pasteurellaceae|g__Haemophilus|s__Haemophilus_parainfluenzae	0.479194	0.00269366	0.222814	black	MGX_taxa
Beta.Alanine	k__Bacteria|p__Firmicutes|c__Clostridia|o__Clostridiales|f__Clostridiaceae|g__Clostridiaceae_unclassified|s__Clostridiaceae_bacterium	-0.48113	0.00257351	0.222308	black	MGX_taxa
Beta.Alanine	k__Bacteria|p__Firmicutes|c__Clostridia|o__Clostridiales|f__Clostridiaceae|g__Clostridium|s__Clostridium_sp_AF34_10BH	-0.478146	0.00276072	0.222814	black	MGX_taxa
Beta.Alanine	k__Bacteria|p__Firmicutes|c__Clostridia|o__Clostridiales|f__Oscillospiraceae|g__Dysosmobacter|s__Dysosmobacter_sp_NSJ_60	-0.587673	0.000131122	0.0967435	black	MGX_taxa
Beta.Alanine	k__Bacteria|p__Firmicutes|c__Clostridia|o__Clostridiales|f__Oscillospiraceae|g__Dysosmobacter|s__Dysosmobacter_welbionis	-0.482138	0.00251284	0.221202	black	MGX_taxa
Buthionine.sulfoximine	k__Bacteria|p__Firmicutes|c__Clostridia|o__Clostridia_unclassified|f__Clostridia_unclassified|g__Clostridia_unclassified|s__Clostridia_bacterium	0.464912	0.00374174	0.242838	black	MGX_taxa
Deoxyguanosine.monophosphate	k__Bacteria|p__Firmicutes|c__Negativicutes|o__Veillonellales|f__Veillonellaceae|g__Veillonella|s__Veillonella_dispar	-0.477573	0.00279805	0.222951	black	MGX_taxa
Dethiobiotin	k__Bacteria|p__Bacteroidetes|c__Bacteroidia|o__Bacteroidales|f__Rikenellaceae|g__Alistipes|s__Alistipes_ihumii	-0.464416	0.0037837	0.242838	black	MGX_taxa
Dethiobiotin	k__Bacteria|p__Firmicutes|c__Clostridia|o__Clostridiales|f__Oscillospiraceae|g__Dysosmobacter|s__Dysosmobacter_welbionis	-0.474069	0.00303568	0.22611	black	MGX_taxa
Dethiobiotin	k__Bacteria|p__Firmicutes|c__Clostridia|o__Clostridiales|f__Ruminococcaceae|g__Ruminococcus|s__Ruminococcus_bicirculans	-0.565466	0.000265358	0.111573	black	MGX_taxa
Dethiobiotin	k__Bacteria|p__Firmicutes|c__Negativicutes|o__Veillonellales|f__Veillonellaceae|g__Veillonella|s__Veillonella_parvula	0.630572	2.87385e-05	0.0442717	black	MGX_taxa
Dopamine	k__Bacteria|p__Bacteroidetes|c__Bacteroidia|o__Bacteroidales|f__Rikenellaceae|g__Alistipes|s__Alistipes_communis	0.47207	0.00317901	0.231339	black	MGX_taxa
Dopamine	k__Bacteria|p__Bacteroidetes|c__Bacteroidia|o__Bacteroidales|f__Rikenellaceae|g__Alistipes|s__Alistipes_dispar	0.535944	0.000629098	0.161521	black	MGX_taxa
Dopamine	k__Bacteria|p__Bacteroidetes|c__Bacteroidia|o__Bacteroidales|f__Rikenellaceae|g__Alistipes|s__Alistipes_ihumii	0.526797	0.000809169	0.16269	black	MGX_taxa
Dopamine	k__Bacteria|p__Bacteroidetes|c__Bacteroidia|o__Bacteroidales|f__Tannerellaceae|g__Parabacteroides|s__Parabacteroides_merdae	0.506506	0.00138002	0.191669	black	MGX_taxa
Dopamine	k__Bacteria|p__Firmicutes|c__Clostridia|o__Clostridiales|f__Eubacteriaceae|g__Eubacterium|s__Eubacterium_ventriosum	0.47514	0.00296127	0.224353	black	MGX_taxa
Dopamine	k__Bacteria|p__Firmicutes|c__Clostridia|o__Clostridiales|f__Lachnospiraceae|g__Lachnospiraceae_unclassified|s__Lachnospiraceae_bacterium_WCA3_601_WT_6H	0.494544	0.00186223	0.203151	black	MGX_taxa
Dopamine	k__Bacteria|p__Firmicutes|c__Clostridia|o__Clostridiales|f__Oscillospiraceae|g__Oscillibacter|s__Oscillibacter_sp_ER4	0.555116	0.000362444	0.128849	black	MGX_taxa
Dopamine	k__Bacteria|p__Firmicutes|c__Clostridia|o__Clostridiales|f__Ruminococcaceae|g__Candidatus_Cibiobacter|s__Candidatus_Cibiobacter_qucibialis	0.464472	0.00377896	0.242838	black	MGX_taxa
Dopamine	k__Bacteria|p__Firmicutes|c__Clostridia|o__Clostridiales|f__Ruminococcaceae|g__GGB9632|s__GGB9632_SGB15089	0.500012	0.00162599	0.19775	black	MGX_taxa
Dopamine	k__Bacteria|p__Firmicutes|c__Clostridia|o__Clostridiales|f__Ruminococcaceae|g__GGB9707|s__GGB9707_SGB15229	0.494717	0.0018543	0.203151	black	MGX_taxa
Dopamine	k__Bacteria|p__Firmicutes|c__Clostridia|o__Clostridiales|f__Ruminococcaceae|g__Ruminococcaceae_unclassified|s__Ruminococcaceae_unclassified_SGB15265	0.547928	0.000447419	0.142603	black	MGX_taxa
Dopamine	k__Bacteria|p__Firmicutes|c__Clostridia|o__Clostridiales|f__Ruminococcaceae|g__Ruminococcus|s__Ruminococcus_bicirculans	0.499406	0.00165082	0.198162	black	MGX_taxa
Dopamine	k__Bacteria|p__Proteobacteria|c__Alphaproteobacteria|o__Alphaproteobacteria_unclassified|f__Alphaproteobacteria_unclassified|g__GGB6606|s__GGB6606_SGB9340	0.492325	0.00196636	0.203151	black	MGX_taxa
Fructose.6.phosphate	k__Bacteria|p__Firmicutes|c__Clostridia|o__Clostridiales|f__Lachnospiraceae|g__Roseburia|s__Roseburia_sp_AF02_12	0.492328	0.00196621	0.203151	black	MGX_taxa
Galactose.1.Phosphate	k__Bacteria|p__Firmicutes|c__Clostridia|o__Clostridiales|f__Lachnospiraceae|g__Roseburia|s__Roseburia_sp_AF02_12	0.504278	0.00146043	0.19661	black	MGX_taxa
Glucosamine.6.Phosphate	k__Bacteria|p__Firmicutes|c__Clostridia|o__Clostridiales|f__Lachnospiraceae|g__Roseburia|s__Roseburia_sp_AF02_12	0.475172	0.00295903	0.224353	black	MGX_taxa
Glucosamine.6.Phosphate	k__Bacteria|p__Firmicutes|c__Clostridia|o__Clostridiales|f__Peptostreptococcaceae|g__Intestinibacter|s__Intestinibacter_bartlettii	-0.518194	0.0010188	0.171215	black	MGX_taxa
Glucosamine.6.Phosphate	k__Bacteria|p__Firmicutes|c__Erysipelotrichia|o__Erysipelotrichales|f__Erysipelotrichaceae|g__Faecalibacillus|s__Faecalibacillus_intestinalis	0.473515	0.00307482	0.22611	black	MGX_taxa
Melatonin	k__Bacteria|p__Bacteroidetes|c__Bacteroidia|o__Bacteroidales|f__Barnesiellaceae|g__Barnesiella|s__Barnesiella_intestinihominis	0.578839	0.000174624	0.10092	black	MGX_taxa
Melatonin	k__Bacteria|p__Bacteroidetes|c__Bacteroidia|o__Bacteroidales|f__Barnesiellaceae|g__Coprobacter|s__Coprobacter_fastidiosus	0.527063	0.000803334	0.16269	black	MGX_taxa
Melatonin	k__Bacteria|p__Bacteroidetes|c__Bacteroidia|o__Bacteroidales|f__Odoribacteraceae|g__Odoribacter|s__Odoribacter_splanchnicus	0.50677	0.00137075	0.191669	black	MGX_taxa
Melatonin	k__Bacteria|p__Bacteroidetes|c__Bacteroidia|o__Bacteroidales|f__Rikenellaceae|g__Alistipes|s__Alistipes_dispar	0.467849	0.00350114	0.23865	black	MGX_taxa
Melatonin	k__Bacteria|p__Bacteroidetes|c__Bacteroidia|o__Bacteroidales|f__Rikenellaceae|g__Alistipes|s__Alistipes_putredinis	0.659604	8.97785e-06	0.0388059	black	MGX_taxa
Melatonin	k__Bacteria|p__Bacteroidetes|c__Bacteroidia|o__Bacteroidales|f__Rikenellaceae|g__Alistipes|s__Alistipes_shahii	0.475565	0.00293213	0.224353	black	MGX_taxa
Melatonin	k__Bacteria|p__Bacteroidetes|c__Bacteroidia|o__Bacteroidales|f__Rikenellaceae|g__Alistipes|s__Alistipes_sp_AF17_16	0.467091	0.00356195	0.238688	black	MGX_taxa
Melatonin	k__Bacteria|p__Bacteroidetes|c__Bacteroidia|o__Bacteroidales|f__Tannerellaceae|g__Parabacteroides|s__Parabacteroides_distasonis	0.52041	0.000960664	0.170442	black	MGX_taxa
Melatonin	k__Bacteria|p__Firmicutes|c__Clostridia|o__Candidatus_Borkfalkiales|f__Candidatus_Borkfalkiaceae|g__Candidatus_Borkfalkia|s__Candidatus_Borkfalkia_ceftriaxoniphila	0.465615	0.00368281	0.242838	black	MGX_taxa
Melatonin	k__Bacteria|p__Firmicutes|c__Clostridia|o__Clostridiales|f__Clostridiaceae|g__Clostridium|s__Clostridium_phoceensis	0.578061	0.000179017	0.10092	black	MGX_taxa
Melatonin	k__Bacteria|p__Firmicutes|c__Clostridia|o__Clostridiales|f__Eubacteriaceae|g__Eubacterium|s__Eubacterium_ventriosum	0.494137	0.00188098	0.203151	black	MGX_taxa
Melatonin	k__Bacteria|p__Firmicutes|c__Clostridia|o__Clostridiales|f__Lachnospiraceae|g__Mediterraneibacter|s__Ruminococcus_gnavus	-0.511631	0.00120968	0.186352	black	MGX_taxa
Melatonin	k__Bacteria|p__Firmicutes|c__Clostridia|o__Clostridiales|f__Lachnospiraceae|g__Roseburia|s__Roseburia_hominis	0.599386	8.85187e-05	0.0818179	black	MGX_taxa
Melatonin	k__Bacteria|p__Firmicutes|c__Clostridia|o__Clostridiales|f__Oscillospiraceae|g__Dysosmobacter|s__Dysosmobacter_sp_NSJ_60	0.468108	0.00348057	0.23865	black	MGX_taxa
Melatonin	k__Bacteria|p__Firmicutes|c__Clostridia|o__Clostridiales|f__Oscillospiraceae|g__Dysosmobacter|s__Dysosmobacter_welbionis	0.48986	0.00208799	0.203151	black	MGX_taxa
Melatonin	k__Bacteria|p__Firmicutes|c__Clostridia|o__Clostridiales|f__Ruminococcaceae|g__GGB9632|s__GGB9632_SGB15089	0.527788	0.00078766	0.16269	black	MGX_taxa
Melatonin	k__Bacteria|p__Firmicutes|c__Clostridia|o__Clostridiales|f__Ruminococcaceae|g__Ruminococcaceae_unclassified|s__Ruminococcaceae_bacterium	0.524797	0.00085415	0.167977	black	MGX_taxa
Melatonin	k__Bacteria|p__Firmicutes|c__Clostridia|o__Clostridiales|f__Ruminococcaceae|g__Ruminococcaceae_unclassified|s__Ruminococcaceae_unclassified_SGB15234	0.461609	0.0040293	0.247217	black	MGX_taxa
Melatonin	k__Bacteria|p__Firmicutes|c__Negativicutes|o__Veillonellales|f__Veillonellaceae|g__Veillonella|s__Veillonella_dispar	-0.542797	0.000518517	0.14977	black	MGX_taxa
Melatonin	k__Bacteria|p__Lentisphaerae|c__Lentisphaeria|o__Lentisphaeria_unclassified|f__Lentisphaeria_unclassified|g__Lentisphaeria_unclassified|s__Lentisphaeria_bacterium	0.513863	0.00114151	0.184987	black	MGX_taxa
Methionine	k__Bacteria|p__Firmicutes|c__Clostridia|o__Clostridiales|f__Lachnospiraceae|g__Lachnospiraceae_unclassified|s__Eubacterium_rectale	-0.539082	0.000576095	0.161359	black	MGX_taxa
Methionine	k__Bacteria|p__Firmicutes|c__Clostridia|o__Clostridiales|f__Ruminococcaceae|g__Ruminococcus|s__Ruminococcus_bicirculans	-0.600103	8.63706e-05	0.0818179	black	MGX_taxa
Methionine	k__Bacteria|p__Firmicutes|c__Clostridia|o__Clostridiales|f__Ruminococcaceae|g__Ruminococcus|s__Ruminococcus_bromii	-0.602641	7.91422e-05	0.0818179	black	MGX_taxa
Methionine	k__Bacteria|p__Firmicutes|c__Negativicutes|o__Veillonellales|f__Veillonellaceae|g__Veillonella|s__Veillonella_dispar	0.478498	0.00273805	0.222814	black	MGX_taxa
Methyl.Jasmonate	k__Bacteria|p__Firmicutes|c__Clostridia|o__Clostridiales|f__Lachnospiraceae|g__Blautia|s__Blautia_glucerasea	0.469085	0.00340403	0.23865	black	MGX_taxa
Methyl.Jasmonate	k__Bacteria|p__Firmicutes|c__Clostridia|o__Clostridiales|f__Lachnospiraceae|g__Roseburia|s__Roseburia_hominis	0.512562	0.00118081	0.184987	black	MGX_taxa
Methyl.Jasmonate	k__Bacteria|p__Firmicutes|c__Erysipelotrichia|o__Erysipelotrichales|f__Erysipelotrichaceae|g__Erysipelatoclostridium|s__Erysipelatoclostridium_ramosum	-0.490199	0.00207089	0.203151	black	MGX_taxa
Methyl.Jasmonate	k__Bacteria|p__Firmicutes|c__Negativicutes|o__Veillonellales|f__Veillonellaceae|g__Veillonella|s__Veillonella_dispar	-0.47341	0.00308231	0.22611	black	MGX_taxa
N.Acetylasparagine	k__Bacteria|p__Bacteroidetes|c__Bacteroidia|o__Bacteroidales|f__Bacteroidaceae|g__Bacteroides|s__Bacteroides_cellulosilyticus	-0.469931	0.00333887	0.237393	black	MGX_taxa
N.Acetylasparagine	k__Bacteria|p__Firmicutes|c__Clostridia|o__Clostridiales|f__Lachnospiraceae|g__Blautia|s__Blautia_faecis	0.58888	0.000126006	0.0967435	black	MGX_taxa
N.Acetylasparagine	k__Bacteria|p__Firmicutes|c__Clostridia|o__Clostridiales|f__Peptostreptococcaceae|g__Intestinibacter|s__Intestinibacter_bartlettii	0.501987	0.00154739	0.19661	black	MGX_taxa
N.Acetylglucosamine	k__Bacteria|p__Firmicutes|c__Clostridia|o__Clostridiales|f__Oscillospiraceae|g__Dysosmobacter|s__Dysosmobacter_welbionis	-0.481647	0.00254222	0.221677	black	MGX_taxa
N.Acetylserine	k__Bacteria|p__Bacteroidetes|c__Bacteroidia|o__Bacteroidales|f__Rikenellaceae|g__Alistipes|s__Alistipes_finegoldii	-0.468707	0.00343345	0.23865	black	MGX_taxa
Phenylalanine	k__Bacteria|p__Bacteroidetes|c__Bacteroidia|o__Bacteroidales|f__Rikenellaceae|g__Alistipes|s__Alistipes_communis	-0.490281	0.00206677	0.203151	black	MGX_taxa
Phenylalanine	k__Bacteria|p__Bacteroidetes|c__Bacteroidia|o__Bacteroidales|f__Rikenellaceae|g__Alistipes|s__Alistipes_dispar	-0.521696	0.000928272	0.168767	black	MGX_taxa
Phenylalanine	k__Bacteria|p__Firmicutes|c__Clostridia|o__Clostridiales|f__Lachnospiraceae|g__Lachnospiraceae_unclassified|s__Eubacterium_rectale	-0.577271	0.000183578	0.10092	black	MGX_taxa
Phenylalanine	k__Bacteria|p__Firmicutes|c__Clostridia|o__Clostridiales|f__Ruminococcaceae|g__Ruminococcaceae_unclassified|s__Ruminococcaceae_bacterium	-0.477076	0.00283071	0.223626	black	MGX_taxa
Phenylalanine	k__Bacteria|p__Firmicutes|c__Clostridia|o__Clostridiales|f__Ruminococcaceae|g__Ruminococcus|s__Ruminococcus_bicirculans	-0.57512	0.000196533	0.10092	black	MGX_taxa
Phenylalanine	k__Bacteria|p__Firmicutes|c__Clostridia|o__Clostridiales|f__Ruminococcaceae|g__Ruminococcus|s__Ruminococcus_bromii	-0.493276	0.0019211	0.203151	black	MGX_taxa
Phenylethanolamine	k__Bacteria|p__Firmicutes|c__Clostridia|o__Clostridiales|f__Ruminococcaceae|g__Ruminococcaceae_unclassified|s__Ruminococcaceae_bacterium	0.526774	0.000809667	0.16269	black	MGX_taxa
Phenylethanolamine	k__Bacteria|p__Firmicutes|c__Negativicutes|o__Veillonellales|f__Veillonellaceae|g__Veillonella|s__Veillonella_dispar	-0.586546	0.000136067	0.0967435	black	MGX_taxa
Propionyl.carnitine	k__Bacteria|p__Bacteroidetes|c__Bacteroidia|o__Bacteroidales|f__Barnesiellaceae|g__Barnesiella|s__Barnesiella_intestinihominis	0.475385	0.00294444	0.224353	black	MGX_taxa
Propionyl.carnitine	k__Bacteria|p__Firmicutes|c__Clostridia|o__Clostridia_unclassified|f__Clostridia_unclassified|g__Candidatus_Avimicrobium|s__Candidatus_Avimicrobium_caecorum	0.461504	0.0040387	0.247217	black	MGX_taxa
Propionyl.carnitine	k__Bacteria|p__Firmicutes|c__Clostridia|o__Clostridia_unclassified|f__Clostridia_unclassified|g__Clostridia_unclassified|s__Clostridia_bacterium	0.62418	3.6551e-05	0.048263	black	MGX_taxa
Propionyl.carnitine	k__Bacteria|p__Firmicutes|c__Clostridia|o__Clostridiales|f__Clostridiaceae|g__Clostridium|s__Clostridium_sp_AF36_4	0.528108	0.000780833	0.16269	black	MGX_taxa
Propionyl.carnitine	k__Bacteria|p__Firmicutes|c__Clostridia|o__Clostridiales|f__Lachnospiraceae|g__Lachnospira|s__Lachnospira_eligens	0.498152	0.0017032	0.201829	black	MGX_taxa
Propionyl.carnitine	k__Bacteria|p__Firmicutes|c__Clostridia|o__Clostridiales|f__Oscillospiraceae|g__Dysosmobacter|s__Dysosmobacter_welbionis	0.556483	0.000348027	0.128672	black	MGX_taxa
Propionyl.carnitine	k__Bacteria|p__Firmicutes|c__Clostridia|o__Clostridiales|f__Ruminococcaceae|g__Ruminococcaceae_unclassified|s__Ruminococcaceae_bacterium	0.638904	2.08347e-05	0.0388059	black	MGX_taxa
Propionyl.carnitine	k__Bacteria|p__Firmicutes|c__Clostridia|o__Clostridiales|f__Ruminococcaceae|g__Ruminococcaceae_unclassified|s__Ruminococcaceae_unclassified_SGB15236	0.508207	0.00132129	0.191669	black	MGX_taxa
Propionyl.carnitine	k__Bacteria|p__Firmicutes|c__Clostridia|o__Clostridiales|f__Ruminococcaceae|g__Ruminococcaceae_unclassified|s__Ruminococcaceae_unclassified_SGB15265	0.48633	0.00227369	0.210261	black	MGX_taxa
Propionyl.carnitine	k__Bacteria|p__Firmicutes|c__Clostridia|o__Clostridiales|f__Ruminococcaceae|g__Ruminococcus|s__Ruminococcus_bromii	0.479165	0.00269552	0.222814	black	MGX_taxa
Propionyl.carnitine	k__Bacteria|p__Firmicutes|c__Negativicutes|o__Veillonellales|f__Veillonellaceae|g__Veillonella|s__Veillonella_dispar	-0.461155	0.00407028	0.24751	black	MGX_taxa
Ribose.phosphate	k__Bacteria|p__Firmicutes|c__Clostridia|o__Clostridiales|f__Lachnospiraceae|g__Roseburia|s__Roseburia_sp_AF02_12	0.486884	0.00224362	0.210261	black	MGX_taxa
Ribose.phosphate	k__Bacteria|p__Firmicutes|c__Clostridia|o__Clostridiales|f__Oscillospiraceae|g__Dysosmobacter|s__Dysosmobacter_sp_NSJ_60	0.533637	0.000670785	0.16269	black	MGX_taxa
Salsolinol	k__Bacteria|p__Bacteroidetes|c__Bacteroidia|o__Bacteroidales|f__Rikenellaceae|g__Alistipes|s__Alistipes_onderdonkii	0.482247	0.00250638	0.221202	black	MGX_taxa
Salsolinol	k__Bacteria|p__Firmicutes|c__Clostridia|o__Clostridia_unclassified|f__Clostridia_unclassified|g__Clostridia_unclassified|s__Clostridia_unclassified_SGB4121	0.501307	0.00157407	0.19661	black	MGX_taxa
Salsolinol	k__Bacteria|p__Firmicutes|c__Erysipelotrichia|o__Erysipelotrichales|f__Erysipelotrichaceae|g__Coprobacillus|s__Coprobacillus_cateniformis	0.497352	0.00173739	0.203151	black	MGX_taxa
Salsolinol	k__Bacteria|p__Verrucomicrobia|c__Verrucomicrobiae|o__Verrucomicrobiales|f__Akkermansiaceae|g__Akkermansia|s__Akkermansia_muciniphila	0.495683	0.0018107	0.203151	black	MGX_taxa
Sorbate	k__Bacteria|p__Firmicutes|c__Clostridia|o__Clostridiales|f__Clostridiaceae|g__Clostridium|s__Clostridium_phoceensis	0.522859	0.000899823	0.168767	black	MGX_taxa
Sorbate	k__Bacteria|p__Firmicutes|c__Clostridia|o__Clostridiales|f__Clostridiaceae|g__Clostridium|s__Clostridium_sp_AF36_4	0.462029	0.0039917	0.247217	black	MGX_taxa
Sorbate	k__Bacteria|p__Firmicutes|c__Clostridia|o__Clostridiales|f__Lachnospiraceae|g__Roseburia|s__Roseburia_hominis	0.471034	0.00325557	0.233265	black	MGX_taxa
Sorbate	k__Bacteria|p__Firmicutes|c__Clostridia|o__Clostridiales|f__Ruminococcaceae|g__Ruminococcaceae_unclassified|s__Ruminococcaceae_bacterium	0.488202	0.00217348	0.207693	black	MGX_taxa
Sorbate	k__Bacteria|p__Firmicutes|c__Negativicutes|o__Veillonellales|f__Veillonellaceae|g__Veillonella|s__Veillonella_dispar	-0.527753	0.000788419	0.16269	black	MGX_taxa
Stearic.acid	k__Bacteria|p__Lentisphaerae|c__Lentisphaeria|o__Lentisphaeria_unclassified|f__Lentisphaeria_unclassified|g__Lentisphaeria_unclassified|s__Lentisphaeria_bacterium	0.463201	0.00388835	0.242838	black	MGX_taxa
Suberate	k__Bacteria|p__Bacteroidetes|c__Bacteroidia|o__Bacteroidales|f__Rikenellaceae|g__Alistipes|s__Alistipes_ihumii	0.545414	0.000481081	0.14344	black	MGX_taxa
Suberate	k__Bacteria|p__Bacteroidetes|c__Bacteroidia|o__Bacteroidales|f__Rikenellaceae|g__Alistipes|s__Alistipes_onderdonkii	0.473837	0.003052	0.22611	black	MGX_taxa
Suberate	k__Bacteria|p__Bacteroidetes|c__Bacteroidia|o__Bacteroidales|f__Rikenellaceae|g__Alistipes|s__Alistipes_shahii	0.483684	0.00242218	0.219492	black	MGX_taxa
Suberate	k__Bacteria|p__Firmicutes|c__Clostridia|o__Clostridiales|f__Oscillospiraceae|g__Dysosmobacter|s__Dysosmobacter_welbionis	0.501767	0.00155599	0.19661	black	MGX_taxa
Suberate	k__Bacteria|p__Firmicutes|c__Clostridia|o__Clostridiales|f__Ruminococcaceae|g__GGB9632|s__GGB9632_SGB15089	0.464791	0.00375191	0.242838	black	MGX_taxa
Suberate	k__Bacteria|p__Proteobacteria|c__Alphaproteobacteria|o__Alphaproteobacteria_unclassified|f__Alphaproteobacteria_unclassified|g__GGB6613|s__GGB6613_SGB9347	0.495154	0.00183448	0.203151	black	MGX_taxa
Suberate	k__Bacteria|p__Proteobacteria|c__Gammaproteobacteria|o__Pasteurellales|f__Pasteurellaceae|g__Haemophilus|s__Haemophilus_parainfluenzae	-0.46772	0.00351146	0.23865	black	MGX_taxa
Tryptophan	k__Bacteria|p__Firmicutes|c__Clostridia|o__Clostridia_unclassified|f__Clostridia_unclassified|g__Clostridia_unclassified|s__Clostridia_unclassified_SGB4121	-0.521578	0.000931203	0.168767	black	MGX_taxa
Tryptophan	k__Bacteria|p__Firmicutes|c__Clostridia|o__Clostridiales|f__Clostridiaceae|g__Clostridium|s__Clostridium_phoceensis	-0.50323	0.00149967	0.19661	black	MGX_taxa
Tryptophan	k__Bacteria|p__Firmicutes|c__Clostridia|o__Clostridiales|f__Clostridiaceae|g__Clostridium|s__Clostridium_sp_AF36_4	-0.508179	0.00132222	0.191669	black	MGX_taxa
Tryptophan	k__Bacteria|p__Firmicutes|c__Clostridia|o__Clostridiales|f__Lachnospiraceae|g__Lachnospira|s__Lachnospira_eligens	-0.463479	0.00386421	0.242838	black	MGX_taxa
Tryptophan	k__Bacteria|p__Firmicutes|c__Clostridia|o__Clostridiales|f__Ruminococcaceae|g__Ruminococcaceae_unclassified|s__Ruminococcaceae_bacterium	-0.491664	0.00199836	0.203151	black	MGX_taxa
Tryptophan	k__Bacteria|p__Firmicutes|c__Clostridia|o__Clostridiales|f__Ruminococcaceae|g__Ruminococcus|s__Ruminococcus_bicirculans	-0.526938	0.000806065	0.16269	black	MGX_taxa
Tryptophan	k__Bacteria|p__Firmicutes|c__Negativicutes|o__Veillonellales|f__Veillonellaceae|g__Veillonella|s__Veillonella_dispar	0.490291	0.00206626	0.203151	black	MGX_taxa
Tryptophan	k__Bacteria|p__Firmicutes|c__Negativicutes|o__Veillonellales|f__Veillonellaceae|g__Veillonella|s__Veillonella_parvula	0.506242	0.00138935	0.191669	black	MGX_taxa
X1.Aminocyclopropanecarboxylate	k__Bacteria|p__Firmicutes|c__Clostridia|o__Clostridiales|f__Ruminococcaceae|g__Ruminococcus|s__Ruminococcus_bicirculans	-0.485895	0.00229756	0.194619	brown	MGX_taxa
X1.Aminocyclopropanecarboxylate	k__Bacteria|p__Firmicutes|c__Clostridia|o__Clostridiales|f__Ruminococcaceae|g__Ruminococcus|s__Ruminococcus_bromii	-0.479417	0.0026796	0.20913	brown	MGX_taxa
X2.Hydroxytetradecanoic.acid	k__Bacteria|p__Firmicutes|c__Clostridia|o__Clostridiales|f__Clostridiaceae|g__Clostridium|s__Clostridium_phoceensis	0.568353	0.000242805	0.110807	brown	MGX_taxa
X2.Hydroxytetradecanoic.acid	k__Bacteria|p__Firmicutes|c__Clostridia|o__Clostridiales|f__Lachnospiraceae|g__Dorea|s__Dorea_sp_AF24_7LB	0.450889	0.00509876	0.249718	brown	MGX_taxa
X2.Hydroxytetradecanoic.acid	k__Bacteria|p__Firmicutes|c__Clostridia|o__Clostridiales|f__Oscillospiraceae|g__Oscillibacter|s__Oscillibacter_sp_ER4	0.485935	0.00229535	0.194619	brown	MGX_taxa
X2.Hydroxytetradecanoic.acid	k__Bacteria|p__Firmicutes|c__Clostridia|o__Clostridiales|f__Ruminococcaceae|g__GGB9707|s__GGB9707_SGB15229	0.495534	0.00181734	0.180214	brown	MGX_taxa
X2..Deoxy.5..Adenosine.Monophosphate	k__Bacteria|p__Firmicutes|c__Clostridia|o__Clostridiales|f__Ruminococcaceae|g__GGB9619|s__GGB9619_SGB15067	0.475281	0.00295156	0.214912	brown	MGX_taxa
X2..Deoxy.5..Adenosine.Monophosphate	k__Bacteria|p__Firmicutes|c__Negativicutes|o__Veillonellales|f__Veillonellaceae|g__Veillonella|s__Veillonella_parvula	-0.454071	0.00475828	0.249718	brown	MGX_taxa
X2..Deoxy.5..Adenosine.Monophosphate	k__Bacteria|p__Proteobacteria|c__Betaproteobacteria|o__Burkholderiales|f__Oxalobacteraceae|g__GGB6649|s__GGB6649_SGB9391	0.548695	0.000437578	0.149921	brown	MGX_taxa
X3.Hydroxyanthranilate	k__Bacteria|p__Firmicutes|c__Clostridia|o__Clostridiales|f__Eubacteriaceae|g__Eubacterium|s__Eubacterium_sp_AM28_29	-0.45231	0.00494423	0.249718	brown	MGX_taxa
X3.Hydroxymethylglutarate	k__Bacteria|p__Bacteroidetes|c__Bacteroidia|o__Bacteroidales|f__Rikenellaceae|g__Alistipes|s__Alistipes_putredinis	-0.624471	3.61578e-05	0.0814093	brown	MGX_taxa
X3.Hydroxymethylglutarate	k__Bacteria|p__Firmicutes|c__Clostridia|o__Clostridiales|f__Clostridiaceae|g__Clostridium|s__Clostridium_sp_AF36_4	-0.469895	0.0033416	0.227083	brown	MGX_taxa
X3.Hydroxymethylglutarate	k__Bacteria|p__Firmicutes|c__Clostridia|o__Clostridiales|f__Lachnospiraceae|g__Lachnospiraceae_unclassified|s__Eubacterium_rectale	-0.463062	0.00390049	0.243943	brown	MGX_taxa
X3.Hydroxymethylglutarate	k__Bacteria|p__Firmicutes|c__Clostridia|o__Clostridiales|f__Lachnospiraceae|g__Lachnospiraceae_unclassified|s__Lachnospiraceae_bacterium_WCA3_601_WT_6H	-0.478024	0.00276863	0.209994	brown	MGX_taxa
X3.Hydroxymethylglutarate	k__Bacteria|p__Firmicutes|c__Clostridia|o__Clostridiales|f__Lachnospiraceae|g__Lachnospira|s__Lachnospira_eligens	-0.455496	0.00461231	0.249718	brown	MGX_taxa
X3.Hydroxymethylglutarate	k__Bacteria|p__Firmicutes|c__Clostridia|o__Clostridiales|f__Oscillospiraceae|g__Dysosmobacter|s__Dysosmobacter_sp_NSJ_60	-0.462277	0.00396958	0.246552	brown	MGX_taxa
X3.Hydroxymethylglutarate	k__Bacteria|p__Firmicutes|c__Clostridia|o__Clostridiales|f__Oscillospiraceae|g__Oscillibacter|s__Oscillibacter_sp_ER4	-0.455473	0.00461465	0.249718	brown	MGX_taxa
X3.Hydroxymethylglutarate	k__Bacteria|p__Firmicutes|c__Clostridia|o__Clostridiales|f__Ruminococcaceae|g__Ruminococcaceae_unclassified|s__Ruminococcaceae_bacterium	-0.519727	0.000978249	0.152923	brown	MGX_taxa
X3.Hydroxymethylglutarate	k__Bacteria|p__Firmicutes|c__Clostridia|o__Clostridiales|f__Ruminococcaceae|g__Ruminococcus|s__Ruminococcus_bromii	-0.535359	0.000639432	0.152105	brown	MGX_taxa
X3.Hydroxymethylglutarate	k__Bacteria|p__Firmicutes|c__Negativicutes|o__Veillonellales|f__Veillonellaceae|g__Veillonella|s__Veillonella_parvula	0.491972	0.0019834	0.181058	brown	MGX_taxa
X3.Hydroxymethylglutarate	k__Bacteria|p__Lentisphaerae|c__Lentisphaeria|o__Lentisphaeria_unclassified|f__Lentisphaeria_unclassified|g__Lentisphaeria_unclassified|s__Lentisphaeria_bacterium	-0.50949	0.00127845	0.162165	brown	MGX_taxa
X4.Imidazoleacetate	k__Bacteria|p__Firmicutes|c__CFGB1340|o__OFGB1340|f__FGB1340|g__GGB3256|s__GGB3256_SGB4303	-0.45231	0.00494423	0.249718	brown	MGX_taxa
X4.Imidazoleacetate	k__Bacteria|p__Firmicutes|c__Clostridia|o__Candidatus_Borkfalkiales|f__Candidatus_Borkfalkiaceae|g__Candidatus_Borkfalkia|s__Candidatus_Borkfalkia_ceftriaxoniphila	-0.459721	0.0042021	0.249207	brown	MGX_taxa
X4.Imidazoleacetate	k__Bacteria|p__Lentisphaerae|c__Lentisphaeria|o__Lentisphaeria_unclassified|f__Lentisphaeria_unclassified|g__Lentisphaeria_unclassified|s__Lentisphaeria_bacterium	-0.483354	0.00244131	0.199116	brown	MGX_taxa
X5.Aminopentanoate	k__Bacteria|p__Bacteroidetes|c__Bacteroidia|o__Bacteroidales|f__Barnesiellaceae|g__Barnesiella|s__Barnesiella_intestinihominis	-0.500458	0.00160794	0.172467	brown	MGX_taxa
X5.Aminopentanoate	k__Bacteria|p__Bacteroidetes|c__Bacteroidia|o__Bacteroidales|f__Odoribacteraceae|g__Butyricimonas|s__Butyricimonas_virosa	-0.494543	0.00186227	0.180214	brown	MGX_taxa
X5.Aminopentanoate	k__Bacteria|p__Bacteroidetes|c__Bacteroidia|o__Bacteroidales|f__Odoribacteraceae|g__Odoribacter|s__Odoribacter_splanchnicus	-0.523947	0.00087393	0.152105	brown	MGX_taxa
X5.Aminopentanoate	k__Bacteria|p__Bacteroidetes|c__Bacteroidia|o__Bacteroidales|f__Rikenellaceae|g__Alistipes|s__Alistipes_communis	-0.503584	0.0014863	0.169363	brown	MGX_taxa
X5.Aminopentanoate	k__Bacteria|p__Bacteroidetes|c__Bacteroidia|o__Bacteroidales|f__Rikenellaceae|g__Alistipes|s__Alistipes_ihumii	-0.560885	0.000305011	0.12486	brown	MGX_taxa
X5.Aminopentanoate	k__Bacteria|p__Bacteroidetes|c__Bacteroidia|o__Bacteroidales|f__Rikenellaceae|g__Alistipes|s__Alistipes_onderdonkii	-0.508083	0.00132547	0.165328	brown	MGX_taxa
X5.Aminopentanoate	k__Bacteria|p__Bacteroidetes|c__Bacteroidia|o__Bacteroidales|f__Rikenellaceae|g__Alistipes|s__Alistipes_putredinis	-0.662129	8.06608e-06	0.0404272	brown	MGX_taxa
X5.Aminopentanoate	k__Bacteria|p__Bacteroidetes|c__Bacteroidia|o__Bacteroidales|f__Rikenellaceae|g__Alistipes|s__Alistipes_shahii	-0.491417	0.00201042	0.181058	brown	MGX_taxa
X5.Aminopentanoate	k__Bacteria|p__Firmicutes|c__Clostridia|o__Clostridiales|f__Clostridiaceae|g__Clostridium|s__Clostridium_phoceensis	-0.549117	0.000432238	0.149921	brown	MGX_taxa
X5.Aminopentanoate	k__Bacteria|p__Firmicutes|c__Clostridia|o__Clostridiales|f__Clostridiales_unclassified|g__Clostridiales_unclassified|s__Clostridiales_bacterium	-0.536091	0.000626511	0.152105	brown	MGX_taxa
X5.Aminopentanoate	k__Bacteria|p__Firmicutes|c__Clostridia|o__Clostridiales|f__Eubacteriaceae|g__Eubacterium|s__Eubacterium_ventriosum	-0.536237	0.000623974	0.152105	brown	MGX_taxa
X5.Aminopentanoate	k__Bacteria|p__Firmicutes|c__Clostridia|o__Clostridiales|f__Lachnospiraceae|g__Roseburia|s__Roseburia_hominis	-0.576088	0.000190607	0.107288	brown	MGX_taxa
X5.Aminopentanoate	k__Bacteria|p__Firmicutes|c__Clostridia|o__Clostridiales|f__Oscillospiraceae|g__Dysosmobacter|s__Dysosmobacter_sp_NSJ_60	-0.638711	2.09921e-05	0.0630182	brown	MGX_taxa
X5.Aminopentanoate	k__Bacteria|p__Firmicutes|c__Clostridia|o__Clostridiales|f__Oscillospiraceae|g__Dysosmobacter|s__Dysosmobacter_welbionis	-0.570469	0.000227387	0.110807	brown	MGX_taxa
X5.Aminopentanoate	k__Bacteria|p__Firmicutes|c__Clostridia|o__Clostridiales|f__Ruminococcaceae|g__GGB9632|s__GGB9632_SGB15089	-0.519763	0.000977327	0.152923	brown	MGX_taxa
X5.Aminopentanoate	k__Bacteria|p__Firmicutes|c__Clostridia|o__Clostridiales|f__Ruminococcaceae|g__Ruminococcaceae_unclassified|s__Ruminococcaceae_bacterium	-0.468669	0.0034364	0.228488	brown	MGX_taxa
X5.Aminopentanoate	k__Bacteria|p__Firmicutes|c__Negativicutes|o__Veillonellales|f__Veillonellaceae|g__Veillonella|s__Veillonella_dispar	0.471734	0.00320366	0.22194	brown	MGX_taxa
X5.Aminopentanoate	k__Bacteria|p__Firmicutes|c__Negativicutes|o__Veillonellales|f__Veillonellaceae|g__Veillonella|s__Veillonella_parvula	0.477969	0.00277221	0.209994	brown	MGX_taxa
X5.Aminopentanoate	k__Bacteria|p__Lentisphaerae|c__Lentisphaeria|o__Lentisphaeria_unclassified|f__Lentisphaeria_unclassified|g__Lentisphaeria_unclassified|s__Lentisphaeria_bacterium	-0.513111	0.00116408	0.156473	brown	MGX_taxa
X5.Aminopentanoate	k__Bacteria|p__Proteobacteria|c__Betaproteobacteria|o__Burkholderiales|f__Oxalobacteraceae|g__GGB6649|s__GGB6649_SGB9391	-0.568856	0.000239058	0.110807	brown	MGX_taxa
X5.Aminopentanoate	k__Bacteria|p__Proteobacteria|c__Gammaproteobacteria|o__Pasteurellales|f__Pasteurellaceae|g__Haemophilus|s__Haemophilus_parainfluenzae	0.479194	0.00269366	0.20913	brown	MGX_taxa
Ascorbic.acid	k__Bacteria|p__Bacteroidetes|c__Bacteroidia|o__Bacteroidales|f__Barnesiellaceae|g__Barnesiella|s__Barnesiella_intestinihominis	0.600752	8.44692e-05	0.0938781	brown	MGX_taxa
Ascorbic.acid	k__Bacteria|p__Bacteroidetes|c__Bacteroidia|o__Bacteroidales|f__Rikenellaceae|g__Alistipes|s__Alistipes_dispar	0.534428	0.000656216	0.152105	brown	MGX_taxa
Ascorbic.acid	k__Bacteria|p__Bacteroidetes|c__Bacteroidia|o__Bacteroidales|f__Rikenellaceae|g__Alistipes|s__Alistipes_ihumii	0.578978	0.000173851	0.107288	brown	MGX_taxa
Ascorbic.acid	k__Bacteria|p__Bacteroidetes|c__Bacteroidia|o__Bacteroidales|f__Rikenellaceae|g__Alistipes|s__Alistipes_putredinis	0.457141	0.00444869	0.249718	brown	MGX_taxa
Ascorbic.acid	k__Bacteria|p__Bacteroidetes|c__Bacteroidia|o__Bacteroidales|f__Rikenellaceae|g__Alistipes|s__Alistipes_shahii	0.546296	0.000469018	0.149921	brown	MGX_taxa
Ascorbic.acid	k__Bacteria|p__Bacteroidetes|c__Bacteroidia|o__Bacteroidales|f__Tannerellaceae|g__Parabacteroides|s__Parabacteroides_distasonis	0.495146	0.00183482	0.180214	brown	MGX_taxa
Ascorbic.acid	k__Bacteria|p__Firmicutes|c__Clostridia|o__Clostridia_unclassified|f__Clostridia_unclassified|g__Clostridia_unclassified|s__Clostridia_unclassified_SGB4121	0.48437	0.00238289	0.196884	brown	MGX_taxa
Ascorbic.acid	k__Bacteria|p__Firmicutes|c__Clostridia|o__Clostridiales|f__Clostridiaceae|g__Clostridium|s__Clostridium_phoceensis	0.455813	0.00458041	0.249718	brown	MGX_taxa
Ascorbic.acid	k__Bacteria|p__Firmicutes|c__Clostridia|o__Clostridiales|f__Clostridiaceae|g__Clostridium|s__Clostridium_sp_AM22_11AC	0.503104	0.00150444	0.169363	brown	MGX_taxa
Ascorbic.acid	k__Bacteria|p__Firmicutes|c__Clostridia|o__Clostridiales|f__Lachnospiraceae|g__Dorea|s__Dorea_sp_AF24_7LB	0.495162	0.00183408	0.180214	brown	MGX_taxa
Ascorbic.acid	k__Bacteria|p__Firmicutes|c__Clostridia|o__Clostridiales|f__Ruminococcaceae|g__GGB9632|s__GGB9632_SGB15089	0.522067	0.000919119	0.152923	brown	MGX_taxa
Ascorbic.acid	k__Bacteria|p__Firmicutes|c__Erysipelotrichia|o__Erysipelotrichales|f__Erysipelotrichaceae|g__Coprobacillus|s__Coprobacillus_cateniformis	0.51846	0.00101166	0.152923	brown	MGX_taxa
CDP	k__Bacteria|p__Firmicutes|c__Clostridia|o__Clostridiales|f__Lachnospiraceae|g__Lachnospiraceae_unclassified|s__Lachnospiraceae_bacterium	0.45086	0.00510194	0.249718	brown	MGX_taxa
CDP	k__Bacteria|p__Firmicutes|c__Clostridia|o__Clostridiales|f__Ruminococcaceae|g__GGB9619|s__GGB9619_SGB15067	0.452097	0.00496711	0.249718	brown	MGX_taxa
CMP	k__Bacteria|p__Firmicutes|c__Clostridia|o__Clostridiales|f__Lachnospiraceae|g__Blautia|s__Blautia_sp_OF03_15BH	0.516556	0.00106375	0.155764	brown	MGX_taxa
Cytosine	k__Bacteria|p__Firmicutes|c__Clostridia|o__Clostridiales|f__Clostridiaceae|g__Clostridium|s__Clostridium_sp_AF20_17LB	0.545293	0.000482757	0.149921	brown	MGX_taxa
Deoxycytidine.Monophosphate	k__Bacteria|p__Bacteroidetes|c__Bacteroidia|o__Bacteroidales|f__Odoribacteraceae|g__Butyricimonas|s__Butyricimonas_virosa	0.451986	0.00497912	0.249718	brown	MGX_taxa
Deoxycytidine.Monophosphate	k__Bacteria|p__Bacteroidetes|c__Bacteroidia|o__Bacteroidales|f__Rikenellaceae|g__Alistipes|s__Alistipes_indistinctus	0.456387	0.0045231	0.249718	brown	MGX_taxa
Deoxycytidine.Monophosphate	k__Bacteria|p__Bacteroidetes|c__Bacteroidia|o__Bacteroidales|f__Rikenellaceae|g__Alistipes|s__Alistipes_putredinis	0.592038	0.000113461	0.0951662	brown	MGX_taxa
Deoxycytidine.Monophosphate	k__Bacteria|p__Bacteroidetes|c__Bacteroidia|o__Bacteroidales|f__Tannerellaceae|g__Parabacteroides|s__Parabacteroides_distasonis	0.464235	0.00379914	0.240951	brown	MGX_taxa
Deoxycytidine.Monophosphate	k__Bacteria|p__Firmicutes|c__Clostridia|o__Clostridiales|f__Lachnospiraceae|g__Roseburia|s__Roseburia_intestinalis	-0.49961	0.00164244	0.17329	brown	MGX_taxa
Deoxycytidine.Monophosphate	k__Bacteria|p__Firmicutes|c__Clostridia|o__Clostridiales|f__Lachnospiraceae|g__Roseburia|s__Roseburia_sp_AF02_12	0.538936	0.000578459	0.152105	brown	MGX_taxa
Deoxycytidine.Monophosphate	k__Bacteria|p__Firmicutes|c__Negativicutes|o__Veillonellales|f__Veillonellaceae|g__Veillonella|s__Veillonella_rogosae	-0.455005	0.00466223	0.249718	brown	MGX_taxa
Deoxycytidine.Monophosphate	k__Bacteria|p__Proteobacteria|c__Betaproteobacteria|o__Burkholderiales|f__Oxalobacteraceae|g__GGB6649|s__GGB6649_SGB9391	0.514009	0.00113714	0.155764	brown	MGX_taxa
Deoxyguanosine.monophosphate	k__Bacteria|p__Firmicutes|c__Negativicutes|o__Veillonellales|f__Veillonellaceae|g__Veillonella|s__Veillonella_dispar	-0.477573	0.00279805	0.209994	brown	MGX_taxa
Diethanolamine	k__Bacteria|p__Firmicutes|c__Clostridia|o__Clostridia_unclassified|f__Clostridia_unclassified|g__Clostridia_unclassified|s__Clostridia_bacterium	0.472792	0.00312662	0.219053	brown	MGX_taxa
Diethanolamine	k__Bacteria|p__Firmicutes|c__Clostridia|o__Clostridiales|f__Oscillospiraceae|g__Dysosmobacter|s__Dysosmobacter_welbionis	0.562126	0.000293774	0.12486	brown	MGX_taxa
Diethanolamine	k__Bacteria|p__Firmicutes|c__Clostridia|o__Clostridiales|f__Ruminococcaceae|g__Ruminococcaceae_unclassified|s__Ruminococcaceae_bacterium	0.613931	5.31644e-05	0.0868181	brown	MGX_taxa
Diethanolamine	k__Bacteria|p__Firmicutes|c__Clostridia|o__Clostridiales|f__Ruminococcaceae|g__Ruminococcaceae_unclassified|s__Ruminococcaceae_unclassified_SGB15265	0.461251	0.00406159	0.248834	brown	MGX_taxa
Diethanolamine	k__Bacteria|p__Firmicutes|c__Negativicutes|o__Veillonellales|f__Veillonellaceae|g__Veillonella|s__Veillonella_dispar	-0.529834	0.000744871	0.152105	brown	MGX_taxa
Eicosapentaenoic.acid	k__Bacteria|p__Firmicutes|c__Clostridia|o__Clostridiales|f__Lachnospiraceae|g__Lachnospiraceae_unclassified|s__Eubacterium_rectale	0.473358	0.00308604	0.219053	brown	MGX_taxa
Eicosapentaenoic.acid	k__Bacteria|p__Firmicutes|c__Clostridia|o__Clostridiales|f__Peptostreptococcaceae|g__Romboutsia|s__Romboutsia_timonensis	0.487704	0.00219975	0.192339	brown	MGX_taxa
Eicosapentaenoic.acid	k__Bacteria|p__Firmicutes|c__Clostridia|o__Clostridiales|f__Ruminococcaceae|g__Ruminococcus|s__Ruminococcus_bromii	0.492898	0.00193897	0.181058	brown	MGX_taxa
Fructose.6.phosphate	k__Bacteria|p__Firmicutes|c__Clostridia|o__Clostridiales|f__Lachnospiraceae|g__Roseburia|s__Roseburia_sp_AF02_12	0.492328	0.00196621	0.181058	brown	MGX_taxa
Galactose.1.Phosphate	k__Bacteria|p__Firmicutes|c__Clostridia|o__Clostridiales|f__Lachnospiraceae|g__Roseburia|s__Roseburia_sp_AF02_12	0.504278	0.00146043	0.169363	brown	MGX_taxa
Glucosamine.6.Phosphate	k__Bacteria|p__Firmicutes|c__Clostridia|o__Clostridiales|f__Clostridiaceae|g__Clostridium|s__Clostridium_phoceensis	0.451195	0.00506515	0.249718	brown	MGX_taxa
Glucosamine.6.Phosphate	k__Bacteria|p__Firmicutes|c__Clostridia|o__Clostridiales|f__Lachnospiraceae|g__Roseburia|s__Roseburia_sp_AF02_12	0.475172	0.00295903	0.214912	brown	MGX_taxa
Glucosamine.6.Phosphate	k__Bacteria|p__Firmicutes|c__Clostridia|o__Clostridiales|f__Peptostreptococcaceae|g__Intestinibacter|s__Intestinibacter_bartlettii	-0.518194	0.0010188	0.152923	brown	MGX_taxa
Glucosamine.6.Phosphate	k__Bacteria|p__Firmicutes|c__Erysipelotrichia|o__Erysipelotrichales|f__Erysipelotrichaceae|g__Faecalibacillus|s__Faecalibacillus_intestinalis	0.473515	0.00307482	0.219053	brown	MGX_taxa
Glucose.6.Phosphate	k__Bacteria|p__Firmicutes|c__Clostridia|o__Clostridiales|f__Lachnospiraceae|g__Roseburia|s__Roseburia_sp_AF02_12	0.492328	0.00196621	0.181058	brown	MGX_taxa
Glycerol.3.phosphate	k__Bacteria|p__Firmicutes|c__Clostridia|o__Clostridiales|f__Peptostreptococcaceae|g__Romboutsia|s__Romboutsia_timonensis	0.51451	0.00112237	0.155764	brown	MGX_taxa
Glycerol.3.phosphate	k__Bacteria|p__Firmicutes|c__Clostridia|o__Clostridiales|f__Ruminococcaceae|g__GGB9730|s__GGB9730_SGB15291	0.532528	0.000691668	0.152105	brown	MGX_taxa
GMP	k__Bacteria|p__Actinobacteria|c__Actinobacteria|o__Bifidobacteriales|f__Bifidobacteriaceae|g__Bifidobacterium|s__Bifidobacterium_adolescentis	0.451241	0.00506015	0.249718	brown	MGX_taxa
GMP	k__Bacteria|p__Firmicutes|c__Clostridia|o__Clostridia_unclassified|f__Clostridia_unclassified|g__GGB3293|s__GGB3293_SGB4348	0.4587	0.00429819	0.249258	brown	MGX_taxa
GMP	k__Bacteria|p__Firmicutes|c__Clostridia|o__Clostridiales|f__Lachnospiraceae|g__Anaerobutyricum|s__Anaerobutyricum_hallii	0.542836	0.00051794	0.150638	brown	MGX_taxa
GMP	k__Bacteria|p__Firmicutes|c__Clostridia|o__Clostridiales|f__Lachnospiraceae|g__Blautia|s__Blautia_sp_OF03_15BH	0.452644	0.00490852	0.249718	brown	MGX_taxa
GMP	k__Bacteria|p__Firmicutes|c__Clostridia|o__Clostridiales|f__Ruminococcaceae|g__GGB9730|s__GGB9730_SGB15291	0.459515	0.00422135	0.249207	brown	MGX_taxa
Guanine	k__Bacteria|p__Firmicutes|c__Clostridia|o__Clostridiales|f__Clostridiaceae|g__Clostridium|s__Clostridium_fessum	0.539991	0.000561504	0.152105	brown	MGX_taxa
Guanine	k__Bacteria|p__Firmicutes|c__Clostridia|o__Clostridiales|f__Clostridiaceae|g__Clostridium|s__Clostridium_sp_AF20_17LB	0.611575	5.78402e-05	0.0868181	brown	MGX_taxa
Guanine	k__Bacteria|p__Firmicutes|c__Clostridia|o__Clostridiales|f__Lachnospiraceae|g__Enterocloster|s__Enterocloster_aldensis	-0.531652	0.000708581	0.152105	brown	MGX_taxa
Guanine	k__Bacteria|p__Firmicutes|c__Clostridia|o__Clostridiales|f__Lachnospiraceae|g__Faecalimonas|s__Faecalimonas_umbilicata	-0.519656	0.000980103	0.152923	brown	MGX_taxa
Guanine	k__Bacteria|p__Firmicutes|c__Clostridia|o__Clostridiales|f__Lachnospiraceae|g__Lachnospiraceae_unclassified|s__Lachnospiraceae_bacterium	0.518378	0.00101386	0.152923	brown	MGX_taxa
Guanine	k__Bacteria|p__Firmicutes|c__Clostridia|o__Clostridiales|f__Ruminococcaceae|g__Flavonifractor|s__Flavonifractor_plautii	-0.484731	0.00236243	0.196884	brown	MGX_taxa
Guanine	k__Bacteria|p__Firmicutes|c__Erysipelotrichia|o__Erysipelotrichales|f__Erysipelotrichaceae|g__Erysipelatoclostridium|s__Erysipelatoclostridium_ramosum	-0.453794	0.00478717	0.249718	brown	MGX_taxa
Guanosine	k__Bacteria|p__Firmicutes|c__Erysipelotrichia|o__Erysipelotrichales|f__Erysipelotrichaceae|g__Erysipelatoclostridium|s__Clostridium_innocuum	-0.450922	0.00509508	0.249718	brown	MGX_taxa
Guanosine	k__Bacteria|p__Firmicutes|c__Erysipelotrichia|o__Erysipelotrichales|f__Erysipelotrichaceae|g__Erysipelatoclostridium|s__Erysipelatoclostridium_ramosum	-0.470769	0.00327539	0.225177	brown	MGX_taxa
Hydroquinone	k__Bacteria|p__Actinobacteria|c__Coriobacteriia|o__Coriobacteriales|f__Coriobacteriaceae|g__Collinsella|s__Collinsella_aerofaciens	0.498463	0.00169007	0.174951	brown	MGX_taxa
Hydroquinone	k__Bacteria|p__Firmicutes|c__Negativicutes|o__Veillonellales|f__Veillonellaceae|g__Dialister|s__Dialister_hominis	0.56792	0.000246073	0.110807	brown	MGX_taxa
Hypoxanthine	k__Bacteria|p__Bacteroidetes|c__Bacteroidia|o__Bacteroidales|f__Prevotellaceae|g__GGB1266|s__GGB1266_SGB1699	0.524631	0.000857978	0.152105	brown	MGX_taxa
Hypoxanthine	k__Bacteria|p__Firmicutes|c__Clostridia|o__Clostridiales|f__Lachnospiraceae|g__Enterocloster|s__Enterocloster_aldensis	-0.472726	0.00313131	0.219053	brown	MGX_taxa
Hypoxanthine	k__Bacteria|p__Firmicutes|c__Clostridia|o__Clostridiales|f__Lachnospiraceae|g__Faecalimonas|s__Faecalimonas_umbilicata	-0.482722	0.00247824	0.199277	brown	MGX_taxa
Hypoxanthine	k__Bacteria|p__Firmicutes|c__Clostridia|o__Clostridiales|f__Lachnospiraceae|g__Mediterraneibacter|s__Ruminococcus_gnavus	-0.527282	0.00079858	0.152105	brown	MGX_taxa
Hypoxanthine	k__Bacteria|p__Firmicutes|c__Erysipelotrichia|o__Erysipelotrichales|f__Erysipelotrichaceae|g__Erysipelatoclostridium|s__Erysipelatoclostridium_ramosum	-0.588689	0.000126804	0.0951662	brown	MGX_taxa
Hypoxanthine	k__Bacteria|p__Planctomycetes|c__Planctomycetia|o__Pirellulales|f__Pirellulaceae|g__GGB6601|s__GGB6601_SGB9333	0.45281	0.00489083	0.249718	brown	MGX_taxa
Indole.3.Methyl.Acetate	k__Bacteria|p__Bacteroidetes|c__Bacteroidia|o__Bacteroidales|f__Barnesiellaceae|g__Coprobacter|s__Coprobacter_fastidiosus	0.515467	0.00109462	0.155764	brown	MGX_taxa
Indole.3.Methyl.Acetate	k__Bacteria|p__Bacteroidetes|c__Bacteroidia|o__Bacteroidales|f__Rikenellaceae|g__Alistipes|s__Alistipes_dispar	0.504721	0.00144414	0.169363	brown	MGX_taxa
Indole.3.Methyl.Acetate	k__Bacteria|p__Bacteroidetes|c__Bacteroidia|o__Bacteroidales|f__Tannerellaceae|g__Parabacteroides|s__Parabacteroides_merdae	0.459383	0.00423369	0.249207	brown	MGX_taxa
Indole.3.Methyl.Acetate	k__Bacteria|p__Firmicutes|c__Clostridia|o__Clostridiales|f__Clostridiaceae|g__Clostridium|s__Clostridium_phoceensis	0.554216	0.000372232	0.145753	brown	MGX_taxa
Indole.3.Methyl.Acetate	k__Bacteria|p__Firmicutes|c__Clostridia|o__Clostridiales|f__Clostridiaceae|g__Clostridium|s__Clostridium_sp_AF36_4	0.507655	0.0013401	0.165328	brown	MGX_taxa
Indole.3.Methyl.Acetate	k__Bacteria|p__Firmicutes|c__Clostridia|o__Clostridiales|f__Clostridiales_unclassified|g__Clostridiales_unclassified|s__Clostridiales_bacterium_KLE1615	0.505768	0.00140622	0.168859	brown	MGX_taxa
Indole.3.Methyl.Acetate	k__Bacteria|p__Firmicutes|c__Clostridia|o__Clostridiales|f__Lachnospiraceae|g__Faecalicatena|s__Faecalicatena_fissicatena	0.546465	0.000466747	0.149921	brown	MGX_taxa
Indole.3.Methyl.Acetate	k__Bacteria|p__Firmicutes|c__Clostridia|o__Clostridiales|f__Lachnospiraceae|g__Lachnospira|s__Lachnospira_eligens	0.480192	0.00263114	0.20786	brown	MGX_taxa
Indole.3.Methyl.Acetate	k__Bacteria|p__Firmicutes|c__Clostridia|o__Clostridiales|f__Lachnospiraceae|g__Mediterraneibacter|s__Ruminococcus_gnavus	-0.503895	0.00147466	0.169363	brown	MGX_taxa
Indole.3.Methyl.Acetate	k__Bacteria|p__Firmicutes|c__Clostridia|o__Clostridiales|f__Lachnospiraceae|g__Roseburia|s__Roseburia_hominis	0.589859	0.00012199	0.0951662	brown	MGX_taxa
Indole.3.Methyl.Acetate	k__Bacteria|p__Firmicutes|c__Clostridia|o__Clostridiales|f__Lachnospiraceae|g__Roseburia|s__Roseburia_inulinivorans	0.456166	0.00454508	0.249718	brown	MGX_taxa
Indole.3.Methyl.Acetate	k__Bacteria|p__Firmicutes|c__Clostridia|o__Clostridiales|f__Oscillospiraceae|g__Oscillibacter|s__Oscillibacter_sp_ER4	0.475926	0.00290761	0.214912	brown	MGX_taxa
Indole.3.Methyl.Acetate	k__Bacteria|p__Firmicutes|c__Clostridia|o__Clostridiales|f__Ruminococcaceae|g__Faecalibacterium|s__Faecalibacterium_SGB15346	0.469411	0.00337877	0.227083	brown	MGX_taxa
Indole.3.Methyl.Acetate	k__Bacteria|p__Firmicutes|c__Clostridia|o__Clostridiales|f__Ruminococcaceae|g__Ruminococcaceae_unclassified|s__Ruminococcaceae_bacterium	0.500442	0.00160862	0.172467	brown	MGX_taxa
Indole.3.Methyl.Acetate	k__Bacteria|p__Firmicutes|c__Negativicutes|o__Veillonellales|f__Veillonellaceae|g__Veillonella|s__Veillonella_dispar	-0.49931	0.00165478	0.17329	brown	MGX_taxa
Malonate	k__Bacteria|p__Bacteroidetes|c__Bacteroidia|o__Bacteroidales|f__Bacteroidaceae|g__Bacteroides|s__Bacteroides_uniformis	-0.459465	0.00422602	0.249207	brown	MGX_taxa
Malonate	k__Bacteria|p__Firmicutes|c__Negativicutes|o__Veillonellales|f__Veillonellaceae|g__Veillonella|s__Veillonella_parvula	0.458498	0.00431747	0.249258	brown	MGX_taxa
Malonate	k__Bacteria|p__Proteobacteria|c__Gammaproteobacteria|o__Pasteurellales|f__Pasteurellaceae|g__Haemophilus|s__Haemophilus_parainfluenzae	0.463229	0.00388589	0.243943	brown	MGX_taxa
Melatonin	k__Bacteria|p__Bacteroidetes|c__Bacteroidia|o__Bacteroidales|f__Barnesiellaceae|g__Barnesiella|s__Barnesiella_intestinihominis	0.578839	0.000174624	0.107288	brown	MGX_taxa
Melatonin	k__Bacteria|p__Bacteroidetes|c__Bacteroidia|o__Bacteroidales|f__Barnesiellaceae|g__Coprobacter|s__Coprobacter_fastidiosus	0.527063	0.000803334	0.152105	brown	MGX_taxa
Melatonin	k__Bacteria|p__Bacteroidetes|c__Bacteroidia|o__Bacteroidales|f__Odoribacteraceae|g__Odoribacter|s__Odoribacter_splanchnicus	0.50677	0.00137075	0.166824	brown	MGX_taxa
Melatonin	k__Bacteria|p__Bacteroidetes|c__Bacteroidia|o__Bacteroidales|f__Rikenellaceae|g__Alistipes|s__Alistipes_dispar	0.467849	0.00350114	0.228488	brown	MGX_taxa
Melatonin	k__Bacteria|p__Bacteroidetes|c__Bacteroidia|o__Bacteroidales|f__Rikenellaceae|g__Alistipes|s__Alistipes_putredinis	0.659604	8.97785e-06	0.0404272	brown	MGX_taxa
Melatonin	k__Bacteria|p__Bacteroidetes|c__Bacteroidia|o__Bacteroidales|f__Rikenellaceae|g__Alistipes|s__Alistipes_shahii	0.475565	0.00293213	0.214912	brown	MGX_taxa
Melatonin	k__Bacteria|p__Bacteroidetes|c__Bacteroidia|o__Bacteroidales|f__Rikenellaceae|g__Alistipes|s__Alistipes_sp_AF17_16	0.467091	0.00356195	0.230783	brown	MGX_taxa
Melatonin	k__Bacteria|p__Bacteroidetes|c__Bacteroidia|o__Bacteroidales|f__Tannerellaceae|g__Parabacteroides|s__Parabacteroides_distasonis	0.52041	0.000960664	0.152923	brown	MGX_taxa
Melatonin	k__Bacteria|p__Firmicutes|c__Clostridia|o__Candidatus_Borkfalkiales|f__Candidatus_Borkfalkiaceae|g__Candidatus_Borkfalkia|s__Candidatus_Borkfalkia_ceftriaxoniphila	0.465615	0.00368281	0.236623	brown	MGX_taxa
Melatonin	k__Bacteria|p__Firmicutes|c__Clostridia|o__Clostridiales|f__Clostridiaceae|g__Clostridium|s__Clostridium_phoceensis	0.578061	0.000179017	0.107288	brown	MGX_taxa
Melatonin	k__Bacteria|p__Firmicutes|c__Clostridia|o__Clostridiales|f__Eubacteriaceae|g__Eubacterium|s__Eubacterium_ventriosum	0.494137	0.00188098	0.180214	brown	MGX_taxa
Melatonin	k__Bacteria|p__Firmicutes|c__Clostridia|o__Clostridiales|f__Lachnospiraceae|g__Mediterraneibacter|s__Ruminococcus_gnavus	-0.511631	0.00120968	0.160212	brown	MGX_taxa
Melatonin	k__Bacteria|p__Firmicutes|c__Clostridia|o__Clostridiales|f__Lachnospiraceae|g__Roseburia|s__Roseburia_hominis	0.599386	8.85187e-05	0.0938781	brown	MGX_taxa
Melatonin	k__Bacteria|p__Firmicutes|c__Clostridia|o__Clostridiales|f__Oscillospiraceae|g__Dysosmobacter|s__Dysosmobacter_sp_NSJ_60	0.468108	0.00348057	0.228488	brown	MGX_taxa
Melatonin	k__Bacteria|p__Firmicutes|c__Clostridia|o__Clostridiales|f__Oscillospiraceae|g__Dysosmobacter|s__Dysosmobacter_welbionis	0.48986	0.00208799	0.184357	brown	MGX_taxa
Melatonin	k__Bacteria|p__Firmicutes|c__Clostridia|o__Clostridiales|f__Oscillospiraceae|g__Oscillibacter|s__Oscillibacter_sp_ER4	0.458466	0.0043205	0.249258	brown	MGX_taxa
Melatonin	k__Bacteria|p__Firmicutes|c__Clostridia|o__Clostridiales|f__Ruminococcaceae|g__GGB9632|s__GGB9632_SGB15089	0.527788	0.00078766	0.152105	brown	MGX_taxa
Melatonin	k__Bacteria|p__Firmicutes|c__Clostridia|o__Clostridiales|f__Ruminococcaceae|g__Ruminococcaceae_unclassified|s__Ruminococcaceae_bacterium	0.524797	0.00085415	0.152105	brown	MGX_taxa
Melatonin	k__Bacteria|p__Firmicutes|c__Clostridia|o__Clostridiales|f__Ruminococcaceae|g__Ruminococcaceae_unclassified|s__Ruminococcaceae_unclassified_SGB15234	0.461609	0.0040293	0.248547	brown	MGX_taxa
Melatonin	k__Bacteria|p__Firmicutes|c__Negativicutes|o__Veillonellales|f__Veillonellaceae|g__Veillonella|s__Veillonella_dispar	-0.542797	0.000518517	0.150638	brown	MGX_taxa
Melatonin	k__Bacteria|p__Lentisphaerae|c__Lentisphaeria|o__Lentisphaeria_unclassified|f__Lentisphaeria_unclassified|g__Lentisphaeria_unclassified|s__Lentisphaeria_bacterium	0.513863	0.00114151	0.155764	brown	MGX_taxa
methyl.lysine	k__Bacteria|p__Firmicutes|c__CFGB1340|o__OFGB1340|f__FGB1340|g__GGB3256|s__GGB3256_SGB4303	-0.45786	0.00437877	0.249404	brown	MGX_taxa
methyl.lysine	k__Bacteria|p__Firmicutes|c__Clostridia|o__Clostridiales|f__Ruminococcaceae|g__Ruminococcaceae_unclassified|s__Eubacterium_siraeum	-0.458208	0.00434527	0.249258	brown	MGX_taxa
methyl.lysine	k__Bacteria|p__Firmicutes|c__Clostridia|o__Clostridiales|f__Ruminococcaceae|g__Ruminococcus|s__Ruminococcus_bromii	-0.494662	0.00185681	0.180214	brown	MGX_taxa
methyl.lysine	k__Bacteria|p__Lentisphaerae|c__Lentisphaeria|o__Lentisphaeria_unclassified|f__Lentisphaeria_unclassified|g__Lentisphaeria_unclassified|s__Lentisphaeria_bacterium	-0.529957	0.000742353	0.152105	brown	MGX_taxa
N.Acetylleucine	k__Bacteria|p__Firmicutes|c__Clostridia|o__Clostridiales|f__Clostridiaceae|g__Clostridium|s__Clostridium_phoceensis	-0.516231	0.00107288	0.155764	brown	MGX_taxa
N.Acetylleucine	k__Bacteria|p__Firmicutes|c__Clostridia|o__Clostridiales|f__Lachnospiraceae|g__Blautia|s__Blautia_massiliensis	-0.472638	0.00313767	0.219053	brown	MGX_taxa
N.Acetylleucine	k__Bacteria|p__Firmicutes|c__Clostridia|o__Clostridiales|f__Oscillospiraceae|g__Dysosmobacter|s__Dysosmobacter_sp_NSJ_60	-0.538395	0.000587345	0.152105	brown	MGX_taxa
N.Acetylleucine	k__Bacteria|p__Firmicutes|c__Clostridia|o__Clostridiales|f__Ruminococcaceae|g__Agathobaculum|s__Agathobaculum_butyriciproducens	-0.451532	0.0050283	0.249718	brown	MGX_taxa
N.Acetylleucine	k__Bacteria|p__Firmicutes|c__Clostridia|o__Clostridiales|f__Ruminococcaceae|g__GGB9619|s__GGB9619_SGB15067	-0.469434	0.00337702	0.227083	brown	MGX_taxa
Omega.Hydroxydodecanoate	k__Bacteria|p__Bacteroidetes|c__Bacteroidia|o__Bacteroidales|f__Tannerellaceae|g__Parabacteroides|s__Parabacteroides_distasonis	0.477822	0.00278179	0.209994	brown	MGX_taxa
Omega.Hydroxydodecanoate	k__Bacteria|p__Firmicutes|c__Bacilli|o__Lactobacillales|f__Streptococcaceae|g__Streptococcus|s__Streptococcus_salivarius	-0.460789	0.00410361	0.249207	brown	MGX_taxa
Omega.Hydroxydodecanoate	k__Bacteria|p__Firmicutes|c__Clostridia|o__Clostridiales|f__Clostridiaceae|g__Clostridium|s__Clostridium_phoceensis	0.485629	0.00231226	0.194619	brown	MGX_taxa
Omega.Hydroxydodecanoate	k__Bacteria|p__Firmicutes|c__Clostridia|o__Clostridiales|f__Lachnospiraceae|g__Roseburia|s__Roseburia_hominis	0.597682	9.38156e-05	0.0938781	brown	MGX_taxa
Ribose.phosphate	k__Bacteria|p__Firmicutes|c__Clostridia|o__Clostridiales|f__Lachnospiraceae|g__Roseburia|s__Roseburia_sp_AF02_12	0.486884	0.00224362	0.194289	brown	MGX_taxa
Ribose.phosphate	k__Bacteria|p__Firmicutes|c__Clostridia|o__Clostridiales|f__Oscillospiraceae|g__Dysosmobacter|s__Dysosmobacter_sp_NSJ_60	0.533637	0.000670785	0.152105	brown	MGX_taxa
Ribose.phosphate	k__Bacteria|p__Firmicutes|c__Clostridia|o__Clostridiales|f__Ruminococcaceae|g__GGB9619|s__GGB9619_SGB15067	0.455376	0.00462448	0.249718	brown	MGX_taxa
Shikimate	k__Bacteria|p__Bacteroidetes|c__Bacteroidia|o__Bacteroidales|f__Rikenellaceae|g__Alistipes|s__Alistipes_dispar	0.500477	0.0016072	0.172467	brown	MGX_taxa
Shikimate	k__Bacteria|p__Bacteroidetes|c__Bacteroidia|o__Bacteroidales|f__Tannerellaceae|g__Parabacteroides|s__Parabacteroides_merdae	0.491765	0.00199347	0.181058	brown	MGX_taxa
Shikimate	k__Bacteria|p__Firmicutes|c__Clostridia|o__Clostridiales|f__Lachnospiraceae|g__Faecalicatena|s__Faecalicatena_fissicatena	0.454117	0.00475353	0.249718	brown	MGX_taxa
Shikimate	k__Bacteria|p__Firmicutes|c__Clostridia|o__Clostridiales|f__Lachnospiraceae|g__Roseburia|s__Roseburia_inulinivorans	0.510277	0.00125277	0.161594	brown	MGX_taxa
Shikimate	k__Bacteria|p__Firmicutes|c__Clostridia|o__Clostridiales|f__Oscillospiraceae|g__Oscillibacter|s__Oscillibacter_sp_ER4	0.49533	0.0018265	0.180214	brown	MGX_taxa
Shikimate	k__Bacteria|p__Firmicutes|c__Clostridia|o__Clostridiales|f__Ruminococcaceae|g__Faecalibacterium|s__Faecalibacterium_SGB15346	0.483134	0.00245413	0.199116	brown	MGX_taxa
Shikimate	k__Bacteria|p__Proteobacteria|c__Alphaproteobacteria|o__Alphaproteobacteria_unclassified|f__Alphaproteobacteria_unclassified|g__GGB6606|s__GGB6606_SGB9340	0.457607	0.0044032	0.249404	brown	MGX_taxa
Tyramine	k__Bacteria|p__Firmicutes|c__Clostridia|o__Clostridia_unclassified|f__Clostridia_unclassified|g__Candidatus_Avimicrobium|s__Candidatus_Avimicrobium_caecorum	-0.460455	0.00413414	0.249207	brown	MGX_taxa
Tyramine	k__Bacteria|p__Proteobacteria|c__Gammaproteobacteria|o__Enterobacterales|f__Enterobacteriaceae|g__Escherichia|s__Escherichia_coli	0.490314	0.00206511	0.184143	brown	MGX_taxa
Ureidopropionate	k__Bacteria|p__Bacteroidetes|c__Bacteroidia|o__Bacteroidales|f__Barnesiellaceae|g__Coprobacter|s__Coprobacter_fastidiosus	-0.46805	0.00348521	0.228488	brown	MGX_taxa
Ureidopropionate	k__Bacteria|p__Bacteroidetes|c__Bacteroidia|o__Bacteroidales|f__Rikenellaceae|g__Alistipes|s__Alistipes_ihumii	-0.451016	0.00508483	0.249718	brown	MGX_taxa
Ureidopropionate	k__Bacteria|p__Bacteroidetes|c__Bacteroidia|o__Bacteroidales|f__Rikenellaceae|g__Alistipes|s__Alistipes_shahii	-0.48119	0.00256989	0.204818	brown	MGX_taxa
Ureidopropionate	k__Bacteria|p__Firmicutes|c__Clostridia|o__Clostridiales|f__Lachnospiraceae|g__Dorea|s__Dorea_formicigenerans	-0.455	0.00466271	0.249718	brown	MGX_taxa
Ureidopropionate	k__Bacteria|p__Firmicutes|c__Clostridia|o__Clostridiales|f__Lachnospiraceae|g__Faecalicatena|s__Faecalicatena_fissicatena	-0.465354	0.00370462	0.236623	brown	MGX_taxa
Ureidopropionate	k__Bacteria|p__Firmicutes|c__Clostridia|o__Clostridiales|f__Lachnospiraceae|g__Faecalimonas|s__Faecalimonas_umbilicata	0.524457	0.000862	0.152105	brown	MGX_taxa
Ureidopropionate	k__Bacteria|p__Firmicutes|c__Clostridia|o__Clostridiales|f__Lachnospiraceae|g__Lachnospira|s__Lachnospira_eligens	-0.500647	0.00160036	0.172467	brown	MGX_taxa
Ureidopropionate	k__Bacteria|p__Firmicutes|c__Clostridia|o__Clostridiales|f__Lachnospiraceae|g__Mediterraneibacter|s__Ruminococcus_gnavus	0.527554	0.000792698	0.152105	brown	MGX_taxa
Ureidopropionate	k__Bacteria|p__Firmicutes|c__Clostridia|o__Clostridiales|f__Lachnospiraceae|g__Roseburia|s__Roseburia_hominis	-0.551835	0.000399253	0.14982	brown	MGX_taxa
Ureidopropionate	k__Bacteria|p__Firmicutes|c__Erysipelotrichia|o__Erysipelotrichales|f__Erysipelotrichaceae|g__Erysipelatoclostridium|s__Clostridium_innocuum	0.523764	0.000878241	0.152105	brown	MGX_taxa
Ureidopropionate	k__Bacteria|p__Firmicutes|c__Erysipelotrichia|o__Erysipelotrichales|f__Erysipelotrichaceae|g__Erysipelatoclostridium|s__Erysipelatoclostridium_ramosum	0.510177	0.00125601	0.161594	brown	MGX_taxa
Butyric.acid	k__Bacteria|p__Firmicutes|c__Clostridia|o__Clostridiales|f__Clostridiaceae|g__Clostridiaceae_unclassified|s__Clostridiaceae_unclassified_SGB4769	0.567167	0.000251858	0.179071	green	MGX_taxa
Butyric.acid	k__Bacteria|p__Firmicutes|c__Clostridia|o__Clostridiales|f__Clostridiaceae|g__Clostridium|s__Clostridium_sp_AF20_17LB	0.535096	0.000644137	0.19377	green	MGX_taxa
Butyric.acid	k__Bacteria|p__Firmicutes|c__Clostridia|o__Clostridiales|f__Lachnospiraceae|g__Lacrimispora|s__Lacrimispora_amygdalina	0.719099	5.33444e-07	0.00568918	green	MGX_taxa
Butyric.acid	k__Bacteria|p__Firmicutes|c__Clostridia|o__Clostridiales|f__Ruminococcaceae|g__Ruminococcaceae_unclassified|s__Ruminococcaceae_unclassified_SGB4191	0.533996	0.000664129	0.19377	green	MGX_taxa
Butyric.acid	k__Bacteria|p__Firmicutes|c__Erysipelotrichia|o__Erysipelotrichales|f__Erysipelotrichaceae|g__Turicibacter|s__Turicibacter_sanguinis	0.504294	0.00145984	0.244338	green	MGX_taxa
CMP	k__Bacteria|p__Firmicutes|c__Clostridia|o__Clostridiales|f__Lachnospiraceae|g__Blautia|s__Blautia_sp_OF03_15BH	0.516556	0.00106375	0.226898	green	MGX_taxa
Cortisol.21.Acetate	k__Bacteria|p__Firmicutes|c__Clostridia|o__Clostridiales|f__Clostridiaceae|g__Butyricicoccus|s__Butyricicoccus_sp_AM29_23AC	0.542912	0.000516816	0.19377	green	MGX_taxa
Cortisol.21.Acetate	k__Bacteria|p__Firmicutes|c__Clostridia|o__Clostridiales|f__Clostridiaceae|g__Clostridium|s__Clostridium_sp_AM33_3	0.634059	2.51486e-05	0.0816456	green	MGX_taxa
Cytidine	k__Bacteria|p__Firmicutes|c__Clostridia|o__Clostridiales|f__Clostridiaceae|g__Clostridium|s__Clostridium_sp_AF20_17LB	0.624066	3.67064e-05	0.0816456	green	MGX_taxa
Cytidine	k__Bacteria|p__Firmicutes|c__Clostridia|o__Clostridiales|f__Lachnospiraceae|g__Coprococcus|s__Coprococcus_eutactus	0.549394	0.000428765	0.19377	green	MGX_taxa
Cytidine.2..3..Cyclic.Phosphate	k__Bacteria|p__Firmicutes|c__Clostridia|o__Clostridiales|f__Lachnospiraceae|g__Blautia|s__Blautia_faecicola	0.540714	0.000550127	0.19377	green	MGX_taxa
Cytosine	k__Bacteria|p__Firmicutes|c__Clostridia|o__Clostridiales|f__Clostridiaceae|g__Clostridium|s__Clostridium_sp_AF20_17LB	0.545293	0.000482757	0.19377	green	MGX_taxa
Galactose.1.Phosphate	k__Bacteria|p__Firmicutes|c__Clostridia|o__Clostridiales|f__Lachnospiraceae|g__Roseburia|s__Roseburia_sp_AF02_12	0.504278	0.00146043	0.244338	green	MGX_taxa
Galacturonate	k__Bacteria|p__Firmicutes|c__Clostridia|o__Clostridiales|f__Clostridiaceae|g__Clostridium|s__Clostridium_sp_AF20_17LB	0.518781	0.00100311	0.22254	green	MGX_taxa
Galacturonate	k__Bacteria|p__Firmicutes|c__Negativicutes|o__Veillonellales|f__Veillonellaceae|g__Dialister|s__Dialister_hominis	0.508571	0.001309	0.243114	green	MGX_taxa
Glycerol.3.phosphate	k__Bacteria|p__Firmicutes|c__Clostridia|o__Clostridiales|f__Peptostreptococcaceae|g__Romboutsia|s__Romboutsia_timonensis	0.51451	0.00112237	0.230194	green	MGX_taxa
Glycerol.3.phosphate	k__Bacteria|p__Firmicutes|c__Clostridia|o__Clostridiales|f__Ruminococcaceae|g__GGB9730|s__GGB9730_SGB15291	0.532528	0.000691668	0.19377	green	MGX_taxa
GMP	k__Bacteria|p__Firmicutes|c__Clostridia|o__Clostridiales|f__Lachnospiraceae|g__Anaerobutyricum|s__Anaerobutyricum_hallii	0.542836	0.00051794	0.19377	green	MGX_taxa
Guanine	k__Bacteria|p__Firmicutes|c__Clostridia|o__Clostridiales|f__Clostridiaceae|g__Clostridium|s__Clostridium_fessum	0.539991	0.000561504	0.19377	green	MGX_taxa
Guanine	k__Bacteria|p__Firmicutes|c__Clostridia|o__Clostridiales|f__Clostridiaceae|g__Clostridium|s__Clostridium_sp_AF20_17LB	0.611575	5.78402e-05	0.0816456	green	MGX_taxa
Guanine	k__Bacteria|p__Firmicutes|c__Clostridia|o__Clostridiales|f__Lachnospiraceae|g__Enterocloster|s__Enterocloster_aldensis	-0.531652	0.000708581	0.19377	green	MGX_taxa
Guanine	k__Bacteria|p__Firmicutes|c__Clostridia|o__Clostridiales|f__Lachnospiraceae|g__Faecalimonas|s__Faecalimonas_umbilicata	-0.519656	0.000980103	0.22254	green	MGX_taxa
Guanine	k__Bacteria|p__Firmicutes|c__Clostridia|o__Clostridiales|f__Lachnospiraceae|g__Lachnospiraceae_unclassified|s__Lachnospiraceae_bacterium	0.518378	0.00101386	0.22254	green	MGX_taxa
Hydroquinone	k__Bacteria|p__Firmicutes|c__Negativicutes|o__Veillonellales|f__Veillonellaceae|g__Dialister|s__Dialister_hominis	0.56792	0.000246073	0.179071	green	MGX_taxa
Indole.3.Ethanol	k__Bacteria|p__Actinobacteria|c__Actinobacteria|o__Bifidobacteriales|f__Bifidobacteriaceae|g__Bifidobacterium|s__Bifidobacterium_pseudocatenulatum	0.54982	0.000423478	0.19377	green	MGX_taxa
Indole.3.Ethanol	k__Bacteria|p__Firmicutes|c__Clostridia|o__Clostridiales|f__Clostridiaceae|g__Clostridium|s__Clostridium_sp_AF36_4	0.51227	0.0011898	0.234985	green	MGX_taxa
Indole.3.Ethanol	k__Bacteria|p__Firmicutes|c__Clostridia|o__Clostridiales|f__Peptococcaceae|g__Peptococcaceae_unclassified|s__Peptococcaceae_bacterium	0.621334	4.06136e-05	0.0816456	green	MGX_taxa
Indole.3.Methyl.Acetate	k__Bacteria|p__Bacteroidetes|c__Bacteroidia|o__Bacteroidales|f__Barnesiellaceae|g__Coprobacter|s__Coprobacter_fastidiosus	0.515467	0.00109462	0.228905	green	MGX_taxa
Indole.3.Methyl.Acetate	k__Bacteria|p__Bacteroidetes|c__Bacteroidia|o__Bacteroidales|f__Rikenellaceae|g__Alistipes|s__Alistipes_dispar	0.504721	0.00144414	0.244338	green	MGX_taxa
Indole.3.Methyl.Acetate	k__Bacteria|p__Firmicutes|c__Clostridia|o__Clostridiales|f__Clostridiaceae|g__Clostridium|s__Clostridium_phoceensis	0.554216	0.000372232	0.19377	green	MGX_taxa
Indole.3.Methyl.Acetate	k__Bacteria|p__Firmicutes|c__Clostridia|o__Clostridiales|f__Clostridiaceae|g__Clostridium|s__Clostridium_sp_AF36_4	0.507655	0.0013401	0.243114	green	MGX_taxa
Indole.3.Methyl.Acetate	k__Bacteria|p__Firmicutes|c__Clostridia|o__Clostridiales|f__Clostridiales_unclassified|g__Clostridiales_unclassified|s__Clostridiales_bacterium_KLE1615	0.505768	0.00140622	0.244338	green	MGX_taxa
Indole.3.Methyl.Acetate	k__Bacteria|p__Firmicutes|c__Clostridia|o__Clostridiales|f__Lachnospiraceae|g__Faecalicatena|s__Faecalicatena_fissicatena	0.546465	0.000466747	0.19377	green	MGX_taxa
Indole.3.Methyl.Acetate	k__Bacteria|p__Firmicutes|c__Clostridia|o__Clostridiales|f__Lachnospiraceae|g__Mediterraneibacter|s__Ruminococcus_gnavus	-0.503895	0.00147466	0.244338	green	MGX_taxa
Indole.3.Methyl.Acetate	k__Bacteria|p__Firmicutes|c__Clostridia|o__Clostridiales|f__Lachnospiraceae|g__Roseburia|s__Roseburia_hominis	0.589859	0.00012199	0.130102	green	MGX_taxa
L.Dopa	k__Bacteria|p__Firmicutes|c__Clostridia|o__Clostridia_unclassified|f__Clostridia_unclassified|g__Clostridia_unclassified|s__Clostridia_unclassified_SGB4121	0.521978	0.000921301	0.22254	green	MGX_taxa
L.Dopa	k__Bacteria|p__Firmicutes|c__Clostridia|o__Clostridiales|f__Ruminococcaceae|g__GGB9635|s__GGB9635_SGB15106	0.508207	0.00132129	0.243114	green	MGX_taxa
Linolenic.acid	k__Bacteria|p__Firmicutes|c__Clostridia|o__Clostridiales|f__Oscillospiraceae|g__Dysosmobacter|s__Dysosmobacter_sp_NSJ_60	0.609966	6.12437e-05	0.0816456	green	MGX_taxa
Lumichrome	k__Bacteria|p__Bacteroidetes|c__Bacteroidia|o__Bacteroidales|f__Rikenellaceae|g__Alistipes|s__Alistipes_dispar	0.518059	0.00102245	0.22254	green	MGX_taxa
Lumichrome	k__Bacteria|p__Bacteroidetes|c__Bacteroidia|o__Bacteroidales|f__Tannerellaceae|g__Parabacteroides|s__Parabacteroides_merdae	0.507514	0.00134493	0.243114	green	MGX_taxa
Lumichrome	k__Bacteria|p__Firmicutes|c__Clostridia|o__Clostridiales|f__Lachnospiraceae|g__Faecalicatena|s__Faecalicatena_fissicatena	0.528899	0.000764155	0.203743	green	MGX_taxa
Lumichrome	k__Bacteria|p__Firmicutes|c__Clostridia|o__Clostridiales|f__Ruminococcaceae|g__Ruminococcaceae_unclassified|s__Ruminococcaceae_bacterium	0.564109	0.000276591	0.184365	green	MGX_taxa
Maleamate	k__Bacteria|p__Firmicutes|c__Clostridia|o__Clostridiales|f__Lachnospiraceae|g__Roseburia|s__Roseburia_inulinivorans	0.572188	0.00021551	0.176801	green	MGX_taxa
Methyl.Jasmonate	k__Bacteria|p__Firmicutes|c__Clostridia|o__Clostridiales|f__Lachnospiraceae|g__Roseburia|s__Roseburia_hominis	0.512562	0.00118081	0.234985	green	MGX_taxa
N.Acetylserotonin	k__Bacteria|p__Bacteroidetes|c__Bacteroidia|o__Bacteroidales|f__Rikenellaceae|g__Alistipes|s__Alistipes_dispar	0.547463	0.000453484	0.19377	green	MGX_taxa
N.Acetylserotonin	k__Bacteria|p__Bacteroidetes|c__Bacteroidia|o__Bacteroidales|f__Tannerellaceae|g__Parabacteroides|s__Parabacteroides_merdae	0.575048	0.000196979	0.176801	green	MGX_taxa
N.Acetylserotonin	k__Bacteria|p__Firmicutes|c__Clostridia|o__Clostridiales|f__Clostridiaceae|g__Clostridium|s__Clostridium_phoceensis	0.572826	0.000211249	0.176801	green	MGX_taxa
N.Acetylserotonin	k__Bacteria|p__Firmicutes|c__Clostridia|o__Clostridiales|f__Lachnospiraceae|g__Coprococcus|s__Coprococcus_comes	0.535351	0.000639581	0.19377	green	MGX_taxa
N.Acetylserotonin	k__Bacteria|p__Firmicutes|c__Clostridia|o__Clostridiales|f__Lachnospiraceae|g__Faecalicatena|s__Faecalicatena_fissicatena	0.526445	0.000816916	0.207438	green	MGX_taxa
N.Acetylserotonin	k__Bacteria|p__Firmicutes|c__Clostridia|o__Clostridiales|f__Lachnospiraceae|g__Roseburia|s__Roseburia_hominis	0.52673	0.000810641	0.207438	green	MGX_taxa
N.Acetylserotonin	k__Bacteria|p__Firmicutes|c__Clostridia|o__Clostridiales|f__Oscillospiraceae|g__Oscillibacter|s__Oscillibacter_sp_ER4	0.594449	0.000104656	0.124017	green	MGX_taxa
N.Acetylserotonin	k__Bacteria|p__Firmicutes|c__Clostridia|o__Clostridiales|f__Ruminococcaceae|g__Ruminococcaceae_unclassified|s__Ruminococcaceae_bacterium	0.540744	0.000549665	0.19377	green	MGX_taxa
N.Acetylserotonin	k__Bacteria|p__Firmicutes|c__Clostridia|o__Clostridiales|f__Ruminococcaceae|g__Ruminococcaceae_unclassified|s__Ruminococcaceae_unclassified_SGB15265	0.519622	0.000980983	0.22254	green	MGX_taxa
Nicotinamide.Mononucleotide	k__Bacteria|p__Firmicutes|c__Clostridia|o__Clostridiales|f__Clostridiaceae|g__Clostridiaceae_unclassified|s__Clostridiaceae_unclassified_SGB4769	0.520181	0.000966537	0.22254	green	MGX_taxa
O.Acetylserine	k__Bacteria|p__Firmicutes|c__Negativicutes|o__Veillonellales|f__Veillonellaceae|g__Veillonella|s__Veillonella_atypica	0.503508	0.00148917	0.244338	green	MGX_taxa
Paraxanthine	k__Bacteria|p__Firmicutes|c__Clostridia|o__Clostridiales|f__Lachnospiraceae|g__Roseburia|s__Roseburia_hominis	0.558295	0.000329709	0.19377	green	MGX_taxa
Paraxanthine	k__Bacteria|p__Firmicutes|c__Negativicutes|o__Veillonellales|f__Veillonellaceae|g__Veillonella|s__Veillonella_dispar	-0.532435	0.000693447	0.19377	green	MGX_taxa
Ribose.phosphate	k__Bacteria|p__Firmicutes|c__Clostridia|o__Clostridiales|f__Oscillospiraceae|g__Dysosmobacter|s__Dysosmobacter_sp_NSJ_60	0.533637	0.000670785	0.19377	green	MGX_taxa
Shikimate	k__Bacteria|p__Firmicutes|c__Clostridia|o__Clostridiales|f__Lachnospiraceae|g__Roseburia|s__Roseburia_inulinivorans	0.510277	0.00125277	0.242924	green	MGX_taxa
Stachydrine	k__Bacteria|p__Firmicutes|c__Clostridia|o__Clostridiales|f__Clostridiaceae|g__Clostridium|s__Clostridium_sp_AF20_17LB	0.542234	0.000526892	0.19377	green	MGX_taxa
Stachydrine	k__Bacteria|p__Firmicutes|c__Clostridia|o__Clostridiales|f__Lachnospiraceae|g__Lacrimispora|s__Lacrimispora_amygdalina	0.534901	0.000647642	0.19377	green	MGX_taxa
Theophylline	k__Bacteria|p__Firmicutes|c__Clostridia|o__Clostridiales|f__Lachnospiraceae|g__Roseburia|s__Roseburia_inulinivorans	0.646895	1.51659e-05	0.0808722	green	MGX_taxa
Thiamine.Monophosphate	k__Bacteria|p__Bacteroidetes|c__Bacteroidia|o__Bacteroidales|f__Rikenellaceae|g__Alistipes|s__Alistipes_dispar	0.534456	0.000655712	0.19377	green	MGX_taxa
Tyrosine	k__Bacteria|p__Firmicutes|c__Clostridia|o__Clostridiales|f__Ruminococcaceae|g__Ruminococcus|s__Ruminococcus_bicirculans	-0.558295	0.000329708	0.19377	green	MGX_taxa
Ximeninic.Acid	k__Bacteria|p__Firmicutes|c__Clostridia|o__Clostridiales|f__Oscillospiraceae|g__Dysosmobacter|s__Dysosmobacter_sp_NSJ_60	0.609966	6.12437e-05	0.0816456	green	MGX_taxa
Butyric.acid	k__Bacteria|p__Firmicutes|c__Clostridia|o__Clostridiales|f__Clostridiaceae|g__Clostridiaceae_unclassified|s__Clostridiaceae_unclassified_SGB4769	0.567167	0.000251858	0.226823	pink	MGX_taxa
Butyric.acid	k__Bacteria|p__Firmicutes|c__Clostridia|o__Clostridiales|f__Lachnospiraceae|g__Lacrimispora|s__Lacrimispora_amygdalina	0.719099	5.33444e-07	0.0024021	pink	MGX_taxa
Cytidine	k__Bacteria|p__Firmicutes|c__Clostridia|o__Clostridiales|f__Clostridiaceae|g__Clostridium|s__Clostridium_sp_AF20_17LB	0.624066	3.67064e-05	0.0826444	pink	MGX_taxa
Hydroquinone	k__Bacteria|p__Firmicutes|c__Negativicutes|o__Veillonellales|f__Veillonellaceae|g__Dialister|s__Dialister_hominis	0.56792	0.000246073	0.226823	pink	MGX_taxa
Phenylacetaldehyde	k__Bacteria|p__Bacteroidetes|c__Bacteroidia|o__Bacteroidales|f__Bacteroidaceae|g__Bacteroides|s__Bacteroides_uniformis	0.572669	0.000212291	0.226823	pink	MGX_taxa
Butyric.acid	k__Bacteria|p__Firmicutes|c__Clostridia|o__Clostridiales|f__Lachnospiraceae|g__Lacrimispora|s__Lacrimispora_amygdalina	0.719099	5.33444e-07	0.00176997	purple	MGX_taxa
Acetaminophen	k__Bacteria|p__Firmicutes|c__Clostridia|o__Clostridiales|f__Clostridiaceae|g__Clostridium|s__Clostridium_phoceensis	0.647775	1.46369e-05	0.0566395	red	MGX_taxa
Acetaminophen	k__Bacteria|p__Firmicutes|c__Clostridia|o__Clostridiales|f__Lachnospiraceae|g__Faecalicatena|s__Faecalicatena_fissicatena	0.562739	0.00028837	0.233173	red	MGX_taxa
Acetaminophen	k__Bacteria|p__Firmicutes|c__Clostridia|o__Clostridiales|f__Lachnospiraceae|g__Lachnospira|s__Lachnospira_eligens	0.606913	6.82035e-05	0.104169	red	MGX_taxa
Acetaminophen	k__Bacteria|p__Firmicutes|c__Clostridia|o__Clostridiales|f__Lachnospiraceae|g__Roseburia|s__Roseburia_hominis	0.644823	1.64817e-05	0.0566395	red	MGX_taxa
Acetaminophen	k__Bacteria|p__Firmicutes|c__Negativicutes|o__Veillonellales|f__Veillonellaceae|g__Veillonella|s__Veillonella_dispar	-0.575273	0.000195585	0.206809	red	MGX_taxa
Butyric.acid	k__Bacteria|p__Firmicutes|c__Clostridia|o__Clostridiales|f__Clostridiaceae|g__Clostridiaceae_unclassified|s__Clostridiaceae_unclassified_SGB4769	0.567167	0.000251858	0.216377	red	MGX_taxa
Butyric.acid	k__Bacteria|p__Firmicutes|c__Clostridia|o__Clostridiales|f__Lachnospiraceae|g__Lacrimispora|s__Lacrimispora_amygdalina	0.719099	5.33444e-07	0.00733272	red	MGX_taxa
Cytidine	k__Bacteria|p__Firmicutes|c__Clostridia|o__Clostridiales|f__Clostridiaceae|g__Clostridium|s__Clostridium_sp_AF20_17LB	0.624066	3.67064e-05	0.100913	red	MGX_taxa
Guanine	k__Bacteria|p__Firmicutes|c__Clostridia|o__Clostridiales|f__Clostridiaceae|g__Clostridium|s__Clostridium_sp_AF20_17LB	0.611575	5.78402e-05	0.104169	red	MGX_taxa
Hydroquinone	k__Bacteria|p__Firmicutes|c__Negativicutes|o__Veillonellales|f__Veillonellaceae|g__Dialister|s__Dialister_hominis	0.56792	0.000246073	0.216377	red	MGX_taxa
Indole.3.Methyl.Acetate	k__Bacteria|p__Firmicutes|c__Clostridia|o__Clostridiales|f__Lachnospiraceae|g__Roseburia|s__Roseburia_hominis	0.589859	0.00012199	0.167687	red	MGX_taxa
Linolenic.acid	k__Bacteria|p__Firmicutes|c__Clostridia|o__Clostridiales|f__Oscillospiraceae|g__Dysosmobacter|s__Dysosmobacter_sp_NSJ_60	0.609966	6.12437e-05	0.104169	red	MGX_taxa
Palmitoyl.carnitine	k__Bacteria|p__Firmicutes|c__Negativicutes|o__Veillonellales|f__Veillonellaceae|g__Veillonella|s__Veillonella_dispar	0.674532	4.69573e-06	0.0322737	red	MGX_taxa
Phenylacetaldehyde	k__Bacteria|p__Bacteroidetes|c__Bacteroidia|o__Bacteroidales|f__Bacteroidaceae|g__Bacteroides|s__Bacteroides_uniformis	0.572669	0.000212291	0.208439	red	MGX_taxa
Phenylethanolamine	k__Bacteria|p__Firmicutes|c__Negativicutes|o__Veillonellales|f__Veillonellaceae|g__Veillonella|s__Veillonella_dispar	-0.586546	0.000136067	0.170034	red	MGX_taxa
Thymine	k__Bacteria|p__Bacteroidetes|c__Bacteroidia|o__Bacteroidales|f__Bacteroidaceae|g__Bacteroides|s__Bacteroides_caccae	0.582777	0.000153845	0.176229	red	MGX_taxa
Ximeninic.Acid	k__Bacteria|p__Firmicutes|c__Clostridia|o__Clostridiales|f__Oscillospiraceae|g__Dysosmobacter|s__Dysosmobacter_sp_NSJ_60	0.609966	6.12437e-05	0.104169	red	MGX_taxa
X1.Methyladenosine	k__Bacteria|p__Bacteroidetes|c__Bacteroidia|o__Bacteroidales|f__Bacteroidaceae|g__Bacteroides|s__Bacteroides_uniformis	-0.505436	0.00141816	0.170878	salmon	MGX_taxa
X1.Methyladenosine	k__Bacteria|p__Bacteroidetes|c__Bacteroidia|o__Bacteroidales|f__Rikenellaceae|g__Alistipes|s__Alistipes_onderdonkii	-0.469694	0.00335703	0.199196	salmon	MGX_taxa
X1.Methyladenosine	k__Bacteria|p__Bacteroidetes|c__Bacteroidia|o__Bacteroidales|f__Rikenellaceae|g__Alistipes|s__Alistipes_putredinis	-0.436666	0.00689017	0.24971	salmon	MGX_taxa
X1.Methyladenosine	k__Bacteria|p__Bacteroidetes|c__Bacteroidia|o__Bacteroidales|f__Rikenellaceae|g__Alistipes|s__Alistipes_sp_AF17_16	-0.619543	4.33738e-05	0.0697414	salmon	MGX_taxa
X1.Methyladenosine	k__Bacteria|p__Firmicutes|c__Bacilli|o__Lactobacillales|f__Streptococcaceae|g__Streptococcus|s__Streptococcus_parasanguinis	0.461984	0.00399568	0.208585	salmon	MGX_taxa
X1.Methyladenosine	k__Bacteria|p__Firmicutes|c__Bacilli|o__Lactobacillales|f__Streptococcaceae|g__Streptococcus|s__Streptococcus_salivarius	0.476369	0.00287781	0.187917	salmon	MGX_taxa
X1.Methyladenosine	k__Bacteria|p__Firmicutes|c__Clostridia|o__Clostridiales|f__Clostridiaceae|g__Clostridium|s__Clostridium_phoceensis	-0.487169	0.00222828	0.174868	salmon	MGX_taxa
X1.Methyladenosine	k__Bacteria|p__Firmicutes|c__Clostridia|o__Clostridiales|f__Oscillospiraceae|g__Dysosmobacter|s__Dysosmobacter_welbionis	-0.497841	0.00171642	0.170878	salmon	MGX_taxa
X1.Methyladenosine	k__Bacteria|p__Firmicutes|c__Clostridia|o__Clostridiales|f__Ruminococcaceae|g__GGB9699|s__GGB9699_SGB15216	-0.445609	0.00571013	0.233328	salmon	MGX_taxa
X1.Methyladenosine	k__Bacteria|p__Firmicutes|c__Negativicutes|o__Veillonellales|f__Veillonellaceae|g__Veillonella|s__Veillonella_parvula	0.548251	0.000443253	0.134681	salmon	MGX_taxa
X10.Hydroxydecanoic.acid	k__Bacteria|p__Firmicutes|c__Clostridia|o__Clostridiales|f__Oscillospiraceae|g__Dysosmobacter|s__Dysosmobacter_welbionis	0.436746	0.00687883	0.24971	salmon	MGX_taxa
X10.Hydroxydecanoic.acid	k__Bacteria|p__Firmicutes|c__Negativicutes|o__Veillonellales|f__Veillonellaceae|g__Veillonella|s__Veillonella_dispar	-0.490465	0.00205757	0.170878	salmon	MGX_taxa
X2.Hydroxypyridine	k__Bacteria|p__Firmicutes|c__Clostridia|o__Clostridiales|f__Clostridiaceae|g__Hungatella|s__Hungatella_hathewayi	0.459941	0.00418166	0.209913	salmon	MGX_taxa
X2.Hydroxypyridine	k__Bacteria|p__Firmicutes|c__Clostridia|o__Clostridiales|f__Ruminococcaceae|g__Ruminococcus|s__Ruminococcus_bicirculans	0.467795	0.00350546	0.202055	salmon	MGX_taxa
X2.Hydroxypyridine	k__Bacteria|p__Firmicutes|c__Erysipelotrichia|o__Erysipelotrichales|f__Erysipelotrichaceae|g__Coprobacillus|s__Coprobacillus_cateniformis	0.459094	0.00426089	0.210381	salmon	MGX_taxa
X3.Hydroxybenzyl.Alcohol	k__Bacteria|p__Firmicutes|c__Negativicutes|o__Veillonellales|f__Veillonellaceae|g__Veillonella|s__Veillonella_dispar	-0.451616	0.00501917	0.222761	salmon	MGX_taxa
X3.Hydroxymethylglutarate	k__Bacteria|p__Bacteroidetes|c__Bacteroidia|o__Bacteroidales|f__Rikenellaceae|g__Alistipes|s__Alistipes_putredinis	-0.624471	3.61578e-05	0.0697414	salmon	MGX_taxa
X3.Hydroxymethylglutarate	k__Bacteria|p__Firmicutes|c__Clostridia|o__Candidatus_Borkfalkiales|f__Candidatus_Borkfalkiaceae|g__Candidatus_Borkfalkia|s__Candidatus_Borkfalkia_ceftriaxoniphila	-0.437184	0.00681661	0.24971	salmon	MGX_taxa
X3.Hydroxymethylglutarate	k__Bacteria|p__Firmicutes|c__Clostridia|o__Clostridiales|f__Clostridiaceae|g__Clostridium|s__Clostridium_sp_AF36_4	-0.469895	0.0033416	0.199196	salmon	MGX_taxa
X3.Hydroxymethylglutarate	k__Bacteria|p__Firmicutes|c__Clostridia|o__Clostridiales|f__Lachnospiraceae|g__Lachnospiraceae_unclassified|s__Eubacterium_rectale	-0.463062	0.00390049	0.207268	salmon	MGX_taxa
X3.Hydroxymethylglutarate	k__Bacteria|p__Firmicutes|c__Clostridia|o__Clostridiales|f__Lachnospiraceae|g__Lachnospiraceae_unclassified|s__Lachnospiraceae_bacterium_WCA3_601_WT_6H	-0.478024	0.00276863	0.186907	salmon	MGX_taxa
X3.Hydroxymethylglutarate	k__Bacteria|p__Firmicutes|c__Clostridia|o__Clostridiales|f__Lachnospiraceae|g__Lachnospira|s__Lachnospira_eligens	-0.455496	0.00461231	0.214405	salmon	MGX_taxa
X3.Hydroxymethylglutarate	k__Bacteria|p__Firmicutes|c__Clostridia|o__Clostridiales|f__Oscillospiraceae|g__Dysosmobacter|s__Dysosmobacter_sp_NSJ_60	-0.462277	0.00396958	0.208139	salmon	MGX_taxa
X3.Hydroxymethylglutarate	k__Bacteria|p__Firmicutes|c__Clostridia|o__Clostridiales|f__Oscillospiraceae|g__Dysosmobacter|s__Dysosmobacter_welbionis	-0.443371	0.00598783	0.238908	salmon	MGX_taxa
X3.Hydroxymethylglutarate	k__Bacteria|p__Firmicutes|c__Clostridia|o__Clostridiales|f__Oscillospiraceae|g__Oscillibacter|s__Oscillibacter_sp_ER4	-0.455473	0.00461465	0.214405	salmon	MGX_taxa
X3.Hydroxymethylglutarate	k__Bacteria|p__Firmicutes|c__Clostridia|o__Clostridiales|f__Ruminococcaceae|g__Agathobaculum|s__Agathobaculum_butyriciproducens	-0.447794	0.00544994	0.230658	salmon	MGX_taxa
X3.Hydroxymethylglutarate	k__Bacteria|p__Firmicutes|c__Clostridia|o__Clostridiales|f__Ruminococcaceae|g__Ruminococcaceae_unclassified|s__Ruminococcaceae_bacterium	-0.519727	0.000978249	0.163271	salmon	MGX_taxa
X3.Hydroxymethylglutarate	k__Bacteria|p__Firmicutes|c__Clostridia|o__Clostridiales|f__Ruminococcaceae|g__Ruminococcus|s__Ruminococcus_bromii	-0.535359	0.000639432	0.151545	salmon	MGX_taxa
X3.Hydroxymethylglutarate	k__Bacteria|p__Firmicutes|c__Negativicutes|o__Veillonellales|f__Veillonellaceae|g__Veillonella|s__Veillonella_parvula	0.491972	0.0019834	0.170878	salmon	MGX_taxa
X3.Hydroxymethylglutarate	k__Bacteria|p__Lentisphaerae|c__Lentisphaeria|o__Lentisphaeria_unclassified|f__Lentisphaeria_unclassified|g__Lentisphaeria_unclassified|s__Lentisphaeria_bacterium	-0.50949	0.00127845	0.17022	salmon	MGX_taxa
X3.Methoxy.4.Hydroxymandelate	k__Bacteria|p__Firmicutes|c__Erysipelotrichia|o__Erysipelotrichales|f__Erysipelotrichaceae|g__Coprobacillus|s__Coprobacillus_cateniformis	0.520659	0.000954317	0.162627	salmon	MGX_taxa
X3.Methoxytyrosine	k__Bacteria|p__Bacteroidetes|c__Bacteroidia|o__Bacteroidales|f__Barnesiellaceae|g__Coprobacter|s__Coprobacter_fastidiosus	0.466265	0.00362914	0.203824	salmon	MGX_taxa
X3.Methoxytyrosine	k__Bacteria|p__Bacteroidetes|c__Bacteroidia|o__Bacteroidales|f__Rikenellaceae|g__Alistipes|s__Alistipes_communis	0.488086	0.00217961	0.172879	salmon	MGX_taxa
X3.Methoxytyrosine	k__Bacteria|p__Bacteroidetes|c__Bacteroidia|o__Bacteroidales|f__Rikenellaceae|g__Alistipes|s__Alistipes_dispar	0.516543	0.00106412	0.169381	salmon	MGX_taxa
X3.Methoxytyrosine	k__Bacteria|p__Bacteroidetes|c__Bacteroidia|o__Bacteroidales|f__Rikenellaceae|g__Alistipes|s__Alistipes_ihumii	0.518668	0.00100611	0.165589	salmon	MGX_taxa
X3.Methoxytyrosine	k__Bacteria|p__Bacteroidetes|c__Bacteroidia|o__Bacteroidales|f__Rikenellaceae|g__Alistipes|s__Alistipes_shahii	0.441278	0.0062579	0.243299	salmon	MGX_taxa
X3.Methoxytyrosine	k__Bacteria|p__Bacteroidetes|c__Bacteroidia|o__Bacteroidales|f__Tannerellaceae|g__Parabacteroides|s__Parabacteroides_merdae	0.467069	0.00356367	0.202055	salmon	MGX_taxa
X3.Methoxytyrosine	k__Bacteria|p__Firmicutes|c__Clostridia|o__Clostridia_unclassified|f__Clostridia_unclassified|g__Clostridia_unclassified|s__Clostridia_bacterium	0.440317	0.00638536	0.243591	salmon	MGX_taxa
X3.Methoxytyrosine	k__Bacteria|p__Firmicutes|c__Clostridia|o__Clostridiales|f__Clostridiaceae|g__Clostridium|s__Clostridium_phoceensis	0.50221	0.00153874	0.170878	salmon	MGX_taxa
X3.Methoxytyrosine	k__Bacteria|p__Firmicutes|c__Clostridia|o__Clostridiales|f__Clostridiaceae|g__Clostridium|s__Clostridium_sp_AF34_10BH	0.528786	0.000766519	0.156813	salmon	MGX_taxa
X3.Methoxytyrosine	k__Bacteria|p__Firmicutes|c__Clostridia|o__Clostridiales|f__Clostridiaceae|g__Clostridium|s__Clostridium_sp_AF36_4	0.491922	0.00198584	0.170878	salmon	MGX_taxa
X3.Methoxytyrosine	k__Bacteria|p__Firmicutes|c__Clostridia|o__Clostridiales|f__Eubacteriaceae|g__Eubacteriaceae_unclassified|s__Eubacteriaceae_bacterium	0.506813	0.00136924	0.170878	salmon	MGX_taxa
X3.Methoxytyrosine	k__Bacteria|p__Firmicutes|c__Clostridia|o__Clostridiales|f__Lachnospiraceae|g__Lachnospiraceae_unclassified|s__Lachnospiraceae_bacterium_WCA3_601_WT_6H	0.486153	0.00228338	0.178014	salmon	MGX_taxa
X3.Methoxytyrosine	k__Bacteria|p__Firmicutes|c__Clostridia|o__Clostridiales|f__Lachnospiraceae|g__Roseburia|s__Roseburia_inulinivorans	0.446782	0.00556915	0.23156	salmon	MGX_taxa
X3.Methoxytyrosine	k__Bacteria|p__Firmicutes|c__Clostridia|o__Clostridiales|f__Oscillospiraceae|g__Dysosmobacter|s__Dysosmobacter_welbionis	0.463245	0.00388452	0.207268	salmon	MGX_taxa
X3.Methoxytyrosine	k__Bacteria|p__Firmicutes|c__Clostridia|o__Clostridiales|f__Ruminococcaceae|g__GGB9632|s__GGB9632_SGB15089	0.440761	0.00632612	0.243299	salmon	MGX_taxa
X3.Methoxytyrosine	k__Bacteria|p__Firmicutes|c__Clostridia|o__Clostridiales|f__Ruminococcaceae|g__Ruminococcaceae_unclassified|s__Ruminococcaceae_bacterium	0.563986	0.000277635	0.106128	salmon	MGX_taxa
X3.Methoxytyrosine	k__Bacteria|p__Firmicutes|c__Clostridia|o__Clostridiales|f__Ruminococcaceae|g__Ruminococcus|s__Ruminococcus_bicirculans	0.565433	0.000265631	0.104924	salmon	MGX_taxa
X3.Methoxytyrosine	k__Bacteria|p__Firmicutes|c__Erysipelotrichia|o__Erysipelotrichales|f__Erysipelotrichaceae|g__Coprobacillus|s__Coprobacillus_cateniformis	0.482401	0.00249722	0.182213	salmon	MGX_taxa
X3.Methoxytyrosine	k__Bacteria|p__Firmicutes|c__Negativicutes|o__Veillonellales|f__Veillonellaceae|g__Veillonella|s__Veillonella_atypica	-0.480167	0.00263271	0.186812	salmon	MGX_taxa
X3.Methoxytyrosine	k__Bacteria|p__Firmicutes|c__Negativicutes|o__Veillonellales|f__Veillonellaceae|g__Veillonella|s__Veillonella_dispar	-0.64083	1.93151e-05	0.057221	salmon	MGX_taxa
X3.Methoxytyrosine	k__Bacteria|p__Firmicutes|c__Negativicutes|o__Veillonellales|f__Veillonellaceae|g__Veillonella|s__Veillonella_parvula	-0.52878	0.000766653	0.156813	salmon	MGX_taxa
X3.Methoxytyrosine	k__Bacteria|p__Proteobacteria|c__Alphaproteobacteria|o__Alphaproteobacteria_unclassified|f__Alphaproteobacteria_unclassified|g__GGB6606|s__GGB6606_SGB9340	0.47829	0.00275142	0.186907	salmon	MGX_taxa
Acetylcysteine	k__Bacteria|p__Bacteroidetes|c__Bacteroidia|o__Bacteroidales|f__Rikenellaceae|g__Alistipes|s__Alistipes_dispar	0.452581	0.00491517	0.222308	salmon	MGX_taxa
Acetylcysteine	k__Bacteria|p__Firmicutes|c__Clostridia|o__Clostridiales|f__Clostridiaceae|g__Clostridium|s__Clostridium_sp_AF34_10BH	0.471203	0.00324301	0.199196	salmon	MGX_taxa
Acetylcysteine	k__Bacteria|p__Firmicutes|c__Clostridia|o__Clostridiales|f__Lachnospiraceae|g__Dorea|s__Dorea_sp_AF24_7LB	0.490596	0.002051	0.170878	salmon	MGX_taxa
Acetylcysteine	k__Bacteria|p__Firmicutes|c__Clostridia|o__Clostridiales|f__Lachnospiraceae|g__Lachnospiraceae_unclassified|s__Lachnospiraceae_bacterium_WCA3_601_WT_6H	0.582387	0.000155799	0.0979981	salmon	MGX_taxa
Acetylcysteine	k__Bacteria|p__Firmicutes|c__Clostridia|o__Clostridiales|f__Ruminococcaceae|g__GGB9615|s__GGB9615_SGB15053	0.513814	0.00114295	0.169455	salmon	MGX_taxa
Adipate	k__Bacteria|p__Firmicutes|c__Clostridia|o__Clostridiales|f__Lachnospiraceae|g__Roseburia|s__Roseburia_inulinivorans	0.491874	0.00198813	0.170878	salmon	MGX_taxa
Azelate	k__Bacteria|p__Bacteroidetes|c__Bacteroidia|o__Bacteroidales|f__Rikenellaceae|g__Alistipes|s__Alistipes_onderdonkii	0.516614	0.00106213	0.169381	salmon	MGX_taxa
Azelate	k__Bacteria|p__Firmicutes|c__Bacilli|o__Lactobacillales|f__Streptococcaceae|g__Streptococcus|s__Streptococcus_salivarius	-0.478102	0.00276357	0.186907	salmon	MGX_taxa
Azelate	k__Bacteria|p__Firmicutes|c__Erysipelotrichia|o__Erysipelotrichales|f__Erysipelotrichaceae|g__Coprobacillus|s__Coprobacillus_cateniformis	0.537809	0.000597096	0.151545	salmon	MGX_taxa
Azelate	k__Bacteria|p__Verrucomicrobia|c__Verrucomicrobiae|o__Verrucomicrobiales|f__Akkermansiaceae|g__Akkermansia|s__Akkermansia_muciniphila	0.477155	0.00282549	0.186907	salmon	MGX_taxa
Benzyl.Alcohol	k__Bacteria|p__Bacteroidetes|c__Bacteroidia|o__Bacteroidales|f__Bacteroidales_unclassified|g__Phocaeicola|s__Phocaeicola_vulgatus	-0.560091	0.000312397	0.112179	salmon	MGX_taxa
Benzyl.Alcohol	k__Bacteria|p__Bacteroidetes|c__Bacteroidia|o__Bacteroidales|f__Rikenellaceae|g__Alistipes|s__Alistipes_communis	0.473991	0.0030412	0.19154	salmon	MGX_taxa
Benzyl.Alcohol	k__Bacteria|p__Bacteroidetes|c__Bacteroidia|o__Bacteroidales|f__Rikenellaceae|g__Alistipes|s__Alistipes_ihumii	0.53138	0.000713908	0.154526	salmon	MGX_taxa
Benzyl.Alcohol	k__Bacteria|p__Firmicutes|c__Clostridia|o__Clostridiales|f__Ruminococcaceae|g__Ruminococcaceae_unclassified|s__Ruminococcaceae_unclassified_SGB15265	0.537202	0.00060734	0.151545	salmon	MGX_taxa
Bilirubin	k__Bacteria|p__Firmicutes|c__Clostridia|o__Clostridiales|f__Oscillospiraceae|g__Dysosmobacter|s__Dysosmobacter_welbionis	-0.512464	0.00118383	0.169455	salmon	MGX_taxa
Bilirubin	k__Bacteria|p__Firmicutes|c__Negativicutes|o__Veillonellales|f__Veillonellaceae|g__Veillonella|s__Veillonella_parvula	0.451862	0.00499252	0.222411	salmon	MGX_taxa
Biotin	k__Bacteria|p__Firmicutes|c__Bacilli|o__Lactobacillales|f__Streptococcaceae|g__Streptococcus|s__Streptococcus_parasanguinis	-0.439692	0.00646951	0.244932	salmon	MGX_taxa
Biotin	k__Bacteria|p__Firmicutes|c__Bacilli|o__Lactobacillales|f__Streptococcaceae|g__Streptococcus|s__Streptococcus_salivarius	-0.506375	0.00138464	0.170878	salmon	MGX_taxa
Biotin	k__Bacteria|p__Firmicutes|c__Clostridia|o__Clostridiales|f__Clostridiaceae|g__Hungatella|s__Hungatella_hathewayi	0.492546	0.00195577	0.170878	salmon	MGX_taxa
Biotin	k__Bacteria|p__Firmicutes|c__Clostridia|o__Clostridiales|f__Peptostreptococcaceae|g__Romboutsia|s__Romboutsia_timonensis	-0.447029	0.00553983	0.23156	salmon	MGX_taxa
Biotin	k__Bacteria|p__Firmicutes|c__Erysipelotrichia|o__Erysipelotrichales|f__Erysipelotrichaceae|g__Coprobacillus|s__Coprobacillus_cateniformis	0.511424	0.00121618	0.169455	salmon	MGX_taxa
Biotin	k__Bacteria|p__Verrucomicrobia|c__Verrucomicrobiae|o__Verrucomicrobiales|f__Akkermansiaceae|g__Akkermansia|s__Akkermansia_muciniphila	0.494542	0.0018623	0.170878	salmon	MGX_taxa
Caffeate	k__Bacteria|p__Firmicutes|c__Clostridia|o__Clostridiales|f__Ruminococcaceae|g__GGB9635|s__GGB9635_SGB15106	0.459454	0.00422706	0.209913	salmon	MGX_taxa
Cinnamate	k__Bacteria|p__Bacteroidetes|c__Bacteroidia|o__Bacteroidales|f__Rikenellaceae|g__Alistipes|s__Alistipes_ihumii	-0.525322	0.000842127	0.158151	salmon	MGX_taxa
Cortisone	k__Bacteria|p__Bacteroidetes|c__Bacteroidia|o__Bacteroidales|f__Rikenellaceae|g__Alistipes|s__Alistipes_shahii	0.489803	0.00209091	0.170878	salmon	MGX_taxa
Cortisone	k__Bacteria|p__Bacteroidetes|c__Bacteroidia|o__Bacteroidales|f__Tannerellaceae|g__Parabacteroides|s__Parabacteroides_merdae	0.439172	0.00654014	0.245255	salmon	MGX_taxa
Cortisone	k__Bacteria|p__Firmicutes|c__Clostridia|o__Clostridiales|f__Lachnospiraceae|g__Roseburia|s__Roseburia_hominis	0.484833	0.00235668	0.178814	salmon	MGX_taxa
Cortisone	k__Bacteria|p__Firmicutes|c__Clostridia|o__Clostridiales|f__Ruminococcaceae|g__Ruminococcaceae_unclassified|s__Ruminococcaceae_bacterium	0.493676	0.00190236	0.170878	salmon	MGX_taxa
Cortisone	k__Bacteria|p__Firmicutes|c__Clostridia|o__Clostridiales|f__Ruminococcaceae|g__Ruminococcaceae_unclassified|s__Ruminococcaceae_unclassified_SGB15265	0.500754	0.00159606	0.170878	salmon	MGX_taxa
Cytidine	k__Bacteria|p__Firmicutes|c__Clostridia|o__Clostridiales|f__Clostridiaceae|g__Clostridium|s__Clostridium_sp_AF20_17LB	0.624066	3.67064e-05	0.0697414	salmon	MGX_taxa
Cytidine	k__Bacteria|p__Firmicutes|c__Clostridia|o__Clostridiales|f__Lachnospiraceae|g__Blautia|s__Blautia_faecicola	0.440185	0.00640299	0.243591	salmon	MGX_taxa
Cytidine	k__Bacteria|p__Firmicutes|c__Clostridia|o__Clostridiales|f__Lachnospiraceae|g__Coprococcus|s__Coprococcus_eutactus	0.549394	0.000428765	0.133707	salmon	MGX_taxa
Dimethylglycine	k__Bacteria|p__Firmicutes|c__Clostridia|o__Clostridiales|f__Oscillospiraceae|g__Dysosmobacter|s__Dysosmobacter_welbionis	0.485328	0.00232898	0.178814	salmon	MGX_taxa
Dimethylglycine	k__Bacteria|p__Firmicutes|c__Negativicutes|o__Acidaminococcales|f__Acidaminococcaceae|g__Acidaminococcus|s__Acidaminococcus_intestini	-0.505396	0.00141958	0.170878	salmon	MGX_taxa
GABA	k__Bacteria|p__Firmicutes|c__Clostridia|o__Clostridiales|f__Clostridiaceae|g__Clostridium|s__Clostridium_sp_AF27_2AA	0.484614	0.00236909	0.178814	salmon	MGX_taxa
GABA	k__Bacteria|p__Firmicutes|c__Clostridia|o__Clostridiales|f__Lachnospiraceae|g__Blautia|s__Blautia_wexlerae	0.470212	0.00331751	0.199196	salmon	MGX_taxa
GABA	k__Bacteria|p__Firmicutes|c__Negativicutes|o__Veillonellales|f__Veillonellaceae|g__Veillonella|s__Veillonella_dispar	0.445893	0.00567575	0.233114	salmon	MGX_taxa
GABA	k__Bacteria|p__Proteobacteria|c__Gammaproteobacteria|o__Enterobacterales|f__Enterobacteriaceae|g__Escherichia|s__Escherichia_coli	0.614034	5.29682e-05	0.0697414	salmon	MGX_taxa
Glutamate	k__Bacteria|p__Bacteroidetes|c__Bacteroidia|o__Bacteroidales|f__Bacteroidales_unclassified|g__Phocaeicola|s__Phocaeicola_dorei	0.449851	0.00521431	0.227565	salmon	MGX_taxa
Glutamate	k__Bacteria|p__Bacteroidetes|c__Bacteroidia|o__Bacteroidales|f__Rikenellaceae|g__Alistipes|s__Alistipes_communis	0.449468	0.00525752	0.227565	salmon	MGX_taxa
Glutamate	k__Bacteria|p__Bacteroidetes|c__Bacteroidia|o__Bacteroidales|f__Rikenellaceae|g__Alistipes|s__Alistipes_ihumii	0.493757	0.00189859	0.170878	salmon	MGX_taxa
Glutamate	k__Bacteria|p__Bacteroidetes|c__Bacteroidia|o__Bacteroidales|f__Rikenellaceae|g__Alistipes|s__Alistipes_shahii	0.476949	0.0028391	0.186907	salmon	MGX_taxa
Glutamate	k__Bacteria|p__Bacteroidetes|c__Bacteroidia|o__Bacteroidales|f__Tannerellaceae|g__Parabacteroides|s__Parabacteroides_merdae	0.50197	0.00154806	0.170878	salmon	MGX_taxa
Glutamate	k__Bacteria|p__Firmicutes|c__Clostridia|o__Clostridia_unclassified|f__Clostridia_unclassified|g__Clostridia_unclassified|s__Clostridia_unclassified_SGB6276	0.448005	0.00542533	0.230658	salmon	MGX_taxa
Glutamate	k__Bacteria|p__Firmicutes|c__Clostridia|o__Clostridiales|f__Clostridiaceae|g__Clostridium|s__Clostridium_phoceensis	0.470854	0.00326906	0.199196	salmon	MGX_taxa
Glutamate	k__Bacteria|p__Firmicutes|c__Clostridia|o__Clostridiales|f__Clostridiales_unclassified|g__Clostridiales_unclassified|s__Clostridiales_bacterium_KLE1615	0.458603	0.00430743	0.210395	salmon	MGX_taxa
Glutamate	k__Bacteria|p__Firmicutes|c__Clostridia|o__Clostridiales|f__Lachnospiraceae|g__Lachnospira|s__Lachnospira_eligens	0.44926	0.00528103	0.227565	salmon	MGX_taxa
Glutamate	k__Bacteria|p__Firmicutes|c__Clostridia|o__Clostridiales|f__Lachnospiraceae|g__Roseburia|s__Roseburia_hominis	0.603753	7.61538e-05	0.075234	salmon	MGX_taxa
Glutamate	k__Bacteria|p__Firmicutes|c__Clostridia|o__Clostridiales|f__Oscillospiraceae|g__Dysosmobacter|s__Dysosmobacter_sp_NSJ_60	0.47445	0.003009	0.19154	salmon	MGX_taxa
Glutamate	k__Bacteria|p__Firmicutes|c__Clostridia|o__Clostridiales|f__Oscillospiraceae|g__Dysosmobacter|s__Dysosmobacter_welbionis	0.523604	0.000882011	0.160797	salmon	MGX_taxa
Glutamate	k__Bacteria|p__Firmicutes|c__Clostridia|o__Clostridiales|f__Ruminococcaceae|g__Candidatus_Cibiobacter|s__Candidatus_Cibiobacter_qucibialis	0.44288	0.00605023	0.240588	salmon	MGX_taxa
Glutamate	k__Bacteria|p__Firmicutes|c__Clostridia|o__Clostridiales|f__Ruminococcaceae|g__GGB9614|s__GGB9614_SGB15049	0.446941	0.00555026	0.23156	salmon	MGX_taxa
Glutamate	k__Bacteria|p__Firmicutes|c__Clostridia|o__Clostridiales|f__Ruminococcaceae|g__Ruminococcaceae_unclassified|s__Ruminococcaceae_bacterium	0.513051	0.00116588	0.169455	salmon	MGX_taxa
Glutamate	k__Bacteria|p__Firmicutes|c__Clostridia|o__Clostridiales|f__Ruminococcaceae|g__Ruminococcaceae_unclassified|s__Ruminococcaceae_unclassified_SGB15260	0.436899	0.00685698	0.24971	salmon	MGX_taxa
Glutamate	k__Bacteria|p__Firmicutes|c__Clostridia|o__Clostridiales|f__Ruminococcaceae|g__Ruminococcaceae_unclassified|s__Ruminococcaceae_unclassified_SGB15265	0.570807	0.000225004	0.0979981	salmon	MGX_taxa
Glutamate	k__Bacteria|p__Firmicutes|c__Negativicutes|o__Veillonellales|f__Veillonellaceae|g__Veillonella|s__Veillonella_dispar	-0.526886	0.000807221	0.156813	salmon	MGX_taxa
Glutamate	k__Bacteria|p__Firmicutes|c__Negativicutes|o__Veillonellales|f__Veillonellaceae|g__Veillonella|s__Veillonella_parvula	-0.448763	0.00533782	0.229178	salmon	MGX_taxa
Glutamate	k__Bacteria|p__Proteobacteria|c__Alphaproteobacteria|o__Alphaproteobacteria_unclassified|f__Alphaproteobacteria_unclassified|g__GGB6613|s__GGB6613_SGB9347	0.446342	0.00562171	0.232927	salmon	MGX_taxa
Glutamate	k__Bacteria|p__Proteobacteria|c__Betaproteobacteria|o__Burkholderiales|f__Oxalobacteraceae|g__GGB6649|s__GGB6649_SGB9391	0.477111	0.00282842	0.186907	salmon	MGX_taxa
Glutamine	k__Bacteria|p__Actinobacteria|c__Coriobacteriia|o__Eggerthellales|f__Eggerthellaceae|g__Eggerthellaceae_unclassified|s__Eggerthellaceae_bacterium	-0.47275	0.00312959	0.195188	salmon	MGX_taxa
Glutarate	k__Bacteria|p__Bacteroidetes|c__Bacteroidia|o__Bacteroidales|f__Bacteroidaceae|g__Bacteroides|s__Bacteroides_salyersiae	0.452011	0.00497638	0.222411	salmon	MGX_taxa
Glutarate	k__Bacteria|p__Bacteroidetes|c__Bacteroidia|o__Bacteroidales|f__Barnesiellaceae|g__Coprobacter|s__Coprobacter_fastidiosus	0.455303	0.00463187	0.214405	salmon	MGX_taxa
Glutarate	k__Bacteria|p__Bacteroidetes|c__Bacteroidia|o__Bacteroidales|f__Odoribacteraceae|g__Butyricimonas|s__Butyricimonas_virosa	0.533702	0.000669575	0.152586	salmon	MGX_taxa
Glutarate	k__Bacteria|p__Bacteroidetes|c__Bacteroidia|o__Bacteroidales|f__Rikenellaceae|g__Alistipes|s__Alistipes_communis	0.526058	0.000825535	0.157784	salmon	MGX_taxa
Glutarate	k__Bacteria|p__Bacteroidetes|c__Bacteroidia|o__Bacteroidales|f__Rikenellaceae|g__Alistipes|s__Alistipes_ihumii	0.585271	0.000141861	0.0979981	salmon	MGX_taxa
Glutarate	k__Bacteria|p__Bacteroidetes|c__Bacteroidia|o__Bacteroidales|f__Rikenellaceae|g__Alistipes|s__Alistipes_senegalensis	0.444681	0.00582394	0.233954	salmon	MGX_taxa
Glutarate	k__Bacteria|p__Bacteroidetes|c__Bacteroidia|o__Bacteroidales|f__Rikenellaceae|g__Alistipes|s__Alistipes_shahii	0.616392	4.86484e-05	0.0697414	salmon	MGX_taxa
Glutarate	k__Bacteria|p__Bacteroidetes|c__Bacteroidia|o__Bacteroidales|f__Tannerellaceae|g__Parabacteroides|s__Parabacteroides_merdae	0.447792	0.00545015	0.230658	salmon	MGX_taxa
Glutarate	k__Bacteria|p__Firmicutes|c__Clostridia|o__Clostridia_unclassified|f__Clostridia_unclassified|g__Clostridia_unclassified|s__Clostridia_unclassified_SGB6276	0.48937	0.00211294	0.171496	salmon	MGX_taxa
Glutarate	k__Bacteria|p__Firmicutes|c__Clostridia|o__Clostridiales|f__Lachnospiraceae|g__Roseburia|s__Roseburia_hominis	0.511252	0.00122161	0.169455	salmon	MGX_taxa
Glutarate	k__Bacteria|p__Firmicutes|c__Clostridia|o__Clostridiales|f__Ruminococcaceae|g__Candidatus_Cibiobacter|s__Candidatus_Cibiobacter_qucibialis	0.464227	0.00379987	0.205609	salmon	MGX_taxa
Glutarate	k__Bacteria|p__Firmicutes|c__Clostridia|o__Clostridiales|f__Ruminococcaceae|g__GGB9614|s__GGB9614_SGB15049	0.440955	0.00630046	0.243299	salmon	MGX_taxa
Glutarate	k__Bacteria|p__Firmicutes|c__Clostridia|o__Clostridiales|f__Ruminococcaceae|g__GGB9699|s__GGB9699_SGB15216	0.470466	0.00329822	0.199196	salmon	MGX_taxa
Glutarate	k__Bacteria|p__Firmicutes|c__Clostridia|o__Clostridiales|f__Ruminococcaceae|g__Ruminococcaceae_unclassified|s__Ruminococcaceae_bacterium	0.477447	0.00280628	0.186907	salmon	MGX_taxa
Glutarate	k__Bacteria|p__Firmicutes|c__Clostridia|o__Clostridiales|f__Ruminococcaceae|g__Ruminococcaceae_unclassified|s__Ruminococcaceae_unclassified_SGB15265	0.454064	0.00475901	0.217738	salmon	MGX_taxa
Glutarate	k__Bacteria|p__Proteobacteria|c__Alphaproteobacteria|o__Alphaproteobacteria_unclassified|f__Alphaproteobacteria_unclassified|g__GGB6613|s__GGB6613_SGB9347	0.457775	0.00438695	0.210395	salmon	MGX_taxa
Glutarate	k__Bacteria|p__Proteobacteria|c__Betaproteobacteria|o__Burkholderiales|f__Oxalobacteraceae|g__GGB6649|s__GGB6649_SGB9391	0.444679	0.00582417	0.233954	salmon	MGX_taxa
Glycerol	k__Bacteria|p__Bacteroidetes|c__Bacteroidia|o__Bacteroidales|f__Rikenellaceae|g__Alistipes|s__Alistipes_onderdonkii	0.465428	0.00369841	0.203824	salmon	MGX_taxa
Glycerol	k__Bacteria|p__Firmicutes|c__Clostridia|o__Clostridia_unclassified|f__Clostridia_unclassified|g__Clostridia_unclassified|s__Clostridia_unclassified_SGB4121	0.494506	0.00186398	0.170878	salmon	MGX_taxa
Glycerol	k__Bacteria|p__Firmicutes|c__Clostridia|o__Clostridiales|f__Oscillospiraceae|g__Dysosmobacter|s__Dysosmobacter_sp_NSJ_60	0.441012	0.006293	0.243299	salmon	MGX_taxa
Glycerol	k__Bacteria|p__Firmicutes|c__Clostridia|o__Clostridiales|f__Oscillospiraceae|g__Dysosmobacter|s__Dysosmobacter_welbionis	0.473796	0.00305495	0.19154	salmon	MGX_taxa
Glycerol	k__Bacteria|p__Firmicutes|c__Clostridia|o__Clostridiales|f__Ruminococcaceae|g__Ruminococcaceae_unclassified|s__Ruminococcaceae_bacterium	0.450867	0.00510118	0.224717	salmon	MGX_taxa
Glycerol	k__Bacteria|p__Firmicutes|c__Erysipelotrichia|o__Erysipelotrichales|f__Erysipelotrichaceae|g__Coprobacillus|s__Coprobacillus_cateniformis	0.531213	0.00071721	0.154526	salmon	MGX_taxa
Gulonolactone	k__Bacteria|p__Firmicutes|c__Negativicutes|o__Veillonellales|f__Veillonellaceae|g__Dialister|s__Dialister_hominis	0.438102	0.00668771	0.248431	salmon	MGX_taxa
Hippurate	k__Bacteria|p__Bacteroidetes|c__Bacteroidia|o__Bacteroidales|f__Bacteroidaceae|g__Bacteroides|s__Bacteroides_faecis	0.488162	0.00217559	0.172879	salmon	MGX_taxa
Hippurate	k__Bacteria|p__Firmicutes|c__Clostridia|o__Clostridiales|f__Oscillospiraceae|g__Dysosmobacter|s__Dysosmobacter_welbionis	0.453676	0.00479949	0.218746	salmon	MGX_taxa
Hippurate	k__Bacteria|p__Firmicutes|c__Erysipelotrichia|o__Erysipelotrichales|f__Erysipelotrichaceae|g__Coprobacillus|s__Coprobacillus_cateniformis	0.499991	0.00162687	0.170878	salmon	MGX_taxa
Indole.3.Acetamide	k__Bacteria|p__Firmicutes|c__Clostridia|o__Clostridia_unclassified|f__Clostridia_unclassified|g__Clostridia_unclassified|s__Clostridia_bacterium	0.478284	0.00275186	0.186907	salmon	MGX_taxa
Indole.3.Acetamide	k__Bacteria|p__Firmicutes|c__Clostridia|o__Clostridia_unclassified|f__Clostridia_unclassified|g__GGB9758|s__GGB9758_SGB15368	0.475078	0.00296548	0.189951	salmon	MGX_taxa
Indole.3.Acetamide	k__Bacteria|p__Firmicutes|c__Clostridia|o__Clostridiales|f__Clostridiaceae|g__Clostridium|s__Clostridium_phoceensis	0.441282	0.00625733	0.243299	salmon	MGX_taxa
Indole.3.Acetamide	k__Bacteria|p__Firmicutes|c__Clostridia|o__Clostridiales|f__Clostridiaceae|g__Clostridium|s__Clostridium_sp_AF36_4	0.570063	0.000230276	0.0979981	salmon	MGX_taxa
Indole.3.Acetamide	k__Bacteria|p__Firmicutes|c__Clostridia|o__Clostridiales|f__Oscillospiraceae|g__Dysosmobacter|s__Dysosmobacter_sp_NSJ_60	0.489997	0.00208111	0.170878	salmon	MGX_taxa
Indole.3.Acetamide	k__Bacteria|p__Firmicutes|c__Clostridia|o__Clostridiales|f__Ruminococcaceae|g__Ruminococcaceae_unclassified|s__Ruminococcaceae_bacterium	0.565964	0.000261342	0.104924	salmon	MGX_taxa
Indole.3.Acetamide	k__Bacteria|p__Firmicutes|c__Clostridia|o__Clostridiales|f__Ruminococcaceae|g__Ruminococcus|s__Ruminococcus_bicirculans	0.482326	0.00250168	0.182213	salmon	MGX_taxa
Indole.3.Acetamide	k__Bacteria|p__Firmicutes|c__Clostridia|o__Clostridiales|f__Ruminococcaceae|g__Ruminococcus|s__Ruminococcus_bromii	0.498064	0.00170693	0.170878	salmon	MGX_taxa
Indole.3.Acetamide	k__Bacteria|p__Firmicutes|c__Erysipelotrichia|o__Erysipelotrichales|f__Erysipelotrichaceae|g__Coprobacillus|s__Coprobacillus_cateniformis	0.440625	0.00634425	0.243299	salmon	MGX_taxa
Indole.3.Acetamide	k__Bacteria|p__Firmicutes|c__Negativicutes|o__Veillonellales|f__Veillonellaceae|g__Veillonella|s__Veillonella_dispar	-0.495148	0.00183475	0.170878	salmon	MGX_taxa
Indole.3.Acetamide	k__Bacteria|p__Firmicutes|c__Negativicutes|o__Veillonellales|f__Veillonellaceae|g__Veillonella|s__Veillonella_parvula	-0.535581	0.00063549	0.151545	salmon	MGX_taxa
Indole.3.Methyl.Acetate	k__Bacteria|p__Bacteroidetes|c__Bacteroidia|o__Bacteroidales|f__Bacteroidales_unclassified|g__Phocaeicola|s__Phocaeicola_dorei	0.439367	0.00651357	0.245034	salmon	MGX_taxa
Indole.3.Methyl.Acetate	k__Bacteria|p__Bacteroidetes|c__Bacteroidia|o__Bacteroidales|f__Barnesiellaceae|g__Barnesiella|s__Barnesiella_intestinihominis	0.444138	0.00589138	0.235854	salmon	MGX_taxa
Indole.3.Methyl.Acetate	k__Bacteria|p__Bacteroidetes|c__Bacteroidia|o__Bacteroidales|f__Barnesiellaceae|g__Coprobacter|s__Coprobacter_fastidiosus	0.515467	0.00109462	0.169455	salmon	MGX_taxa
Indole.3.Methyl.Acetate	k__Bacteria|p__Bacteroidetes|c__Bacteroidia|o__Bacteroidales|f__Rikenellaceae|g__Alistipes|s__Alistipes_dispar	0.504721	0.00144414	0.170878	salmon	MGX_taxa
Indole.3.Methyl.Acetate	k__Bacteria|p__Bacteroidetes|c__Bacteroidia|o__Bacteroidales|f__Tannerellaceae|g__Parabacteroides|s__Parabacteroides_merdae	0.459383	0.00423369	0.209913	salmon	MGX_taxa
Indole.3.Methyl.Acetate	k__Bacteria|p__Firmicutes|c__Clostridia|o__Clostridiales|f__Clostridiaceae|g__Clostridium|s__Clostridium_phoceensis	0.554216	0.000372232	0.124564	salmon	MGX_taxa
Indole.3.Methyl.Acetate	k__Bacteria|p__Firmicutes|c__Clostridia|o__Clostridiales|f__Clostridiaceae|g__Clostridium|s__Clostridium_sp_AF36_4	0.507655	0.0013401	0.170878	salmon	MGX_taxa
Indole.3.Methyl.Acetate	k__Bacteria|p__Firmicutes|c__Clostridia|o__Clostridiales|f__Clostridiales_unclassified|g__Clostridiales_unclassified|s__Clostridiales_bacterium_KLE1615	0.505768	0.00140622	0.170878	salmon	MGX_taxa
Indole.3.Methyl.Acetate	k__Bacteria|p__Firmicutes|c__Clostridia|o__Clostridiales|f__Lachnospiraceae|g__Faecalicatena|s__Faecalicatena_fissicatena	0.546465	0.000466747	0.138274	salmon	MGX_taxa
Indole.3.Methyl.Acetate	k__Bacteria|p__Firmicutes|c__Clostridia|o__Clostridiales|f__Lachnospiraceae|g__Lachnospira|s__Lachnospira_eligens	0.480192	0.00263114	0.186812	salmon	MGX_taxa
Indole.3.Methyl.Acetate	k__Bacteria|p__Firmicutes|c__Clostridia|o__Clostridiales|f__Lachnospiraceae|g__Mediterraneibacter|s__Ruminococcus_gnavus	-0.503895	0.00147466	0.170878	salmon	MGX_taxa
Indole.3.Methyl.Acetate	k__Bacteria|p__Firmicutes|c__Clostridia|o__Clostridiales|f__Lachnospiraceae|g__Roseburia|s__Roseburia_hominis	0.589859	0.00012199	0.096372	salmon	MGX_taxa
Indole.3.Methyl.Acetate	k__Bacteria|p__Firmicutes|c__Clostridia|o__Clostridiales|f__Lachnospiraceae|g__Roseburia|s__Roseburia_inulinivorans	0.456166	0.00454508	0.213727	salmon	MGX_taxa
Indole.3.Methyl.Acetate	k__Bacteria|p__Firmicutes|c__Clostridia|o__Clostridiales|f__Oscillospiraceae|g__Oscillibacter|s__Oscillibacter_sp_ER4	0.475926	0.00290761	0.188279	salmon	MGX_taxa
Indole.3.Methyl.Acetate	k__Bacteria|p__Firmicutes|c__Clostridia|o__Clostridiales|f__Ruminococcaceae|g__Faecalibacterium|s__Faecalibacterium_SGB15346	0.469411	0.00337877	0.199196	salmon	MGX_taxa
Indole.3.Methyl.Acetate	k__Bacteria|p__Firmicutes|c__Clostridia|o__Clostridiales|f__Ruminococcaceae|g__Ruminococcaceae_unclassified|s__Ruminococcaceae_bacterium	0.500442	0.00160862	0.170878	salmon	MGX_taxa
Indole.3.Methyl.Acetate	k__Bacteria|p__Firmicutes|c__Negativicutes|o__Veillonellales|f__Veillonellaceae|g__Veillonella|s__Veillonella_dispar	-0.49931	0.00165478	0.170878	salmon	MGX_taxa
L.Dopa	k__Bacteria|p__Bacteroidetes|c__Bacteroidia|o__Bacteroidales|f__Rikenellaceae|g__Alistipes|s__Alistipes_shahii	0.441777	0.00619259	0.243299	salmon	MGX_taxa
L.Dopa	k__Bacteria|p__Bacteroidetes|c__Bacteroidia|o__Bacteroidales|f__Tannerellaceae|g__Parabacteroides|s__Parabacteroides_merdae	0.491261	0.00201811	0.170878	salmon	MGX_taxa
L.Dopa	k__Bacteria|p__Firmicutes|c__Clostridia|o__Clostridia_unclassified|f__Clostridia_unclassified|g__Clostridia_unclassified|s__Clostridia_unclassified_SGB4121	0.521978	0.000921301	0.162627	salmon	MGX_taxa
L.Dopa	k__Bacteria|p__Firmicutes|c__Clostridia|o__Clostridiales|f__Lachnospiraceae|g__Roseburia|s__Roseburia_inulinivorans	0.449341	0.00527184	0.227565	salmon	MGX_taxa
L.Dopa	k__Bacteria|p__Firmicutes|c__Clostridia|o__Clostridiales|f__Oscillospiraceae|g__Oscillibacter|s__Oscillibacter_sp_ER4	0.458095	0.00435605	0.210395	salmon	MGX_taxa
L.Dopa	k__Bacteria|p__Firmicutes|c__Clostridia|o__Clostridiales|f__Ruminococcaceae|g__GGB9635|s__GGB9635_SGB15106	0.508207	0.00132129	0.170878	salmon	MGX_taxa
L.Dopa	k__Bacteria|p__Firmicutes|c__Clostridia|o__Clostridiales|f__Ruminococcaceae|g__Ruminococcaceae_unclassified|s__Ruminococcaceae_bacterium	0.437886	0.0067178	0.248769	salmon	MGX_taxa
L.Dopa	k__Bacteria|p__Proteobacteria|c__Deltaproteobacteria|o__Desulfovibrionales|f__Desulfovibrionaceae|g__Desulfovibrio|s__Desulfovibrio_piger	0.466103	0.00364244	0.203824	salmon	MGX_taxa
Lauroylcarnitine	k__Bacteria|p__Bacteroidetes|c__Bacteroidia|o__Bacteroidales|f__Rikenellaceae|g__Alistipes|s__Alistipes_ihumii	-0.447359	0.00550088	0.23139	salmon	MGX_taxa
Lauroylcarnitine	k__Bacteria|p__Firmicutes|c__Clostridia|o__Clostridiales|f__Eubacteriaceae|g__Eubacterium|s__Eubacterium_ventriosum	-0.452088	0.0049681	0.222411	salmon	MGX_taxa
Lauroylcarnitine	k__Bacteria|p__Firmicutes|c__Clostridia|o__Clostridiales|f__Lachnospiraceae|g__Lachnospira|s__Lachnospira_pectinoschiza	-0.454209	0.00474403	0.217738	salmon	MGX_taxa
Lauroylcarnitine	k__Bacteria|p__Firmicutes|c__Negativicutes|o__Veillonellales|f__Veillonellaceae|g__Veillonella|s__Veillonella_parvula	0.477172	0.00282435	0.186907	salmon	MGX_taxa
Lithocholate	k__Bacteria|p__Bacteroidetes|c__Bacteroidia|o__Bacteroidales|f__Bacteroidales_unclassified|g__Phocaeicola|s__Phocaeicola_massiliensis	0.460193	0.0041583	0.209913	salmon	MGX_taxa
Lithocholate	k__Bacteria|p__Bacteroidetes|c__Bacteroidia|o__Bacteroidales|f__Barnesiellaceae|g__Coprobacter|s__Coprobacter_fastidiosus	0.579709	0.000169832	0.0979981	salmon	MGX_taxa
Lithocholate	k__Bacteria|p__Bacteroidetes|c__Bacteroidia|o__Bacteroidales|f__Barnesiellaceae|g__Coprobacter|s__Coprobacter_secundus	0.570784	0.000225163	0.0979981	salmon	MGX_taxa
Lithocholate	k__Bacteria|p__Bacteroidetes|c__Bacteroidia|o__Bacteroidales|f__Odoribacteraceae|g__Odoribacter|s__Odoribacter_splanchnicus	0.441787	0.00619121	0.243299	salmon	MGX_taxa
Lithocholate	k__Bacteria|p__Bacteroidetes|c__Bacteroidia|o__Bacteroidales|f__Rikenellaceae|g__Alistipes|s__Alistipes_communis	0.569971	0.00023093	0.0979981	salmon	MGX_taxa
Lithocholate	k__Bacteria|p__Bacteroidetes|c__Bacteroidia|o__Bacteroidales|f__Rikenellaceae|g__Alistipes|s__Alistipes_ihumii	0.501886	0.00155135	0.170878	salmon	MGX_taxa
Lithocholate	k__Bacteria|p__Bacteroidetes|c__Bacteroidia|o__Bacteroidales|f__Rikenellaceae|g__Alistipes|s__Alistipes_shahii	0.512371	0.00118668	0.169455	salmon	MGX_taxa
Lithocholate	k__Bacteria|p__Bacteroidetes|c__Bacteroidia|o__Bacteroidales|f__Tannerellaceae|g__Parabacteroides|s__Parabacteroides_merdae	0.469967	0.00333612	0.199196	salmon	MGX_taxa
Lithocholate	k__Bacteria|p__Bacteroidetes|c__CFGB602|o__OFGB602|f__FGB602|g__GGB1420|s__GGB1420_SGB1957	0.488821	0.00214125	0.172611	salmon	MGX_taxa
Lithocholate	k__Bacteria|p__Firmicutes|c__Clostridia|o__Clostridiales|f__Clostridiaceae|g__Clostridium|s__Clostridium_sp_AM49_4BH	0.478535	0.00273568	0.186907	salmon	MGX_taxa
Lithocholate	k__Bacteria|p__Firmicutes|c__Clostridia|o__Clostridiales|f__Clostridiales_unclassified|g__Clostridiales_unclassified|s__Clostridiales_bacterium_KLE1615	0.505158	0.00142818	0.170878	salmon	MGX_taxa
Lithocholate	k__Bacteria|p__Firmicutes|c__Clostridia|o__Clostridiales|f__Eubacteriaceae|g__Eubacteriaceae_unclassified|s__Eubacteriaceae_bacterium	0.538774	0.000581105	0.151545	salmon	MGX_taxa
Lithocholate	k__Bacteria|p__Firmicutes|c__Clostridia|o__Clostridiales|f__Lachnospiraceae|g__Dorea|s__Dorea_longicatena	0.447311	0.0055065	0.23139	salmon	MGX_taxa
Lithocholate	k__Bacteria|p__Firmicutes|c__Clostridia|o__Clostridiales|f__Lachnospiraceae|g__Dorea|s__Dorea_sp_AF24_7LB	0.510749	0.00123759	0.169455	salmon	MGX_taxa
Lithocholate	k__Bacteria|p__Firmicutes|c__Clostridia|o__Clostridiales|f__Lachnospiraceae|g__Lacrimispora|s__Lacrimispora_celerecrescens	0.480911	0.00258685	0.185783	salmon	MGX_taxa
Lithocholate	k__Bacteria|p__Firmicutes|c__Clostridia|o__Clostridiales|f__Lachnospiraceae|g__Mediterraneibacter|s__Ruminococcus_gnavus	-0.580581	0.000165141	0.0979981	salmon	MGX_taxa
Lithocholate	k__Bacteria|p__Firmicutes|c__Clostridia|o__Clostridiales|f__Lachnospiraceae|g__Roseburia|s__Roseburia_faecis	0.461406	0.00404752	0.209446	salmon	MGX_taxa
Lithocholate	k__Bacteria|p__Firmicutes|c__Clostridia|o__Clostridiales|f__Lachnospiraceae|g__Roseburia|s__Roseburia_sp_AF02_12	0.465878	0.00366107	0.203824	salmon	MGX_taxa
Lithocholate	k__Bacteria|p__Firmicutes|c__Clostridia|o__Clostridiales|f__Ruminococcaceae|g__Candidatus_Cibiobacter|s__Candidatus_Cibiobacter_qucibialis	0.505693	0.0014089	0.170878	salmon	MGX_taxa
Lithocholate	k__Bacteria|p__Firmicutes|c__Clostridia|o__Clostridiales|f__Ruminococcaceae|g__GGB9707|s__GGB9707_SGB15229	0.644163	1.69225e-05	0.057221	salmon	MGX_taxa
Lithocholate	k__Bacteria|p__Firmicutes|c__Clostridia|o__Clostridiales|f__Ruminococcaceae|g__Gemmiger|s__Gemmiger_formicilis	0.469572	0.00336639	0.199196	salmon	MGX_taxa
Lithocholate	k__Bacteria|p__Firmicutes|c__Clostridia|o__Clostridiales|f__Ruminococcaceae|g__Ruminococcaceae_unclassified|s__Ruminococcaceae_unclassified_SGB4425	0.552727	0.000388934	0.124564	salmon	MGX_taxa
Lithocholate	k__Bacteria|p__Firmicutes|c__Negativicutes|o__Veillonellales|f__Veillonellaceae|g__Veillonella|s__Veillonella_dispar	-0.561052	0.000303482	0.112179	salmon	MGX_taxa
Lithocholate	k__Bacteria|p__Planctomycetes|c__Planctomycetia|o__Pirellulales|f__Pirellulaceae|g__GGB6601|s__GGB6601_SGB9333	0.49343	0.00191387	0.170878	salmon	MGX_taxa
Malonate	k__Bacteria|p__Bacteroidetes|c__Bacteroidia|o__Bacteroidales|f__Bacteroidaceae|g__Bacteroides|s__Bacteroides_uniformis	-0.459465	0.00422602	0.209913	salmon	MGX_taxa
Malonate	k__Bacteria|p__Firmicutes|c__Clostridia|o__Clostridiales|f__Lachnospiraceae|g__Lachnospiraceae_unclassified|s__Lachnospiraceae_bacterium	-0.445815	0.00568523	0.233114	salmon	MGX_taxa
Malonate	k__Bacteria|p__Firmicutes|c__Negativicutes|o__Veillonellales|f__Veillonellaceae|g__Veillonella|s__Veillonella_parvula	0.458498	0.00431747	0.210395	salmon	MGX_taxa
Malonate	k__Bacteria|p__Proteobacteria|c__Gammaproteobacteria|o__Pasteurellales|f__Pasteurellaceae|g__Haemophilus|s__Haemophilus_parainfluenzae	0.463229	0.00388589	0.207268	salmon	MGX_taxa
Melatonin	k__Bacteria|p__Bacteroidetes|c__Bacteroidia|o__Bacteroidales|f__Barnesiellaceae|g__Barnesiella|s__Barnesiella_intestinihominis	0.578839	0.000174624	0.0979981	salmon	MGX_taxa
Melatonin	k__Bacteria|p__Bacteroidetes|c__Bacteroidia|o__Bacteroidales|f__Barnesiellaceae|g__Coprobacter|s__Coprobacter_fastidiosus	0.527063	0.000803334	0.156813	salmon	MGX_taxa
Melatonin	k__Bacteria|p__Bacteroidetes|c__Bacteroidia|o__Bacteroidales|f__Odoribacteraceae|g__Odoribacter|s__Odoribacter_splanchnicus	0.50677	0.00137075	0.170878	salmon	MGX_taxa
Melatonin	k__Bacteria|p__Bacteroidetes|c__Bacteroidia|o__Bacteroidales|f__Rikenellaceae|g__Alistipes|s__Alistipes_dispar	0.467849	0.00350114	0.202055	salmon	MGX_taxa
Melatonin	k__Bacteria|p__Bacteroidetes|c__Bacteroidia|o__Bacteroidales|f__Rikenellaceae|g__Alistipes|s__Alistipes_putredinis	0.659604	8.97785e-06	0.057221	salmon	MGX_taxa
Melatonin	k__Bacteria|p__Bacteroidetes|c__Bacteroidia|o__Bacteroidales|f__Rikenellaceae|g__Alistipes|s__Alistipes_shahii	0.475565	0.00293213	0.188836	salmon	MGX_taxa
Melatonin	k__Bacteria|p__Bacteroidetes|c__Bacteroidia|o__Bacteroidales|f__Rikenellaceae|g__Alistipes|s__Alistipes_sp_AF17_16	0.467091	0.00356195	0.202055	salmon	MGX_taxa
Melatonin	k__Bacteria|p__Bacteroidetes|c__Bacteroidia|o__Bacteroidales|f__Tannerellaceae|g__Parabacteroides|s__Parabacteroides_distasonis	0.52041	0.000960664	0.162627	salmon	MGX_taxa
Melatonin	k__Bacteria|p__Firmicutes|c__Clostridia|o__Candidatus_Borkfalkiales|f__Candidatus_Borkfalkiaceae|g__Candidatus_Borkfalkia|s__Candidatus_Borkfalkia_ceftriaxoniphila	0.465615	0.00368281	0.203824	salmon	MGX_taxa
Melatonin	k__Bacteria|p__Firmicutes|c__Clostridia|o__Clostridiales|f__Clostridiaceae|g__Clostridium|s__Clostridium_phoceensis	0.578061	0.000179017	0.0979981	salmon	MGX_taxa
Melatonin	k__Bacteria|p__Firmicutes|c__Clostridia|o__Clostridiales|f__Eubacteriaceae|g__Eubacterium|s__Eubacterium_ventriosum	0.494137	0.00188098	0.170878	salmon	MGX_taxa
Melatonin	k__Bacteria|p__Firmicutes|c__Clostridia|o__Clostridiales|f__Lachnospiraceae|g__Dorea|s__Dorea_sp_AF24_7LB	0.445358	0.00574073	0.233772	salmon	MGX_taxa
Melatonin	k__Bacteria|p__Firmicutes|c__Clostridia|o__Clostridiales|f__Lachnospiraceae|g__Lachnospiraceae_unclassified|s__Lachnospiraceae_bacterium_WCA3_601_WT_6H	0.440107	0.00641354	0.243591	salmon	MGX_taxa
Melatonin	k__Bacteria|p__Firmicutes|c__Clostridia|o__Clostridiales|f__Lachnospiraceae|g__Mediterraneibacter|s__Ruminococcus_gnavus	-0.511631	0.00120968	0.169455	salmon	MGX_taxa
Melatonin	k__Bacteria|p__Firmicutes|c__Clostridia|o__Clostridiales|f__Lachnospiraceae|g__Roseburia|s__Roseburia_hominis	0.599386	8.85187e-05	0.0794082	salmon	MGX_taxa
Melatonin	k__Bacteria|p__Firmicutes|c__Clostridia|o__Clostridiales|f__Oscillospiraceae|g__Dysosmobacter|s__Dysosmobacter_sp_NSJ_60	0.468108	0.00348057	0.202055	salmon	MGX_taxa
Melatonin	k__Bacteria|p__Firmicutes|c__Clostridia|o__Clostridiales|f__Oscillospiraceae|g__Dysosmobacter|s__Dysosmobacter_welbionis	0.48986	0.00208799	0.170878	salmon	MGX_taxa
Melatonin	k__Bacteria|p__Firmicutes|c__Clostridia|o__Clostridiales|f__Oscillospiraceae|g__Oscillibacter|s__Oscillibacter_sp_ER4	0.458466	0.0043205	0.210395	salmon	MGX_taxa
Melatonin	k__Bacteria|p__Firmicutes|c__Clostridia|o__Clostridiales|f__Ruminococcaceae|g__GGB9632|s__GGB9632_SGB15089	0.527788	0.00078766	0.156813	salmon	MGX_taxa
Melatonin	k__Bacteria|p__Firmicutes|c__Clostridia|o__Clostridiales|f__Ruminococcaceae|g__Ruminococcaceae_unclassified|s__Ruminococcaceae_bacterium	0.524797	0.00085415	0.158151	salmon	MGX_taxa
Melatonin	k__Bacteria|p__Firmicutes|c__Clostridia|o__Clostridiales|f__Ruminococcaceae|g__Ruminococcaceae_unclassified|s__Ruminococcaceae_unclassified_SGB15234	0.461609	0.0040293	0.209418	salmon	MGX_taxa
Melatonin	k__Bacteria|p__Firmicutes|c__Clostridia|o__Clostridiales|f__Ruminococcaceae|g__Ruminococcaceae_unclassified|s__Ruminococcaceae_unclassified_SGB15265	0.438329	0.00665619	0.248037	salmon	MGX_taxa
Melatonin	k__Bacteria|p__Firmicutes|c__Negativicutes|o__Veillonellales|f__Veillonellaceae|g__Veillonella|s__Veillonella_dispar	-0.542797	0.000518517	0.141987	salmon	MGX_taxa
Melatonin	k__Bacteria|p__Firmicutes|c__Negativicutes|o__Veillonellales|f__Veillonellaceae|g__Veillonella|s__Veillonella_parvula	-0.449269	0.00528	0.227565	salmon	MGX_taxa
Melatonin	k__Bacteria|p__Lentisphaerae|c__Lentisphaeria|o__Lentisphaeria_unclassified|f__Lentisphaeria_unclassified|g__Lentisphaeria_unclassified|s__Lentisphaeria_bacterium	0.513863	0.00114151	0.169455	salmon	MGX_taxa
Methylmalonate	k__Bacteria|p__Bacteroidetes|c__Bacteroidia|o__Bacteroidales|f__Rikenellaceae|g__Alistipes|s__Alistipes_inops	0.485051	0.00234447	0.178814	salmon	MGX_taxa
N.Acetylmethionine	k__Bacteria|p__Bacteroidetes|c__Bacteroidia|o__Bacteroidales|f__Rikenellaceae|g__Alistipes|s__Alistipes_onderdonkii	0.461041	0.00408063	0.209749	salmon	MGX_taxa
N.Acetylmethionine	k__Bacteria|p__Proteobacteria|c__Alphaproteobacteria|o__Alphaproteobacteria_unclassified|f__Alphaproteobacteria_unclassified|g__Alphaproteobacteria_unclassified|s__Alphaproteobacteria_bacterium	0.436667	0.00689005	0.24971	salmon	MGX_taxa
N.Formyl.L.Methionine	k__Bacteria|p__Bacteroidetes|c__Bacteroidia|o__Bacteroidales|f__Barnesiellaceae|g__Coprobacter|s__Coprobacter_secundus	-0.494087	0.00188325	0.170878	salmon	MGX_taxa
N.Formyl.L.Methionine	k__Bacteria|p__Firmicutes|c__Negativicutes|o__Acidaminococcales|f__Acidaminococcaceae|g__Acidaminococcaceae_unclassified|s__Acidaminococcaceae_unclassified_SGB5785	-0.476244	0.00288615	0.187917	salmon	MGX_taxa
N.Formyl.L.Methionine	k__Bacteria|p__Firmicutes|c__Negativicutes|o__Acidaminococcales|f__Acidaminococcaceae|g__Acidaminococcus|s__Acidaminococcus_intestini	-0.570514	0.000227068	0.0979981	salmon	MGX_taxa
N.Formyl.L.Methionine	k__Bacteria|p__Firmicutes|c__Negativicutes|o__Veillonellales|f__Veillonellaceae|g__Allisonella|s__Allisonella_histaminiformans	-0.462571	0.00394358	0.207777	salmon	MGX_taxa
Omega.Hydroxydodecanoate	k__Bacteria|p__Bacteroidetes|c__Bacteroidia|o__Bacteroidales|f__Tannerellaceae|g__Parabacteroides|s__Parabacteroides_distasonis	0.477822	0.00278179	0.186907	salmon	MGX_taxa
Omega.Hydroxydodecanoate	k__Bacteria|p__Firmicutes|c__Bacilli|o__Lactobacillales|f__Streptococcaceae|g__Streptococcus|s__Streptococcus_salivarius	-0.460789	0.00410361	0.209749	salmon	MGX_taxa
Omega.Hydroxydodecanoate	k__Bacteria|p__Firmicutes|c__Clostridia|o__Clostridiales|f__Clostridiaceae|g__Clostridium|s__Clostridium_phoceensis	0.485629	0.00231226	0.178814	salmon	MGX_taxa
Omega.Hydroxydodecanoate	k__Bacteria|p__Firmicutes|c__Clostridia|o__Clostridiales|f__Lachnospiraceae|g__Roseburia|s__Roseburia_hominis	0.597682	9.38156e-05	0.0794082	salmon	MGX_taxa
Paraxanthine	k__Bacteria|p__Firmicutes|c__Clostridia|o__Clostridiales|f__Clostridiaceae|g__Clostridium|s__Clostridium_phoceensis	0.467285	0.00354628	0.202055	salmon	MGX_taxa
Paraxanthine	k__Bacteria|p__Firmicutes|c__Clostridia|o__Clostridiales|f__Lachnospiraceae|g__Roseburia|s__Roseburia_hominis	0.558295	0.000329709	0.114913	salmon	MGX_taxa
Paraxanthine	k__Bacteria|p__Firmicutes|c__Clostridia|o__Clostridiales|f__Ruminococcaceae|g__Ruminococcaceae_unclassified|s__Ruminococcaceae_bacterium	0.457296	0.00443355	0.210461	salmon	MGX_taxa
Paraxanthine	k__Bacteria|p__Firmicutes|c__Clostridia|o__Clostridiales|f__Ruminococcaceae|g__Ruminococcaceae_unclassified|s__Ruminococcaceae_unclassified_SGB15265	0.451864	0.00499223	0.222411	salmon	MGX_taxa
Paraxanthine	k__Bacteria|p__Firmicutes|c__Negativicutes|o__Veillonellales|f__Veillonellaceae|g__Veillonella|s__Veillonella_dispar	-0.532435	0.000693447	0.154526	salmon	MGX_taxa
Pentadecanoic.acid	k__Bacteria|p__Bacteroidetes|c__Bacteroidia|o__Bacteroidales|f__Tannerellaceae|g__Parabacteroides|s__Parabacteroides_merdae	0.604909	7.31514e-05	0.075234	salmon	MGX_taxa
Pentadecanoic.acid	k__Bacteria|p__Firmicutes|c__Clostridia|o__Clostridia_unclassified|f__Clostridia_unclassified|g__Clostridia_unclassified|s__Clostridia_unclassified_SGB4367	0.436925	0.00685338	0.24971	salmon	MGX_taxa
Pentadecanoic.acid	k__Bacteria|p__Firmicutes|c__Clostridia|o__Clostridiales|f__Oscillospiraceae|g__Dysosmobacter|s__Dysosmobacter_welbionis	0.48999	0.00208145	0.170878	salmon	MGX_taxa
Pentadecanoic.acid	k__Bacteria|p__Firmicutes|c__Clostridia|o__Clostridiales|f__Ruminococcaceae|g__GGB9635|s__GGB9635_SGB15106	0.448374	0.00538253	0.230264	salmon	MGX_taxa
Pentadecanoic.acid	k__Bacteria|p__Firmicutes|c__Clostridia|o__Clostridiales|f__Ruminococcaceae|g__Ruminococcaceae_unclassified|s__Ruminococcaceae_bacterium	0.460757	0.00410647	0.209749	salmon	MGX_taxa
Pentadecanoic.acid	k__Bacteria|p__Firmicutes|c__Clostridia|o__Clostridiales|f__Ruminococcaceae|g__Ruminococcaceae_unclassified|s__Ruminococcaceae_unclassified_SGB15234	0.52075	0.000951993	0.162627	salmon	MGX_taxa
Pentadecanoic.acid	k__Bacteria|p__Firmicutes|c__Erysipelotrichia|o__Erysipelotrichales|f__Erysipelotrichaceae|g__Coprobacillus|s__Coprobacillus_cateniformis	0.496473	0.00177567	0.170878	salmon	MGX_taxa
Pentadecanoic.acid	k__Bacteria|p__Lentisphaerae|c__Lentisphaeria|o__Lentisphaeria_unclassified|f__Lentisphaeria_unclassified|g__Lentisphaeria_unclassified|s__Lentisphaeria_bacterium	0.48792	0.00218835	0.172879	salmon	MGX_taxa
Pyridoxal	k__Bacteria|p__Bacteroidetes|c__Bacteroidia|o__Bacteroidales|f__Tannerellaceae|g__Parabacteroides|s__Parabacteroides_distasonis	0.445105	0.00577174	0.233954	salmon	MGX_taxa
Pyridoxal	k__Bacteria|p__Firmicutes|c__Clostridia|o__Clostridia_unclassified|f__Clostridia_unclassified|g__Clostridia_unclassified|s__Clostridia_unclassified_SGB4121	0.457965	0.00436865	0.210395	salmon	MGX_taxa
Pyridoxal	k__Bacteria|p__Firmicutes|c__Clostridia|o__Clostridiales|f__Ruminococcaceae|g__Ruminococcaceae_unclassified|s__Ruminococcaceae_bacterium	0.4929	0.00193889	0.170878	salmon	MGX_taxa
Pyridoxal	k__Bacteria|p__Firmicutes|c__Erysipelotrichia|o__Erysipelotrichales|f__Erysipelotrichaceae|g__Coprobacillus|s__Coprobacillus_cateniformis	0.516261	0.00107203	0.169381	salmon	MGX_taxa
Pyridoxal	k__Bacteria|p__Firmicutes|c__Negativicutes|o__Veillonellales|f__Veillonellaceae|g__Veillonella|s__Veillonella_dispar	-0.498269	0.00169825	0.170878	salmon	MGX_taxa
Salsolinol	k__Bacteria|p__Bacteroidetes|c__Bacteroidia|o__Bacteroidales|f__Rikenellaceae|g__Alistipes|s__Alistipes_onderdonkii	0.482247	0.00250638	0.182213	salmon	MGX_taxa
Salsolinol	k__Bacteria|p__Firmicutes|c__Clostridia|o__Clostridia_unclassified|f__Clostridia_unclassified|g__Clostridia_unclassified|s__Clostridia_unclassified_SGB4121	0.501307	0.00157407	0.170878	salmon	MGX_taxa
Salsolinol	k__Bacteria|p__Firmicutes|c__Clostridia|o__Clostridiales|f__Clostridiaceae|g__Hungatella|s__Hungatella_hathewayi	0.441557	0.00622126	0.243299	salmon	MGX_taxa
Salsolinol	k__Bacteria|p__Firmicutes|c__Erysipelotrichia|o__Erysipelotrichales|f__Erysipelotrichaceae|g__Coprobacillus|s__Coprobacillus_cateniformis	0.497352	0.00173739	0.170878	salmon	MGX_taxa
Salsolinol	k__Bacteria|p__Verrucomicrobia|c__Verrucomicrobiae|o__Verrucomicrobiales|f__Akkermansiaceae|g__Akkermansia|s__Akkermansia_muciniphila	0.495683	0.0018107	0.170878	salmon	MGX_taxa
Serine	k__Bacteria|p__Firmicutes|c__Clostridia|o__Clostridia_unclassified|f__Clostridia_unclassified|g__Candidatus_Avimicrobium|s__Candidatus_Avimicrobium_caecorum	0.464389	0.00378604	0.205609	salmon	MGX_taxa
Serine	k__Bacteria|p__Firmicutes|c__Clostridia|o__Clostridiales|f__Clostridiaceae|g__Clostridium|s__Clostridium_SGB6179	0.478883	0.00271343	0.186907	salmon	MGX_taxa
Serine	k__Bacteria|p__Firmicutes|c__Clostridia|o__Clostridiales|f__Clostridiales_unclassified|g__Clostridiales_unclassified|s__Clostridiales_unclassified_SGB15145	0.436515	0.00691182	0.24971	salmon	MGX_taxa
Serine	k__Bacteria|p__Proteobacteria|c__Alphaproteobacteria|o__Alphaproteobacteria_unclassified|f__Alphaproteobacteria_unclassified|g__Alphaproteobacteria_unclassified|s__Alphaproteobacteria_bacterium	0.445902	0.00567465	0.233114	salmon	MGX_taxa
Shikimate	k__Bacteria|p__Bacteroidetes|c__Bacteroidia|o__Bacteroidales|f__Rikenellaceae|g__Alistipes|s__Alistipes_dispar	0.500477	0.0016072	0.170878	salmon	MGX_taxa
Shikimate	k__Bacteria|p__Bacteroidetes|c__Bacteroidia|o__Bacteroidales|f__Tannerellaceae|g__Parabacteroides|s__Parabacteroides_merdae	0.491765	0.00199347	0.170878	salmon	MGX_taxa
Shikimate	k__Bacteria|p__Firmicutes|c__Clostridia|o__Clostridiales|f__Lachnospiraceae|g__Faecalicatena|s__Faecalicatena_fissicatena	0.454117	0.00475353	0.217738	salmon	MGX_taxa
Shikimate	k__Bacteria|p__Firmicutes|c__Clostridia|o__Clostridiales|f__Lachnospiraceae|g__Roseburia|s__Roseburia_inulinivorans	0.510277	0.00125277	0.169455	salmon	MGX_taxa
Shikimate	k__Bacteria|p__Firmicutes|c__Clostridia|o__Clostridiales|f__Oscillospiraceae|g__Oscillibacter|s__Oscillibacter_sp_ER4	0.49533	0.0018265	0.170878	salmon	MGX_taxa
Shikimate	k__Bacteria|p__Firmicutes|c__Clostridia|o__Clostridiales|f__Ruminococcaceae|g__Faecalibacterium|s__Faecalibacterium_SGB15346	0.483134	0.00245413	0.182213	salmon	MGX_taxa
Shikimate	k__Bacteria|p__Proteobacteria|c__Alphaproteobacteria|o__Alphaproteobacteria_unclassified|f__Alphaproteobacteria_unclassified|g__GGB6606|s__GGB6606_SGB9340	0.457607	0.0044032	0.210395	salmon	MGX_taxa
Suberate	k__Bacteria|p__Bacteroidetes|c__Bacteroidia|o__Bacteroidales|f__Rikenellaceae|g__Alistipes|s__Alistipes_ihumii	0.545414	0.000481081	0.139044	salmon	MGX_taxa
Suberate	k__Bacteria|p__Bacteroidetes|c__Bacteroidia|o__Bacteroidales|f__Rikenellaceae|g__Alistipes|s__Alistipes_onderdonkii	0.473837	0.003052	0.19154	salmon	MGX_taxa
Suberate	k__Bacteria|p__Bacteroidetes|c__Bacteroidia|o__Bacteroidales|f__Rikenellaceae|g__Alistipes|s__Alistipes_shahii	0.483684	0.00242218	0.181664	salmon	MGX_taxa
Suberate	k__Bacteria|p__Firmicutes|c__Clostridia|o__Clostridiales|f__Lachnospiraceae|g__Roseburia|s__Roseburia_hominis	0.46031	0.00414756	0.209913	salmon	MGX_taxa
Suberate	k__Bacteria|p__Firmicutes|c__Clostridia|o__Clostridiales|f__Oscillospiraceae|g__Dysosmobacter|s__Dysosmobacter_welbionis	0.501767	0.00155599	0.170878	salmon	MGX_taxa
Suberate	k__Bacteria|p__Firmicutes|c__Clostridia|o__Clostridiales|f__Ruminococcaceae|g__GGB9632|s__GGB9632_SGB15089	0.464791	0.00375191	0.204886	salmon	MGX_taxa
Suberate	k__Bacteria|p__Firmicutes|c__Clostridia|o__Clostridiales|f__Ruminococcaceae|g__GGB9699|s__GGB9699_SGB15216	0.436515	0.00691182	0.24971	salmon	MGX_taxa
Suberate	k__Bacteria|p__Firmicutes|c__Negativicutes|o__Veillonellales|f__Veillonellaceae|g__Veillonella|s__Veillonella_parvula	-0.451163	0.00506863	0.224117	salmon	MGX_taxa
Suberate	k__Bacteria|p__Proteobacteria|c__Alphaproteobacteria|o__Alphaproteobacteria_unclassified|f__Alphaproteobacteria_unclassified|g__GGB6613|s__GGB6613_SGB9347	0.495154	0.00183448	0.170878	salmon	MGX_taxa
Suberate	k__Bacteria|p__Proteobacteria|c__Gammaproteobacteria|o__Pasteurellales|f__Pasteurellaceae|g__Haemophilus|s__Haemophilus_parainfluenzae	-0.46772	0.00351146	0.202055	salmon	MGX_taxa
Tetradecanoylcarnitine	k__Bacteria|p__Bacteroidetes|c__Bacteroidia|o__Bacteroidales|f__Barnesiellaceae|g__Barnesiella|s__Barnesiella_intestinihominis	-0.481849	0.00253013	0.182817	salmon	MGX_taxa
Tetradecanoylcarnitine	k__Bacteria|p__Bacteroidetes|c__Bacteroidia|o__Bacteroidales|f__Barnesiellaceae|g__Coprobacter|s__Coprobacter_fastidiosus	-0.522788	0.000901539	0.161867	salmon	MGX_taxa
Tetradecanoylcarnitine	k__Bacteria|p__Bacteroidetes|c__Bacteroidia|o__Bacteroidales|f__Odoribacteraceae|g__Odoribacter|s__Odoribacter_splanchnicus	-0.499932	0.00162928	0.170878	salmon	MGX_taxa
Tetradecanoylcarnitine	k__Bacteria|p__Bacteroidetes|c__Bacteroidia|o__Bacteroidales|f__Rikenellaceae|g__Alistipes|s__Alistipes_ihumii	-0.528166	0.000779592	0.156813	salmon	MGX_taxa
Tetradecanoylcarnitine	k__Bacteria|p__Bacteroidetes|c__Bacteroidia|o__Bacteroidales|f__Rikenellaceae|g__Alistipes|s__Alistipes_putredinis	-0.482284	0.00250418	0.182213	salmon	MGX_taxa
Tetradecanoylcarnitine	k__Bacteria|p__Bacteroidetes|c__Bacteroidia|o__Bacteroidales|f__Rikenellaceae|g__Alistipes|s__Alistipes_shahii	-0.569884	0.000231557	0.0979981	salmon	MGX_taxa
Tetradecanoylcarnitine	k__Bacteria|p__Bacteroidetes|c__Bacteroidia|o__Bacteroidales|f__Tannerellaceae|g__Parabacteroides|s__Parabacteroides_distasonis	-0.450647	0.00512551	0.224953	salmon	MGX_taxa
Tetradecanoylcarnitine	k__Bacteria|p__Bacteroidetes|c__Bacteroidia|o__Bacteroidales|f__Tannerellaceae|g__Parabacteroides|s__Parabacteroides_merdae	-0.467429	0.00353469	0.202055	salmon	MGX_taxa
Tetradecanoylcarnitine	k__Bacteria|p__Firmicutes|c__Clostridia|o__Clostridiales|f__Clostridiaceae|g__Clostridium|s__Clostridium_paraputrificum	0.462554	0.00394514	0.207777	salmon	MGX_taxa
Tetradecanoylcarnitine	k__Bacteria|p__Firmicutes|c__Clostridia|o__Clostridiales|f__Clostridiaceae|g__Clostridium|s__Clostridium_phoceensis	-0.457972	0.00436793	0.210395	salmon	MGX_taxa
Tetradecanoylcarnitine	k__Bacteria|p__Firmicutes|c__Clostridia|o__Clostridiales|f__Clostridiaceae|g__Clostridium|s__Clostridium_sp_AF20_17LB	-0.465226	0.00371528	0.203824	salmon	MGX_taxa
Tetradecanoylcarnitine	k__Bacteria|p__Firmicutes|c__Clostridia|o__Clostridiales|f__Clostridiaceae|g__Clostridium|s__Clostridium_sp_AM49_4BH	-0.472028	0.0031821	0.197424	salmon	MGX_taxa
Tetradecanoylcarnitine	k__Bacteria|p__Firmicutes|c__Clostridia|o__Clostridiales|f__Clostridiales_unclassified|g__Clostridiales_unclassified|s__Clostridiales_bacterium_KLE1615	-0.510103	0.0012584	0.169455	salmon	MGX_taxa
Tetradecanoylcarnitine	k__Bacteria|p__Firmicutes|c__Clostridia|o__Clostridiales|f__Lachnospiraceae|g__Lachnospira|s__Lachnospira_eligens	-0.49535	0.00182561	0.170878	salmon	MGX_taxa
Tetradecanoylcarnitine	k__Bacteria|p__Firmicutes|c__Clostridia|o__Clostridiales|f__Lachnospiraceae|g__Lacrimispora|s__Lacrimispora_amygdalina	-0.442449	0.00610548	0.241973	salmon	MGX_taxa
Tetradecanoylcarnitine	k__Bacteria|p__Firmicutes|c__Clostridia|o__Clostridiales|f__Lachnospiraceae|g__Mediterraneibacter|s__Ruminococcus_gnavus	0.543364	0.000510193	0.141987	salmon	MGX_taxa
Tetradecanoylcarnitine	k__Bacteria|p__Firmicutes|c__Clostridia|o__Clostridiales|f__Lachnospiraceae|g__Roseburia|s__Roseburia_hominis	-0.60374	7.61863e-05	0.075234	salmon	MGX_taxa
Tetradecanoylcarnitine	k__Bacteria|p__Firmicutes|c__Clostridia|o__Clostridiales|f__Ruminococcaceae|g__Candidatus_Cibiobacter|s__Candidatus_Cibiobacter_qucibialis	-0.535957	0.000628869	0.151545	salmon	MGX_taxa
Tetradecanoylcarnitine	k__Bacteria|p__Firmicutes|c__Clostridia|o__Clostridiales|f__Ruminococcaceae|g__Faecalibacterium|s__Faecalibacterium_SGB15346	-0.453055	0.00486482	0.220874	salmon	MGX_taxa
Tetradecanoylcarnitine	k__Bacteria|p__Firmicutes|c__Clostridia|o__Clostridiales|f__Ruminococcaceae|g__Ruminococcaceae_unclassified|s__Ruminococcaceae_bacterium	-0.439442	0.00650337	0.245034	salmon	MGX_taxa
Tetradecanoylcarnitine	k__Bacteria|p__Firmicutes|c__Erysipelotrichia|o__Erysipelotrichales|f__Erysipelotrichaceae|g__Erysipelatoclostridium|s__Erysipelatoclostridium_ramosum	0.553575	0.000379342	0.124564	salmon	MGX_taxa
Tetradecanoylcarnitine	k__Bacteria|p__Firmicutes|c__Erysipelotrichia|o__Erysipelotrichales|f__Erysipelotrichaceae|g__Faecalibacillus|s__Faecalibacillus_intestinalis	-0.494895	0.00184619	0.170878	salmon	MGX_taxa
Tetradecanoylcarnitine	k__Bacteria|p__Firmicutes|c__Negativicutes|o__Veillonellales|f__Veillonellaceae|g__Veillonella|s__Veillonella_dispar	0.457047	0.00445787	0.210461	salmon	MGX_taxa
Tetradecanoylcarnitine	k__Bacteria|p__Firmicutes|c__Negativicutes|o__Veillonellales|f__Veillonellaceae|g__Veillonella|s__Veillonella_parvula	0.490958	0.00203302	0.170878	salmon	MGX_taxa
Theophylline	k__Bacteria|p__Bacteroidetes|c__Bacteroidia|o__Bacteroidales|f__Rikenellaceae|g__Alistipes|s__Alistipes_dispar	0.470466	0.00329822	0.199196	salmon	MGX_taxa
Theophylline	k__Bacteria|p__Firmicutes|c__Clostridia|o__Clostridiales|f__Lachnospiraceae|g__Roseburia|s__Roseburia_inulinivorans	0.646895	1.51659e-05	0.057221	salmon	MGX_taxa
Theophylline	k__Bacteria|p__Proteobacteria|c__Alphaproteobacteria|o__Alphaproteobacteria_unclassified|f__Alphaproteobacteria_unclassified|g__GGB6606|s__GGB6606_SGB9340	0.444681	0.00582394	0.233954	salmon	MGX_taxa
Thiamine.Monophosphate	k__Bacteria|p__Bacteroidetes|c__Bacteroidia|o__Bacteroidales|f__Rikenellaceae|g__Alistipes|s__Alistipes_dispar	0.534456	0.000655712	0.152357	salmon	MGX_taxa
Thiamine.Monophosphate	k__Bacteria|p__Firmicutes|c__Clostridia|o__Clostridiales|f__Lachnospiraceae|g__Lachnospiraceae_unclassified|s__Lachnospiraceae_bacterium_WCA3_601_WT_6H	0.457064	0.00445621	0.210461	salmon	MGX_taxa
Thiamine.Monophosphate	k__Bacteria|p__Proteobacteria|c__Betaproteobacteria|o__Burkholderiales|f__Sutterellaceae|g__Duodenibacillus|s__Duodenibacillus_massiliensis	0.463602	0.00385355	0.207268	salmon	MGX_taxa
Thiamine.Monophosphate	k__Bacteria|p__Proteobacteria|c__Betaproteobacteria|o__Burkholderiales|f__Sutterellaceae|g__Parasutterella|s__Parasutterella_excrementihominis	-0.440884	0.0063099	0.243299	salmon	MGX_taxa
Tridecanoic.acid	k__Bacteria|p__Bacteroidetes|c__Bacteroidia|o__Bacteroidales|f__Tannerellaceae|g__Parabacteroides|s__Parabacteroides_merdae	0.455856	0.00457615	0.214337	salmon	MGX_taxa
Tridecanoic.acid	k__Bacteria|p__Firmicutes|c__Clostridia|o__Clostridiales|f__Oscillospiraceae|g__Dysosmobacter|s__Dysosmobacter_welbionis	0.576357	0.000188984	0.0979981	salmon	MGX_taxa
Tridecanoic.acid	k__Bacteria|p__Firmicutes|c__Clostridia|o__Clostridiales|f__Ruminococcaceae|g__Ruminococcaceae_unclassified|s__Ruminococcaceae_unclassified_SGB15234	0.479275	0.00268858	0.186907	salmon	MGX_taxa
Tridecanoic.acid	k__Bacteria|p__Firmicutes|c__Erysipelotrichia|o__Erysipelotrichales|f__Erysipelotrichaceae|g__Coprobacillus|s__Coprobacillus_cateniformis	0.510105	0.00125835	0.169455	salmon	MGX_taxa
Tryptophanamide	k__Bacteria|p__Bacteroidetes|c__Bacteroidia|o__Bacteroidales|f__Bacteroidales_unclassified|g__Phocaeicola|s__Phocaeicola_dorei	0.500983	0.00158695	0.170878	salmon	MGX_taxa
Tryptophanamide	k__Bacteria|p__Firmicutes|c__Clostridia|o__Clostridia_unclassified|f__Clostridia_unclassified|g__GGB9758|s__GGB9758_SGB15368	0.465229	0.00371505	0.203824	salmon	MGX_taxa
Tryptophanamide	k__Bacteria|p__Firmicutes|c__Clostridia|o__Clostridiales|f__Clostridiaceae|g__Clostridium|s__Clostridium_phoceensis	0.542213	0.00052721	0.141987	salmon	MGX_taxa
Tryptophanamide	k__Bacteria|p__Firmicutes|c__Clostridia|o__Clostridiales|f__Lachnospiraceae|g__Faecalicatena|s__Faecalicatena_fissicatena	0.459634	0.00421028	0.209913	salmon	MGX_taxa
Tryptophanamide	k__Bacteria|p__Firmicutes|c__Negativicutes|o__Acidaminococcales|f__Acidaminococcaceae|g__Acidaminococcus|s__Acidaminococcus_intestini	0.438703	0.00660444	0.246885	salmon	MGX_taxa
X3.Methylglutaconate	k__Bacteria|p__Firmicutes|c__Erysipelotrichia|o__Erysipelotrichales|f__Erysipelotrichaceae|g__Coprobacillus|s__Coprobacillus_cateniformis	0.538688	0.000582515	0.226201	tan	MGX_taxa
all.cis.4.7.10.13.16.Docosapentaenoic.acid	k__Bacteria|p__Firmicutes|c__Clostridia|o__Clostridiales|f__Ruminococcaceae|g__Ruminococcaceae_unclassified|s__Ruminococcaceae_bacterium	-0.557081	0.000341886	0.209134	tan	MGX_taxa
all.cis.4.7.10.13.16.Docosapentaenoic.acid	k__Bacteria|p__Firmicutes|c__Clostridia|o__Clostridiales|f__Ruminococcaceae|g__Ruminococcaceae_unclassified|s__Ruminococcaceae_unclassified_SGB15265	-0.560863	0.000305218	0.209134	tan	MGX_taxa
all.cis.4.7.10.13.16.Docosapentaenoic.acid	k__Bacteria|p__Firmicutes|c__Clostridia|o__Clostridiales|f__Ruminococcaceae|g__Ruminococcus|s__Ruminococcus_bicirculans	-0.56572	0.000263303	0.209134	tan	MGX_taxa
Dimethylarginine	k__Bacteria|p__Firmicutes|c__Clostridia|o__Clostridiales|f__Clostridiaceae|g__Clostridium|s__Clostridium_sp_AF36_4	-0.546463	0.00046677	0.226201	tan	MGX_taxa
Dimethylarginine	k__Bacteria|p__Firmicutes|c__Clostridia|o__Clostridiales|f__Oscillospiraceae|g__Dysosmobacter|s__Dysosmobacter_welbionis	-0.562617	0.000289435	0.209134	tan	MGX_taxa
Dimethylarginine	k__Bacteria|p__Firmicutes|c__Clostridia|o__Clostridiales|f__Ruminococcaceae|g__Ruminococcaceae_unclassified|s__Ruminococcaceae_bacterium	-0.677722	4.06887e-06	0.0376085	tan	MGX_taxa
Dimethylarginine	k__Bacteria|p__Lentisphaerae|c__Lentisphaeria|o__Lentisphaeria_unclassified|f__Lentisphaeria_unclassified|g__Lentisphaeria_unclassified|s__Lentisphaeria_bacterium	-0.552944	0.000386453	0.209134	tan	MGX_taxa
Glucose	k__Bacteria|p__Firmicutes|c__Clostridia|o__Clostridiales|f__Ruminococcaceae|g__Ruminococcus|s__Ruminococcus_bicirculans	-0.551157	0.000407271	0.209134	tan	MGX_taxa
Glycerol.3.phosphate	k__Bacteria|p__Firmicutes|c__Clostridia|o__Clostridiales|f__Ruminococcaceae|g__GGB9730|s__GGB9730_SGB15291	0.532528	0.000691668	0.242912	tan	MGX_taxa
Methyglutarate	k__Bacteria|p__Firmicutes|c__Clostridia|o__Clostridiales|f__Ruminococcaceae|g__Ruminococcaceae_unclassified|s__Ruminococcaceae_bacterium	0.531225	0.000716974	0.242912	tan	MGX_taxa
Methylarginine	k__Bacteria|p__Firmicutes|c__Clostridia|o__Clostridiales|f__Oscillospiraceae|g__Dysosmobacter|s__Dysosmobacter_sp_NSJ_60	-0.583567	0.000149956	0.209134	tan	MGX_taxa
N.Acetylleucine	k__Bacteria|p__Firmicutes|c__Clostridia|o__Clostridiales|f__Oscillospiraceae|g__Dysosmobacter|s__Dysosmobacter_sp_NSJ_60	-0.538395	0.000587345	0.226201	tan	MGX_taxa
N.Acetylputrescine	k__Bacteria|p__Firmicutes|c__Clostridia|o__Clostridia_unclassified|f__Clostridia_unclassified|g__Clostridia_unclassified|s__Clostridia_bacterium	-0.528428	0.000774046	0.242912	tan	MGX_taxa
N.Acetylputrescine	k__Bacteria|p__Firmicutes|c__Clostridia|o__Clostridiales|f__Lachnospiraceae|g__Lachnospiraceae_unclassified|s__Lachnospiraceae_bacterium_WCA3_601_WT_6H	-0.580814	0.00016391	0.209134	tan	MGX_taxa
N.Acetylputrescine	k__Bacteria|p__Firmicutes|c__Clostridia|o__Clostridiales|f__Oscillospiraceae|g__Dysosmobacter|s__Dysosmobacter_sp_NSJ_60	-0.59134	0.000116135	0.209134	tan	MGX_taxa
N.Acetylputrescine	k__Bacteria|p__Firmicutes|c__Clostridia|o__Clostridiales|f__Oscillospiraceae|g__Dysosmobacter|s__Dysosmobacter_welbionis	-0.562126	0.000293774	0.209134	tan	MGX_taxa
N.Acetylputrescine	k__Bacteria|p__Firmicutes|c__Clostridia|o__Clostridiales|f__Ruminococcaceae|g__Ruminococcaceae_unclassified|s__Ruminococcaceae_bacterium	-0.541238	0.000542013	0.226201	tan	MGX_taxa
Propionyl.carnitine	k__Bacteria|p__Firmicutes|c__Clostridia|o__Clostridia_unclassified|f__Clostridia_unclassified|g__Clostridia_unclassified|s__Clostridia_bacterium	0.62418	3.6551e-05	0.112614	tan	MGX_taxa
Propionyl.carnitine	k__Bacteria|p__Firmicutes|c__Clostridia|o__Clostridiales|f__Clostridiaceae|g__Clostridium|s__Clostridium_sp_AF36_4	0.528108	0.000780833	0.242912	tan	MGX_taxa
Propionyl.carnitine	k__Bacteria|p__Firmicutes|c__Clostridia|o__Clostridiales|f__Oscillospiraceae|g__Dysosmobacter|s__Dysosmobacter_welbionis	0.556483	0.000348027	0.209134	tan	MGX_taxa
Propionyl.carnitine	k__Bacteria|p__Firmicutes|c__Clostridia|o__Clostridiales|f__Ruminococcaceae|g__Ruminococcaceae_unclassified|s__Ruminococcaceae_bacterium	0.638904	2.08347e-05	0.0962875	tan	MGX_taxa
Sorbate	k__Bacteria|p__Firmicutes|c__Negativicutes|o__Veillonellales|f__Veillonellaceae|g__Veillonella|s__Veillonella_dispar	-0.527753	0.000788419	0.242912	tan	MGX_taxa
Trimethyllysine	k__Bacteria|p__Firmicutes|c__Clostridia|o__Clostridiales|f__Oscillospiraceae|g__Dysosmobacter|s__Dysosmobacter_sp_NSJ_60	-0.528129	0.000780391	0.242912	tan	MGX_taxa
Trimethyllysine	k__Bacteria|p__Firmicutes|c__Clostridia|o__Clostridiales|f__Oscillospiraceae|g__Dysosmobacter|s__Dysosmobacter_welbionis	-0.558691	0.000325814	0.209134	tan	MGX_taxa
Tryptophanamide	k__Bacteria|p__Firmicutes|c__Clostridia|o__Clostridiales|f__Clostridiaceae|g__Clostridium|s__Clostridium_phoceensis	0.542213	0.00052721	0.226201	tan	MGX_taxa
Tyrosine	k__Bacteria|p__Firmicutes|c__Clostridia|o__Clostridiales|f__Ruminococcaceae|g__Ruminococcus|s__Ruminococcus_bicirculans	-0.558295	0.000329708	0.209134	tan	MGX_taxa
Valine	k__Bacteria|p__Bacteroidetes|c__Bacteroidia|o__Bacteroidales|f__Rikenellaceae|g__Alistipes|s__Alistipes_onderdonkii	-0.54172	0.000534652	0.226201	tan	MGX_taxa
Valine	k__Bacteria|p__Firmicutes|c__Clostridia|o__Clostridiales|f__Oscillospiraceae|g__Dysosmobacter|s__Dysosmobacter_sp_NSJ_60	-0.566701	0.000255495	0.209134	tan	MGX_taxa
Valine	k__Bacteria|p__Firmicutes|c__Clostridia|o__Clostridiales|f__Oscillospiraceae|g__Dysosmobacter|s__Dysosmobacter_welbionis	-0.553539	0.000379746	0.209134	tan	MGX_taxa
X3.Amino.4.Hydroxybenzoate	k__Bacteria|p__Firmicutes|c__Clostridia|o__Clostridiales|f__Ruminococcaceae|g__Ruminococcus|s__Ruminococcus_bicirculans	0.728332	3.2267e-07	0.00871789	yellow	MGX_taxa
Cis.4.Hydroxy.D.Proline	k__Bacteria|p__Bacteroidetes|c__Bacteroidia|o__Bacteroidales|f__Tannerellaceae|g__Parabacteroides|s__Parabacteroides_merdae	-0.612847	5.52708e-05	0.206835	yellow	MGX_taxa
Cytidine	k__Bacteria|p__Firmicutes|c__Clostridia|o__Clostridiales|f__Clostridiaceae|g__Clostridium|s__Clostridium_sp_AF20_17LB	0.624066	3.67064e-05	0.206835	yellow	MGX_taxa
Diethanolamine	k__Bacteria|p__Firmicutes|c__Clostridia|o__Clostridiales|f__Ruminococcaceae|g__Ruminococcaceae_unclassified|s__Ruminococcaceae_bacterium	0.613931	5.31644e-05	0.206835	yellow	MGX_taxa
Guanine	k__Bacteria|p__Firmicutes|c__Clostridia|o__Clostridiales|f__Clostridiaceae|g__Clostridium|s__Clostridium_sp_AF20_17LB	0.611575	5.78402e-05	0.206835	yellow	MGX_taxa
Linolenic.acid	k__Bacteria|p__Firmicutes|c__Clostridia|o__Clostridiales|f__Oscillospiraceae|g__Dysosmobacter|s__Dysosmobacter_sp_NSJ_60	0.609966	6.12437e-05	0.206835	yellow	MGX_taxa
Palmitoyl.carnitine	k__Bacteria|p__Firmicutes|c__Negativicutes|o__Veillonellales|f__Veillonellaceae|g__Veillonella|s__Veillonella_dispar	0.674532	4.69573e-06	0.0634346	yellow	MGX_taxa
Trans.4.Hydroxy.L.Proline	k__Bacteria|p__Bacteroidetes|c__Bacteroidia|o__Bacteroidales|f__Tannerellaceae|g__Parabacteroides|s__Parabacteroides_merdae	-0.606169	7.00032e-05	0.21015	yellow	MGX_taxa
Ximeninic.Acid	k__Bacteria|p__Firmicutes|c__Clostridia|o__Clostridiales|f__Oscillospiraceae|g__Dysosmobacter|s__Dysosmobacter_sp_NSJ_60	0.609966	6.12437e-05	0.206835	yellow	MGX_taxa
X1.Aminocyclopropanecarboxylate	3-isopropylmalate dehydrogenase (1.1.1.85)	-0.596965	9.61256e-05	0.18041	black	MGX_enzymes
X1.Aminocyclopropanecarboxylate	Methylenetetrahydrofolate dehydrogenase (NADP(+)) (1.5.1.5)	-0.587482	0.000131948	0.185243	black	MGX_enzymes
X1.Aminocyclopropanecarboxylate	acetylglucosaminyltransferase (2.4.1.227)	-0.532717	0.000688074	0.239551	black	MGX_enzymes
X1.Aminocyclopropanecarboxylate	ATP phosphoribosyltransferase (2.4.2.17)	-0.567093	0.000252426	0.210881	black	MGX_enzymes
X1.Aminocyclopropanecarboxylate	Dephospho-CoA kinase (2.7.1.24)	-0.541015	0.000545462	0.239551	black	MGX_enzymes
X1.Aminocyclopropanecarboxylate	CCA tRNA nucleotidyltransferase (2.7.7.72)	-0.551446	0.000403832	0.239551	black	MGX_enzymes
X1.Aminocyclopropanecarboxylate	D-aminoacyl-tRNA deacylase (3.1.1.96)	-0.630631	2.86748e-05	0.18041	black	MGX_enzymes
X1.Aminocyclopropanecarboxylate	Orotidine-5'-phosphate decarboxylase (4.1.1.23)	-0.5211	0.000943161	0.246476	black	MGX_enzymes
X1.Aminocyclopropanecarboxylate	Aminodeoxychorismate lyase (4.1.3.38)	0.539559	0.000568396	0.239551	black	MGX_enzymes
X1.Aminocyclopropanecarboxylate	Imidazoleglycerol-phosphate dehydratase (4.2.1.19)	-0.568753	0.000239822	0.207944	black	MGX_enzymes
X1.Aminocyclopropanecarboxylate	5-(carboxyamino)imidazole ribonucleotide mutase (5.4.99.18)	-0.540303	0.000556561	0.239551	black	MGX_enzymes
X2.Acetamido.2.Deoxy.Beta.D.Glucosylamine	ABC-type phosphate transporter (7.3.2.1)	-0.523234	0.000890833	0.239551	black	MGX_enzymes
X2..Deoxy.5..Adenosine.Monophosphate	Histidinol dehydrogenase (1.1.1.23)	0.558454	0.000328139	0.239551	black	MGX_enzymes
X2..Deoxy.5..Adenosine.Monophosphate	Quinate/shikimate dehydrogenase (1.1.1.282)	-0.530518	0.000731023	0.239551	black	MGX_enzymes
X2..Deoxy.5..Adenosine.Monophosphate	S-(hydroxymethyl)glutathione dehydrogenase (1.1.1.284)	-0.553791	0.000376932	0.239551	black	MGX_enzymes
X2..Deoxy.5..Adenosine.Monophosphate	3-isopropylmalate dehydrogenase (1.1.1.85)	0.5364	0.000621125	0.239551	black	MGX_enzymes
X2..Deoxy.5..Adenosine.Monophosphate	Glycerol-3-phosphate dehydrogenase (1.1.5.3)	-0.588333	0.000128303	0.185243	black	MGX_enzymes
X2..Deoxy.5..Adenosine.Monophosphate	Nitric oxide dioxygenase (1.14.12.17)	-0.566665	0.000255776	0.210881	black	MGX_enzymes
X2..Deoxy.5..Adenosine.Monophosphate	Ferredoxin--NAD(+) reductase (1.18.1.3)	-0.531973	0.000702344	0.239551	black	MGX_enzymes
X2..Deoxy.5..Adenosine.Monophosphate	Glyceraldehyde-3-phosphate dehydrogenase (phosphorylating) (1.2.1.12)	-0.529286	0.000756118	0.239551	black	MGX_enzymes
X2..Deoxy.5..Adenosine.Monophosphate	Transferred entry 1.17.1.9 (1.2.1.2)	-0.525692	0.00083375	0.239551	black	MGX_enzymes
X2..Deoxy.5..Adenosine.Monophosphate	Aldehyde dehydrogenase (NAD(+)) (1.2.1.3)	-0.580858	0.000163675	0.190582	black	MGX_enzymes
X2..Deoxy.5..Adenosine.Monophosphate	Pyruvate dehydrogenase (acetyl-transferring) (1.2.4.1)	-0.556897	0.000343762	0.239551	black	MGX_enzymes
X2..Deoxy.5..Adenosine.Monophosphate	Protoporphyrinogen IX dehydrogenase (menaquinone) (1.3.5.3)	-0.617345	4.6995e-05	0.18041	black	MGX_enzymes
X2..Deoxy.5..Adenosine.Monophosphate	Methylenetetrahydrofolate dehydrogenase (NADP(+)) (1.5.1.5)	0.536637	0.00061702	0.239551	black	MGX_enzymes
X2..Deoxy.5..Adenosine.Monophosphate	Electron-transferring-flavoprotein dehydrogenase (1.5.5.1)	-0.521065	0.000944052	0.246476	black	MGX_enzymes
X2..Deoxy.5..Adenosine.Monophosphate	NADPH:quinone reductase (1.6.5.5)	-0.53454	0.000654184	0.239551	black	MGX_enzymes
X2..Deoxy.5..Adenosine.Monophosphate	Assimilatory sulfite reductase (NADPH) (1.8.1.2)	-0.572034	0.000216551	0.198943	black	MGX_enzymes
X2..Deoxy.5..Adenosine.Monophosphate	16S rRNA (guanine(1207)-N(2))-methyltransferase (2.1.1.172)	-0.581476	0.00016045	0.190582	black	MGX_enzymes
X2..Deoxy.5..Adenosine.Monophosphate	tRNA (cytidine(32)/uridine(32)-2'-O)-methyltransferase (2.1.1.200)	-0.542396	0.000524466	0.239551	black	MGX_enzymes
X2..Deoxy.5..Adenosine.Monophosphate	23S rRNA (guanine(2069)-N(7))-methyltransferase (2.1.1.264)	-0.522983	0.000896836	0.239551	black	MGX_enzymes
X2..Deoxy.5..Adenosine.Monophosphate	Dihydrolipoyllysine-residue acetyltransferase (2.3.1.12)	-0.582787	0.000153793	0.190582	black	MGX_enzymes
X2..Deoxy.5..Adenosine.Monophosphate	3-oxoadipyl-CoA thiolase (2.3.1.174)	-0.520039	0.000970187	0.248643	black	MGX_enzymes
X2..Deoxy.5..Adenosine.Monophosphate	tRNA(Met) cytidine acetyltransferase (2.3.1.193)	-0.611183	5.86534e-05	0.18041	black	MGX_enzymes
X2..Deoxy.5..Adenosine.Monophosphate	Acyl-[acyl-carrier-protein]--phospholipid O-acyltransferase (2.3.1.40)	-0.571509	0.00022013	0.198943	black	MGX_enzymes
X2..Deoxy.5..Adenosine.Monophosphate	ATP phosphoribosyltransferase (2.4.2.17)	0.549206	0.000431127	0.239551	black	MGX_enzymes
X2..Deoxy.5..Adenosine.Monophosphate	Anthranilate phosphoribosyltransferase (2.4.2.18)	0.557742	0.000335197	0.239551	black	MGX_enzymes
X2..Deoxy.5..Adenosine.Monophosphate	Cystathionine gamma-synthase (2.5.1.48)	-0.519706	0.000978806	0.248643	black	MGX_enzymes
X2..Deoxy.5..Adenosine.Monophosphate	Histidinol-phosphate transaminase (2.6.1.9)	0.525018	0.000849072	0.239551	black	MGX_enzymes
X2..Deoxy.5..Adenosine.Monophosphate	N-acylmannosamine kinase (2.7.1.60)	-0.526715	0.000810971	0.239551	black	MGX_enzymes
X2..Deoxy.5..Adenosine.Monophosphate	Molybdopterin-synthase adenylyltransferase (2.7.7.80)	-0.580369	0.00016627	0.190582	black	MGX_enzymes
X2..Deoxy.5..Adenosine.Monophosphate	Molybdopterin synthase (2.8.1.12)	-0.56132	0.000301033	0.235784	black	MGX_enzymes
X2..Deoxy.5..Adenosine.Monophosphate	D-aminoacyl-tRNA deacylase (3.1.1.96)	0.542803	0.000518422	0.239551	black	MGX_enzymes
X2..Deoxy.5..Adenosine.Monophosphate	Exodeoxyribonuclease I (3.1.11.1)	-0.668362	6.16549e-06	0.0824528	black	MGX_enzymes
X2..Deoxy.5..Adenosine.Monophosphate	Transferred entry 4.6.1.21 (3.1.27.6)	-0.60356	7.66642e-05	0.18041	black	MGX_enzymes
X2..Deoxy.5..Adenosine.Monophosphate	Glucose-1-phosphatase (3.1.3.10)	-0.546068	0.000472114	0.239551	black	MGX_enzymes
X2..Deoxy.5..Adenosine.Monophosphate	4-phytase (3.1.3.26)	-0.554532	0.000368767	0.239551	black	MGX_enzymes
X2..Deoxy.5..Adenosine.Monophosphate	5'-deoxynucleotidase (3.1.3.89)	-0.607179	6.75684e-05	0.18041	black	MGX_enzymes
X2..Deoxy.5..Adenosine.Monophosphate	Isochorismatase (3.3.2.1)	-0.525791	0.000831508	0.239551	black	MGX_enzymes
X2..Deoxy.5..Adenosine.Monophosphate	Glutathionylspermidine amidase (3.5.1.78)	-0.533183	0.000679262	0.239551	black	MGX_enzymes
X2..Deoxy.5..Adenosine.Monophosphate	Dihydroorotase (3.5.2.3)	0.550866	0.000410753	0.239551	black	MGX_enzymes
X2..Deoxy.5..Adenosine.Monophosphate	N-succinylarginine dihydrolase (3.5.3.23)	-0.526592	0.000813682	0.239551	black	MGX_enzymes
X2..Deoxy.5..Adenosine.Monophosphate	dCTP deaminase (3.5.4.13)	-0.587289	0.000132791	0.185243	black	MGX_enzymes
X2..Deoxy.5..Adenosine.Monophosphate	UDP-sugar diphosphatase (3.6.1.45)	-0.549314	0.000429765	0.239551	black	MGX_enzymes
X2..Deoxy.5..Adenosine.Monophosphate	Sulfofructosephosphate aldolase (4.1.2.57)	-0.55487	0.000365101	0.239551	black	MGX_enzymes
X2..Deoxy.5..Adenosine.Monophosphate	Imidazoleglycerol-phosphate dehydratase (4.2.1.19)	0.659236	9.11833e-06	0.0824528	black	MGX_enzymes
X2..Deoxy.5..Adenosine.Monophosphate	Altronate dehydratase (4.2.1.7)	-0.531858	0.000704572	0.239551	black	MGX_enzymes
X2..Deoxy.5..Adenosine.Monophosphate	Peptidoglycan lytic exotransglycosylase (4.2.2.n1)	-0.545019	0.000486574	0.239551	black	MGX_enzymes
X2..Deoxy.5..Adenosine.Monophosphate	Chorismate synthase (4.2.3.5)	0.523358	0.000887871	0.239551	black	MGX_enzymes
X2..Deoxy.5..Adenosine.Monophosphate	2-succinyl-6-hydroxy-2,4-cyclohexadiene-1-carboxylate synthase (4.2.99.20)	-0.610675	5.97209e-05	0.18041	black	MGX_enzymes
X2..Deoxy.5..Adenosine.Monophosphate	Argininosuccinate lyase (4.3.2.1)	0.605407	7.18939e-05	0.18041	black	MGX_enzymes
X2..Deoxy.5..Adenosine.Monophosphate	Glutamate racemase (5.1.1.3)	0.594736	0.000103651	0.18041	black	MGX_enzymes
X2..Deoxy.5..Adenosine.Monophosphate	Glucose-6-phosphate 1-epimerase (5.1.3.15)	-0.541168	0.000543089	0.239551	black	MGX_enzymes
X2..Deoxy.5..Adenosine.Monophosphate	5-(carboxyamino)imidazole ribonucleotide mutase (5.4.99.18)	0.569599	0.000233614	0.207145	black	MGX_enzymes
X2..Deoxy.5..Adenosine.Monophosphate	tRNA pseudouridine(13) synthase (5.4.99.27)	-0.661996	8.11196e-06	0.0824528	black	MGX_enzymes
X3.Methoxytyrosine	Methylenetetrahydrofolate dehydrogenase (NADP(+)) (1.5.1.5)	0.618303	4.53854e-05	0.18041	black	MGX_enzymes
X3.Methoxytyrosine	Adenylyl-sulfate reductase (1.8.99.2)	0.591615	0.000115076	0.18376	black	MGX_enzymes
X3.Methoxytyrosine	Phosphoserine transaminase (2.6.1.52)	0.528212	0.00077861	0.239551	black	MGX_enzymes
X3.Methoxytyrosine	4-(cytidine 5'-diphospho)-2-C-methyl-D-erythritol kinase (2.7.1.148)	0.527501	0.000793832	0.239551	black	MGX_enzymes
X3.Methoxytyrosine	Aminodeoxychorismate lyase (4.1.3.38)	-0.524429	0.000862664	0.239551	black	MGX_enzymes
X3.Methoxytyrosine	4-hydroxy-tetrahydrodipicolinate synthase (4.3.3.7)	0.600284	8.58346e-05	0.18041	black	MGX_enzymes
X3.Methoxytyrosine	tRNA(Ile)-lysidine synthetase (6.3.4.19)	0.524419	0.000862888	0.239551	black	MGX_enzymes
X3.Methoxytyrosine	Glutaminyl-tRNA synthase (glutamine-hydrolyzing) (6.3.5.7)	0.545519	0.000479631	0.239551	black	MGX_enzymes
X3.Methoxytyrosine	H(+)-transporting two-sector ATPase (7.1.2.2)	0.53248	0.000692595	0.239551	black	MGX_enzymes
X3.Methoxytyrosine	ABC-type phosphate transporter (7.3.2.1)	0.536984	0.000611059	0.239551	black	MGX_enzymes
X5.Aminopentanoate	Deleted entry (1.3.99.1)	-0.577762	0.000180733	0.193035	black	MGX_enzymes
X5.Aminopentanoate	S-methyl-5'-thioadenosine deaminase (3.5.4.31)	-0.533578	0.000671868	0.239551	black	MGX_enzymes
X5.Aminopentanoate	Chorismate dehydratase (4.2.1.151)	-0.655808	1.0527e-05	0.0824528	black	MGX_enzymes
X5.Aminopentanoate	Methylmalonyl-CoA mutase (5.4.99.2)	-0.523858	0.00087603	0.239551	black	MGX_enzymes
ADP	Pimeloyl-[acyl-carrier protein] methyl ester esterase (3.1.1.85)	-0.539414	0.000570724	0.239551	black	MGX_enzymes
Beta.Alanine	Methylmalonyl-CoA carboxytransferase (2.1.3.1)	-0.55782	0.000334419	0.239551	black	MGX_enzymes
Beta.Alanine	Glutamate N-acetyltransferase (2.3.1.35)	-0.550024	0.000420976	0.239551	black	MGX_enzymes
Beta.Alanine	Protein arginine kinase (2.7.14.1)	-0.540274	0.000557031	0.239551	black	MGX_enzymes
Beta.Alanine	Prepilin peptidase (3.4.23.43)	-0.541392	0.000539652	0.239551	black	MGX_enzymes
Beta.Alanine	N-carbamoylputrescine amidase (3.5.1.53)	-0.579249	0.000172349	0.192847	black	MGX_enzymes
Beta.Alanine	Haloacetate dehalogenase (3.8.1.3)	-0.52801	0.000782909	0.239551	black	MGX_enzymes
Beta.Alanine	Aspartate--tRNA(Asn) ligase (6.1.1.23)	-0.536984	0.000611059	0.239551	black	MGX_enzymes
Beta.Alanine	Oxaloacetate decarboxylase (Na(+) extruding) (7.2.4.2)	-0.527501	0.000793832	0.239551	black	MGX_enzymes
Buthionine.sulfoximine	Glutamate formimidoyltransferase (2.1.2.5)	-0.526553	0.000814538	0.239551	black	MGX_enzymes
Buthionine.sulfoximine	Xylan alpha-1,2-glucuronosidase (3.2.1.131)	-0.572699	0.00021209	0.198943	black	MGX_enzymes
Buthionine.sulfoximine	Arabinan endo-1,5-alpha-L-arabinosidase (3.2.1.99)	-0.548364	0.000441796	0.239551	black	MGX_enzymes
Buthionine.sulfoximine	Mannonate dehydratase (4.2.1.8)	-0.526316	0.000819789	0.239551	black	MGX_enzymes
Cystine	3-isopropylmalate dehydrogenase (1.1.1.85)	-0.575391	0.000194856	0.198943	black	MGX_enzymes
Cystine	23S rRNA (cytosine(1962)-C(5))-methyltransferase (2.1.1.191)	-0.532243	0.000697142	0.239551	black	MGX_enzymes
Cystine	Glucose-1-phosphate thymidylyltransferase (2.7.7.24)	-0.53817	0.000591074	0.239551	black	MGX_enzymes
Cystine	dTDP-glucose 4,6-dehydratase (4.2.1.46)	-0.610479	6.0139e-05	0.18041	black	MGX_enzymes
Cystine	dTDP-4-dehydrorhamnose 3,5-epimerase (5.1.3.13)	-0.540778	0.00054914	0.239551	black	MGX_enzymes
Cystine	isomerase (5.3.1.16)	-0.587008	0.00013402	0.185243	black	MGX_enzymes
Deoxyguanosine.monophosphate	Histidinol-phosphate transaminase (2.6.1.9)	0.525873	0.000829681	0.239551	black	MGX_enzymes
Deoxyguanosine.monophosphate	Pimeloyl-[acyl-carrier protein] methyl ester esterase (3.1.1.85)	-0.539219	0.000573871	0.239551	black	MGX_enzymes
Deoxyguanosine.monophosphate	5-amino-6-(5-phospho-D-ribitylamino)uracil phosphatase (3.1.3.104)	-0.533991	0.000664222	0.239551	black	MGX_enzymes
Deoxyguanosine.monophosphate	Gamma-glutamyl-gamma-aminobutyrate hydrolase (3.5.1.94)	-0.553241	0.000383091	0.239551	black	MGX_enzymes
Deoxyguanosine.monophosphate	4-hydroxyphenylacetate decarboxylase (4.1.1.83)	-0.531048	0.000720463	0.239551	black	MGX_enzymes
Deoxyguanosine.monophosphate	Hydroxypyruvate isomerase (5.3.1.22)	-0.530494	0.000731518	0.239551	black	MGX_enzymes
Dethiobiotin	Ketol-acid reductoisomerase (NADP(+)) (1.1.1.86)	-0.528718	0.000767949	0.239551	black	MGX_enzymes
Dethiobiotin	Methylenetetrahydrofolate dehydrogenase (NADP(+)) (1.5.1.5)	-0.591903	0.000113974	0.18376	black	MGX_enzymes
Dethiobiotin	Imidazoleglycerol-phosphate dehydratase (4.2.1.19)	-0.537372	0.000604461	0.239551	black	MGX_enzymes
Dopamine	UDP-N-acetylmuramate dehydrogenase (1.3.1.98)	0.538644	0.000583244	0.239551	black	MGX_enzymes
Dopamine	Adenylyl-sulfate reductase (1.8.99.2)	0.525449	0.000839247	0.239551	black	MGX_enzymes
Dopamine	16S rRNA (uracil(1498)-N(3))-methyltransferase (2.1.1.193)	0.53082	0.000724987	0.239551	black	MGX_enzymes
Dopamine	tRNA-guanine(34) transglycosylase (2.4.2.29)	0.55358	0.000379284	0.239551	black	MGX_enzymes
Dopamine	Phosphoserine transaminase (2.6.1.52)	0.601233	8.30828e-05	0.18041	black	MGX_enzymes
Dopamine	4-(cytidine 5'-diphospho)-2-C-methyl-D-erythritol kinase (2.7.1.148)	0.591038	0.000117306	0.18376	black	MGX_enzymes
Dopamine	Dephospho-CoA kinase (2.7.1.24)	0.520626	0.000955152	0.247997	black	MGX_enzymes
Dopamine	Endopeptidase Clp (3.4.21.92)	0.547653	0.000450996	0.239551	black	MGX_enzymes
Dopamine	Signal peptidase II (3.4.23.36)	0.539118	0.000575506	0.239551	black	MGX_enzymes
Dopamine	Phosphoenolpyruvate carboxykinase (GTP) (4.1.1.32)	0.546047	0.000472401	0.239551	black	MGX_enzymes
Dopamine	4-hydroxy-tetrahydrodipicolinate synthase (4.3.3.7)	0.55358	0.000379284	0.239551	black	MGX_enzymes
Dopamine	Triose-phosphate isomerase (5.3.1.1)	0.541489	0.000538173	0.239551	black	MGX_enzymes
Dopamine	Proline--tRNA ligase (6.1.1.15)	0.542911	0.000516822	0.239551	black	MGX_enzymes
Dopamine	Cysteine--tRNA ligase (6.1.1.16)	0.574206	0.000202282	0.198943	black	MGX_enzymes
Dopamine	Phenylalanine--tRNA ligase (6.1.1.20)	0.533902	0.000665861	0.239551	black	MGX_enzymes
Dopamine	Isoleucine--tRNA ligase (6.1.1.5)	0.558796	0.000324796	0.239551	black	MGX_enzymes
Dopamine	Valine--tRNA ligase (6.1.1.9)	0.608345	6.48537e-05	0.18041	black	MGX_enzymes
Dopamine	Phosphoribosylaminoimidazolesuccinocarboxamide synthase (6.3.2.6)	0.523945	0.000873971	0.239551	black	MGX_enzymes
Dopamine	CTP synthase (glutamine hydrolyzing) (6.3.4.2)	0.584874	0.00014371	0.190582	black	MGX_enzymes
Fructose.6.phosphate	UDP-N-acetylmuramoyl-L-alanyl-D-glutamate--2,6-diaminopimelate ligase (6.3.2.13)	0.529398	0.000753814	0.239551	black	MGX_enzymes
Galactose.1.Phosphate	Acetolactate synthase (2.2.1.6)	-0.528051	0.000782034	0.239551	black	MGX_enzymes
Galactose.1.Phosphate	L-serine ammonia-lyase (4.3.1.17)	-0.531965	0.000702495	0.239551	black	MGX_enzymes
Glucosamine.6.Phosphate	L-serine ammonia-lyase (4.3.1.17)	-0.527358	0.000796932	0.239551	black	MGX_enzymes
Glucosamine.6.Phosphate	UDP-N-acetylmuramoyl-L-alanyl-D-glutamate--2,6-diaminopimelate ligase (6.3.2.13)	0.525693	0.000833732	0.239551	black	MGX_enzymes
Melatonin	S-methyl-5'-thioadenosine deaminase (3.5.4.31)	0.534061	0.000662943	0.239551	black	MGX_enzymes
Melatonin	Chorismate dehydratase (4.2.1.151)	0.596006	9.93019e-05	0.18041	black	MGX_enzymes
Melatonin	Histidine--tRNA ligase (6.1.1.21)	0.520038	0.000970208	0.248643	black	MGX_enzymes
Methionine	3-isopropylmalate dehydrogenase (1.1.1.85)	-0.542437	0.000523854	0.239551	black	MGX_enzymes
Methionine	Transferred entry 1.2.7.4 (1.2.99.2)	-0.536273	0.000623336	0.239551	black	MGX_enzymes
Methionine	Methylenetetrahydrofolate dehydrogenase (NADP(+)) (1.5.1.5)	-0.581081	0.000162505	0.190582	black	MGX_enzymes
Methionine	ATP phosphoribosyltransferase (2.4.2.17)	-0.575391	0.000194856	0.198943	black	MGX_enzymes
Methionine	Dephospho-CoA kinase (2.7.1.24)	-0.554291	0.000371403	0.239551	black	MGX_enzymes
Phenylalanine	Transferred entry 1.2.7.4 (1.2.99.2)	-0.610716	5.96348e-05	0.18041	black	MGX_enzymes
Phenylalanine	Adenylyl-sulfate reductase (1.8.99.2)	-0.542414	0.000524193	0.239551	black	MGX_enzymes
Phenylalanine	Methylmalonyl-CoA carboxytransferase (2.1.3.1)	-0.535964	0.000628747	0.239551	black	MGX_enzymes
Phenylalanine	[Acyl-carrier-protein] S-malonyltransferase (2.3.1.39)	-0.524893	0.000851929	0.239551	black	MGX_enzymes
Phenylalanine	Cellobiose phosphorylase (2.4.1.20)	-0.571636	0.000219261	0.198943	black	MGX_enzymes
Phenylalanine	N-carbamoylputrescine amidase (3.5.1.53)	-0.688394	2.48685e-06	0.0824528	black	MGX_enzymes
Phenylalanine	Haloacetate dehalogenase (3.8.1.3)	-0.563368	0.00028291	0.229231	black	MGX_enzymes
Phenylalanine	Phosphoenolpyruvate carboxykinase (GTP) (4.1.1.32)	-0.541557	0.000537135	0.239551	black	MGX_enzymes
Phenylalanine	Chorismate dehydratase (4.2.1.151)	-0.561373	0.000300547	0.235784	black	MGX_enzymes
Phenylalanine	4-hydroxy-tetrahydrodipicolinate synthase (4.3.3.7)	-0.568279	0.000243364	0.207944	black	MGX_enzymes
Phenylalanine	D-alanine--poly(phosphoribitol) ligase (6.1.1.13)	-0.552594	0.000390459	0.239551	black	MGX_enzymes
Phenylethanolamine	4-hydroxy-3-methylbut-2-enyl diphosphate reductase (1.17.7.4)	0.52276	0.000902234	0.239551	black	MGX_enzymes
Propionyl.carnitine	Deleted entry (1.3.99.1)	0.540778	0.00054914	0.239551	black	MGX_enzymes
Propionyl.carnitine	Adenylyl-sulfate reductase (1.8.99.2)	0.663355	7.65468e-06	0.0824528	black	MGX_enzymes
Propionyl.carnitine	23S rRNA (pseudouridine(1915)-N(3))-methyltransferase (2.1.1.177)	0.523234	0.000890833	0.239551	black	MGX_enzymes
Propionyl.carnitine	Glutamate N-acetyltransferase (2.3.1.35)	0.52679	0.000809317	0.239551	black	MGX_enzymes
Propionyl.carnitine	Transferred entry 2.3.1.274 (2.3.1.n2)	0.521574	0.000931303	0.24588	black	MGX_enzymes
Propionyl.carnitine	Transferred entry 2.3.1.275 (2.3.1.n3)	0.549075	0.000432763	0.239551	black	MGX_enzymes
Propionyl.carnitine	tRNA-guanine(34) transglycosylase (2.4.2.29)	0.603129	7.78171e-05	0.18041	black	MGX_enzymes
Propionyl.carnitine	Protein arginine kinase (2.7.14.1)	0.598054	9.26348e-05	0.18041	black	MGX_enzymes
Propionyl.carnitine	Adenosinetriphosphatase (3.6.1.3)	0.530898	0.000723441	0.239551	black	MGX_enzymes
Propionyl.carnitine	Phosphoenolpyruvate carboxykinase (GTP) (4.1.1.32)	0.583215	0.000151676	0.190582	black	MGX_enzymes
Propionyl.carnitine	4-hydroxy-tetrahydrodipicolinate synthase (4.3.3.7)	0.59578	0.000100063	0.18041	black	MGX_enzymes
Propionyl.carnitine	D-alanine--poly(phosphoribitol) ligase (6.1.1.13)	0.536113	0.000626132	0.239551	black	MGX_enzymes
Propionyl.carnitine	Aspartate--tRNA(Asn) ligase (6.1.1.23)	0.54386	0.000503011	0.239551	black	MGX_enzymes
Propionyl.carnitine	Formate--tetrahydrofolate ligase (6.3.4.3)	0.543148	0.000513338	0.239551	black	MGX_enzymes
Propionyl.carnitine	Glutaminyl-tRNA synthase (glutamine-hydrolyzing) (6.3.5.7)	0.618065	4.57792e-05	0.18041	black	MGX_enzymes
Ribose.phosphate	3-phenylpropanoate dioxygenase (1.14.12.19)	-0.52992	0.000743108	0.239551	black	MGX_enzymes
Ribose.phosphate	Aldehyde dehydrogenase (NAD(P)(+)) (1.2.1.5)	-0.542161	0.000527994	0.239551	black	MGX_enzymes
Ribose.phosphate	L-glutamate gamma-semialdehyde dehydrogenase (1.2.1.88)	-0.522769	0.000902007	0.239551	black	MGX_enzymes
Ribose.phosphate	3-oxoadipyl-CoA thiolase (2.3.1.174)	-0.609104	6.31401e-05	0.18041	black	MGX_enzymes
Ribose.phosphate	Guanosine-3',5'-bis(diphosphate) 3'-diphosphatase (3.1.7.2)	-0.551125	0.000407644	0.239551	black	MGX_enzymes
Ribose.phosphate	Maltose-6'-phosphate glucosidase (3.2.1.122)	-0.524499	0.000861026	0.239551	black	MGX_enzymes
Ribose.phosphate	Guanine deaminase (3.5.4.3)	-0.577895	0.000179967	0.193035	black	MGX_enzymes
Ribose.phosphate	4-hydroxyphenylacetate decarboxylase (4.1.1.83)	-0.572355	0.000214389	0.198943	black	MGX_enzymes
Ribose.phosphate	Glutathione-specific gamma-glutamylcyclotransferase (4.3.2.7)	-0.553918	0.00037552	0.239551	black	MGX_enzymes
Ribose.phosphate	Glucose-6-phosphate 1-epimerase (5.1.3.15)	-0.531877	0.000704218	0.239551	black	MGX_enzymes
Ribose.phosphate	5-(carboxyamino)imidazole ribonucleotide mutase (5.4.99.18)	0.54511	0.000485301	0.239551	black	MGX_enzymes
Ribose.phosphate	D-ribose pyranase (5.4.99.62)	-0.525228	0.00084427	0.239551	black	MGX_enzymes
Salsolinol	S-methyl-5'-thioadenosine deaminase (3.5.4.31)	0.529903	0.000743454	0.239551	black	MGX_enzymes
Sphinganine	Dolichyl-phosphate-mannose--protein mannosyltransferase (2.4.1.109)	-0.524019	0.000872244	0.239551	black	MGX_enzymes
Suberate	GMP reductase (1.7.1.7)	-0.534764	0.000650119	0.239551	black	MGX_enzymes
Tryptophan	Transferred entry 1.1.1.395 (1.17.98.1)	-0.527933	0.000784565	0.239551	black	MGX_enzymes
Tryptophan	[Acyl-carrier-protein] S-malonyltransferase (2.3.1.39)	-0.532954	0.00068358	0.239551	black	MGX_enzymes
Tryptophan	Lysyltransferase (2.3.2.3)	-0.53082	0.000724987	0.239551	black	MGX_enzymes
Tryptophan	N-carbamoylputrescine amidase (3.5.1.53)	-0.519793	0.000976551	0.248643	black	MGX_enzymes
X1.Aminocyclopropanecarboxylate	3-isopropylmalate dehydrogenase (1.1.1.85)	-0.596965	9.61256e-05	0.206355	brown	MGX_enzymes
X1.Aminocyclopropanecarboxylate	Methylenetetrahydrofolate dehydrogenase (NADP(+)) (1.5.1.5)	-0.587482	0.000131948	0.21716	brown	MGX_enzymes
X1.Aminocyclopropanecarboxylate	ATP phosphoribosyltransferase (2.4.2.17)	-0.567093	0.000252426	0.239021	brown	MGX_enzymes
X1.Aminocyclopropanecarboxylate	D-aminoacyl-tRNA deacylase (3.1.1.96)	-0.630631	2.86748e-05	0.205751	brown	MGX_enzymes
X1.Aminocyclopropanecarboxylate	Imidazoleglycerol-phosphate dehydratase (4.2.1.19)	-0.568753	0.000239822	0.238727	brown	MGX_enzymes
X2..Deoxy.5..Adenosine.Monophosphate	Glycerol-3-phosphate dehydrogenase (1.1.5.3)	-0.588333	0.000128303	0.21716	brown	MGX_enzymes
X2..Deoxy.5..Adenosine.Monophosphate	Nitric oxide dioxygenase (1.14.12.17)	-0.566665	0.000255776	0.239021	brown	MGX_enzymes
X2..Deoxy.5..Adenosine.Monophosphate	Aldehyde dehydrogenase (NAD(+)) (1.2.1.3)	-0.580858	0.000163675	0.223927	brown	MGX_enzymes
X2..Deoxy.5..Adenosine.Monophosphate	Protoporphyrinogen IX dehydrogenase (menaquinone) (1.3.5.3)	-0.617345	4.6995e-05	0.205751	brown	MGX_enzymes
X2..Deoxy.5..Adenosine.Monophosphate	Assimilatory sulfite reductase (NADPH) (1.8.1.2)	-0.572034	0.000216551	0.238727	brown	MGX_enzymes
X2..Deoxy.5..Adenosine.Monophosphate	16S rRNA (guanine(1207)-N(2))-methyltransferase (2.1.1.172)	-0.581476	0.00016045	0.223927	brown	MGX_enzymes
X2..Deoxy.5..Adenosine.Monophosphate	Dihydrolipoyllysine-residue acetyltransferase (2.3.1.12)	-0.582787	0.000153793	0.223927	brown	MGX_enzymes
X2..Deoxy.5..Adenosine.Monophosphate	tRNA(Met) cytidine acetyltransferase (2.3.1.193)	-0.611183	5.86534e-05	0.205751	brown	MGX_enzymes
X2..Deoxy.5..Adenosine.Monophosphate	Acyl-[acyl-carrier-protein]--phospholipid O-acyltransferase (2.3.1.40)	-0.571509	0.00022013	0.238727	brown	MGX_enzymes
X2..Deoxy.5..Adenosine.Monophosphate	Molybdopterin-synthase adenylyltransferase (2.7.7.80)	-0.580369	0.00016627	0.223927	brown	MGX_enzymes
X2..Deoxy.5..Adenosine.Monophosphate	Exodeoxyribonuclease I (3.1.11.1)	-0.668362	6.16549e-06	0.120508	brown	MGX_enzymes
X2..Deoxy.5..Adenosine.Monophosphate	Transferred entry 4.6.1.21 (3.1.27.6)	-0.60356	7.66642e-05	0.206355	brown	MGX_enzymes
X2..Deoxy.5..Adenosine.Monophosphate	5'-deoxynucleotidase (3.1.3.89)	-0.607179	6.75684e-05	0.205751	brown	MGX_enzymes
X2..Deoxy.5..Adenosine.Monophosphate	dCTP deaminase (3.5.4.13)	-0.587289	0.000132791	0.21716	brown	MGX_enzymes
X2..Deoxy.5..Adenosine.Monophosphate	Imidazoleglycerol-phosphate dehydratase (4.2.1.19)	0.659236	9.11833e-06	0.120508	brown	MGX_enzymes
X2..Deoxy.5..Adenosine.Monophosphate	2-succinyl-6-hydroxy-2,4-cyclohexadiene-1-carboxylate synthase (4.2.99.20)	-0.610675	5.97209e-05	0.205751	brown	MGX_enzymes
X2..Deoxy.5..Adenosine.Monophosphate	Argininosuccinate lyase (4.3.2.1)	0.605407	7.18939e-05	0.205751	brown	MGX_enzymes
X2..Deoxy.5..Adenosine.Monophosphate	Glutamate racemase (5.1.1.3)	0.594736	0.000103651	0.206355	brown	MGX_enzymes
X2..Deoxy.5..Adenosine.Monophosphate	5-(carboxyamino)imidazole ribonucleotide mutase (5.4.99.18)	0.569599	0.000233614	0.238727	brown	MGX_enzymes
X2..Deoxy.5..Adenosine.Monophosphate	tRNA pseudouridine(13) synthase (5.4.99.27)	-0.661996	8.11196e-06	0.120508	brown	MGX_enzymes
X3.Hydroxyanthranilate	sn-glycerol-1-phosphate dehydrogenase (1.1.1.261)	0.576424	0.000188588	0.233391	brown	MGX_enzymes
X5.Aminopentanoate	Deleted entry (1.3.99.1)	-0.577762	0.000180733	0.229882	brown	MGX_enzymes
X5.Aminopentanoate	Chorismate dehydratase (4.2.1.151)	-0.655808	1.0527e-05	0.120508	brown	MGX_enzymes
Ascorbic.acid	Methylenetetrahydrofolate dehydrogenase (NADP(+)) (1.5.1.5)	0.61119	5.86378e-05	0.205751	brown	MGX_enzymes
CDP	7-alpha-hydroxysteroid dehydrogenase (1.1.1.159)	-0.596466	9.77654e-05	0.206355	brown	MGX_enzymes
CDP	Nitric oxide dioxygenase (1.14.12.17)	-0.591553	0.000115313	0.213737	brown	MGX_enzymes
CDP	16S rRNA (guanine(1516)-N(2))-methyltransferase (2.1.1.242)	-0.636631	2.27662e-05	0.205751	brown	MGX_enzymes
CDP	UMP kinase (2.7.4.22)	0.569014	0.000237893	0.238727	brown	MGX_enzymes
CDP	(d)CMP kinase (2.7.4.25)	0.607035	6.79107e-05	0.205751	brown	MGX_enzymes
CDP	Acetate CoA-transferase (2.8.3.8)	-0.595658	0.000100477	0.206355	brown	MGX_enzymes
CDP	[Ribosomal protein S12] (aspartate(89)-C(3))-methylthiotransferase (2.8.4.4)	0.580551	0.000165298	0.223927	brown	MGX_enzymes
CDP	Carboxylesterase (3.1.1.1)	-0.591196	0.000116694	0.213737	brown	MGX_enzymes
CDP	S-formylglutathione hydrolase (3.1.2.12)	-0.570564	0.000226713	0.238727	brown	MGX_enzymes
CDP	Methionyl aminopeptidase (3.4.11.18)	0.624866	3.56288e-05	0.205751	brown	MGX_enzymes
CDP	Peptidase Do (3.4.21.107)	-0.567965	0.000245735	0.239021	brown	MGX_enzymes
CDP	Phosphoglycerate mutase (2,3-diphosphoglycerate-independent) (5.4.2.12)	0.622506	3.88927e-05	0.205751	brown	MGX_enzymes
CDP	UDP-N-acetylmuramoyl-tripeptide--D-alanyl-D-alanine ligase (6.3.2.10)	0.573209	0.00020872	0.238727	brown	MGX_enzymes
Guanosine	5-oxopent-3-ene-1,2,5-tricarboxylate decarboxylase (4.1.1.68)	-0.582229	0.000156597	0.223927	brown	MGX_enzymes
Melatonin	Chorismate dehydratase (4.2.1.151)	0.596006	9.93019e-05	0.206355	brown	MGX_enzymes
Ribose.phosphate	3-oxoadipyl-CoA thiolase (2.3.1.174)	-0.609104	6.31401e-05	0.205751	brown	MGX_enzymes
Ribose.phosphate	Guanine deaminase (3.5.4.3)	-0.577895	0.000179967	0.229882	brown	MGX_enzymes
Ribose.phosphate	4-hydroxyphenylacetate decarboxylase (4.1.1.83)	-0.572355	0.000214389	0.238727	brown	MGX_enzymes
Tyramine	Dolichyl-phosphate-mannose--protein mannosyltransferase (2.4.1.109)	0.57487	0.000198088	0.238696	brown	MGX_enzymes
Ureidopropionate	Histidinol dehydrogenase (1.1.1.23)	-0.595069	0.000102494	0.206355	brown	MGX_enzymes
X3.hydroxybutyric.acid	Homoserine dehydrogenase (1.1.1.3)	0.478189	0.00275798	0.223393	pink	MGX_enzymes
X3.hydroxybutyric.acid	4-hydroxy-tetrahydrodipicolinate reductase (1.17.1.8)	0.548838	0.000435755	0.173734	pink	MGX_enzymes
X3.hydroxybutyric.acid	Trans-2-enoyl-CoA reductase (NAD(+)) (1.3.1.44)	0.527338	0.000797357	0.179921	pink	MGX_enzymes
X3.hydroxybutyric.acid	Precorrin-6A reductase (1.3.1.54)	0.526168	0.000823067	0.179921	pink	MGX_enzymes
X3.hydroxybutyric.acid	16S rRNA (cytosine(1407)-C(5))-methyltransferase (2.1.1.178)	0.46752	0.0035274	0.240356	pink	MGX_enzymes
X3.hydroxybutyric.acid	Diamine N-acetyltransferase (2.3.1.57)	0.568516	0.000241587	0.173734	pink	MGX_enzymes
X3.hydroxybutyric.acid	Lysyltransferase (2.3.2.3)	0.509483	0.00127866	0.184283	pink	MGX_enzymes
X3.hydroxybutyric.acid	Lipid-A-disaccharide synthase (2.4.1.182)	-0.463253	0.00388386	0.248166	pink	MGX_enzymes
X3.hydroxybutyric.acid	Amylosucrase (2.4.1.4)	0.498546	0.00168659	0.193845	pink	MGX_enzymes
X3.hydroxybutyric.acid	Aspartate transaminase (2.6.1.1)	-0.493125	0.00192826	0.196612	pink	MGX_enzymes
X3.hydroxybutyric.acid	Adenosylcobinamide kinase (2.7.1.156)	0.521337	0.000937215	0.18233	pink	MGX_enzymes
X3.hydroxybutyric.acid	Anhydro-N-acetylmuramic acid kinase (2.7.1.170)	0.541402	0.000539495	0.173734	pink	MGX_enzymes
X3.hydroxybutyric.acid	Glucose-1-phosphate adenylyltransferase (2.7.7.27)	0.505927	0.00140053	0.184283	pink	MGX_enzymes
X3.hydroxybutyric.acid	Triacylglycerol lipase (3.1.1.3)	0.465177	0.00371943	0.244001	pink	MGX_enzymes
X3.hydroxybutyric.acid	Phosphoglycolate phosphatase (3.1.3.18)	0.484353	0.00238389	0.207525	pink	MGX_enzymes
X3.hydroxybutyric.acid	Endo-1,4-beta-xylanase (3.2.1.8)	-0.48459	0.00237043	0.207141	pink	MGX_enzymes
X3.hydroxybutyric.acid	Inorganic diphosphatase (3.6.1.1)	0.556425	0.00034863	0.173734	pink	MGX_enzymes
X3.hydroxybutyric.acid	Transferred entry 7.3.2.3 (3.6.3.25)	0.506164	0.0013921	0.184283	pink	MGX_enzymes
X3.hydroxybutyric.acid	Transferred entry 7.2.2.21 (3.6.3.3)	0.523945	0.000873971	0.180266	pink	MGX_enzymes
X3.hydroxybutyric.acid	Phosphatidylserine decarboxylase (4.1.1.65)	-0.493836	0.00189492	0.196612	pink	MGX_enzymes
X3.hydroxybutyric.acid	Cyclic pyranopterin monophosphate synthase (4.6.1.17)	0.541963	0.00053097	0.173734	pink	MGX_enzymes
X3.hydroxybutyric.acid	D-sedoheptulose 7-phosphate isomerase (5.3.1.28)	0.473447	0.00307966	0.228931	pink	MGX_enzymes
X3.hydroxybutyric.acid	Methylaspartate mutase (5.4.99.1)	0.481579	0.00254635	0.213548	pink	MGX_enzymes
X3.hydroxybutyric.acid	Tetrahydrofolate synthase (6.3.2.17)	0.464201	0.00380205	0.248	pink	MGX_enzymes
X5.Methylcytosine	Tetrahydrodipicolinate N-acetyltransferase (2.3.1.89)	0.477269	0.00281799	0.223393	pink	MGX_enzymes
X5.Methylcytosine	tRNA-guanine(34) transglycosylase (2.4.2.29)	-0.501897	0.00155093	0.186887	pink	MGX_enzymes
X5.Methylcytosine	4-(cytidine 5'-diphospho)-2-C-methyl-D-erythritol kinase (2.7.1.148)	-0.524419	0.000862888	0.180266	pink	MGX_enzymes
X5.Methylcytosine	Pyruvate kinase (2.7.1.40)	-0.507112	0.00135882	0.184283	pink	MGX_enzymes
X5.Methylcytosine	Endopeptidase La (3.4.21.53)	-0.479137	0.00269728	0.223393	pink	MGX_enzymes
X5.Methylcytosine	Orotidine-5'-phosphate decarboxylase (4.1.1.23)	-0.462779	0.00392533	0.248166	pink	MGX_enzymes
X5.Methylcytosine	Xanthan lyase (4.2.2.12)	0.462991	0.00390672	0.248166	pink	MGX_enzymes
X5.Methylcytosine	Chorismate synthase (4.2.3.5)	-0.512328	0.00118801	0.184283	pink	MGX_enzymes
X5.Methylcytosine	Proline--tRNA ligase (6.1.1.15)	-0.539118	0.000575506	0.173734	pink	MGX_enzymes
X5.Methylcytosine	Phenylalanine--tRNA ligase (6.1.1.20)	-0.46349	0.00386326	0.248166	pink	MGX_enzymes
X5.Methylcytosine	Isoleucine--tRNA ligase (6.1.1.5)	-0.469654	0.00336009	0.23454	pink	MGX_enzymes
X5.Methylcytosine	Valine--tRNA ligase (6.1.1.9)	-0.513039	0.00116625	0.184283	pink	MGX_enzymes
X5.Methylcytosine	Adenylosuccinate synthase (6.3.4.4)	-0.508535	0.00131021	0.184283	pink	MGX_enzymes
X5.Methylcytosine	H(+)-transporting two-sector ATPase (7.1.2.2)	-0.472499	0.00314778	0.228931	pink	MGX_enzymes
Buthionine.sulfoximine	D-threo-aldose 1-dehydrogenase (1.1.1.122)	-0.486486	0.00226516	0.203526	pink	MGX_enzymes
Buthionine.sulfoximine	Dihydroorotate dehydrogenase (NAD(+)) (1.3.1.14)	-0.484827	0.00235704	0.207141	pink	MGX_enzymes
Buthionine.sulfoximine	Glutamate formimidoyltransferase (2.1.2.5)	-0.526553	0.000814538	0.179921	pink	MGX_enzymes
Buthionine.sulfoximine	2-isopropylmalate synthase (2.3.3.13)	-0.502845	0.00151432	0.186854	pink	MGX_enzymes
Buthionine.sulfoximine	FAD:protein FMN transferase (2.7.1.180)	-0.491228	0.00201971	0.196612	pink	MGX_enzymes
Buthionine.sulfoximine	Rhamnulokinase (2.7.1.5)	-0.471788	0.00319973	0.228931	pink	MGX_enzymes
Buthionine.sulfoximine	Xylan alpha-1,2-glucuronosidase (3.2.1.131)	-0.572699	0.00021209	0.173734	pink	MGX_enzymes
Buthionine.sulfoximine	Exo-poly-alpha-digalacturonosidase (3.2.1.82)	-0.51541	0.00109624	0.184283	pink	MGX_enzymes
Buthionine.sulfoximine	Arabinan endo-1,5-alpha-L-arabinosidase (3.2.1.99)	-0.548364	0.000441796	0.173734	pink	MGX_enzymes
Buthionine.sulfoximine	Mannonate dehydratase (4.2.1.8)	-0.526316	0.000819789	0.179921	pink	MGX_enzymes
Buthionine.sulfoximine	L-rhamnose mutarotase (5.1.3.32)	-0.514225	0.00113077	0.184283	pink	MGX_enzymes
Butyric.acid	Methenyltetrahydrofolate cyclohydrolase (3.5.4.9)	0.477003	0.00283552	0.223859	pink	MGX_enzymes
Butyric.acid	Cystathionine gamma-lyase (4.4.1.1)	0.463062	0.00390049	0.248166	pink	MGX_enzymes
Cystine	3-isopropylmalate dehydrogenase (1.1.1.85)	-0.575391	0.000194856	0.173734	pink	MGX_enzymes
Cystine	23S rRNA (cytosine(1962)-C(5))-methyltransferase (2.1.1.191)	-0.532243	0.000697142	0.173883	pink	MGX_enzymes
Cystine	4-O-beta-D-mannosyl-D-glucose phosphorylase (2.4.1.281)	-0.471788	0.00319973	0.228931	pink	MGX_enzymes
Cystine	Anthranilate phosphoribosyltransferase (2.4.2.18)	-0.513276	0.00115907	0.184283	pink	MGX_enzymes
Cystine	Glutamate 5-kinase (2.7.2.11)	-0.48862	0.00215165	0.20107	pink	MGX_enzymes
Cystine	Glucose-1-phosphate thymidylyltransferase (2.7.7.24)	-0.53817	0.000591074	0.173734	pink	MGX_enzymes
Cystine	3-dehydroquinate dehydratase (4.2.1.10)	-0.465624	0.00368215	0.242947	pink	MGX_enzymes
Cystine	Imidazoleglycerol-phosphate dehydratase (4.2.1.19)	-0.492651	0.00195078	0.196612	pink	MGX_enzymes
Cystine	dTDP-glucose 4,6-dehydratase (4.2.1.46)	-0.610479	6.0139e-05	0.153918	pink	MGX_enzymes
Cystine	GDP-mannose 4,6-dehydratase (4.2.1.47)	-0.465624	0.00368215	0.242947	pink	MGX_enzymes
Cystine	Pseudouridylate synthase (4.2.1.70)	0.483879	0.002411	0.208301	pink	MGX_enzymes
Cystine	dTDP-4-dehydrorhamnose 3,5-epimerase (5.1.3.13)	-0.540778	0.00054914	0.173734	pink	MGX_enzymes
Cystine	isomerase (5.3.1.16)	-0.587008	0.00013402	0.173734	pink	MGX_enzymes
Cytidine	L-threonine 3-dehydrogenase (1.1.1.103)	-0.505927	0.00140053	0.184283	pink	MGX_enzymes
Cytidine	2-dehydro-3-deoxy-D-gluconate 5-dehydrogenase (1.1.1.127)	-0.496942	0.00175517	0.194243	pink	MGX_enzymes
Cytidine	3-dehydro-L-gulonate 2-dehydrogenase (1.1.1.130)	-0.543841	0.000503281	0.173734	pink	MGX_enzymes
Cytidine	IMP dehydrogenase (1.1.1.205)	0.46349	0.00386326	0.248166	pink	MGX_enzymes
Cytidine	1-deoxy-D-xylulose-5-phosphate reductoisomerase (1.1.1.267)	0.533428	0.000674668	0.173883	pink	MGX_enzymes
Cytidine	2,5-didehydrogluconate reductase (2-dehydro-D-gluconate-forming) (1.1.1.274)	-0.538097	0.000592287	0.173734	pink	MGX_enzymes
Cytidine	Quinate/shikimate dehydrogenase (1.1.1.282)	-0.494116	0.00188194	0.196612	pink	MGX_enzymes
Cytidine	Fructuronate reductase (1.1.1.57)	-0.512802	0.00117346	0.184283	pink	MGX_enzymes
Cytidine	2-hydroxy-3-oxopropionate reductase (1.1.1.60)	-0.544998	0.000486861	0.173734	pink	MGX_enzymes
Cytidine	Mannitol 2-dehydrogenase (1.1.1.67)	-0.543081	0.000514322	0.173734	pink	MGX_enzymes
Cytidine	Glyoxylate reductase (NADP(+)) (1.1.1.79)	-0.564975	0.000269378	0.173734	pink	MGX_enzymes
Cytidine	Glycerol-3-phosphate dehydrogenase (NAD(+)) (1.1.1.8)	-0.471434	0.00322582	0.229364	pink	MGX_enzymes
Cytidine	D-malate dehydrogenase (decarboxylating) (1.1.1.83)	-0.510242	0.00125389	0.184283	pink	MGX_enzymes
Cytidine	Quinoprotein glucose dehydrogenase (PQQ, quinone) (1.1.5.2)	-0.525106	0.000847047	0.180266	pink	MGX_enzymes
Cytidine	Malate dehydrogenase (quinone) (1.1.5.4)	-0.51015	0.00125689	0.184283	pink	MGX_enzymes
Cytidine	Choline dehydrogenase (1.1.99.1)	-0.516948	0.00105284	0.184283	pink	MGX_enzymes
Cytidine	Catalase peroxidase (1.11.1.21)	-0.497641	0.00172499	0.193845	pink	MGX_enzymes
Cytidine	Catalase (1.11.1.6)	-0.47321	0.00309657	0.228931	pink	MGX_enzymes
Cytidine	3,4-dihydroxyphenylacetate 2,3-dioxygenase (1.13.11.15)	-0.472594	0.00314086	0.228931	pink	MGX_enzymes
Cytidine	3-carboxyethylcatechol 2,3-dioxygenase (1.13.11.16)	-0.542061	0.000529487	0.173734	pink	MGX_enzymes
Cytidine	Taurine dioxygenase (1.14.11.17)	-0.509683	0.00127211	0.184283	pink	MGX_enzymes
Cytidine	Nitric oxide dioxygenase (1.14.12.17)	-0.524833	0.000853319	0.180266	pink	MGX_enzymes
Cytidine	3-phenylpropanoate dioxygenase (1.14.12.19)	-0.505327	0.00142208	0.185581	pink	MGX_enzymes
Cytidine	3-(3-hydroxy-phenyl)propanoic acid hydroxylase (1.14.13.127)	-0.555826	0.000354894	0.173734	pink	MGX_enzymes
Cytidine	4-hydroxyphenylacetate 3-monooxygenase (1.14.14.9)	-0.54699	0.00045973	0.173734	pink	MGX_enzymes
Cytidine	Aquacobalamin reductase (1.16.1.3)	-0.499173	0.00166042	0.192581	pink	MGX_enzymes
Cytidine	Ferric-chelate reductase (NADPH) (1.16.1.9)	-0.478865	0.00271456	0.223393	pink	MGX_enzymes
Cytidine	Xanthine dehydrogenase (1.17.1.4)	-0.496463	0.00177611	0.1955	pink	MGX_enzymes
Cytidine	Formate dehydrogenase (1.17.1.9)	-0.502035	0.00154555	0.186887	pink	MGX_enzymes
Cytidine	Ferredoxin--NAD(+) reductase (1.18.1.3)	-0.521712	0.000927892	0.18233	pink	MGX_enzymes
Cytidine	Succinate-semialdehyde dehydrogenase (NAD(P)(+)) (1.2.1.16)	-0.49495	0.00184372	0.196612	pink	MGX_enzymes
Cytidine	Aminobutyraldehyde dehydrogenase (1.2.1.19)	-0.462565	0.00394418	0.248166	pink	MGX_enzymes
Cytidine	N-acetyl-gamma-glutamyl-phosphate reductase (1.2.1.38)	0.48293	0.00246603	0.211638	pink	MGX_enzymes
Cytidine	Phenylacetaldehyde dehydrogenase (1.2.1.39)	-0.547405	0.000454243	0.173734	pink	MGX_enzymes
Cytidine	Aldehyde dehydrogenase (NAD(P)(+)) (1.2.1.5)	-0.526075	0.000825147	0.179921	pink	MGX_enzymes
Cytidine	Erythrose-4-phosphate dehydrogenase (1.2.1.72)	-0.4681	0.00348122	0.239205	pink	MGX_enzymes
Cytidine	Betaine-aldehyde dehydrogenase (1.2.1.8)	-0.529943	0.000742642	0.177112	pink	MGX_enzymes
Cytidine	2,3-dihydro-2,3-dihydroxybenzoate dehydrogenase (1.3.1.28)	-0.579179	0.000172739	0.173734	pink	MGX_enzymes
Cytidine	Protoporphyrinogen oxidase (1.3.3.4)	-0.603464	7.6921e-05	0.153918	pink	MGX_enzymes
Cytidine	Coproporphyrinogen dehydrogenase (1.3.98.3)	-0.548601	0.000438766	0.173734	pink	MGX_enzymes
Cytidine	Flavin reductase (NADH) (1.5.1.36)	-0.545279	0.000482949	0.173734	pink	MGX_enzymes
Cytidine	Saccharopine dehydrogenase (NAD(+), L-lysine-forming) (1.5.1.7)	0.472171	0.00317162	0.228931	pink	MGX_enzymes
Cytidine	Electron-transferring-flavoprotein dehydrogenase (1.5.5.1)	-0.476603	0.00286215	0.224225	pink	MGX_enzymes
Cytidine	NAD(P)(+) transhydrogenase (Si-specific) (1.6.1.1)	-0.548927	0.000434638	0.173734	pink	MGX_enzymes
Cytidine	NAD(P)(+) transhydrogenase (Re/Si-specific) (1.6.1.2)	-0.554029	0.000374287	0.173734	pink	MGX_enzymes
Cytidine	Deleted entry (1.6.6.9)	-0.492905	0.00193865	0.196612	pink	MGX_enzymes
Cytidine	Trimethylamine-N-oxide reductase (1.7.2.3)	-0.481402	0.00255703	0.213661	pink	MGX_enzymes
Cytidine	Nitrate reductase (1.7.99.4)	-0.487	0.0022374	0.203526	pink	MGX_enzymes
Cytidine	Protein-disulfide reductase (1.8.1.8)	-0.580714	0.000164436	0.173734	pink	MGX_enzymes
Cytidine	Peptide-methionine (R)-S-oxide reductase (1.8.4.12)	-0.536779	0.00061458	0.173734	pink	MGX_enzymes
Cytidine	Respiratory dimethylsulfoxide reductase (1.8.5.3)	-0.487988	0.00218474	0.201692	pink	MGX_enzymes
Cytidine	23S rRNA (guanine(1835)-N(2))-methyltransferase (2.1.1.174)	-0.517188	0.0010462	0.184283	pink	MGX_enzymes
Cytidine	23S rRNA (adenine(1618)-N(6))-methyltransferase (2.1.1.181)	-0.51531	0.00109912	0.184283	pink	MGX_enzymes
Cytidine	23S rRNA (guanine(745)-N(1))-methyltransferase (2.1.1.187)	-0.461772	0.00401464	0.24977	pink	MGX_enzymes
Cytidine	23S rRNA (guanine(2069)-N(7))-methyltransferase (2.1.1.264)	-0.46652	0.00360827	0.242947	pink	MGX_enzymes
Cytidine	tRNA (guanine(46)-N(7))-methyltransferase (2.1.1.33)	0.535562	0.000635833	0.173734	pink	MGX_enzymes
Cytidine	Protein-L-isoaspartate(D-aspartate) O-methyltransferase (2.1.1.77)	-0.54958	0.000426449	0.173734	pink	MGX_enzymes
Cytidine	Cyclopropane-fatty-acyl-phospholipid synthase (2.1.1.79)	-0.49466	0.00185691	0.196612	pink	MGX_enzymes
Cytidine	Methionyl-tRNA formyltransferase (2.1.2.9)	0.496918	0.0017562	0.194243	pink	MGX_enzymes
Cytidine	Transaldolase (2.2.1.2)	-0.515173	0.00110307	0.184283	pink	MGX_enzymes
Cytidine	1-deoxy-D-xylulose-5-phosphate synthase (2.2.1.7)	0.627312	3.2511e-05	0.153918	pink	MGX_enzymes
Cytidine	N-hydroxyarylamine O-acetyltransferase (2.3.1.118)	-0.47643	0.0028737	0.224225	pink	MGX_enzymes
Cytidine	Glycerol-3-phosphate 1-O-acyltransferase (2.3.1.15)	-0.466069	0.00364526	0.242947	pink	MGX_enzymes
Cytidine	Acetyl-CoA C-acyltransferase (2.3.1.16)	-0.525664	0.000834387	0.18022	pink	MGX_enzymes
Cytidine	3-oxoadipyl-CoA thiolase (2.3.1.174)	-0.604686	7.37231e-05	0.153918	pink	MGX_enzymes
Cytidine	N(6)-L-threonylcarbamoyladenine synthase (2.3.1.234)	0.520152	0.000967279	0.18233	pink	MGX_enzymes
Cytidine	[Ribosomal protein S5]-alanine N-acetyltransferase (2.3.1.267)	-0.482744	0.00247697	0.211638	pink	MGX_enzymes
Cytidine	Homoserine O-acetyltransferase (2.3.1.31)	0.507112	0.00135882	0.184283	pink	MGX_enzymes
Cytidine	Beta-ketoacyl-[acyl-carrier-protein] synthase I (2.3.1.41)	-0.505098	0.00143036	0.185581	pink	MGX_enzymes
Cytidine	Homoserine O-succinyltransferase (2.3.1.46)	-0.490772	0.00204228	0.196612	pink	MGX_enzymes
Cytidine	Malate synthase (2.3.3.9)	-0.507702	0.00133847	0.184283	pink	MGX_enzymes
Cytidine	Cellulose synthase (UDP-forming) (2.4.1.12)	-0.580483	0.000165663	0.173734	pink	MGX_enzymes
Cytidine	Alpha,alpha-trehalose-phosphate synthase (UDP-forming) (2.4.1.15)	-0.482571	0.00248717	0.211638	pink	MGX_enzymes
Cytidine	Lipopolysaccharide glucosyltransferase I (2.4.1.58)	-0.474254	0.00302268	0.228931	pink	MGX_enzymes
Cytidine	Orotate phosphoribosyltransferase (2.4.2.10)	0.529398	0.000753814	0.177924	pink	MGX_enzymes
Cytidine	Guanosine phosphorylase (2.4.2.15)	-0.532565	0.000690959	0.173883	pink	MGX_enzymes
Cytidine	Xanthine phosphoribosyltransferase (2.4.2.22)	0.471788	0.00319973	0.228931	pink	MGX_enzymes
Cytidine	Triphosphoribosyl-dephospho-CoA synthase (2.4.2.52)	-0.485968	0.0022935	0.203526	pink	MGX_enzymes
Cytidine	Undecaprenyl-phosphate 4-deoxy-4-formamido-L-arabinose transferase (2.4.2.53)	-0.515884	0.0010827	0.184283	pink	MGX_enzymes
Cytidine	Hypoxanthine phosphoribosyltransferase (2.4.2.8)	0.507349	0.00135061	0.184283	pink	MGX_enzymes
Cytidine	Heme o synthase (2.5.1.141)	-0.508015	0.0013278	0.184283	pink	MGX_enzymes
Cytidine	Glutathione transferase (2.5.1.18)	-0.489483	0.0021072	0.19893	pink	MGX_enzymes
Cytidine	Quinolinate synthase (2.5.1.72)	0.473921	0.00304609	0.228931	pink	MGX_enzymes
Cytidine	tRNA dimethylallyltransferase (2.5.1.75)	0.506638	0.00137537	0.184283	pink	MGX_enzymes
Cytidine	Aromatic-amino-acid transaminase (2.6.1.57)	-0.515043	0.00110682	0.184283	pink	MGX_enzymes
Cytidine	Succinylornithine transaminase (2.6.1.81)	-0.503441	0.0014917	0.186854	pink	MGX_enzymes
Cytidine	Putrescine--2-oxoglutarate transaminase (2.6.1.82)	-0.492474	0.00195921	0.196612	pink	MGX_enzymes
Cytidine	LL-diaminopimelate aminotransferase (2.6.1.83)	0.54955	0.000426833	0.173734	pink	MGX_enzymes
Cytidine	Diacylglycerol kinase (ATP) (2.7.1.107)	-0.560218	0.000311206	0.173734	pink	MGX_enzymes
Cytidine	Gluconokinase (2.7.1.12)	-0.4775	0.00280282	0.223393	pink	MGX_enzymes
Cytidine	Phosphoribulokinase (2.7.1.19)	-0.486794	0.00224849	0.203526	pink	MGX_enzymes
Cytidine	Protein-N(pi)-phosphohistidine--D-fructose phosphotransferase (2.7.1.202)	-0.499816	0.00163398	0.192102	pink	MGX_enzymes
Cytidine	Riboflavin kinase (2.7.1.26)	0.477477	0.00280427	0.223393	pink	MGX_enzymes
Cytidine	L-fuculokinase (2.7.1.51)	-0.530472	0.000731955	0.176401	pink	MGX_enzymes
Cytidine	Inosine kinase (2.7.1.73)	-0.521445	0.000934525	0.18233	pink	MGX_enzymes
Cytidine	[Isocitrate dehydrogenase (NADP(+))] kinase (2.7.11.5)	-0.510517	0.00124505	0.184283	pink	MGX_enzymes
Cytidine	Acetate kinase (2.7.2.1)	0.537459	0.000602994	0.173734	pink	MGX_enzymes
Cytidine	Propionate kinase (2.7.2.15)	-0.476158	0.00289196	0.224225	pink	MGX_enzymes
Cytidine	Phosphoglycerate kinase (2.7.2.3)	0.527501	0.000793832	0.179921	pink	MGX_enzymes
Cytidine	UMP kinase (2.7.4.22)	0.467994	0.0034896	0.239205	pink	MGX_enzymes
Cytidine	Ribose 1,5-bisphosphate phosphokinase (2.7.4.23)	-0.513843	0.00114208	0.184283	pink	MGX_enzymes
Cytidine	(d)CMP kinase (2.7.4.25)	0.613087	5.47988e-05	0.153918	pink	MGX_enzymes
Cytidine	Adenylate kinase (2.7.4.3)	0.541489	0.000538173	0.173734	pink	MGX_enzymes
Cytidine	Guanylate kinase (2.7.4.8)	0.499289	0.00165565	0.192581	pink	MGX_enzymes
Cytidine	FAD synthase (2.7.7.2)	0.531769	0.000706316	0.173883	pink	MGX_enzymes
Cytidine	Pantetheine-phosphate adenylyltransferase (2.7.7.3)	0.506638	0.00137537	0.184283	pink	MGX_enzymes
Cytidine	Phosphatidate cytidylyltransferase (2.7.7.41)	0.523471	0.000885181	0.180948	pink	MGX_enzymes
Cytidine	2-C-methyl-D-erythritol 4-phosphate cytidylyltransferase (2.7.7.60)	0.488383	0.00216401	0.201403	pink	MGX_enzymes
Cytidine	Sulfur carrier protein ThiS adenylyltransferase (2.7.7.73)	-0.489401	0.00211137	0.19893	pink	MGX_enzymes
Cytidine	Polyribonucleotide nucleotidyltransferase (2.7.7.8)	0.501897	0.00155093	0.186887	pink	MGX_enzymes
Cytidine	Diadenylate cyclase (2.7.7.85)	0.620199	4.23435e-05	0.153918	pink	MGX_enzymes
Cytidine	Pyruvate, phosphate dikinase (2.7.9.1)	0.500474	0.0016073	0.19067	pink	MGX_enzymes
Cytidine	3-mercaptopyruvate sulfurtransferase (2.8.1.2)	-0.512376	0.00118652	0.184283	pink	MGX_enzymes
Cytidine	Formyl-CoA transferase (2.8.3.16)	-0.470723	0.00327888	0.231625	pink	MGX_enzymes
Cytidine	[Ribosomal protein S12] (aspartate(89)-C(3))-methylthiotransferase (2.8.4.4)	0.462541	0.00394621	0.248166	pink	MGX_enzymes
Cytidine	Carboxylesterase (3.1.1.1)	-0.594335	0.000105058	0.160354	pink	MGX_enzymes
Cytidine	Phospholipase A(1) (3.1.1.32)	-0.491038	0.00202906	0.196612	pink	MGX_enzymes
Cytidine	Carboxymethylenebutenolidase (3.1.1.45)	-0.501621	0.0015617	0.1872	pink	MGX_enzymes
Cytidine	Exodeoxyribonuclease V (3.1.11.5)	-0.631816	2.74076e-05	0.153918	pink	MGX_enzymes
Cytidine	Exodeoxyribonuclease VII (3.1.11.6)	0.518966	0.000998192	0.182817	pink	MGX_enzymes
Cytidine	S-formylglutathione hydrolase (3.1.2.12)	-0.569246	0.000236189	0.173734	pink	MGX_enzymes
Cytidine	1,4-dihydroxy-2-naphthoyl-CoA hydrolase (3.1.2.28)	-0.562093	0.000294073	0.173734	pink	MGX_enzymes
Cytidine	Deoxyribonuclease I (3.1.21.1)	-0.47779	0.00278387	0.223393	pink	MGX_enzymes
Cytidine	Deoxyribonuclease V (3.1.21.7)	-0.510966	0.00123069	0.184283	pink	MGX_enzymes
Cytidine	Ribonuclease Z (3.1.26.11)	0.564011	0.000277418	0.173734	pink	MGX_enzymes
Cytidine	Ribonuclease III (3.1.26.3)	0.595069	0.000102494	0.160354	pink	MGX_enzymes
Cytidine	Ribonuclease P (3.1.26.5)	0.497629	0.00172549	0.193845	pink	MGX_enzymes
Cytidine	Sugar-phosphatase (3.1.3.23)	-0.486589	0.00225957	0.203526	pink	MGX_enzymes
Cytidine	4-phytase (3.1.3.26)	-0.532738	0.000687681	0.173883	pink	MGX_enzymes
Cytidine	Mannosyl-3-phosphoglycerate phosphatase (3.1.3.70)	-0.469459	0.00337508	0.234871	pink	MGX_enzymes
Cytidine	[Acyl-carrier-protein] phosphodiesterase (3.1.4.14)	-0.503011	0.00150798	0.186854	pink	MGX_enzymes
Cytidine	3',5'-cyclic-AMP phosphodiesterase (3.1.4.53)	-0.466472	0.00361218	0.242947	pink	MGX_enzymes
Cytidine	Alpha,alpha-trehalase (3.2.1.28)	-0.472367	0.00315735	0.228931	pink	MGX_enzymes
Cytidine	Double-stranded uracil-DNA glycosylase (3.2.2.28)	-0.514408	0.00112535	0.184283	pink	MGX_enzymes
Cytidine	Isochorismatase (3.3.2.1)	-0.472155	0.00317281	0.228931	pink	MGX_enzymes
Cytidine	Methionyl aminopeptidase (3.4.11.18)	0.539592	0.00056786	0.173734	pink	MGX_enzymes
Cytidine	Prolyl aminopeptidase (3.4.11.5)	0.462763	0.00392674	0.248166	pink	MGX_enzymes
Cytidine	Xaa-Pro aminopeptidase (3.4.11.9)	-0.491702	0.0019965	0.196612	pink	MGX_enzymes
Cytidine	Rhomboid protease (3.4.21.105)	-0.486961	0.0022395	0.203526	pink	MGX_enzymes
Cytidine	Peptidase Do (3.4.21.107)	-0.545756	0.000476371	0.173734	pink	MGX_enzymes
Cytidine	HycI peptidase (3.4.23.51)	-0.49193	0.00198542	0.196612	pink	MGX_enzymes
Cytidine	Pitrilysin (3.4.24.55)	-0.602087	8.06733e-05	0.153918	pink	MGX_enzymes
Cytidine	Nicotinamidase (3.5.1.19)	-0.497573	0.0017279	0.193845	pink	MGX_enzymes
Cytidine	N-acetylglucosamine-6-phosphate deacetylase (3.5.1.25)	-0.494547	0.00186208	0.196612	pink	MGX_enzymes
Cytidine	N-succinylarginine dihydrolase (3.5.3.23)	-0.485991	0.00229225	0.203526	pink	MGX_enzymes
Cytidine	Guanine deaminase (3.5.4.3)	-0.490754	0.00204316	0.196612	pink	MGX_enzymes
Cytidine	Glucosamine-6-phosphate deaminase (3.5.99.6)	0.545282	0.00048291	0.173734	pink	MGX_enzymes
Cytidine	CDP-diacylglycerol diphosphatase (3.6.1.26)	-0.535048	0.000645003	0.173734	pink	MGX_enzymes
Cytidine	Guanosine-5'-triphosphate,3'-diphosphate diphosphatase (3.6.1.40)	-0.518828	0.00100186	0.182817	pink	MGX_enzymes
Cytidine	Nucleotide diphosphatase (3.6.1.9)	-0.509822	0.00126756	0.184283	pink	MGX_enzymes
Cytidine	Transferred entry 7.3.2.7 (3.6.3.16)	-0.477448	0.0028062	0.223393	pink	MGX_enzymes
Cytidine	Transferred entry 7.5.2.8 (3.6.3.17)	-0.468943	0.00341507	0.236934	pink	MGX_enzymes
Cytidine	Transferred entry 7.2.2.14 (3.6.3.2)	-0.54567	0.000477554	0.173734	pink	MGX_enzymes
Cytidine	Transferred entry 7.2.2.11 (3.6.3.24)	-0.503984	0.00147136	0.186854	pink	MGX_enzymes
Cytidine	Transferred entry 7.6.2.2 (3.6.3.44)	-0.491228	0.00201971	0.196612	pink	MGX_enzymes
Cytidine	2-hydroxy-6-oxonona-2,4-dienedioate hydrolase (3.7.1.14)	-0.471073	0.00325271	0.230559	pink	MGX_enzymes
Cytidine	Uroporphyrinogen decarboxylase (4.1.1.37)	-0.554027	0.000374314	0.173734	pink	MGX_enzymes
Cytidine	Tartronate-semialdehyde synthase (4.1.1.47)	-0.484637	0.00236776	0.207141	pink	MGX_enzymes
Cytidine	Phosphoenolpyruvate carboxykinase (ATP) (4.1.1.49)	0.549075	0.000432763	0.173734	pink	MGX_enzymes
Cytidine	5-oxopent-3-ene-1,2,5-tricarboxylate decarboxylase (4.1.1.68)	-0.579552	0.000170684	0.173734	pink	MGX_enzymes
Cytidine	Oxalyl-CoA decarboxylase (4.1.1.8)	-0.493834	0.00189502	0.196612	pink	MGX_enzymes
Cytidine	3-dehydro-L-gulonate-6-phosphate decarboxylase (4.1.1.85)	-0.498007	0.00170935	0.193845	pink	MGX_enzymes
Cytidine	Rhamnulose-1-phosphate aldolase (4.1.2.19)	-0.519678	0.000979541	0.18233	pink	MGX_enzymes
Cytidine	2-dehydro-3-deoxyglucarate aldolase (4.1.2.20)	-0.526646	0.000812484	0.179921	pink	MGX_enzymes
Cytidine	Sulfofructosephosphate aldolase (4.1.2.57)	-0.60233	7.99978e-05	0.153918	pink	MGX_enzymes
Cytidine	Isocitrate lyase (4.1.3.1)	-0.496062	0.00179382	0.195822	pink	MGX_enzymes
Cytidine	Methylisocitrate lyase (4.1.3.30)	-0.520245	0.000964893	0.18233	pink	MGX_enzymes
Cytidine	Chorismate lyase (4.1.3.40)	-0.502536	0.00152617	0.186854	pink	MGX_enzymes
Cytidine	Tryptophanase (4.1.99.1)	-0.556605	0.00034677	0.173734	pink	MGX_enzymes
Cytidine	Deoxyribodipyrimidine photo-lyase (4.1.99.3)	-0.518668	0.00100611	0.182817	pink	MGX_enzymes
Cytidine	Phosphogluconate dehydratase (4.2.1.12)	-0.485676	0.00230965	0.204168	pink	MGX_enzymes
Cytidine	Enoyl-CoA hydratase (4.2.1.17)	-0.535562	0.000635833	0.173734	pink	MGX_enzymes
Cytidine	Glucarate dehydratase (4.2.1.40)	-0.482268	0.00250509	0.211638	pink	MGX_enzymes
Cytidine	2-methylcitrate dehydratase (4.2.1.79)	-0.536443	0.000620382	0.173734	pink	MGX_enzymes
Cytidine	2-oxopent-4-enoate hydratase (4.2.1.80)	-0.563751	0.000279632	0.173734	pink	MGX_enzymes
Cytidine	D-serine ammonia-lyase (4.3.1.18)	-0.478303	0.00275062	0.223393	pink	MGX_enzymes
Cytidine	Adenylosuccinate lyase (4.3.2.2)	0.519915	0.000973393	0.18233	pink	MGX_enzymes
Cytidine	Glutathione-specific gamma-glutamylcyclotransferase (4.3.2.7)	-0.465313	0.00370803	0.243952	pink	MGX_enzymes
Cytidine	2-C-methyl-D-erythritol 2,4-cyclodiphosphate synthase (4.6.1.12)	0.540541	0.000552839	0.173734	pink	MGX_enzymes
Cytidine	Glutamate racemase (5.1.1.3)	0.495733	0.00180846	0.196231	pink	MGX_enzymes
Cytidine	3-hydroxybutyryl-CoA epimerase (5.1.2.3)	-0.497451	0.00173312	0.193845	pink	MGX_enzymes
Cytidine	ADP-glyceromanno-heptose 6-epimerase (5.1.3.20)	-0.487701	0.00219994	0.20228	pink	MGX_enzymes
Cytidine	L-ribulose-5-phosphate 3-epimerase (5.1.3.22)	-0.576434	0.000188525	0.173734	pink	MGX_enzymes
Cytidine	Phosphoglycerate mutase (2,3-diphosphoglycerate-independent) (5.4.2.12)	0.649597	1.35938e-05	0.153918	pink	MGX_enzymes
Cytidine	5-(carboxyamino)imidazole ribonucleotide mutase (5.4.99.18)	0.463964	0.00382236	0.248166	pink	MGX_enzymes
Cytidine	16S rRNA pseudouridine(516) synthase (5.4.99.19)	-0.474704	0.00299135	0.22829	pink	MGX_enzymes
Cytidine	23S rRNA pseudouridine(2604) synthase (5.4.99.21)	-0.517711	0.00103189	0.184283	pink	MGX_enzymes
Cytidine	D-ribose pyranase (5.4.99.62)	-0.465663	0.00367891	0.242947	pink	MGX_enzymes
Cytidine	Tyrosine--tRNA ligase (6.1.1.1)	0.549075	0.000432763	0.173734	pink	MGX_enzymes
Cytidine	Aspartate--tRNA ligase (6.1.1.12)	0.552632	0.000390025	0.173734	pink	MGX_enzymes
Cytidine	Arginine--tRNA ligase (6.1.1.19)	0.53248	0.000692595	0.173883	pink	MGX_enzymes
Cytidine	Asparagine--tRNA ligase (6.1.1.22)	0.504979	0.00143471	0.185581	pink	MGX_enzymes
Cytidine	Threonine--tRNA ligase (6.1.1.3)	0.477952	0.00277333	0.223393	pink	MGX_enzymes
Cytidine	Propionate--CoA ligase (6.2.1.17)	-0.496009	0.00179614	0.195822	pink	MGX_enzymes
Cytidine	Succinate--CoA ligase (ADP-forming) (6.2.1.5)	-0.560455	0.000308991	0.173734	pink	MGX_enzymes
Cytidine	Glutamine synthetase (6.3.1.2)	-0.562589	0.000289683	0.173734	pink	MGX_enzymes
Cytidine	UDP-N-acetylmuramoyl-tripeptide--D-alanyl-D-alanine ligase (6.3.2.10)	0.532243	0.000697142	0.173883	pink	MGX_enzymes
Cytidine	UDP-N-acetylmuramate--L-alanine ligase (6.3.2.8)	0.535088	0.000644287	0.173734	pink	MGX_enzymes
Cytidine	UDP-N-acetylmuramoyl-L-alanine--D-glutamate ligase (6.3.2.9)	0.47724	0.00281986	0.223393	pink	MGX_enzymes
D.Mannosamine	Neopullulanase (3.2.1.135)	-0.462779	0.00392533	0.248166	pink	MGX_enzymes
D.Mannosamine	NAD(+) diphosphatase (3.6.1.22)	-0.470602	0.00328798	0.231625	pink	MGX_enzymes
Galacturonate	Methionine--tRNA ligase (6.1.1.10)	0.486249	0.0022781	0.203526	pink	MGX_enzymes
Glucosamine	D-threo-aldose 1-dehydrogenase (1.1.1.122)	-0.478426	0.00274269	0.223393	pink	MGX_enzymes
Glucosamine	4-phosphoerythronate dehydrogenase (1.1.1.290)	-0.488146	0.00217644	0.201692	pink	MGX_enzymes
Glucosamine	Malate dehydrogenase (oxaloacetate-decarboxylating) (NADP(+)) (1.1.1.40)	0.587719	0.000130923	0.173734	pink	MGX_enzymes
Glucosamine	Phosphogluconate dehydrogenase (NADP(+)-dependent, decarboxylating) (1.1.1.44)	-0.486249	0.0022781	0.203526	pink	MGX_enzymes
Glucosamine	Glucose-6-phosphate dehydrogenase (NADP(+)) (1.1.1.49)	-0.493125	0.00192826	0.196612	pink	MGX_enzymes
Glucosamine	Tagaturonate reductase (1.1.1.58)	-0.47487	0.00297989	0.228176	pink	MGX_enzymes
Glucosamine	Ribonucleoside-diphosphate reductase (1.17.4.1)	-0.5633	0.000283491	0.173734	pink	MGX_enzymes
Glucosamine	Aspartate-semialdehyde dehydrogenase (1.2.1.11)	0.49431	0.00187297	0.196612	pink	MGX_enzymes
Glucosamine	Arsenate reductase (glutaredoxin) (1.20.4.1)	-0.520863	0.00094914	0.18233	pink	MGX_enzymes
Glucosamine	Dihydroorotate dehydrogenase (NAD(+)) (1.3.1.14)	-0.491465	0.00200807	0.196612	pink	MGX_enzymes
Glucosamine	Pyrroline-5-carboxylate reductase (1.5.1.2)	-0.520863	0.00094914	0.18233	pink	MGX_enzymes
Glucosamine	Saccharopine dehydrogenase (NAD(+), L-lysine-forming) (1.5.1.7)	0.510817	0.00123542	0.184283	pink	MGX_enzymes
Glucosamine	NADPH dehydrogenase (1.6.99.1)	-0.504742	0.00144337	0.185652	pink	MGX_enzymes
Glucosamine	Dihydrolipoyl dehydrogenase (1.8.1.4)	-0.543623	0.000506432	0.173734	pink	MGX_enzymes
Glucosamine	Thymidylate synthase (FAD) (2.1.1.148)	0.551446	0.000403832	0.173734	pink	MGX_enzymes
Glucosamine	tRNA (guanine(46)-N(7))-methyltransferase (2.1.1.33)	0.46183	0.00400943	0.24977	pink	MGX_enzymes
Glucosamine	Thymidylate synthase (2.1.1.45)	-0.474395	0.00301283	0.228931	pink	MGX_enzymes
Glucosamine	Phosphoribosylaminoimidazolecarboxamide formyltransferase (2.1.2.3)	-0.542674	0.000520327	0.173734	pink	MGX_enzymes
Glucosamine	Glutamate formimidoyltransferase (2.1.2.5)	-0.494073	0.00188392	0.196612	pink	MGX_enzymes
Glucosamine	Transaldolase (2.2.1.2)	-0.488857	0.00213935	0.20074	pink	MGX_enzymes
Glucosamine	Formate C-acetyltransferase (2.3.1.54)	0.463253	0.00388386	0.248166	pink	MGX_enzymes
Glucosamine	2-isopropylmalate synthase (2.3.3.13)	-0.465861	0.00366249	0.242947	pink	MGX_enzymes
Glucosamine	Orotate phosphoribosyltransferase (2.4.2.10)	0.499052	0.00166548	0.192581	pink	MGX_enzymes
Glucosamine	Nicotinate-nucleotide--dimethylbenzimidazole phosphoribosyltransferase (2.4.2.21)	-0.484116	0.00239741	0.207912	pink	MGX_enzymes
Glucosamine	Decaprenyl-phosphate phosphoribosyltransferase (2.4.2.45)	0.510529	0.00124465	0.184283	pink	MGX_enzymes
Glucosamine	Uracil phosphoribosyltransferase (2.4.2.9)	0.476292	0.00288295	0.224225	pink	MGX_enzymes
Glucosamine	Dihydropteroate synthase (2.5.1.15)	0.482456	0.00249395	0.211638	pink	MGX_enzymes
Glucosamine	Methionine adenosyltransferase (2.5.1.6)	0.50403	0.00146963	0.186854	pink	MGX_enzymes
Glucosamine	Acetylornithine transaminase (2.6.1.11)	0.519678	0.000979541	0.18233	pink	MGX_enzymes
Glucosamine	Adenosylmethionine--8-amino-7-oxononanoate transaminase (2.6.1.62)	-0.510431	0.00124779	0.184283	pink	MGX_enzymes
Glucosamine	LL-diaminopimelate aminotransferase (2.6.1.83)	0.465861	0.00366249	0.242947	pink	MGX_enzymes
Glucosamine	Pyridoxine 5'-phosphate synthase (2.6.99.2)	-0.472736	0.00313063	0.228931	pink	MGX_enzymes
Glucosamine	Adenylyl-sulfate kinase (2.7.1.25)	-0.476055	0.00289891	0.224225	pink	MGX_enzymes
Glucosamine	Pyridoxal kinase (2.7.1.35)	-0.555714	0.000356078	0.173734	pink	MGX_enzymes
Glucosamine	Shikimate kinase (2.7.1.71)	0.499763	0.00163616	0.192102	pink	MGX_enzymes
Glucosamine	Nucleoside-diphosphate kinase (2.7.4.6)	-0.473921	0.00304609	0.228931	pink	MGX_enzymes
Glucosamine	Thiamine diphosphokinase (2.7.6.2)	-0.54623	0.000469911	0.173734	pink	MGX_enzymes
Glucosamine	Sulfate adenylyltransferase (2.7.7.4)	-0.466098	0.00364292	0.242947	pink	MGX_enzymes
Glucosamine	Transferred entry 6.3.1.20 (2.7.7.63)	-0.509355	0.00128287	0.184283	pink	MGX_enzymes
Glucosamine	CCA tRNA nucleotidyltransferase (2.7.7.72)	0.502845	0.00151432	0.186854	pink	MGX_enzymes
Glucosamine	Polyribonucleotide nucleotidyltransferase (2.7.7.8)	0.531769	0.000706316	0.173883	pink	MGX_enzymes
Glucosamine	Diadenylate cyclase (2.7.7.85)	0.462304	0.00396719	0.248166	pink	MGX_enzymes
Glucosamine	Adenosylcobinamide-GDP ribazoletransferase (2.7.8.26)	-0.536984	0.000611059	0.173734	pink	MGX_enzymes
Glucosamine	Biotin synthase (2.8.1.6)	-0.46752	0.0035274	0.240356	pink	MGX_enzymes
Glucosamine	Exoribonuclease II (3.1.13.1)	0.491465	0.00200807	0.196612	pink	MGX_enzymes
Glucosamine	Ribonuclease III (3.1.26.3)	0.509957	0.00126314	0.184283	pink	MGX_enzymes
Glucosamine	Xylan alpha-1,2-glucuronosidase (3.2.1.131)	-0.502638	0.00152225	0.186854	pink	MGX_enzymes
Glucosamine	Alpha-D-xyloside xylohydrolase (3.2.1.177)	-0.472973	0.00311356	0.228931	pink	MGX_enzymes
Glucosamine	Arabinan endo-1,5-alpha-L-arabinosidase (3.2.1.99)	-0.490517	0.00205497	0.196612	pink	MGX_enzymes
Glucosamine	Cytokinin riboside 5'-monophosphate phosphoribohydrolase (3.2.2.n1)	-0.563063	0.000285542	0.173734	pink	MGX_enzymes
Glucosamine	Prolyl aminopeptidase (3.4.11.5)	0.507654	0.00134013	0.184283	pink	MGX_enzymes
Glucosamine	Glutaminase (3.5.1.2)	-0.512565	0.00118071	0.184283	pink	MGX_enzymes
Glucosamine	N-acetylglucosamine-6-phosphate deacetylase (3.5.1.25)	-0.544571	0.000492869	0.173734	pink	MGX_enzymes
Glucosamine	Beta-lactamase (3.5.2.6)	0.476529	0.00286706	0.224225	pink	MGX_enzymes
Glucosamine	Glucosamine-6-phosphate deaminase (3.5.99.6)	0.540541	0.000552839	0.173734	pink	MGX_enzymes
Glucosamine	NAD(+) diphosphatase (3.6.1.22)	-0.462304	0.00396719	0.248166	pink	MGX_enzymes
Glucosamine	Transferred entry 7.6.2.5 (3.6.3.41)	-0.598305	9.18459e-05	0.160354	pink	MGX_enzymes
Glucosamine	Transferred entry 7.6.2.2 (3.6.3.44)	-0.473684	0.00306283	0.228931	pink	MGX_enzymes
Glucosamine	Pyridoxal 5'-phosphate synthase (glutamine hydrolyzing) (4.3.3.6)	0.470365	0.00330588	0.232172	pink	MGX_enzymes
Glucosamine	Aldose 1-epimerase (5.1.3.3)	-0.493125	0.00192826	0.196612	pink	MGX_enzymes
Glucosamine	Xylose isomerase (5.3.1.5)	-0.628497	3.10905e-05	0.153918	pink	MGX_enzymes
Glucosamine	Asparagine--tRNA ligase (6.1.1.22)	0.468706	0.00343358	0.237498	pink	MGX_enzymes
Glucosamine	Leucine--tRNA ligase (6.1.1.4)	0.465861	0.00366249	0.242947	pink	MGX_enzymes
Glucosamine	Phenylacetate--CoA ligase (6.2.1.30)	-0.490517	0.00205497	0.196612	pink	MGX_enzymes
Glucosamine	NAD(+) synthase (6.3.1.5)	0.490396	0.00206101	0.196612	pink	MGX_enzymes
Glucosamine	Dethiobiotin synthase (6.3.3.3)	-0.463016	0.00390455	0.248166	pink	MGX_enzymes
Glucosamine	Biotin carboxylase (6.3.4.14)	-0.497392	0.00173567	0.193845	pink	MGX_enzymes
Glucosamine	Phosphoribosylformylglycinamidine synthase (6.3.5.3)	0.490991	0.0020314	0.196612	pink	MGX_enzymes
Glucosamine	Cobaltochelatase (6.6.1.2)	0.531329	0.00071491	0.174126	pink	MGX_enzymes
Hydroquinone	Protoporphyrinogen oxidase (1.3.3.4)	-0.480945	0.00258479	0.215195	pink	MGX_enzymes
Hydroquinone	Glucosamine-6-phosphate deaminase (3.5.99.6)	0.510906	0.0012326	0.184283	pink	MGX_enzymes
Lactose	Phosphatidylglycerol--prolipoprotein diacylglyceryl transferase (2.5.1.145)	-0.506996	0.00136288	0.184283	pink	MGX_enzymes
Lactose	Alpha-L-fucosidase (3.2.1.51)	-0.522079	0.000918817	0.18233	pink	MGX_enzymes
N.Acetylglucosamine	S-adenosylhomocysteine deaminase (3.5.4.28)	-0.506164	0.0013921	0.184283	pink	MGX_enzymes
N.Acetylglucosamine	S-methyl-5'-thioadenosine deaminase (3.5.4.31)	-0.473001	0.00311155	0.228931	pink	MGX_enzymes
N.Acetylglucosamine	ABC-type phosphate transporter (7.3.2.1)	-0.508535	0.00131021	0.184283	pink	MGX_enzymes
N.Acetylleucine	Nitronate monooxygenase (1.13.12.16)	-0.523945	0.000873971	0.180266	pink	MGX_enzymes
N.Acetylleucine	CoA-disulfide reductase (1.8.1.14)	-0.514225	0.00113077	0.184283	pink	MGX_enzymes
N.Acetylleucine	23S rRNA (guanine(2445)-N(2))-methyltransferase (2.1.1.173)	-0.491228	0.00201971	0.196612	pink	MGX_enzymes
N.Acetylleucine	Aminodeoxychorismate synthase (2.6.1.85)	-0.472025	0.00318234	0.228931	pink	MGX_enzymes
N.Acetylleucine	DNA-3-methyladenine glycosylase I (3.2.2.20)	-0.517544	0.00103644	0.184283	pink	MGX_enzymes
N.Acetylleucine	Hydroxyisourate hydrolase (3.5.2.17)	0.477694	0.0027901	0.223393	pink	MGX_enzymes
N.Acetylleucine	dCMP deaminase (3.5.4.12)	-0.492176	0.00197352	0.196612	pink	MGX_enzymes
N.Acetylleucine	Aconitate hydratase (4.2.1.3)	0.47321	0.00309657	0.228931	pink	MGX_enzymes
Phenylacetaldehyde	Serine C-palmitoyltransferase (2.3.1.50)	0.471636	0.00321092	0.229016	pink	MGX_enzymes
Phenylacetaldehyde	Peptidoglycan glycosyltransferase (2.4.1.129)	0.47487	0.00297989	0.228176	pink	MGX_enzymes
Phenylacetaldehyde	Cycloisomaltooligosaccharide glucanotransferase (2.4.1.248)	0.466051	0.00364678	0.242947	pink	MGX_enzymes
Phenylacetaldehyde	N,N'-diacetylchitobiose phosphorylase (2.4.1.280)	0.536436	0.00062051	0.173734	pink	MGX_enzymes
Phenylacetaldehyde	UDP-4-amino-4,6-dideoxy-N-acetyl-beta-L-altrosamine transaminase (2.6.1.92)	0.502806	0.00151579	0.186854	pink	MGX_enzymes
Phenylacetaldehyde	Undecaprenol kinase (2.7.1.66)	0.482391	0.00249781	0.211638	pink	MGX_enzymes
Phenylacetaldehyde	Histidinol-phosphatase (3.1.3.15)	0.603841	7.59215e-05	0.153918	pink	MGX_enzymes
Phenylacetaldehyde	Cellulase (3.2.1.4)	0.538407	0.000587147	0.173734	pink	MGX_enzymes
Phenylacetaldehyde	HtrA2 peptidase (3.4.21.108)	0.527234	0.000799614	0.179921	pink	MGX_enzymes
Phenylacetaldehyde	S-adenosylhomocysteine deaminase (3.5.4.28)	-0.467994	0.0034896	0.239205	pink	MGX_enzymes
Phenylacetaldehyde	Aspartate 4-decarboxylase (4.1.1.12)	0.474941	0.00297499	0.228176	pink	MGX_enzymes
Phenylacetaldehyde	Phosphoenolpyruvate carboxykinase (GTP) (4.1.1.32)	-0.489422	0.00211032	0.19893	pink	MGX_enzymes
Phenylacetaldehyde	5-dehydro-4-deoxy-D-glucuronate isomerase (5.3.1.17)	0.464201	0.00380205	0.248	pink	MGX_enzymes
Sarcosine	Transferred entry 7.3.2.7 (3.6.3.16)	-0.500896	0.00159038	0.189645	pink	MGX_enzymes
Sucrose	Protein-serine/threonine phosphatase (3.1.3.16)	-0.481745	0.00253636	0.213492	pink	MGX_enzymes
Sucrose	Phosphoserine phosphatase (3.1.3.3)	-0.4789	0.00271235	0.223393	pink	MGX_enzymes
Sucrose	8-oxo-dGTP diphosphatase (3.6.1.55)	-0.512802	0.00117346	0.184283	pink	MGX_enzymes
Sucrose	Dimethylmaleate hydratase (4.2.1.85)	-0.469932	0.00333876	0.233764	pink	MGX_enzymes
X3..2.Hydroxyphenyl.Propanoate	Thioredoxin-disulfide reductase (1.8.1.9)	-0.590801	0.000118235	0.245398	purple	MGX_enzymes
X3..2.Hydroxyphenyl.Propanoate	Thymidylate synthase (FAD) (2.1.1.148)	-0.561878	0.000295995	0.245398	purple	MGX_enzymes
X3..2.Hydroxyphenyl.Propanoate	16S rRNA (uracil(1498)-N(3))-methyltransferase (2.1.1.193)	-0.552394	0.000392752	0.245398	purple	MGX_enzymes
X3..2.Hydroxyphenyl.Propanoate	Glycine hydroxymethyltransferase (2.1.2.1)	-0.561166	0.000302431	0.245398	purple	MGX_enzymes
X3..2.Hydroxyphenyl.Propanoate	Methionyl-tRNA formyltransferase (2.1.2.9)	-0.567568	0.000248766	0.245398	purple	MGX_enzymes
X3..2.Hydroxyphenyl.Propanoate	tRNA-guanine(34) transglycosylase (2.4.2.29)	-0.565434	0.00026562	0.245398	purple	MGX_enzymes
X3..2.Hydroxyphenyl.Propanoate	Glutamine--fructose-6-phosphate transaminase (isomerizing) (2.6.1.16)	-0.587008	0.00013402	0.245398	purple	MGX_enzymes
X3..2.Hydroxyphenyl.Propanoate	Adenylate kinase (2.7.4.3)	-0.555951	0.00035358	0.245398	purple	MGX_enzymes
X3..2.Hydroxyphenyl.Propanoate	Prolyl aminopeptidase (3.4.11.5)	-0.550874	0.000410655	0.24742	purple	MGX_enzymes
X3..2.Hydroxyphenyl.Propanoate	S-adenosylhomocysteine deaminase (3.5.4.28)	-0.598625	9.08487e-05	0.245398	purple	MGX_enzymes
X3..2.Hydroxyphenyl.Propanoate	S-methyl-5'-thioadenosine deaminase (3.5.4.31)	-0.573173	0.000208959	0.245398	purple	MGX_enzymes
X3..2.Hydroxyphenyl.Propanoate	Phosphopyruvate hydratase (4.2.1.11)	-0.578473	0.000176679	0.245398	purple	MGX_enzymes
X3..2.Hydroxyphenyl.Propanoate	Threonine synthase (4.2.3.1)	0.573969	0.000203798	0.245398	purple	MGX_enzymes
X3..2.Hydroxyphenyl.Propanoate	Diaminopimelate epimerase (5.1.1.7)	-0.555951	0.00035358	0.245398	purple	MGX_enzymes
X3..2.Hydroxyphenyl.Propanoate	Transferred entry 5.6.2.2 (5.99.1.3)	-0.56496	0.000269502	0.245398	purple	MGX_enzymes
X3..2.Hydroxyphenyl.Propanoate	Proline--tRNA ligase (6.1.1.15)	-0.562589	0.000289683	0.245398	purple	MGX_enzymes
X3..2.Hydroxyphenyl.Propanoate	Phenylalanine--tRNA ligase (6.1.1.20)	-0.624704	3.58456e-05	0.245398	purple	MGX_enzymes
X3..2.Hydroxyphenyl.Propanoate	Isoleucine--tRNA ligase (6.1.1.5)	-0.596254	9.84706e-05	0.245398	purple	MGX_enzymes
X3..2.Hydroxyphenyl.Propanoate	Valine--tRNA ligase (6.1.1.9)	-0.552632	0.000390025	0.245398	purple	MGX_enzymes
X3..2.Hydroxyphenyl.Propanoate	Phosphoribosylaminoimidazolesuccinocarboxamide synthase (6.3.2.6)	-0.601707	8.17371e-05	0.245398	purple	MGX_enzymes
X3..2.Hydroxyphenyl.Propanoate	UDP-N-acetylmuramate--L-alanine ligase (6.3.2.8)	-0.558796	0.000324796	0.245398	purple	MGX_enzymes
X3..2.Hydroxyphenyl.Propanoate	UDP-N-acetylmuramoyl-L-alanine--D-glutamate ligase (6.3.2.9)	-0.555951	0.00035358	0.245398	purple	MGX_enzymes
X3..2.Hydroxyphenyl.Propanoate	CTP synthase (glutamine hydrolyzing) (6.3.4.2)	-0.582978	0.000152848	0.245398	purple	MGX_enzymes
X3.Methyl.2.Oxindole	Formyl-CoA transferase (2.8.3.16)	-0.556748	0.000345291	0.245398	purple	MGX_enzymes
X3.Methyl.2.Oxindole	Phosphatidate phosphatase (3.1.3.4)	-0.553555	0.000379567	0.245398	purple	MGX_enzymes
Methionine.Sulfoximine	Undecaprenyl-phosphate glucose phosphotransferase (2.7.8.31)	-0.579647	0.000170169	0.245398	purple	MGX_enzymes
Phenylacetaldehyde	Histidinol-phosphatase (3.1.3.15)	0.603841	7.59215e-05	0.245398	purple	MGX_enzymes
Trigonelline	Teichoic acid poly(glycerol phosphate) polymerase (2.7.8.12)	-0.574218	0.000202203	0.245398	purple	MGX_enzymes
X1.Methyladenosine	Cycloisomaltooligosaccharide glucanotransferase (2.4.1.248)	-0.484308	0.00238641	0.229316	salmon	MGX_enzymes
X1.Methyladenosine	N,N'-diacetylchitobiose phosphorylase (2.4.1.280)	-0.525702	0.000833519	0.193268	salmon	MGX_enzymes
X1.Methyladenosine	UDP-4-amino-4,6-dideoxy-N-acetyl-beta-L-altrosamine transaminase (2.6.1.92)	-0.5165	0.00106534	0.201845	salmon	MGX_enzymes
X1.Methyladenosine	Pseudaminic acid cytidylyltransferase (2.7.7.81)	-0.480959	0.00258395	0.234462	salmon	MGX_enzymes
X1.Methyladenosine	Alpha-glucosidase (3.2.1.20)	-0.485538	0.00231727	0.227018	salmon	MGX_enzymes
X1.Methyladenosine	Cyclomaltodextrinase (3.2.1.54)	-0.495258	0.00182974	0.220044	salmon	MGX_enzymes
X1.Methyladenosine	Dipeptidyl-peptidase IV (3.4.14.5)	-0.513468	0.00115329	0.204793	salmon	MGX_enzymes
X1.Methyladenosine	HtrA2 peptidase (3.4.21.108)	-0.549202	0.000431169	0.191024	salmon	MGX_enzymes
X1.Methyladenosine	UDP-2,4-diacetamido-2,4,6-trideoxy-beta-L-altropyranose hydrolase (3.6.1.57)	-0.474168	0.00302874	0.246319	salmon	MGX_enzymes
X1.Methyladenosine	Chorismate dehydratase (4.2.1.151)	-0.524028	0.00087203	0.194592	salmon	MGX_enzymes
X1.Methyladenosine	Phosphatidylinositol diacylglycerol-lyase (4.6.1.13)	-0.518319	0.00101545	0.201649	salmon	MGX_enzymes
X3.Hydroxymethylglutarate	Adenylyl-sulfate reductase (1.8.99.2)	-0.509695	0.00127171	0.208215	salmon	MGX_enzymes
X3.Hydroxymethylglutarate	Chorismate dehydratase (4.2.1.151)	-0.501668	0.00155988	0.216803	salmon	MGX_enzymes
X3.Hydroxymethylglutarate	D-alanine--poly(phosphoribitol) ligase (6.1.1.13)	-0.507271	0.00135331	0.210855	salmon	MGX_enzymes
X3.Methoxytyrosine	Methylenetetrahydrofolate dehydrogenase (NADP(+)) (1.5.1.5)	0.618303	4.53854e-05	0.160151	salmon	MGX_enzymes
X3.Methoxytyrosine	Adenylyl-sulfate reductase (1.8.99.2)	0.591615	0.000115076	0.169106	salmon	MGX_enzymes
X3.Methoxytyrosine	(NAD(P)H-oxidizing) (2.1.1.74)	0.480707	0.0025994	0.235005	salmon	MGX_enzymes
X3.Methoxytyrosine	[Acyl-carrier-protein] S-malonyltransferase (2.3.1.39)	0.490043	0.00207878	0.224456	salmon	MGX_enzymes
X3.Methoxytyrosine	tRNA-guanine(34) transglycosylase (2.4.2.29)	0.498103	0.00170528	0.219235	salmon	MGX_enzymes
X3.Methoxytyrosine	Phosphoserine transaminase (2.6.1.52)	0.528212	0.00077861	0.19305	salmon	MGX_enzymes
X3.Methoxytyrosine	4-(cytidine 5'-diphospho)-2-C-methyl-D-erythritol kinase (2.7.1.148)	0.527501	0.000793832	0.193268	salmon	MGX_enzymes
X3.Methoxytyrosine	Kappa-carrageenase (3.2.1.83)	0.472639	0.00313761	0.249113	salmon	MGX_enzymes
X3.Methoxytyrosine	Phosphoribosyl-AMP cyclohydrolase (3.5.4.19)	0.50569	0.00140901	0.211866	salmon	MGX_enzymes
X3.Methoxytyrosine	Adenosinetriphosphatase (3.6.1.3)	0.487724	0.00219871	0.226346	salmon	MGX_enzymes
X3.Methoxytyrosine	Phosphoenolpyruvate carboxykinase (GTP) (4.1.1.32)	0.486179	0.00228196	0.227018	salmon	MGX_enzymes
X3.Methoxytyrosine	Aminodeoxychorismate lyase (4.1.3.38)	-0.524429	0.000862664	0.193268	salmon	MGX_enzymes
X3.Methoxytyrosine	4-hydroxy-tetrahydrodipicolinate synthase (4.3.3.7)	0.600284	8.58346e-05	0.161528	salmon	MGX_enzymes
X3.Methoxytyrosine	Triose-phosphate isomerase (5.3.1.1)	0.505453	0.00141753	0.211866	salmon	MGX_enzymes
X3.Methoxytyrosine	D-alanine--poly(phosphoribitol) ligase (6.1.1.13)	0.494184	0.0018788	0.221459	salmon	MGX_enzymes
X3.Methoxytyrosine	Proline--tRNA ligase (6.1.1.15)	0.506875	0.00136707	0.210855	salmon	MGX_enzymes
X3.Methoxytyrosine	Valine--tRNA ligase (6.1.1.9)	0.479137	0.00269728	0.237833	salmon	MGX_enzymes
X3.Methoxytyrosine	tRNA(Ile)-lysidine synthetase (6.3.4.19)	0.524419	0.000862888	0.193268	salmon	MGX_enzymes
X3.Methoxytyrosine	CTP synthase (glutamine hydrolyzing) (6.3.4.2)	0.49834	0.00169525	0.219235	salmon	MGX_enzymes
X3.Methoxytyrosine	Formate--tetrahydrofolate ligase (6.3.4.3)	0.494547	0.00186208	0.221232	salmon	MGX_enzymes
X3.Methoxytyrosine	Adenylosuccinate synthase (6.3.4.4)	0.477715	0.00278877	0.237967	salmon	MGX_enzymes
X3.Methoxytyrosine	Glutaminyl-tRNA synthase (glutamine-hydrolyzing) (6.3.5.7)	0.545519	0.000479631	0.191024	salmon	MGX_enzymes
X3.Methoxytyrosine	H(+)-transporting two-sector ATPase (7.1.2.2)	0.53248	0.000692595	0.191024	salmon	MGX_enzymes
X3.Methoxytyrosine	ABC-type phosphate transporter (7.3.2.1)	0.536984	0.000611059	0.191024	salmon	MGX_enzymes
Acetylcysteine	Serine 3-dehydrogenase (NADP(+)) (1.1.1.276)	0.492476	0.00195911	0.223412	salmon	MGX_enzymes
Acetylcysteine	Methylenetetrahydrofolate dehydrogenase (NADP(+)) (1.5.1.5)	0.526316	0.000819789	0.193268	salmon	MGX_enzymes
Acetylcysteine	D-inositol-3-phosphate glycosyltransferase (2.4.1.250)	-0.472973	0.00311356	0.249113	salmon	MGX_enzymes
Acetylcysteine	Amidophosphoribosyltransferase (2.4.2.14)	0.491702	0.0019965	0.223412	salmon	MGX_enzymes
Acetylcysteine	Dephospho-CoA kinase (2.7.1.24)	0.476055	0.00289891	0.239917	salmon	MGX_enzymes
Acetylcysteine	Methenyltetrahydrofolate cyclohydrolase (3.5.4.9)	0.488383	0.00216401	0.226346	salmon	MGX_enzymes
Acetylcysteine	Transferred entry 7.3.2.2 (3.6.3.28)	0.485017	0.00234636	0.229122	salmon	MGX_enzymes
Benzyl.Alcohol	Methanol dehydrogenase (1.1.1.244)	0.471326	0.00323387	0.24984	salmon	MGX_enzymes
Benzyl.Alcohol	Deleted entry (1.3.99.1)	0.486128	0.00228476	0.227018	salmon	MGX_enzymes
Benzyl.Alcohol	Thioredoxin-disulfide reductase (1.8.1.9)	0.556557	0.000347263	0.191024	salmon	MGX_enzymes
Benzyl.Alcohol	(NAD(P)H-oxidizing) (2.1.1.74)	0.52825	0.000777803	0.19305	salmon	MGX_enzymes
Benzyl.Alcohol	Glycine hydroxymethyltransferase (2.1.2.1)	0.479962	0.00264543	0.23578	salmon	MGX_enzymes
Benzyl.Alcohol	Poly(glycerol-phosphate) alpha-glucosyltransferase (2.4.1.52)	-0.517934	0.00102581	0.201845	salmon	MGX_enzymes
Benzyl.Alcohol	Ribosylnicotinamide kinase (2.7.1.22)	-0.539989	0.000561526	0.191024	salmon	MGX_enzymes
Benzyl.Alcohol	Fructokinase (2.7.1.4)	-0.492056	0.00197933	0.223412	salmon	MGX_enzymes
Benzyl.Alcohol	dTMP kinase (2.7.4.9)	0.477116	0.00282803	0.238306	salmon	MGX_enzymes
Benzyl.Alcohol	RNA-directed DNA polymerase (2.7.7.49)	0.479014	0.00270512	0.237932	salmon	MGX_enzymes
Benzyl.Alcohol	DNA-directed DNA polymerase (2.7.7.7)	0.497273	0.00174081	0.219235	salmon	MGX_enzymes
Benzyl.Alcohol	Aminoacyl-tRNA hydrolase (3.1.1.29)	0.492293	0.0019679	0.223412	salmon	MGX_enzymes
Benzyl.Alcohol	Chitinase (3.2.1.14)	-0.518615	0.00100752	0.201003	salmon	MGX_enzymes
Benzyl.Alcohol	Signal peptidase II (3.4.23.36)	0.541143	0.000543481	0.191024	salmon	MGX_enzymes
Benzyl.Alcohol	S-adenosylhomocysteine deaminase (3.5.4.28)	0.483045	0.00245932	0.23242	salmon	MGX_enzymes
Benzyl.Alcohol	S-methyl-5'-thioadenosine deaminase (3.5.4.31)	0.513903	0.00114031	0.204793	salmon	MGX_enzymes
Benzyl.Alcohol	Protein-synthesizing GTPase (3.6.5.3)	0.516244	0.00107252	0.201936	salmon	MGX_enzymes
Benzyl.Alcohol	Phosphoenolpyruvate carboxykinase (GTP) (4.1.1.32)	0.522723	0.00090313	0.196439	salmon	MGX_enzymes
Benzyl.Alcohol	Chorismate dehydratase (4.2.1.151)	0.578161	0.000178447	0.178012	salmon	MGX_enzymes
Benzyl.Alcohol	S-methyl-5-thioribose-1-phosphate isomerase (5.3.1.23)	0.477619	0.00279501	0.237967	salmon	MGX_enzymes
Benzyl.Alcohol	Glucose-6-phosphate isomerase (5.3.1.9)	0.516718	0.00105923	0.201845	salmon	MGX_enzymes
Benzyl.Alcohol	Methylmalonyl-CoA mutase (5.4.99.2)	0.562756	0.00028822	0.187502	salmon	MGX_enzymes
Benzyl.Alcohol	Proline--tRNA ligase (6.1.1.15)	0.550154	0.000419377	0.191024	salmon	MGX_enzymes
Benzyl.Alcohol	Isoleucine--tRNA ligase (6.1.1.5)	0.520749	0.000952017	0.201003	salmon	MGX_enzymes
Benzyl.Alcohol	Valine--tRNA ligase (6.1.1.9)	0.512212	0.00119158	0.204803	salmon	MGX_enzymes
Benzyl.Alcohol	Phosphoribosylaminoimidazolesuccinocarboxamide synthase (6.3.2.6)	0.538297	0.000588957	0.191024	salmon	MGX_enzymes
Benzyl.Alcohol	CTP synthase (glutamine hydrolyzing) (6.3.4.2)	0.524781	0.000854521	0.193268	salmon	MGX_enzymes
Bilirubin	Aspartate ammonia-lyase (4.3.1.1)	0.480992	0.00258191	0.234462	salmon	MGX_enzymes
Caffeate	Phosphoserine phosphatase (3.1.3.3)	-0.518966	0.000998192	0.201003	salmon	MGX_enzymes
Caffeate	N-acyl-aliphatic-L-amino acid amidohydrolase (3.5.1.14)	-0.483107	0.00245567	0.23242	salmon	MGX_enzymes
Caffeate	Transferred entry 7.2.2.12 (3.6.3.5)	-0.503994	0.00147098	0.212949	salmon	MGX_enzymes
Cinnamate	[Acyl-carrier-protein] S-malonyltransferase (2.3.1.39)	-0.499644	0.00164102	0.219235	salmon	MGX_enzymes
Cinnamate	tRNA-guanine(34) transglycosylase (2.4.2.29)	-0.49917	0.00166058	0.219235	salmon	MGX_enzymes
Cinnamate	UDP-N-acetylglucosamine 1-carboxyvinyltransferase (2.5.1.7)	-0.492761	0.00194552	0.223412	salmon	MGX_enzymes
Cinnamate	Kappa-carrageenase (3.2.1.83)	-0.49909	0.00166389	0.219235	salmon	MGX_enzymes
Cinnamate	Pyridinium-3,5-bisthiocarboxylic acid mononucleotide nickel chelatase (4.99.1.12)	-0.47246	0.00315061	0.249113	salmon	MGX_enzymes
Cinnamate	S-methyl-5-thioribose-1-phosphate isomerase (5.3.1.23)	-0.49825	0.00169908	0.219235	salmon	MGX_enzymes
Cortisone	UDP-N-acetylmuramate dehydrogenase (1.3.1.98)	0.53045	0.000732393	0.191024	salmon	MGX_enzymes
Cortisone	Thioredoxin-disulfide reductase (1.8.1.9)	0.56399	0.000277601	0.187502	salmon	MGX_enzymes
Cortisone	Glycine hydroxymethyltransferase (2.1.2.1)	0.565417	0.000265757	0.187502	salmon	MGX_enzymes
Cortisone	Purine-nucleoside phosphorylase (2.4.2.1)	0.517129	0.00104782	0.201845	salmon	MGX_enzymes
Cortisone	Amidophosphoribosyltransferase (2.4.2.14)	0.481211	0.0025686	0.234357	salmon	MGX_enzymes
Cortisone	Uracil phosphoribosyltransferase (2.4.2.9)	0.471221	0.00324169	0.24984	salmon	MGX_enzymes
Cortisone	Phosphoglycerate kinase (2.7.2.3)	0.527358	0.000796932	0.193268	salmon	MGX_enzymes
Cortisone	Pyruvate, phosphate dikinase (2.7.9.1)	0.497862	0.00171554	0.219235	salmon	MGX_enzymes
Cortisone	Sugar-phosphatase (3.1.3.23)	-0.488213	0.00217294	0.226346	salmon	MGX_enzymes
Cortisone	Non-reducing end beta-L-arabinofuranosidase (3.2.1.185)	-0.514397	0.00112569	0.204793	salmon	MGX_enzymes
Cortisone	Licheninase (3.2.1.73)	-0.499704	0.00163856	0.219235	salmon	MGX_enzymes
Cortisone	Cytokinin riboside 5'-monophosphate phosphoribohydrolase (3.2.2.n1)	-0.482638	0.00248319	0.23242	salmon	MGX_enzymes
Cortisone	Endopeptidase Clp (3.4.21.92)	0.474313	0.0030186	0.246319	salmon	MGX_enzymes
Cortisone	Signal peptidase II (3.4.23.36)	0.5628	0.000287829	0.187502	salmon	MGX_enzymes
Cortisone	S-adenosylhomocysteine deaminase (3.5.4.28)	0.612991	5.4987e-05	0.160151	salmon	MGX_enzymes
Cortisone	S-methyl-5'-thioadenosine deaminase (3.5.4.31)	0.602323	8.00192e-05	0.160151	salmon	MGX_enzymes
Cortisone	Elongation factor 4 (3.6.5.n1)	0.4824	0.00249725	0.232447	salmon	MGX_enzymes
Cortisone	Phosphopyruvate hydratase (4.2.1.11)	0.561135	0.000302715	0.187502	salmon	MGX_enzymes
Cortisone	Chorismate dehydratase (4.2.1.151)	0.514797	0.00111398	0.204004	salmon	MGX_enzymes
Cortisone	Threonine synthase (4.2.3.1)	-0.511896	0.00120139	0.204803	salmon	MGX_enzymes
Cortisone	Cystathionine beta-lyase (4.4.1.8)	-0.482876	0.0024692	0.23242	salmon	MGX_enzymes
Cortisone	S-methyl-5-thioribose-1-phosphate isomerase (5.3.1.23)	0.476363	0.00287819	0.239914	salmon	MGX_enzymes
Cortisone	Transferred entry 5.6.2.2 (5.99.1.3)	0.493342	0.001918	0.223412	salmon	MGX_enzymes
Cortisone	Aspartate--tRNA ligase (6.1.1.12)	0.53378	0.000668117	0.191024	salmon	MGX_enzymes
Cortisone	Proline--tRNA ligase (6.1.1.15)	0.567558	0.00024884	0.187502	salmon	MGX_enzymes
Cortisone	Glutamine--tRNA ligase (6.1.1.18)	0.495483	0.00181963	0.219868	salmon	MGX_enzymes
Cortisone	Phenylalanine--tRNA ligase (6.1.1.20)	0.512848	0.00117208	0.204803	salmon	MGX_enzymes
Cortisone	Isoleucine--tRNA ligase (6.1.1.5)	0.544009	0.00050087	0.191024	salmon	MGX_enzymes
Cortisone	Phosphoribosylaminoimidazolesuccinocarboxamide synthase (6.3.2.6)	0.532829	0.000685949	0.191024	salmon	MGX_enzymes
Cytidine	L-threonine 3-dehydrogenase (1.1.1.103)	-0.505927	0.00140053	0.211866	salmon	MGX_enzymes
Cytidine	2-dehydro-3-deoxy-D-gluconate 5-dehydrogenase (1.1.1.127)	-0.496942	0.00175517	0.219235	salmon	MGX_enzymes
Cytidine	3-dehydro-L-gulonate 2-dehydrogenase (1.1.1.130)	-0.543841	0.000503281	0.191024	salmon	MGX_enzymes
Cytidine	1-deoxy-D-xylulose-5-phosphate reductoisomerase (1.1.1.267)	0.533428	0.000674668	0.191024	salmon	MGX_enzymes
Cytidine	2,5-didehydrogluconate reductase (2-dehydro-D-gluconate-forming) (1.1.1.274)	-0.538097	0.000592287	0.191024	salmon	MGX_enzymes
Cytidine	Quinate/shikimate dehydrogenase (1.1.1.282)	-0.494116	0.00188194	0.221459	salmon	MGX_enzymes
Cytidine	Fructuronate reductase (1.1.1.57)	-0.512802	0.00117346	0.204803	salmon	MGX_enzymes
Cytidine	2-hydroxy-3-oxopropionate reductase (1.1.1.60)	-0.544998	0.000486861	0.191024	salmon	MGX_enzymes
Cytidine	Mannitol 2-dehydrogenase (1.1.1.67)	-0.543081	0.000514322	0.191024	salmon	MGX_enzymes
Cytidine	Glyoxylate reductase (NADP(+)) (1.1.1.79)	-0.564975	0.000269378	0.187502	salmon	MGX_enzymes
Cytidine	Glycerol-3-phosphate dehydrogenase (NAD(+)) (1.1.1.8)	-0.471434	0.00322582	0.24984	salmon	MGX_enzymes
Cytidine	D-malate dehydrogenase (decarboxylating) (1.1.1.83)	-0.510242	0.00125389	0.208043	salmon	MGX_enzymes
Cytidine	Quinoprotein glucose dehydrogenase (PQQ, quinone) (1.1.5.2)	-0.525106	0.000847047	0.193268	salmon	MGX_enzymes
Cytidine	Malate dehydrogenase (quinone) (1.1.5.4)	-0.51015	0.00125689	0.208043	salmon	MGX_enzymes
Cytidine	Choline dehydrogenase (1.1.99.1)	-0.516948	0.00105284	0.201845	salmon	MGX_enzymes
Cytidine	Catalase peroxidase (1.11.1.21)	-0.497641	0.00172499	0.219235	salmon	MGX_enzymes
Cytidine	Catalase (1.11.1.6)	-0.47321	0.00309657	0.24909	salmon	MGX_enzymes
Cytidine	3,4-dihydroxyphenylacetate 2,3-dioxygenase (1.13.11.15)	-0.472594	0.00314086	0.249113	salmon	MGX_enzymes
Cytidine	3-carboxyethylcatechol 2,3-dioxygenase (1.13.11.16)	-0.542061	0.000529487	0.191024	salmon	MGX_enzymes
Cytidine	Taurine dioxygenase (1.14.11.17)	-0.509683	0.00127211	0.208215	salmon	MGX_enzymes
Cytidine	Nitric oxide dioxygenase (1.14.12.17)	-0.524833	0.000853319	0.193268	salmon	MGX_enzymes
Cytidine	3-phenylpropanoate dioxygenase (1.14.12.19)	-0.505327	0.00142208	0.211866	salmon	MGX_enzymes
Cytidine	3-(3-hydroxy-phenyl)propanoic acid hydroxylase (1.14.13.127)	-0.555826	0.000354894	0.191024	salmon	MGX_enzymes
Cytidine	4-hydroxyphenylacetate 3-monooxygenase (1.14.14.9)	-0.54699	0.00045973	0.191024	salmon	MGX_enzymes
Cytidine	Aquacobalamin reductase (1.16.1.3)	-0.499173	0.00166042	0.219235	salmon	MGX_enzymes
Cytidine	Ferric-chelate reductase (NADPH) (1.16.1.9)	-0.478865	0.00271456	0.237967	salmon	MGX_enzymes
Cytidine	Xanthine dehydrogenase (1.17.1.4)	-0.496463	0.00177611	0.219235	salmon	MGX_enzymes
Cytidine	Formate dehydrogenase (1.17.1.9)	-0.502035	0.00154555	0.216304	salmon	MGX_enzymes
Cytidine	Ferredoxin--NAD(+) reductase (1.18.1.3)	-0.521712	0.000927892	0.199663	salmon	MGX_enzymes
Cytidine	Succinate-semialdehyde dehydrogenase (NAD(P)(+)) (1.2.1.16)	-0.49495	0.00184372	0.220843	salmon	MGX_enzymes
Cytidine	N-acetyl-gamma-glutamyl-phosphate reductase (1.2.1.38)	0.48293	0.00246603	0.23242	salmon	MGX_enzymes
Cytidine	Phenylacetaldehyde dehydrogenase (1.2.1.39)	-0.547405	0.000454243	0.191024	salmon	MGX_enzymes
Cytidine	Aldehyde dehydrogenase (NAD(P)(+)) (1.2.1.5)	-0.526075	0.000825147	0.193268	salmon	MGX_enzymes
Cytidine	Betaine-aldehyde dehydrogenase (1.2.1.8)	-0.529943	0.000742642	0.191424	salmon	MGX_enzymes
Cytidine	2,3-dihydro-2,3-dihydroxybenzoate dehydrogenase (1.3.1.28)	-0.579179	0.000172739	0.178012	salmon	MGX_enzymes
Cytidine	Protoporphyrinogen oxidase (1.3.3.4)	-0.603464	7.6921e-05	0.160151	salmon	MGX_enzymes
Cytidine	Coproporphyrinogen dehydrogenase (1.3.98.3)	-0.548601	0.000438766	0.191024	salmon	MGX_enzymes
Cytidine	Flavin reductase (NADH) (1.5.1.36)	-0.545279	0.000482949	0.191024	salmon	MGX_enzymes
Cytidine	Saccharopine dehydrogenase (NAD(+), L-lysine-forming) (1.5.1.7)	0.472171	0.00317162	0.249558	salmon	MGX_enzymes
Cytidine	Electron-transferring-flavoprotein dehydrogenase (1.5.5.1)	-0.476603	0.00286215	0.239839	salmon	MGX_enzymes
Cytidine	NAD(P)(+) transhydrogenase (Si-specific) (1.6.1.1)	-0.548927	0.000434638	0.191024	salmon	MGX_enzymes
Cytidine	NAD(P)(+) transhydrogenase (Re/Si-specific) (1.6.1.2)	-0.554029	0.000374287	0.191024	salmon	MGX_enzymes
Cytidine	Deleted entry (1.6.6.9)	-0.492905	0.00193865	0.223412	salmon	MGX_enzymes
Cytidine	Trimethylamine-N-oxide reductase (1.7.2.3)	-0.481402	0.00255703	0.234357	salmon	MGX_enzymes
Cytidine	Nitrate reductase (1.7.99.4)	-0.487	0.0022374	0.227018	salmon	MGX_enzymes
Cytidine	Protein-disulfide reductase (1.8.1.8)	-0.580714	0.000164436	0.178012	salmon	MGX_enzymes
Cytidine	Peptide-methionine (R)-S-oxide reductase (1.8.4.12)	-0.536779	0.00061458	0.191024	salmon	MGX_enzymes
Cytidine	Respiratory dimethylsulfoxide reductase (1.8.5.3)	-0.487988	0.00218474	0.226346	salmon	MGX_enzymes
Cytidine	23S rRNA (guanine(1835)-N(2))-methyltransferase (2.1.1.174)	-0.517188	0.0010462	0.201845	salmon	MGX_enzymes
Cytidine	23S rRNA (adenine(1618)-N(6))-methyltransferase (2.1.1.181)	-0.51531	0.00109912	0.203932	salmon	MGX_enzymes
Cytidine	tRNA (guanine(46)-N(7))-methyltransferase (2.1.1.33)	0.535562	0.000635833	0.191024	salmon	MGX_enzymes
Cytidine	Protein-L-isoaspartate(D-aspartate) O-methyltransferase (2.1.1.77)	-0.54958	0.000426449	0.191024	salmon	MGX_enzymes
Cytidine	Cyclopropane-fatty-acyl-phospholipid synthase (2.1.1.79)	-0.49466	0.00185691	0.221232	salmon	MGX_enzymes
Cytidine	Methionyl-tRNA formyltransferase (2.1.2.9)	0.496918	0.0017562	0.219235	salmon	MGX_enzymes
Cytidine	Transaldolase (2.2.1.2)	-0.515173	0.00110307	0.203932	salmon	MGX_enzymes
Cytidine	1-deoxy-D-xylulose-5-phosphate synthase (2.2.1.7)	0.627312	3.2511e-05	0.160151	salmon	MGX_enzymes
Cytidine	N-hydroxyarylamine O-acetyltransferase (2.3.1.118)	-0.47643	0.0028737	0.239914	salmon	MGX_enzymes
Cytidine	Acetyl-CoA C-acyltransferase (2.3.1.16)	-0.525664	0.000834387	0.193268	salmon	MGX_enzymes
Cytidine	3-oxoadipyl-CoA thiolase (2.3.1.174)	-0.604686	7.37231e-05	0.160151	salmon	MGX_enzymes
Cytidine	N(6)-L-threonylcarbamoyladenine synthase (2.3.1.234)	0.520152	0.000967279	0.201003	salmon	MGX_enzymes
Cytidine	[Ribosomal protein S5]-alanine N-acetyltransferase (2.3.1.267)	-0.482744	0.00247697	0.23242	salmon	MGX_enzymes
Cytidine	Homoserine O-acetyltransferase (2.3.1.31)	0.507112	0.00135882	0.210855	salmon	MGX_enzymes
Cytidine	Beta-ketoacyl-[acyl-carrier-protein] synthase I (2.3.1.41)	-0.505098	0.00143036	0.211866	salmon	MGX_enzymes
Cytidine	Homoserine O-succinyltransferase (2.3.1.46)	-0.490772	0.00204228	0.223412	salmon	MGX_enzymes
Cytidine	Malate synthase (2.3.3.9)	-0.507702	0.00133847	0.210855	salmon	MGX_enzymes
Cytidine	Cellulose synthase (UDP-forming) (2.4.1.12)	-0.580483	0.000165663	0.178012	salmon	MGX_enzymes
Cytidine	Alpha,alpha-trehalose-phosphate synthase (UDP-forming) (2.4.1.15)	-0.482571	0.00248717	0.23242	salmon	MGX_enzymes
Cytidine	Lipopolysaccharide glucosyltransferase I (2.4.1.58)	-0.474254	0.00302268	0.246319	salmon	MGX_enzymes
Cytidine	Orotate phosphoribosyltransferase (2.4.2.10)	0.529398	0.000753814	0.191634	salmon	MGX_enzymes
Cytidine	Guanosine phosphorylase (2.4.2.15)	-0.532565	0.000690959	0.191024	salmon	MGX_enzymes
Cytidine	Xanthine phosphoribosyltransferase (2.4.2.22)	0.471788	0.00319973	0.24984	salmon	MGX_enzymes
Cytidine	Triphosphoribosyl-dephospho-CoA synthase (2.4.2.52)	-0.485968	0.0022935	0.227018	salmon	MGX_enzymes
Cytidine	Undecaprenyl-phosphate 4-deoxy-4-formamido-L-arabinose transferase (2.4.2.53)	-0.515884	0.0010827	0.202585	salmon	MGX_enzymes
Cytidine	Hypoxanthine phosphoribosyltransferase (2.4.2.8)	0.507349	0.00135061	0.210855	salmon	MGX_enzymes
Cytidine	Heme o synthase (2.5.1.141)	-0.508015	0.0013278	0.210855	salmon	MGX_enzymes
Cytidine	Glutathione transferase (2.5.1.18)	-0.489483	0.0021072	0.226346	salmon	MGX_enzymes
Cytidine	Quinolinate synthase (2.5.1.72)	0.473921	0.00304609	0.246676	salmon	MGX_enzymes
Cytidine	tRNA dimethylallyltransferase (2.5.1.75)	0.506638	0.00137537	0.210855	salmon	MGX_enzymes
Cytidine	Aromatic-amino-acid transaminase (2.6.1.57)	-0.515043	0.00110682	0.203932	salmon	MGX_enzymes
Cytidine	Succinylornithine transaminase (2.6.1.81)	-0.503441	0.0014917	0.213988	salmon	MGX_enzymes
Cytidine	Putrescine--2-oxoglutarate transaminase (2.6.1.82)	-0.492474	0.00195921	0.223412	salmon	MGX_enzymes
Cytidine	LL-diaminopimelate aminotransferase (2.6.1.83)	0.54955	0.000426833	0.191024	salmon	MGX_enzymes
Cytidine	Diacylglycerol kinase (ATP) (2.7.1.107)	-0.560218	0.000311206	0.187502	salmon	MGX_enzymes
Cytidine	Gluconokinase (2.7.1.12)	-0.4775	0.00280282	0.237967	salmon	MGX_enzymes
Cytidine	Phosphoribulokinase (2.7.1.19)	-0.486794	0.00224849	0.227018	salmon	MGX_enzymes
Cytidine	Protein-N(pi)-phosphohistidine--D-fructose phosphotransferase (2.7.1.202)	-0.499816	0.00163398	0.219235	salmon	MGX_enzymes
Cytidine	Riboflavin kinase (2.7.1.26)	0.477477	0.00280427	0.237967	salmon	MGX_enzymes
Cytidine	L-fuculokinase (2.7.1.51)	-0.530472	0.000731955	0.191024	salmon	MGX_enzymes
Cytidine	Inosine kinase (2.7.1.73)	-0.521445	0.000934525	0.199663	salmon	MGX_enzymes
Cytidine	[Isocitrate dehydrogenase (NADP(+))] kinase (2.7.11.5)	-0.510517	0.00124505	0.207836	salmon	MGX_enzymes
Cytidine	Acetate kinase (2.7.2.1)	0.537459	0.000602994	0.191024	salmon	MGX_enzymes
Cytidine	Propionate kinase (2.7.2.15)	-0.476158	0.00289196	0.239917	salmon	MGX_enzymes
Cytidine	Phosphoglycerate kinase (2.7.2.3)	0.527501	0.000793832	0.193268	salmon	MGX_enzymes
Cytidine	Ribose 1,5-bisphosphate phosphokinase (2.7.4.23)	-0.513843	0.00114208	0.204793	salmon	MGX_enzymes
Cytidine	(d)CMP kinase (2.7.4.25)	0.613087	5.47988e-05	0.160151	salmon	MGX_enzymes
Cytidine	Adenylate kinase (2.7.4.3)	0.541489	0.000538173	0.191024	salmon	MGX_enzymes
Cytidine	Guanylate kinase (2.7.4.8)	0.499289	0.00165565	0.219235	salmon	MGX_enzymes
Cytidine	FAD synthase (2.7.7.2)	0.531769	0.000706316	0.191024	salmon	MGX_enzymes
Cytidine	Pantetheine-phosphate adenylyltransferase (2.7.7.3)	0.506638	0.00137537	0.210855	salmon	MGX_enzymes
Cytidine	Phosphatidate cytidylyltransferase (2.7.7.41)	0.523471	0.000885181	0.195831	salmon	MGX_enzymes
Cytidine	2-C-methyl-D-erythritol 4-phosphate cytidylyltransferase (2.7.7.60)	0.488383	0.00216401	0.226346	salmon	MGX_enzymes
Cytidine	Sulfur carrier protein ThiS adenylyltransferase (2.7.7.73)	-0.489401	0.00211137	0.226346	salmon	MGX_enzymes
Cytidine	Polyribonucleotide nucleotidyltransferase (2.7.7.8)	0.501897	0.00155093	0.216304	salmon	MGX_enzymes
Cytidine	Diadenylate cyclase (2.7.7.85)	0.620199	4.23435e-05	0.160151	salmon	MGX_enzymes
Cytidine	Pyruvate, phosphate dikinase (2.7.9.1)	0.500474	0.0016073	0.218601	salmon	MGX_enzymes
Cytidine	3-mercaptopyruvate sulfurtransferase (2.8.1.2)	-0.512376	0.00118652	0.204803	salmon	MGX_enzymes
Cytidine	Carboxylesterase (3.1.1.1)	-0.594335	0.000105058	0.161528	salmon	MGX_enzymes
Cytidine	Phospholipase A(1) (3.1.1.32)	-0.491038	0.00202906	0.223412	salmon	MGX_enzymes
Cytidine	Carboxymethylenebutenolidase (3.1.1.45)	-0.501621	0.0015617	0.216803	salmon	MGX_enzymes
Cytidine	Exodeoxyribonuclease V (3.1.11.5)	-0.631816	2.74076e-05	0.160151	salmon	MGX_enzymes
Cytidine	Exodeoxyribonuclease VII (3.1.11.6)	0.518966	0.000998192	0.201003	salmon	MGX_enzymes
Cytidine	S-formylglutathione hydrolase (3.1.2.12)	-0.569246	0.000236189	0.187502	salmon	MGX_enzymes
Cytidine	1,4-dihydroxy-2-naphthoyl-CoA hydrolase (3.1.2.28)	-0.562093	0.000294073	0.187502	salmon	MGX_enzymes
Cytidine	Deoxyribonuclease I (3.1.21.1)	-0.47779	0.00278387	0.237967	salmon	MGX_enzymes
Cytidine	Deoxyribonuclease V (3.1.21.7)	-0.510966	0.00123069	0.206543	salmon	MGX_enzymes
Cytidine	Ribonuclease Z (3.1.26.11)	0.564011	0.000277418	0.187502	salmon	MGX_enzymes
Cytidine	Ribonuclease III (3.1.26.3)	0.595069	0.000102494	0.161528	salmon	MGX_enzymes
Cytidine	Ribonuclease P (3.1.26.5)	0.497629	0.00172549	0.219235	salmon	MGX_enzymes
Cytidine	Sugar-phosphatase (3.1.3.23)	-0.486589	0.00225957	0.227018	salmon	MGX_enzymes
Cytidine	4-phytase (3.1.3.26)	-0.532738	0.000687681	0.191024	salmon	MGX_enzymes
Cytidine	[Acyl-carrier-protein] phosphodiesterase (3.1.4.14)	-0.503011	0.00150798	0.215298	salmon	MGX_enzymes
Cytidine	Alpha,alpha-trehalase (3.2.1.28)	-0.472367	0.00315735	0.249319	salmon	MGX_enzymes
Cytidine	Double-stranded uracil-DNA glycosylase (3.2.2.28)	-0.514408	0.00112535	0.204793	salmon	MGX_enzymes
Cytidine	Isochorismatase (3.3.2.1)	-0.472155	0.00317281	0.249558	salmon	MGX_enzymes
Cytidine	Methionyl aminopeptidase (3.4.11.18)	0.539592	0.00056786	0.191024	salmon	MGX_enzymes
Cytidine	Xaa-Pro aminopeptidase (3.4.11.9)	-0.491702	0.0019965	0.223412	salmon	MGX_enzymes
Cytidine	Rhomboid protease (3.4.21.105)	-0.486961	0.0022395	0.227018	salmon	MGX_enzymes
Cytidine	Peptidase Do (3.4.21.107)	-0.545756	0.000476371	0.191024	salmon	MGX_enzymes
Cytidine	HycI peptidase (3.4.23.51)	-0.49193	0.00198542	0.223412	salmon	MGX_enzymes
Cytidine	Pitrilysin (3.4.24.55)	-0.602087	8.06733e-05	0.160151	salmon	MGX_enzymes
Cytidine	Nicotinamidase (3.5.1.19)	-0.497573	0.0017279	0.219235	salmon	MGX_enzymes
Cytidine	N-acetylglucosamine-6-phosphate deacetylase (3.5.1.25)	-0.494547	0.00186208	0.221232	salmon	MGX_enzymes
Cytidine	N-succinylarginine dihydrolase (3.5.3.23)	-0.485991	0.00229225	0.227018	salmon	MGX_enzymes
Cytidine	Guanine deaminase (3.5.4.3)	-0.490754	0.00204316	0.223412	salmon	MGX_enzymes
Cytidine	Glucosamine-6-phosphate deaminase (3.5.99.6)	0.545282	0.00048291	0.191024	salmon	MGX_enzymes
Cytidine	CDP-diacylglycerol diphosphatase (3.6.1.26)	-0.535048	0.000645003	0.191024	salmon	MGX_enzymes
Cytidine	Guanosine-5'-triphosphate,3'-diphosphate diphosphatase (3.6.1.40)	-0.518828	0.00100186	0.201003	salmon	MGX_enzymes
Cytidine	Nucleotide diphosphatase (3.6.1.9)	-0.509822	0.00126756	0.208215	salmon	MGX_enzymes
Cytidine	Transferred entry 7.3.2.7 (3.6.3.16)	-0.477448	0.0028062	0.237967	salmon	MGX_enzymes
Cytidine	Transferred entry 7.2.2.14 (3.6.3.2)	-0.54567	0.000477554	0.191024	salmon	MGX_enzymes
Cytidine	Transferred entry 7.2.2.11 (3.6.3.24)	-0.503984	0.00147136	0.212949	salmon	MGX_enzymes
Cytidine	Transferred entry 7.6.2.2 (3.6.3.44)	-0.491228	0.00201971	0.223412	salmon	MGX_enzymes
Cytidine	Uroporphyrinogen decarboxylase (4.1.1.37)	-0.554027	0.000374314	0.191024	salmon	MGX_enzymes
Cytidine	Tartronate-semialdehyde synthase (4.1.1.47)	-0.484637	0.00236776	0.229316	salmon	MGX_enzymes
Cytidine	Phosphoenolpyruvate carboxykinase (ATP) (4.1.1.49)	0.549075	0.000432763	0.191024	salmon	MGX_enzymes
Cytidine	5-oxopent-3-ene-1,2,5-tricarboxylate decarboxylase (4.1.1.68)	-0.579552	0.000170684	0.178012	salmon	MGX_enzymes
Cytidine	Oxalyl-CoA decarboxylase (4.1.1.8)	-0.493834	0.00189502	0.222563	salmon	MGX_enzymes
Cytidine	3-dehydro-L-gulonate-6-phosphate decarboxylase (4.1.1.85)	-0.498007	0.00170935	0.219235	salmon	MGX_enzymes
Cytidine	Rhamnulose-1-phosphate aldolase (4.1.2.19)	-0.519678	0.000979541	0.201003	salmon	MGX_enzymes
Cytidine	2-dehydro-3-deoxyglucarate aldolase (4.1.2.20)	-0.526646	0.000812484	0.193268	salmon	MGX_enzymes
Cytidine	Sulfofructosephosphate aldolase (4.1.2.57)	-0.60233	7.99978e-05	0.160151	salmon	MGX_enzymes
Cytidine	Isocitrate lyase (4.1.3.1)	-0.496062	0.00179382	0.219235	salmon	MGX_enzymes
Cytidine	Methylisocitrate lyase (4.1.3.30)	-0.520245	0.000964893	0.201003	salmon	MGX_enzymes
Cytidine	Chorismate lyase (4.1.3.40)	-0.502536	0.00152617	0.215735	salmon	MGX_enzymes
Cytidine	Tryptophanase (4.1.99.1)	-0.556605	0.00034677	0.191024	salmon	MGX_enzymes
Cytidine	Deoxyribodipyrimidine photo-lyase (4.1.99.3)	-0.518668	0.00100611	0.201003	salmon	MGX_enzymes
Cytidine	Phosphogluconate dehydratase (4.2.1.12)	-0.485676	0.00230965	0.227018	salmon	MGX_enzymes
Cytidine	Enoyl-CoA hydratase (4.2.1.17)	-0.535562	0.000635833	0.191024	salmon	MGX_enzymes
Cytidine	Glucarate dehydratase (4.2.1.40)	-0.482268	0.00250509	0.232447	salmon	MGX_enzymes
Cytidine	2-methylcitrate dehydratase (4.2.1.79)	-0.536443	0.000620382	0.191024	salmon	MGX_enzymes
Cytidine	2-oxopent-4-enoate hydratase (4.2.1.80)	-0.563751	0.000279632	0.187502	salmon	MGX_enzymes
Cytidine	D-serine ammonia-lyase (4.3.1.18)	-0.478303	0.00275062	0.237967	salmon	MGX_enzymes
Cytidine	Adenylosuccinate lyase (4.3.2.2)	0.519915	0.000973393	0.201003	salmon	MGX_enzymes
Cytidine	2-C-methyl-D-erythritol 2,4-cyclodiphosphate synthase (4.6.1.12)	0.540541	0.000552839	0.191024	salmon	MGX_enzymes
Cytidine	Glutamate racemase (5.1.1.3)	0.495733	0.00180846	0.219235	salmon	MGX_enzymes
Cytidine	3-hydroxybutyryl-CoA epimerase (5.1.2.3)	-0.497451	0.00173312	0.219235	salmon	MGX_enzymes
Cytidine	ADP-glyceromanno-heptose 6-epimerase (5.1.3.20)	-0.487701	0.00219994	0.226346	salmon	MGX_enzymes
Cytidine	L-ribulose-5-phosphate 3-epimerase (5.1.3.22)	-0.576434	0.000188525	0.178012	salmon	MGX_enzymes
Cytidine	Phosphoglycerate mutase (2,3-diphosphoglycerate-independent) (5.4.2.12)	0.649597	1.35938e-05	0.137828	salmon	MGX_enzymes
Cytidine	16S rRNA pseudouridine(516) synthase (5.4.99.19)	-0.474704	0.00299135	0.244876	salmon	MGX_enzymes
Cytidine	23S rRNA pseudouridine(2604) synthase (5.4.99.21)	-0.517711	0.00103189	0.201845	salmon	MGX_enzymes
Cytidine	Tyrosine--tRNA ligase (6.1.1.1)	0.549075	0.000432763	0.191024	salmon	MGX_enzymes
Cytidine	Aspartate--tRNA ligase (6.1.1.12)	0.552632	0.000390025	0.191024	salmon	MGX_enzymes
Cytidine	Arginine--tRNA ligase (6.1.1.19)	0.53248	0.000692595	0.191024	salmon	MGX_enzymes
Cytidine	Asparagine--tRNA ligase (6.1.1.22)	0.504979	0.00143471	0.211866	salmon	MGX_enzymes
Cytidine	Threonine--tRNA ligase (6.1.1.3)	0.477952	0.00277333	0.237967	salmon	MGX_enzymes
Cytidine	Propionate--CoA ligase (6.2.1.17)	-0.496009	0.00179614	0.219235	salmon	MGX_enzymes
Cytidine	Succinate--CoA ligase (ADP-forming) (6.2.1.5)	-0.560455	0.000308991	0.187502	salmon	MGX_enzymes
Cytidine	Glutamine synthetase (6.3.1.2)	-0.562589	0.000289683	0.187502	salmon	MGX_enzymes
Cytidine	UDP-N-acetylmuramoyl-tripeptide--D-alanyl-D-alanine ligase (6.3.2.10)	0.532243	0.000697142	0.191024	salmon	MGX_enzymes
Cytidine	UDP-N-acetylmuramate--L-alanine ligase (6.3.2.8)	0.535088	0.000644287	0.191024	salmon	MGX_enzymes
Cytidine	UDP-N-acetylmuramoyl-L-alanine--D-glutamate ligase (6.3.2.9)	0.47724	0.00281986	0.237967	salmon	MGX_enzymes
Deoxyribose	sn-glycerol-1-phosphate dehydrogenase (1.1.1.261)	0.486163	0.0022828	0.227018	salmon	MGX_enzymes
Dimethylglycine	Flavin reductase (NADH) (1.5.1.36)	-0.47801	0.00276954	0.237967	salmon	MGX_enzymes
Dimethylglycine	tRNA(Ile)-lysidine synthetase (6.3.4.19)	0.506638	0.00137537	0.210855	salmon	MGX_enzymes
GABA	Galactitol-1-phosphate 5-dehydrogenase (1.1.1.251)	0.583174	0.00015188	0.178012	salmon	MGX_enzymes
GABA	D-lactate dehydrogenase (1.1.1.28)	0.481982	0.00252215	0.232447	salmon	MGX_enzymes
GABA	Quinate/shikimate dehydrogenase (1.1.1.282)	0.517883	0.0010272	0.201845	salmon	MGX_enzymes
GABA	D-malate dehydrogenase (decarboxylating) (1.1.1.83)	0.48117	0.00257112	0.234357	salmon	MGX_enzymes
GABA	Catalase peroxidase (1.11.1.21)	0.495737	0.00180825	0.219235	salmon	MGX_enzymes
GABA	Alkanesulfonate monooxygenase (1.14.14.5)	0.478132	0.00276167	0.237967	salmon	MGX_enzymes
GABA	Aquacobalamin reductase (1.16.1.3)	0.476769	0.00285109	0.239532	salmon	MGX_enzymes
GABA	Formate dehydrogenase (1.17.1.9)	0.476978	0.00283719	0.238744	salmon	MGX_enzymes
GABA	Ferredoxin--NAD(+) reductase (1.18.1.3)	0.526779	0.00080955	0.193268	salmon	MGX_enzymes
GABA	Succinate-semialdehyde dehydrogenase (NAD(P)(+)) (1.2.1.16)	0.49759	0.00172715	0.219235	salmon	MGX_enzymes
GABA	Betaine-aldehyde dehydrogenase (1.2.1.8)	0.471206	0.00324274	0.24984	salmon	MGX_enzymes
GABA	Electron-transferring-flavoprotein dehydrogenase (1.5.5.1)	0.538454	0.000586368	0.191024	salmon	MGX_enzymes
GABA	Deleted entry (1.6.6.9)	0.503574	0.00148668	0.213988	salmon	MGX_enzymes
GABA	Nitrite reductase (NAD(P)H) (1.7.1.4)	0.515467	0.00109461	0.203932	salmon	MGX_enzymes
GABA	Respiratory dimethylsulfoxide reductase (1.8.5.3)	0.521815	0.000925344	0.199663	salmon	MGX_enzymes
GABA	Demethylmenaquinone methyltransferase (2.1.1.163)	-0.47487	0.00297989	0.24427	salmon	MGX_enzymes
GABA	16S rRNA (guanine(1516)-N(2))-methyltransferase (2.1.1.242)	0.477342	0.00281319	0.237967	salmon	MGX_enzymes
GABA	Glycerol-3-phosphate 1-O-acyltransferase (2.3.1.15)	0.485943	0.00229489	0.227018	salmon	MGX_enzymes
GABA	Acetyl-CoA C-acyltransferase (2.3.1.16)	0.484365	0.00238318	0.229316	salmon	MGX_enzymes
GABA	[Ribosomal protein S5]-alanine N-acetyltransferase (2.3.1.267)	0.536499	0.000619418	0.191024	salmon	MGX_enzymes
GABA	2-methylcitrate synthase (2.3.3.5)	0.553281	0.000382644	0.191024	salmon	MGX_enzymes
GABA	Malate synthase (2.3.3.9)	0.473711	0.00306097	0.247036	salmon	MGX_enzymes
GABA	Lipopolysaccharide glucosyltransferase I (2.4.1.58)	0.530817	0.000725054	0.191024	salmon	MGX_enzymes
GABA	Sucrose phosphorylase (2.4.1.7)	0.489562	0.00210314	0.226346	salmon	MGX_enzymes
GABA	Guanosine phosphorylase (2.4.2.15)	0.483006	0.00246158	0.23242	salmon	MGX_enzymes
GABA	tRNA-guanine(34) transglycosylase (2.4.2.29)	-0.48862	0.00215165	0.226346	salmon	MGX_enzymes
GABA	Aromatic-amino-acid transaminase (2.6.1.57)	0.518244	0.00101745	0.201649	salmon	MGX_enzymes
GABA	Phosphoenolpyruvate--glycerone phosphotransferase (2.7.1.121)	0.513788	0.00114373	0.204793	salmon	MGX_enzymes
GABA	Protein-N(pi)-phosphohistidine--D-fructose phosphotransferase (2.7.1.202)	0.496281	0.00178411	0.219235	salmon	MGX_enzymes
GABA	2-dehydro-3-deoxygalactonokinase (2.7.1.58)	0.481303	0.00256302	0.234357	salmon	MGX_enzymes
GABA	Inosine kinase (2.7.1.73)	0.508109	0.00132461	0.210855	salmon	MGX_enzymes
GABA	Pseudouridine kinase (2.7.1.83)	0.549539	0.000426961	0.191024	salmon	MGX_enzymes
GABA	Propionate kinase (2.7.2.15)	0.501176	0.00157927	0.217239	salmon	MGX_enzymes
GABA	Carbamate kinase (2.7.2.2)	0.531741	0.000706858	0.191024	salmon	MGX_enzymes
GABA	3-mercaptopyruvate sulfurtransferase (2.8.1.2)	0.506242	0.00138935	0.211866	salmon	MGX_enzymes
GABA	4-phytase (3.1.3.26)	0.51307	0.00116532	0.204803	salmon	MGX_enzymes
GABA	Mannosyl-3-phosphoglycerate phosphatase (3.1.3.70)	0.492832	0.00194212	0.223412	salmon	MGX_enzymes
GABA	[Acyl-carrier-protein] phosphodiesterase (3.1.4.14)	0.50732	0.00135163	0.210855	salmon	MGX_enzymes
GABA	Glycerophosphodiester phosphodiesterase (3.1.4.46)	0.480322	0.00262306	0.235005	salmon	MGX_enzymes
GABA	DNA-3-methyladenine glycosylase II (3.2.2.21)	0.593724	0.000107239	0.161528	salmon	MGX_enzymes
GABA	Isochorismatase (3.3.2.1)	0.512324	0.00118815	0.204803	salmon	MGX_enzymes
GABA	Peptidase Do (3.4.21.107)	0.496207	0.0017874	0.219235	salmon	MGX_enzymes
GABA	CDP-diacylglycerol diphosphatase (3.6.1.26)	0.494772	0.00185178	0.221232	salmon	MGX_enzymes
GABA	Nucleotide diphosphatase (3.6.1.9)	0.476464	0.00287144	0.239914	salmon	MGX_enzymes
GABA	Tartronate-semialdehyde synthase (4.1.1.47)	0.533447	0.000674309	0.191024	salmon	MGX_enzymes
GABA	Oxalyl-CoA decarboxylase (4.1.1.8)	0.507431	0.00134781	0.210855	salmon	MGX_enzymes
GABA	2-dehydro-3-deoxyglucarate aldolase (4.1.2.20)	0.477702	0.00278957	0.237967	salmon	MGX_enzymes
GABA	2-dehydro-3-deoxy-6-phosphogalactonate aldolase (4.1.2.21)	0.490299	0.0020659	0.22397	salmon	MGX_enzymes
GABA	Methylisocitrate lyase (4.1.3.30)	0.51211	0.00119476	0.204803	salmon	MGX_enzymes
GABA	Uroporphyrinogen-III synthase (4.2.1.75)	0.476717	0.00285451	0.239532	salmon	MGX_enzymes
GABA	D-serine ammonia-lyase (4.3.1.18)	0.500644	0.00160047	0.218164	salmon	MGX_enzymes
GABA	Ethanolamine ammonia-lyase (4.3.1.7)	0.488424	0.00216188	0.226346	salmon	MGX_enzymes
GABA	D-cysteine desulfhydrase (4.4.1.15)	0.509093	0.00129155	0.209075	salmon	MGX_enzymes
GABA	23S rRNA pseudouridine(2604) synthase (5.4.99.21)	0.525446	0.000839317	0.193268	salmon	MGX_enzymes
GABA	Acetate--CoA ligase (6.2.1.1)	0.530581	0.000729766	0.191024	salmon	MGX_enzymes
GABA	Propionate--CoA ligase (6.2.1.17)	0.524834	0.000853285	0.193268	salmon	MGX_enzymes
GABA	Ubiquinol oxidase (electrogenic, proton-motive force generating) (7.1.1.7)	0.533808	0.000667601	0.191024	salmon	MGX_enzymes
Glutamate	Glycerol-3-phosphate dehydrogenase (NAD(P)(+)) (1.1.1.94)	0.499526	0.00164588	0.219235	salmon	MGX_enzymes
Glutamate	Deleted entry (1.3.99.1)	0.472499	0.00314778	0.249113	salmon	MGX_enzymes
Glutamate	Adenylyl-sulfate reductase (1.8.99.2)	0.478672	0.00272688	0.237967	salmon	MGX_enzymes
Glutamate	23S rRNA (pseudouridine(1915)-N(3))-methyltransferase (2.1.1.177)	0.531769	0.000706316	0.191024	salmon	MGX_enzymes
Glutamate	16S rRNA (uracil(1498)-N(3))-methyltransferase (2.1.1.193)	0.541963	0.00053097	0.191024	salmon	MGX_enzymes
Glutamate	(NAD(P)H-oxidizing) (2.1.1.74)	0.498726	0.00167907	0.219235	salmon	MGX_enzymes
Glutamate	Glycine hydroxymethyltransferase (2.1.2.1)	0.481982	0.00252215	0.232447	salmon	MGX_enzymes
Glutamate	tRNA-guanine(34) transglycosylase (2.4.2.29)	0.534614	0.000652841	0.191024	salmon	MGX_enzymes
Glutamate	Phosphoserine transaminase (2.6.1.52)	0.583926	0.000148216	0.178012	salmon	MGX_enzymes
Glutamate	4-(cytidine 5'-diphospho)-2-C-methyl-D-erythritol kinase (2.7.1.148)	0.552869	0.000387315	0.191024	salmon	MGX_enzymes
Glutamate	Fructokinase (2.7.1.4)	-0.50403	0.00146963	0.212949	salmon	MGX_enzymes
Glutamate	Phosphoglycerate kinase (2.7.2.3)	0.548601	0.000438766	0.191024	salmon	MGX_enzymes
Glutamate	[Ribosomal protein S12] (aspartate(89)-C(3))-methylthiotransferase (2.8.4.4)	0.605263	7.22549e-05	0.160151	salmon	MGX_enzymes
Glutamate	Aminoacyl-tRNA hydrolase (3.1.1.29)	0.486012	0.00229109	0.227018	salmon	MGX_enzymes
Glutamate	Sugar-phosphatase (3.1.3.23)	-0.503442	0.00149166	0.213988	salmon	MGX_enzymes
Glutamate	Methionyl aminopeptidase (3.4.11.18)	0.484353	0.00238389	0.229316	salmon	MGX_enzymes
Glutamate	Xaa-Pro aminopeptidase (3.4.11.9)	-0.524419	0.000862888	0.193268	salmon	MGX_enzymes
Glutamate	Endopeptidase La (3.4.21.53)	0.478189	0.00275798	0.237967	salmon	MGX_enzymes
Glutamate	Signal peptidase II (3.4.23.36)	0.556662	0.000346178	0.191024	salmon	MGX_enzymes
Glutamate	Elongation factor 4 (3.6.5.n1)	0.505453	0.00141753	0.211866	salmon	MGX_enzymes
Glutamate	Phosphoenolpyruvate carboxykinase (GTP) (4.1.1.32)	0.477448	0.0028062	0.237967	salmon	MGX_enzymes
Glutamate	Uroporphyrinogen decarboxylase (4.1.1.37)	-0.483098	0.00245621	0.23242	salmon	MGX_enzymes
Glutamate	Chorismate dehydratase (4.2.1.151)	0.532115	0.0006996	0.191024	salmon	MGX_enzymes
Glutamate	Chorismate synthase (4.2.3.5)	0.481982	0.00252215	0.232447	salmon	MGX_enzymes
Glutamate	4-hydroxy-tetrahydrodipicolinate synthase (4.3.3.7)	0.49028	0.00206684	0.22397	salmon	MGX_enzymes
Glutamate	Ribulose-phosphate 3-epimerase (5.1.3.1)	0.48056	0.00260843	0.235005	salmon	MGX_enzymes
Glutamate	Triose-phosphate isomerase (5.3.1.1)	0.500948	0.00158831	0.217491	salmon	MGX_enzymes
Glutamate	tRNA pseudouridine(38-40) synthase (5.4.99.12)	0.484353	0.00238389	0.229316	salmon	MGX_enzymes
Glutamate	Proline--tRNA ligase (6.1.1.15)	0.569938	0.000231167	0.187502	salmon	MGX_enzymes
Glutamate	Phenylalanine--tRNA ligase (6.1.1.20)	0.545519	0.000479631	0.191024	salmon	MGX_enzymes
Glutamate	Histidine--tRNA ligase (6.1.1.21)	0.490754	0.00204316	0.223412	salmon	MGX_enzymes
Glutamate	Isoleucine--tRNA ligase (6.1.1.5)	0.563537	0.000281454	0.187502	salmon	MGX_enzymes
Glutamate	Valine--tRNA ligase (6.1.1.9)	0.553817	0.000376641	0.191024	salmon	MGX_enzymes
Glutamate	Phosphoribosylaminoimidazolesuccinocarboxamide synthase (6.3.2.6)	0.519203	0.00099194	0.201003	salmon	MGX_enzymes
Glutamate	tRNA(Ile)-lysidine synthetase (6.3.4.19)	0.496207	0.0017874	0.219235	salmon	MGX_enzymes
Glutamate	CTP synthase (glutamine hydrolyzing) (6.3.4.2)	0.531057	0.000720279	0.191024	salmon	MGX_enzymes
Glutamate	Formate--tetrahydrofolate ligase (6.3.4.3)	0.497629	0.00172549	0.219235	salmon	MGX_enzymes
Glutamate	Adenylosuccinate synthase (6.3.4.4)	0.529161	0.000758717	0.19207	salmon	MGX_enzymes
Glutamate	H(+)-transporting two-sector ATPase (7.1.2.2)	0.511617	0.00121012	0.204803	salmon	MGX_enzymes
Glutarate	Deleted entry (1.3.99.1)	0.509009	0.00129435	0.209075	salmon	MGX_enzymes
Glutarate	23S rRNA (pseudouridine(1915)-N(3))-methyltransferase (2.1.1.177)	0.624467	3.61636e-05	0.160151	salmon	MGX_enzymes
Glutarate	16S rRNA (uracil(1498)-N(3))-methyltransferase (2.1.1.193)	0.477715	0.00278877	0.237967	salmon	MGX_enzymes
Glutarate	Glycine hydroxymethyltransferase (2.1.2.1)	0.576339	0.000189092	0.178012	salmon	MGX_enzymes
Glutarate	Aspartate carbamoyltransferase (2.1.3.2)	0.502371	0.00153253	0.215735	salmon	MGX_enzymes
Glutarate	[Acyl-carrier-protein] S-malonyltransferase (2.3.1.39)	0.537221	0.000607014	0.191024	salmon	MGX_enzymes
Glutarate	Transferred entry 2.3.1.275 (2.3.1.n3)	0.502371	0.00153253	0.215735	salmon	MGX_enzymes
Glutarate	Purine-nucleoside phosphorylase (2.4.2.1)	0.567093	0.000252426	0.187502	salmon	MGX_enzymes
Glutarate	tRNA-guanine(34) transglycosylase (2.4.2.29)	0.577762	0.000180733	0.178012	salmon	MGX_enzymes
Glutarate	Phosphoserine transaminase (2.6.1.52)	0.538407	0.000587147	0.191024	salmon	MGX_enzymes
Glutarate	Succinylornithine transaminase (2.6.1.81)	-0.510509	0.00124529	0.207836	salmon	MGX_enzymes
Glutarate	4-(cytidine 5'-diphospho)-2-C-methyl-D-erythritol kinase (2.7.1.148)	0.495733	0.00180846	0.219235	salmon	MGX_enzymes
Glutarate	Dephospho-CoA kinase (2.7.1.24)	0.507349	0.00135061	0.210855	salmon	MGX_enzymes
Glutarate	Phosphoglycerate kinase (2.7.2.3)	0.660028	8.81844e-06	0.132828	salmon	MGX_enzymes
Glutarate	UMP kinase (2.7.4.22)	0.511617	0.00121012	0.204803	salmon	MGX_enzymes
Glutarate	(d)CMP kinase (2.7.4.25)	0.47155	0.00321722	0.24984	salmon	MGX_enzymes
Glutarate	Adenylate kinase (2.7.4.3)	0.472025	0.00318234	0.24984	salmon	MGX_enzymes
Glutarate	[Glutamine synthetase] adenylyltransferase (2.7.7.42)	-0.475908	0.00290883	0.240407	salmon	MGX_enzymes
Glutarate	Pyruvate, phosphate dikinase (2.7.9.1)	0.49834	0.00169525	0.219235	salmon	MGX_enzymes
Glutarate	[Ribosomal protein S12] (aspartate(89)-C(3))-methylthiotransferase (2.8.4.4)	0.58606	0.000138252	0.177617	salmon	MGX_enzymes
Glutarate	Sugar-phosphatase (3.1.3.23)	-0.503917	0.00147386	0.212949	salmon	MGX_enzymes
Glutarate	Kappa-carrageenase (3.2.1.83)	0.495026	0.00184025	0.220843	salmon	MGX_enzymes
Glutarate	Methionyl aminopeptidase (3.4.11.18)	0.488383	0.00216401	0.226346	salmon	MGX_enzymes
Glutarate	Endopeptidase Clp (3.4.21.92)	0.54623	0.000469911	0.191024	salmon	MGX_enzymes
Glutarate	Signal peptidase II (3.4.23.36)	0.765766	3.34952e-08	0.00201809	salmon	MGX_enzymes
Glutarate	Phosphoribosyl-AMP cyclohydrolase (3.5.4.19)	0.550735	0.000412325	0.191024	salmon	MGX_enzymes
Glutarate	S-adenosylhomocysteine deaminase (3.5.4.28)	0.605974	7.04823e-05	0.160151	salmon	MGX_enzymes
Glutarate	S-methyl-5'-thioadenosine deaminase (3.5.4.31)	0.606129	7.01025e-05	0.160151	salmon	MGX_enzymes
Glutarate	Phosphoribosyl-ATP diphosphatase (3.6.1.31)	0.52679	0.000809317	0.193268	salmon	MGX_enzymes
Glutarate	Protein-synthesizing GTPase (3.6.5.3)	0.513988	0.00113779	0.204793	salmon	MGX_enzymes
Glutarate	Elongation factor 4 (3.6.5.n1)	0.595069	0.000102494	0.161528	salmon	MGX_enzymes
Glutarate	Phosphoenolpyruvate carboxykinase (GTP) (4.1.1.32)	0.519605	0.000981424	0.201003	salmon	MGX_enzymes
Glutarate	Chorismate dehydratase (4.2.1.151)	0.598005	9.27878e-05	0.161528	salmon	MGX_enzymes
Glutarate	Chorismate synthase (4.2.3.5)	0.491228	0.00201971	0.223412	salmon	MGX_enzymes
Glutarate	Adenylosuccinate lyase (4.3.2.2)	0.603129	7.78171e-05	0.160151	salmon	MGX_enzymes
Glutarate	4-hydroxy-tetrahydrodipicolinate synthase (4.3.3.7)	0.585586	0.000140412	0.177617	salmon	MGX_enzymes
Glutarate	Methylmalonyl-CoA epimerase (5.1.99.1)	0.497745	0.00172052	0.219235	salmon	MGX_enzymes
Glutarate	Triose-phosphate isomerase (5.3.1.1)	0.598625	9.08487e-05	0.161528	salmon	MGX_enzymes
Glutarate	S-methyl-5-thioribose-1-phosphate isomerase (5.3.1.23)	0.620117	4.24707e-05	0.160151	salmon	MGX_enzymes
Glutarate	tRNA pseudouridine(38-40) synthase (5.4.99.12)	0.569701	0.000232876	0.187502	salmon	MGX_enzymes
Glutarate	Transferred entry 5.6.2.1 (5.99.1.2)	0.476292	0.00288295	0.239914	salmon	MGX_enzymes
Glutarate	Transferred entry 5.6.2.2 (5.99.1.3)	0.492176	0.00197352	0.223412	salmon	MGX_enzymes
Glutarate	Proline--tRNA ligase (6.1.1.15)	0.564486	0.000273434	0.187502	salmon	MGX_enzymes
Glutarate	Phenylalanine--tRNA ligase (6.1.1.20)	0.569938	0.000231167	0.187502	salmon	MGX_enzymes
Glutarate	Isoleucine--tRNA ligase (6.1.1.5)	0.534376	0.000657155	0.191024	salmon	MGX_enzymes
Glutarate	UDP-N-acetylmuramoyl-L-alanyl-D-glutamate--2,6-diaminopimelate ligase (6.3.2.13)	0.573732	0.000205323	0.184638	salmon	MGX_enzymes
Glutarate	Phosphoribosylaminoimidazolesuccinocarboxamide synthase (6.3.2.6)	0.59009	0.00012106	0.169625	salmon	MGX_enzymes
Glutarate	tRNA(Ile)-lysidine synthetase (6.3.4.19)	0.549312	0.000429789	0.191024	salmon	MGX_enzymes
Glutarate	Formate--tetrahydrofolate ligase (6.3.4.3)	0.576577	0.000187675	0.178012	salmon	MGX_enzymes
Glutarate	Adenylosuccinate synthase (6.3.4.4)	0.482693	0.00247995	0.23242	salmon	MGX_enzymes
Glutarate	H(+)-transporting two-sector ATPase (7.1.2.2)	0.561878	0.000295995	0.187502	salmon	MGX_enzymes
Gulonolactone	23S rRNA (guanine(2445)-N(2))-methyltransferase (2.1.1.173)	0.486012	0.00229109	0.227018	salmon	MGX_enzymes
Gulonolactone	Glycogen(starch) synthase (2.4.1.11)	0.546263	0.000469472	0.191024	salmon	MGX_enzymes
Gulonolactone	Arginase (3.5.3.1)	0.493599	0.00190598	0.222981	salmon	MGX_enzymes
Gulonolactone	Phosphoglycerate mutase (2,3-diphosphoglycerate-dependent) (5.4.2.11)	0.498578	0.00168527	0.219235	salmon	MGX_enzymes
Indole.3.Acetamide	23S rRNA (pseudouridine(1915)-N(3))-methyltransferase (2.1.1.177)	0.49028	0.00206684	0.22397	salmon	MGX_enzymes
Indole.3.Acetamide	tRNA (guanine(37)-N(1))-methyltransferase (2.1.1.228)	0.475107	0.00296354	0.24326	salmon	MGX_enzymes
Indole.3.Acetamide	Transferred entry 2.3.1.274 (2.3.1.n2)	0.487672	0.00220147	0.226346	salmon	MGX_enzymes
Indole.3.Acetamide	Transferred entry 2.3.1.275 (2.3.1.n3)	0.533902	0.000665861	0.191024	salmon	MGX_enzymes
Indole.3.Acetamide	N-carbamoylputrescine amidase (3.5.1.53)	0.554767	0.00036621	0.191024	salmon	MGX_enzymes
Indole.3.Acetamide	Protein-synthesizing GTPase (3.6.5.3)	0.476055	0.00289891	0.239917	salmon	MGX_enzymes
Indole.3.Acetamide	Phosphoenolpyruvate carboxykinase (GTP) (4.1.1.32)	0.475203	0.00295691	0.243048	salmon	MGX_enzymes
Indole.3.Acetamide	4-hydroxy-tetrahydrodipicolinate synthase (4.3.3.7)	0.529398	0.000753814	0.191634	salmon	MGX_enzymes
Indole.3.Acetamide	D-alanine--poly(phosphoribitol) ligase (6.1.1.13)	0.480854	0.00259039	0.234693	salmon	MGX_enzymes
Indole.3.Acetamide	tRNA(Ile)-lysidine synthetase (6.3.4.19)	0.522285	0.000913764	0.198037	salmon	MGX_enzymes
Indole.3.Acetamide	NAD(+) synthase (glutamine-hydrolyzing) (6.3.5.1)	0.497155	0.00174591	0.219235	salmon	MGX_enzymes
Indole.3.Acetamide	Glutaminyl-tRNA synthase (glutamine-hydrolyzing) (6.3.5.7)	0.481745	0.00253636	0.23295	salmon	MGX_enzymes
Indole.3.Acetamide	H(+)-transporting two-sector ATPase (7.1.2.2)	0.496444	0.00177695	0.219235	salmon	MGX_enzymes
Indole.3.Acetamide	ABC-type phosphate transporter (7.3.2.1)	0.5422	0.000527401	0.191024	salmon	MGX_enzymes
Indole.3.Methyl.Acetate	Ureidoglycolate dehydrogenase (1.1.1.154)	-0.54387	0.000502865	0.191024	salmon	MGX_enzymes
Indole.3.Methyl.Acetate	Glycerol-3-phosphate dehydrogenase (NAD(+)) (1.1.1.8)	-0.473035	0.00310914	0.249104	salmon	MGX_enzymes
Indole.3.Methyl.Acetate	Acetaldehyde dehydrogenase (acetylating) (1.2.1.10)	-0.481036	0.00257923	0.234462	salmon	MGX_enzymes
Indole.3.Methyl.Acetate	Protoporphyrinogen oxidase (1.3.3.4)	-0.483347	0.00244168	0.23242	salmon	MGX_enzymes
Indole.3.Methyl.Acetate	Phosphoserine transaminase (2.6.1.52)	0.499763	0.00163616	0.219235	salmon	MGX_enzymes
Indole.3.Methyl.Acetate	Succinylornithine transaminase (2.6.1.81)	-0.504508	0.00145195	0.212847	salmon	MGX_enzymes
Indole.3.Methyl.Acetate	Gluconokinase (2.7.1.12)	-0.499788	0.00163513	0.219235	salmon	MGX_enzymes
Indole.3.Methyl.Acetate	Deoxyribonuclease I (3.1.21.1)	-0.493018	0.00193331	0.223412	salmon	MGX_enzymes
Indole.3.Methyl.Acetate	Phosphatidate phosphatase (3.1.3.4)	-0.477237	0.00282005	0.237967	salmon	MGX_enzymes
Indole.3.Methyl.Acetate	Diaminopropionate ammonia-lyase (4.3.1.15)	-0.491756	0.0019939	0.223412	salmon	MGX_enzymes
Indole.3.Methyl.Acetate	3-hydroxybutyryl-CoA epimerase (5.1.2.3)	-0.484803	0.00235838	0.229316	salmon	MGX_enzymes
Indole.3.Methyl.Acetate	D-alanine--poly(phosphoribitol) ligase (6.1.1.13)	0.541203	0.000542563	0.191024	salmon	MGX_enzymes
L.Dopa	Dephospho-CoA kinase (2.7.1.24)	0.473684	0.00306283	0.247036	salmon	MGX_enzymes
L.Dopa	Phosphoglycerate kinase (2.7.2.3)	0.506164	0.0013921	0.211866	salmon	MGX_enzymes
L.Dopa	Sugar-phosphatase (3.1.3.23)	-0.540945	0.00054654	0.191024	salmon	MGX_enzymes
L.Dopa	Endopeptidase Clp (3.4.21.92)	0.493125	0.00192826	0.223412	salmon	MGX_enzymes
L.Dopa	Protein-synthesizing GTPase (3.6.5.3)	0.496444	0.00177695	0.219235	salmon	MGX_enzymes
L.Dopa	2-C-methyl-D-erythritol 2,4-cyclodiphosphate synthase (4.6.1.12)	0.500948	0.00158831	0.217491	salmon	MGX_enzymes
L.Dopa	Diaminopimelate epimerase (5.1.1.7)	0.507112	0.00135882	0.210855	salmon	MGX_enzymes
Lauroylcarnitine	Glycerol-3-phosphate dehydrogenase (NAD(P)(+)) (1.1.1.94)	-0.472309	0.00316155	0.249324	salmon	MGX_enzymes
Lauroylcarnitine	Homoserine O-acetyltransferase (2.3.1.31)	-0.495968	0.00179799	0.219235	salmon	MGX_enzymes
Lauroylcarnitine	4-(cytidine 5'-diphospho)-2-C-methyl-D-erythritol kinase (2.7.1.148)	-0.48029	0.00262504	0.235005	salmon	MGX_enzymes
Lauroylcarnitine	Valine--tRNA ligase (6.1.1.9)	-0.545564	0.000479008	0.191024	salmon	MGX_enzymes
Lithocholate	D-threo-aldose 1-dehydrogenase (1.1.1.122)	-0.487435	0.00221408	0.227018	salmon	MGX_enzymes
Lithocholate	Mannuronate reductase (1.1.1.131)	-0.523708	0.00087956	0.195548	salmon	MGX_enzymes
Lithocholate	Phosphogluconate dehydrogenase (NADP(+)-dependent, decarboxylating) (1.1.1.44)	-0.4789	0.00271235	0.237967	salmon	MGX_enzymes
Lithocholate	Glucose-6-phosphate dehydrogenase (NADP(+)) (1.1.1.49)	-0.533902	0.000665861	0.191024	salmon	MGX_enzymes
Lithocholate	Glycerol-3-phosphate dehydrogenase (NAD(P)(+)) (1.1.1.94)	0.488383	0.00216401	0.226346	salmon	MGX_enzymes
Lithocholate	Phosphoglycerate dehydrogenase (1.1.1.95)	-0.505216	0.0014261	0.211866	salmon	MGX_enzymes
Lithocholate	Quercetin 2,3-dioxygenase (1.13.11.24)	-0.686107	2.76831e-06	0.0831578	salmon	MGX_enzymes
Lithocholate	Lactaldehyde dehydrogenase (1.2.1.22)	-0.537459	0.000602994	0.191024	salmon	MGX_enzymes
Lithocholate	Transferred entry 1.17.1.8 (1.3.1.26)	-0.501185	0.00157889	0.217239	salmon	MGX_enzymes
Lithocholate	UDP-N-acetylmuramate dehydrogenase (1.3.1.98)	0.504742	0.00144337	0.212583	salmon	MGX_enzymes
Lithocholate	6,7-dihydropteridine reductase (1.5.1.34)	-0.528212	0.00077861	0.19305	salmon	MGX_enzymes
Lithocholate	Methylenetetrahydrofolate dehydrogenase (NADP(+)) (1.5.1.5)	0.509246	0.00128649	0.208924	salmon	MGX_enzymes
Lithocholate	NADPH dehydrogenase (1.6.99.1)	-0.531532	0.000710944	0.191024	salmon	MGX_enzymes
Lithocholate	Thioredoxin-disulfide reductase (1.8.1.9)	0.546468	0.00046671	0.191024	salmon	MGX_enzymes
Lithocholate	Precorrin-6B C(5,15)-methyltransferase (decarboxylating) (2.1.1.132)	-0.474395	0.00301283	0.2463	salmon	MGX_enzymes
Lithocholate	16S rRNA (adenine(1518)-N(6)/adenine(1519)-N(6))-dimethyltransferase (2.1.1.182)	0.501422	0.00156952	0.216889	salmon	MGX_enzymes
Lithocholate	16S rRNA (uracil(1498)-N(3))-methyltransferase (2.1.1.193)	0.496681	0.00176655	0.219235	salmon	MGX_enzymes
Lithocholate	3-demethylubiquinol 3-O-methyltransferase (2.1.1.64)	-0.536423	0.000620723	0.191024	salmon	MGX_enzymes
Lithocholate	Glycine hydroxymethyltransferase (2.1.2.1)	0.569701	0.000232876	0.187502	salmon	MGX_enzymes
Lithocholate	Transaldolase (2.2.1.2)	-0.512802	0.00117346	0.204803	salmon	MGX_enzymes
Lithocholate	Homoserine O-acetyltransferase (2.3.1.31)	0.474158	0.00302942	0.246319	salmon	MGX_enzymes
Lithocholate	acetylglucosaminyltransferase (2.4.1.227)	0.486486	0.00226516	0.227018	salmon	MGX_enzymes
Lithocholate	Undecaprenyl-phosphate mannosyltransferase (2.4.1.54)	-0.517337	0.0010421	0.201845	salmon	MGX_enzymes
Lithocholate	Amidophosphoribosyltransferase (2.4.2.14)	0.476055	0.00289891	0.239917	salmon	MGX_enzymes
Lithocholate	Lipid IV(A) 3-deoxy-D-manno-octulosonic acid transferase (2.4.99.12)	-0.491228	0.00201971	0.223412	salmon	MGX_enzymes
Lithocholate	Dimethylallyltranstransferase (2.5.1.1)	-0.526316	0.000819789	0.193268	salmon	MGX_enzymes
Lithocholate	(2E,6E)-farnesyl diphosphate synthase (2.5.1.10)	-0.629682	2.97265e-05	0.160151	salmon	MGX_enzymes
Lithocholate	Geranylgeranyl diphosphate synthase (2.5.1.29)	-0.513276	0.00115907	0.204793	salmon	MGX_enzymes
Lithocholate	6,7-dimethyl-8-ribityllumazine synthase (2.5.1.78)	0.487672	0.00220147	0.226346	salmon	MGX_enzymes
Lithocholate	Ornithine aminotransferase (2.6.1.13)	-0.533665	0.000670252	0.191024	salmon	MGX_enzymes
Lithocholate	Phosphoserine transaminase (2.6.1.52)	0.677335	4.14064e-06	0.0831578	salmon	MGX_enzymes
Lithocholate	Aminodeoxychorismate synthase (2.6.1.85)	-0.565908	0.000261789	0.187502	salmon	MGX_enzymes
Lithocholate	4-(cytidine 5'-diphospho)-2-C-methyl-D-erythritol kinase (2.7.1.148)	0.511854	0.00120271	0.204803	salmon	MGX_enzymes
Lithocholate	Protein-N(pi)-phosphohistidine--D-mannose phosphotransferase (2.7.1.191)	-0.48862	0.00215165	0.226346	salmon	MGX_enzymes
Lithocholate	NAD(+) kinase (2.7.1.23)	0.481745	0.00253636	0.23295	salmon	MGX_enzymes
Lithocholate	Fructokinase (2.7.1.4)	-0.540541	0.000552839	0.191024	salmon	MGX_enzymes
Lithocholate	Acetate kinase (2.7.2.1)	0.486724	0.0022523	0.227018	salmon	MGX_enzymes
Lithocholate	Phosphoglycerate kinase (2.7.2.3)	0.566145	0.000259892	0.187502	salmon	MGX_enzymes
Lithocholate	UMP kinase (2.7.4.22)	0.540066	0.000560305	0.191024	salmon	MGX_enzymes
Lithocholate	Adenylate kinase (2.7.4.3)	0.496681	0.00176655	0.219235	salmon	MGX_enzymes
Lithocholate	DNA-directed RNA polymerase (2.7.7.6)	0.616406	4.86239e-05	0.160151	salmon	MGX_enzymes
Lithocholate	Polyribonucleotide nucleotidyltransferase (2.7.7.8)	0.50403	0.00146963	0.212949	salmon	MGX_enzymes
Lithocholate	Diadenylate cyclase (2.7.7.85)	0.53082	0.000724987	0.191024	salmon	MGX_enzymes
Lithocholate	Pyruvate, phosphate dikinase (2.7.9.1)	0.519203	0.00099194	0.201003	salmon	MGX_enzymes
Lithocholate	Cysteine desulfurase (2.8.1.7)	0.510194	0.00125545	0.208043	salmon	MGX_enzymes
Lithocholate	[Ribosomal protein S12] (aspartate(89)-C(3))-methylthiotransferase (2.8.4.4)	0.560692	0.00030679	0.187502	salmon	MGX_enzymes
Lithocholate	Aminoacyl-tRNA hydrolase (3.1.1.29)	0.536747	0.000615127	0.191024	salmon	MGX_enzymes
Lithocholate	Ribonuclease H (3.1.26.4)	0.501897	0.00155093	0.216304	salmon	MGX_enzymes
Lithocholate	Non-reducing end beta-L-arabinofuranosidase (3.2.1.185)	-0.49087	0.00203738	0.223412	salmon	MGX_enzymes
Lithocholate	Blood group B branched chain alpha-1,3-galactosidase (3.2.1.n1)	-0.529523	0.00075123	0.191634	salmon	MGX_enzymes
Lithocholate	Blood group B linear chain alpha-1,3-galactosidase (3.2.1.n2)	-0.517192	0.00104609	0.201845	salmon	MGX_enzymes
Lithocholate	AMP nucleosidase (3.2.2.4)	-0.555951	0.00035358	0.191024	salmon	MGX_enzymes
Lithocholate	Bacterial leucyl aminopeptidase (3.4.11.10)	-0.626126	3.39901e-05	0.160151	salmon	MGX_enzymes
Lithocholate	Methionyl aminopeptidase (3.4.11.18)	0.545045	0.00048621	0.191024	salmon	MGX_enzymes
Lithocholate	Xaa-Pro aminopeptidase (3.4.11.9)	-0.504979	0.00143471	0.211866	salmon	MGX_enzymes
Lithocholate	Cytosol nonspecific dipeptidase (3.4.13.18)	-0.61854	4.49946e-05	0.160151	salmon	MGX_enzymes
Lithocholate	D-Ala-D-Ala dipeptidase (3.4.13.22)	-0.491465	0.00200807	0.223412	salmon	MGX_enzymes
Lithocholate	Endopeptidase La (3.4.21.53)	0.631105	2.81616e-05	0.160151	salmon	MGX_enzymes
Lithocholate	Endopeptidase Clp (3.4.21.92)	0.558084	0.000331788	0.191024	salmon	MGX_enzymes
Lithocholate	Succinyl-diaminopimelate desuccinylase (3.5.1.18)	-0.544097	0.00049961	0.191024	salmon	MGX_enzymes
Lithocholate	Phosphoribosyl-AMP cyclohydrolase (3.5.4.19)	0.536984	0.000611059	0.191024	salmon	MGX_enzymes
Lithocholate	Methenyltetrahydrofolate cyclohydrolase (3.5.4.9)	0.480322	0.00262306	0.235005	salmon	MGX_enzymes
Lithocholate	Phosphoribosyl-ATP diphosphatase (3.6.1.31)	0.482693	0.00247995	0.23242	salmon	MGX_enzymes
Lithocholate	Transferred entry 7.2.2.16 (3.6.3.34)	-0.567805	0.000246953	0.187502	salmon	MGX_enzymes
Lithocholate	Transferred entry 7.6.2.5 (3.6.3.41)	-0.479165	0.00269548	0.237833	salmon	MGX_enzymes
Lithocholate	DNA helicase (3.6.4.12)	0.533191	0.000679111	0.191024	salmon	MGX_enzymes
Lithocholate	Elongation factor 4 (3.6.5.n1)	0.546942	0.000460367	0.191024	salmon	MGX_enzymes
Lithocholate	Carbonic anhydrase (4.2.1.1)	-0.50569	0.00140901	0.211866	salmon	MGX_enzymes
Lithocholate	o-succinylbenzoate synthase (4.2.1.113)	-0.488973	0.00213336	0.226346	salmon	MGX_enzymes
Lithocholate	Galactarate dehydratase (4.2.1.42)	-0.567805	0.000246953	0.187502	salmon	MGX_enzymes
Lithocholate	Prephenate dehydratase (4.2.1.51)	-0.492413	0.00196212	0.223412	salmon	MGX_enzymes
Lithocholate	Pseudouridylate synthase (4.2.1.70)	-0.471313	0.00323478	0.24984	salmon	MGX_enzymes
Lithocholate	Cystathionine beta-lyase (4.4.1.8)	-0.565197	0.000267555	0.187502	salmon	MGX_enzymes
Lithocholate	N-acetylneuraminate epimerase (5.1.3.24)	-0.513751	0.00114484	0.204793	salmon	MGX_enzymes
Lithocholate	Triose-phosphate isomerase (5.3.1.1)	0.582266	0.000156407	0.178012	salmon	MGX_enzymes
Lithocholate	Phosphoglycerate mutase (2,3-diphosphoglycerate-independent) (5.4.2.12)	0.485775	0.00230415	0.227018	salmon	MGX_enzymes
Lithocholate	Lysine 2,3-aminomutase (5.4.3.2)	-0.524419	0.000862888	0.193268	salmon	MGX_enzymes
Lithocholate	Isochorismate synthase (5.4.4.2)	-0.611664	5.76559e-05	0.160151	salmon	MGX_enzymes
Lithocholate	tRNA pseudouridine(55) synthase (5.4.99.25)	0.490043	0.00207878	0.224456	salmon	MGX_enzymes
Lithocholate	Transferred entry 5.6.2.2 (5.99.1.3)	0.561404	0.000300272	0.187502	salmon	MGX_enzymes
Lithocholate	Tyrosine--tRNA ligase (6.1.1.1)	0.533191	0.000679111	0.191024	salmon	MGX_enzymes
Lithocholate	Aspartate--tRNA ligase (6.1.1.12)	0.513276	0.00115907	0.204793	salmon	MGX_enzymes
Lithocholate	Glycine--tRNA ligase (6.1.1.14)	0.49431	0.00187297	0.221268	salmon	MGX_enzymes
Lithocholate	Proline--tRNA ligase (6.1.1.15)	0.502608	0.0015234	0.215735	salmon	MGX_enzymes
Lithocholate	Cysteine--tRNA ligase (6.1.1.16)	0.64936	1.37256e-05	0.137828	salmon	MGX_enzymes
Lithocholate	Glutamine--tRNA ligase (6.1.1.18)	0.491465	0.00200807	0.223412	salmon	MGX_enzymes
Lithocholate	Phenylalanine--tRNA ligase (6.1.1.20)	0.59744	9.45904e-05	0.161528	salmon	MGX_enzymes
Lithocholate	Histidine--tRNA ligase (6.1.1.21)	0.589379	0.000123946	0.169722	salmon	MGX_enzymes
Lithocholate	Threonine--tRNA ligase (6.1.1.3)	0.530583	0.000729722	0.191024	salmon	MGX_enzymes
Lithocholate	Isoleucine--tRNA ligase (6.1.1.5)	0.558796	0.000324796	0.191024	salmon	MGX_enzymes
Lithocholate	Lysine--tRNA ligase (6.1.1.6)	0.491228	0.00201971	0.223412	salmon	MGX_enzymes
Lithocholate	D-alanine--D-alanine ligase (6.3.2.4)	0.587956	0.000129905	0.173929	salmon	MGX_enzymes
Lithocholate	Phosphoribosylaminoimidazolesuccinocarboxamide synthase (6.3.2.6)	0.544334	0.000496229	0.191024	salmon	MGX_enzymes
[truncated: 4,658 more rows]

## Sheet: Fig. 5e-f supporting data
Dataet S8 (Fig. 5e-f supporting data) for sparse Partial Least Squares (sPLS) regression
omic_1	omic_2	rho	p value
MGX Taxa	Transcriptomics	0.355	0.57
MGX Pathways	MGX Taxa	0.569	0.01
Metabolomics	MGX Taxa	0.848	<0.01
Metabolomics	Transcriptomics	0.867	<0.01
Metabolomics	MGX Pathways	0.549	0.68
Metabolomics	MGX ECs	0.747	0.28
FFQ	MGX Taxa	0.414	0.37
FFQ	Metabolomics	0.583	0.86
FFQ	Transcriptomics	0.65	0.08
FFQ	MGX Pathways	0.506	0.43
FFQ	MGX ECs	0.764	0.05
MGX Pathways	Transcriptomics	0.444	0.64
MGX ECs	MGX Taxa	0.692	0.01
MGX ECs	Transcriptomics	0.365	0.86
MGX ECs	MGX Pathways	0.743	0.07

## Sheet: Fig. 5h supporting data
Dataet S8 (Fig. 5h supporting data). 67 features across omics that were associated with CD
Feature	Feature type	Component 1	Component 2
vitamin_k_mcg_day	FFQ	-0.752538	-0.326674
vegetables_servings_day	FFQ	-0.716207	-0.382536
potassium_mg_day	FFQ	-0.686053	-0.282303
maganese_mg_day	FFQ	-0.68108	0.12396
fibers_gr_day	FFQ	-0.676986	-0.252912
copper_mg_day	FFQ	-0.67133	-0.306077
magnesium_mg_day	FFQ	-0.639102	-0.280024
vitamin_c_mg_day	FFQ	-0.635672	-0.228559
omega_6_g_day	FFQ	-0.610503	0.0134673
pufa_g_day	FFQ	-0.609341	-0.057075
mtb_glucosaminate	metabolomics	-0.878981	0.0697421
mtb_glycolate	metabolomics	-0.860889	0.121058
mtb_n-butylbenzenesulfonamide	metabolomics	-0.838959	0.0354901
mtb_2-aminophenol	metabolomics	-0.838285	0.0196896
mtb_p-octopamine	metabolomics	-0.836562	-0.00206449
mtb_3_hydroxybenzyl alcohol	metabolomics	-0.835074	-0.0209998
mtb_napqi	metabolomics	-0.834937	-0.0752857
mtb_stearic_acid	metabolomics	-0.820602	-0.189118
mtb_n-methylaspartate	metabolomics	-0.820148	0.0447515
mtb_salicylamide	metabolomics	-0.812438	-0.145561
GGB9707_SGB15229	MGX	-0.621573	-0.296328
Ruminococcaceae_bacterium	MGX	-0.596157	-0.107976
GGB9705_SGB15225	MGX	-0.563924	-0.304588
Erysipelatoclostridium_ramosum	MGX	0.558401	0.229098
GGB9758_SGB15368	MGX	-0.534212	-0.252787
Ruminococcus_gnavus	MGX	0.533064	0.316713
Alistipes_putredinis	MGX	-0.529779	-0.199335
Faecalibacterium_SGB15346	MGX	-0.508998	-0.401565
Clostridium_sp_AF36_4	MGX	-0.490105	0.0164234
Ruminococcaceae_unclassified_SGB15236	MGX	-0.484307	-0.0828648
meyellow	transcriptomics	-0.864847	-0.0680598
megreen	transcriptomics	-0.73514	-0.345173
mebrown	transcriptomics	0.709376	0.0353329
mered	transcriptomics	-0.613676	-0.67735
metan	transcriptomics	0.571496	-0.674185
meblack	transcriptomics	0.498332	0.269043
mesalmon	transcriptomics	0.445424	-0.25226
mepink	transcriptomics	-0.230034	-0.0818099
mepurple	transcriptomics	0.0719842	-0.770599
dairy_servings_day	FFQ	0.0920998	0.692701
saturated_fat_percentage_kcal	FFQ	0.00319843	0.67752
low_fat_dairy_servings_day	FFQ	-0.0973649	0.654095
vitamin_b6_mg_day	FFQ	-0.20365	-0.405115
saturated_fat_gr_day	FFQ	-0.153616	0.330715
water_g_day	FFQ	-0.419742	-0.32762
chloride_mg_day	FFQ	0.220174	0.326121
ferrus_mg_day	FFQ	-0.587047	-0.311616
mtb_cis-4-hydroxy-d-proline	metabolomics	-0.0604158	0.619892
mtb_creatine	metabolomics	0.220886	0.602975
mtb_myo-inositol	metabolomics	-0.274517	0.598502
mtb_trans-4-hydroxy-l-proline	metabolomics	-0.0654067	0.596772
mtb_1-methyladenosine	metabolomics	0.334562	0.567236
mtb_succinic_acid	metabolomics	0.204521	0.562497
mtb_tryptophan	metabolomics	0.360991	0.541811
mtb_citrate	metabolomics	-0.331396	0.539796
mtb_3-hydroxykynurenine	metabolomics	-0.043714	-0.538983
mtb_carnitine	metabolomics	0.256979	0.532579
Lacrimispora_celerecrescens	MGX	-0.234545	-0.479003
GGB3256_SGB4303	MGX	-0.239385	-0.458548
Coprococcus_comes	MGX	0.0688615	-0.454347
Roseburia_faecis	MGX	-0.234663	-0.449806
Dorea_sp_AF36_15AT	MGX	-0.26514	-0.443598
Clostridium_sp_AF34_13	MGX	0.108217	-0.442968
Lachnospira_pectinoschiza	MGX	0.0190648	-0.438431
Acidaminococcus_intestini	MGX	0.117439	-0.437406
Faecalibacterium_prausnitzii	MGX	0.00367904	-0.43117
Coprococcus_catus	MGX	-0.208892	-0.429135
